# Supplementary material for: A multi-day and multi-band dataset for a steady-state visual-evoked potential–based brain-computer interface
Source: Gigascience. 2019 Nov 25;8(11):giz133. doi: 10.1093/gigascience/giz133 (PMC6876666; doi:10.1093/gigascience/giz133)
Supplement: giz133_Supplemental_Files [file giz133_supplemental_files.zip]

Archive with 38 entries (38 files):
- ECG_Day1.xlsx
- ECG_Day2.xlsx
- EMG1_Day1.xlsx
- EMG1_Day2.xlsx
- EMG2_Day1.xlsx
- EMG2_Day2.xlsx
- HeadMovement_Day1.xlsx
- HeadMovement_Day2.xlsx
- questionnaires_answers.xlsx
- Respiration_Day1.xlsx
- Respiration_Day2.xlsx
- responses to the reviewers.docx
- SNR_CrossCorrelation.xlsx
- SNR_High(1)_40.5Hz.xlsx
- SNR_High(1)_40Hz.xlsx
- SNR_High(1)_41.5Hz.xlsx
- SNR_High(1)_41Hz.xlsx
- SNR_High(2)_40.5Hz.xlsx
- SNR_High(2)_40Hz.xlsx
- SNR_High(2)_41.5Hz.xlsx
- SNR_High(2)_41Hz.xlsx
- SNR_Low(1)_5.5Hz.xlsx
- SNR_Low(1)_5Hz.xlsx
- SNR_Low(1)_6.5Hz.xlsx
- SNR_Low(1)_6Hz.xlsx
- SNR_Low(2)_5.5Hz.xlsx
- SNR_Low(2)_5Hz.xlsx
- SNR_Low(2)_6.5Hz.xlsx
- SNR_Low(2)_6Hz.xlsx
- SNR_Middle(1)_21.5Hz.xlsx
- SNR_Middle(1)_21Hz.xlsx
- SNR_Middle(1)_22.5Hz.xlsx
- SNR_Middle(1)_22Hz.xlsx
- SNR_Middle(2)_21.5Hz.xlsx
- SNR_Middle(2)_21Hz.xlsx
- SNR_Middle(2)_22.5Hz.xlsx
- SNR_Middle(2)_22Hz.xlsx
- Supplementary Figures.docx
