# Supplementary material for: A multi-day and multi-band dataset for a steady-state visual-evoked potential–based brain-computer interface
Source: Gigascience. 2019 Nov 25;8(11):giz133. doi: 10.1093/gigascience/giz133 (PMC6876666; doi:10.1093/gigascience/giz133)
Supplement: giz133_Supplemental_Files [file giz133_supplemental_files.zip › ECG_Day1.xlsx]

## Sheet: Sheet1
	Low Frequency Band_Session1				Low Frequency Band_Session2				Mid Frequency Band_Session1				Mid Frequency Band_Session2				High Frequency Band_Session1				High Frequency Band_Session2				Day1_Average
		ECG Rate	ECG/min			ECG Rate	ECG/min			ECG Rate	ECG/min			ECG Rate	ECG/min			ECG Rate	ECG/min			ECG Rate	ECG/min			ECG Rate	ECG/min
	S1	675	75		S1	149	16.5556		S1	718	79.7778		S1	167	18.5556		S1	699	77.6667		S1	723	80.3333		S1	521.833	57.9815
	S2	861	95.6667		S2	138	15.3333		S2	778	86.4444		S2	139	15.4444		S2	836	92.8889		S2	784	87.1111		S2	589.333	65.4815
	S3	769	85.4444		S3	129	14.3333		S3	809	89.8889		S3	129	14.3333		S3	781	86.7778		S3	772	85.7778		S3	564.833	62.7593
	S4	629	69.8889		S4	176	19.5556		S4	659	73.2222		S4	179	19.8889		S4	595	66.1111		S4	611	67.8889		S4	474.833	52.7593
	S5	714	79.3333		S5	144	16		S5	708	78.6667		S5	132	14.6667		S5	753	83.6667		S5	759	84.3333		S5	535	59.4444
	S6	797	88.5556		S6	181	20.1111		S6	817	90.7778		S6	183	20.3333		S6	844	93.7778		S6	831	92.3333		S6	608.833	67.6481
	S7	689	76.5556		S7	141	15.6667		S7	720	80		S7	145	16.1111		S7	619	68.7778		S7	863	95.8889		S7	529.5	58.8333
	S8	760	84.4444		S8	153	17		S8	737	81.8889		S8	155	17.2222		S8	738	82		S8	660	73.3333		S8	533.833	59.3148
	S9	766	85.1111		S9	156	17.3333		S9	784	87.1111		S9	146	16.2222		S9	771	85.6667		S9	751	83.4444		S9	562.333	62.4815
	S10	648	72		S10	164	18.2222		S10	660	73.3333		S10	154	17.1111		S10	643	71.4444		S10	653	72.5556		S10	487	54.1111
	S11	718	79.7778		S11	163	18.1111		S11	628	69.7778		S11	166	18.4444		S11	769	85.4444		S11	783	87		S11	537.833	59.7593
	S12	743	82.5556		S12	166	18.4444		S12	743	82.5556		S12	155	17.2222		S12	750	83.3333		S12	744	82.6667		S12	550.167	61.1296
	S13	853	94.7778		S13	137	15.2222		S13	832	92.4444		S13	141	15.6667		S13	798	88.6667		S13	821	91.2222		S13	597	66.3333
	S14	0	0		S14	169	18.7778		S14	688	76.4444		S14	173	19.2222		S14	683	75.8889		S14	686	76.2222		S14	399.833	44.4259
	S15	773	85.8889		S15	161	17.8889		S15	795	88.3333		S15	164	18.2222		S15	791	87.8889		S15	778	86.4444		S15	577	64.1111
	S16	762	84.6667		S16	173	19.2222		S16	634	70.4444		S16	183	20.3333		S16	813	90.3333		S16	787	87.4444		S16	558.667	62.0741
	S17	697	77.4444		S17	144	16		S17	682	75.7778		S17	150	16.6667		S17	690	76.6667		S17	675	75		S17	506.333	56.2593
	S18	672	74.6667		S18	166	18.4444		S18	702	78		S18	171	19		S18	705	78.3333		S18	677	75.2222		S18	515.5	57.2778
	S19	693	77		S19	140	15.5556		S19	708	78.6667		S19	138	15.3333		S19	676	75.1111		S19	739	82.1111		S19	515.667	57.2963
	S20	723	80.3333		S20	141	15.6667		S20	674	74.8889		S20	137	15.2222		S20	687	76.3333		S20	678	75.3333		S20	506.667	56.2963
	S21	729	81		S21	171	19		S21	748	83.1111		S21	177	19.6667		S21	714	79.3333		S21	711	79		S21	541.667	60.1852
	S22	757	84.1111		S22	162	18		S22	730	81.1111		S22	169	18.7778		S22	760	84.4444		S22	770	85.5556		S22	558	62
	S23	692	76.8889		S23	152	16.8889		S23	664	73.7778		S23	154	17.1111		S23	720	80		S23	727	80.7778		S23	518.167	57.5741
	S24	654	72.6667		S24	141	15.6667		S24	679	75.4444		S24	140	15.5556		S24	698	77.5556		S24	715	79.4444		S24	504.5	56.0556
	S25	823	91.4444		S25	133	14.7778		S25	807	89.6667		S25	133	14.7778		S25	767	85.2222		S25	787	87.4444		S25	575	63.8889
	S26	946	105.111		S26	177	19.6667		S26	974	108.222		S26	172	19.1111		S26	936	104		S26	936	104		S26	690.167	76.6852
	S27	804	89.3333		S27	159	17.6667		S27	800	88.8889		S27	160	17.7778		S27	794	88.2222		S27	804	89.3333		S27	586.833	65.2037
	S28	611	67.8889		S28	153	17		S28	658	73.1111		S28	151	16.7778		S28	616	68.4444		S28	618	68.6667		S28	467.833	51.9815
	S29	769	85.4444		S29	158	17.5556		S29	771	85.6667		S29	151	16.7778		S29	798	88.6667		S29	790	87.7778		S29	572.833	63.6481
	S30	691	76.7778		S30	164	18.2222		S30	706	78.4444		S30	153	17		S30	735	81.6667		S30	741	82.3333		S30	531.667	59.0741
