# Supplementary material for: A multi-day and multi-band dataset for a steady-state visual-evoked potential–based brain-computer interface
Source: Gigascience. 2019 Nov 25;8(11):giz133. doi: 10.1093/gigascience/giz133 (PMC6876666; doi:10.1093/gigascience/giz133)
Supplement: giz133_Supplemental_Files [file giz133_supplemental_files.zip › ECG_Day2.xlsx]

## Sheet: Sheet1
	Low Frequency Band_Session1				Low Frequency Band_Session2				Mid Frequency Band_Session1				Mid Frequency Band_Session2				High Frequency Band_Session1				High Frequency Band_Session2				Day2_Average
		ECG Rate	ECG/min			ECG Rate	ECG/min			ECG Rate	ECG/min			ECG Rate	ECG/min			ECG Rate	ECG/min			ECG Rate	ECG/min			ECG Rate	ECG/min
	S1	735	81.6667		S1	717	79.6667		S1	761	84.5556		S1	757	84.1111		S1	721	80.1111		S1	749	83.2222		S1	740	82.2222
	S2	750	83.3333		S2	771	85.6667		S2	746	82.8889		S2	738	82		S2	757	84.1111		S2	742	82.4444		S2	750.667	83.4074
	S3	766	85.1111		S3	757	84.1111		S3	791	87.8889		S3	789	87.6667		S3	784	87.1111		S3	787	87.4444		S3	779	86.5556
	S4	772	85.7778		S4	804	89.3333		S4	794	88.2222		S4	762	84.6667		S4	763	84.7778		S4	754	83.7778		S4	774.833	86.0926
	S5	815	90.5556		S5	783	87		S5	850	94.4444		S5	809	89.8889		S5	818	90.8889		S5	826	91.7778		S5	816.833	90.7593
	S6	802	89.1111		S6	775	86.1111		S6	766	85.1111		S6	807	89.6667		S6	776	86.2222		S6	762	84.6667		S6	781.333	86.8148
	S7	669	74.3333		S7	637	70.7778		S7	709	78.7778		S7	627	69.6667		S7	670	74.4444		S7	656	72.8889		S7	661.333	73.4815
	S8	719	79.8889		S8	696	77.3333		S8	715	79.4444		S8	692	76.8889		S8	704	78.2222		S8	700	77.7778		S8	704.333	78.2593
	S9	717	79.6667		S9	712	79.1111		S9	675	75		S9	658	73.1111		S9	773	85.8889		S9	813	90.3333		S9	724.667	80.5185
	S10	638	70.8889		S10	651	72.3333		S10	629	69.8889		S10	637	70.7778		S10	638	70.8889		S10	632	70.2222		S10	637.5	70.8333
	S11	665	73.8889		S11	695	77.2222		S11	691	76.7778		S11	666	74		S11	673	74.7778		S11	744	82.6667		S11	689	76.5556
	S12	615	68.3333		S12	637	70.7778		S12	704	78.2222		S12	711	79		S12	673	74.7778		S12	663	73.6667		S12	667.167	74.1296
	S13	756	84		S13	756	84		S13	744	82.6667		S13	768	85.3333		S13	726	80.6667		S13	731	81.2222		S13	746.833	82.9815
	S14	793	88.1111		S14	777	86.3333		S14	762	84.6667		S14	762	84.6667		S14	748	83.1111		S14	743	82.5556		S14	764.167	84.9074
	S15	807	89.6667		S15	786	87.3333		S15	903	100.333		S15	920	102.222		S15	886	98.4444		S15	870	96.6667		S15	862	95.7778
	S16	759	84.3333		S16	813	90.3333		S16	785	87.2222		S16	790	87.7778		S16	798	88.6667		S16	818	90.8889		S16	793.833	88.2037
	S17	606	67.3333		S17	633	70.3333		S17	881	97.8889		S17	656	72.8889		S17	593	65.8889		S17	594	66		S17	660.5	73.3889
	S18	823	91.4444		S18	809	89.8889		S18	805	89.4444		S18	805	89.4444		S18	802	89.1111		S18	777	86.3333		S18	803.5	89.2778
	S19	608	67.5556		S19	641	71.2222		S19	631	70.1111		S19	629	69.8889		S19	639	71		S19	632	70.2222		S19	630	70
	S20	958	106.444		S20	932	103.556		S20	954	106		S20	943	104.778		S20	930	103.333		S20	931	103.444		S20	941.333	104.593
	S21	675	75		S21	703	78.1111		S21	684	76		S21	708	78.6667		S21	687	76.3333		S21	707	78.5556		S21	694	77.1111
	S22	613	68.1111		S22	629	69.8889		S22	649	72.1111		S22	617	68.5556		S22	659	73.2222		S22	627	69.6667		S22	632.333	70.2593
	S23	655	72.7778		S23	645	71.6667		S23	669	74.3333		S23	662	73.5556		S23	684	76		S23	679	75.4444		S23	665.667	73.963
	S24	654	72.6667		S24	697	77.4444		S24	691	76.7778		S24	667	74.1111		S24	707	78.5556		S24	691	76.7778		S24	684.5	76.0556
	S25	627	69.6667		S25	641	71.2222		S25	648	72		S25	633	70.3333		S25	655	72.7778		S25	667	74.1111		S25	645.167	71.6852
	S26	710	78.8889		S26	726	80.6667		S26	708	78.6667		S26	719	79.8889		S26	732	81.3333		S26	719	79.8889		S26	719	79.8889
	S27	757	84.1111		S27	739	82.1111		S27	744	82.6667		S27	753	83.6667		S27	758	84.2222		S27	773	85.8889		S27	754	83.7778
	S28	771	85.6667		S28	765	85		S28	757	84.1111		S28	738	82		S28	753	83.6667		S28	739	82.1111		S28	753.833	83.7593
	S29	703	78.1111		S29	700	77.7778		S29	699	77.6667		S29	690	76.6667		S29	695	77.2222		S29	708	78.6667		S29	699.167	77.6852
	S30	701	77.8889		S30	692	76.8889		S30	672	74.6667		S30	627	69.6667		S30	638	70.8889		S30	673	74.7778		S30	667.167	74.1296
