# Supplementary material for: A multi-day and multi-band dataset for a steady-state visual-evoked potential–based brain-computer interface
Source: Gigascience. 2019 Nov 25;8(11):giz133. doi: 10.1093/gigascience/giz133 (PMC6876666; doi:10.1093/gigascience/giz133)
Supplement: giz133_Supplemental_Files [file giz133_supplemental_files.zip › EMG1_Day1.xlsx]

## Sheet: 5Hz
		Trial 1	Trial 2	Trial 3	Trial 4	Trial 5	Trial 6	Trial 7	Trial 8	Trial 9	Trial 10	Trial 11	Trial 12	Trial 13	Trial 14	Trial 15	Trial 16	Trial 17	Trial 18	Trial 19	Trial 20	Mean
Sub 1	Mean	0.241954	-0.518849	0.50253	-0.0967813	-0.626922	-0.674306	-0.607893	0.54699	-0.131988	0.890358	1.87392	0.37386	0.0430301	-1.27582	-2.93419	-2.91879	-4.55481	2.73937	3.5915	1.52344	-0.100671
	Std	0.117337	0.1285	0.110155	0.139015	0.0973397	0.0901505	0.104024	0.4186	0.108633	0.153488	0.100722	0.22675	0.0994319	0.103395	0.109455	0.159338	0.195017	0.133941	0.111242	0.130512	0.141852
Sub 2	Mean	-0.244833	-0.276602	-0.308832	0.866138	-0.00624964	-0.868207	-0.21439	-0.399072	-0.403539	-0.503595	-0.158816	0.127188	-0.285565	-0.0238252	-0.846128	0.566806	0.145426	0.976008	-0.0037649	-0.827498	-0.134468
	Std	0.144475	0.171708	0.152602	0.139179	0.148693	0.13346	0.210376	0.12731	0.138509	0.150523	0.157549	0.252195	0.222503	0.146178	0.504022	0.166375	0.172385	0.125426	0.251313	0.249759	0.188227
Sub 3	Mean	-0.274859	-0.529703	-0.344535	0.865953	0.398444	0.0885742	-0.517226	-0.767281	-0.378225	0.714253	-0.427498	0.668099	-0.15446	-0.528125	0.0225834	0.315659	0.364857	0.160046	0.347737	-0.0598304	-0.00177683
	Std	0.226423	0.147046	0.148347	0.133084	0.172733	0.1391	0.145029	0.173962	0.167504	0.172449	0.133447	0.131983	0.158119	0.136368	0.138724	0.140726	0.144564	0.158352	0.144412	0.136638	0.15245
Sub 4	Mean	0.600722	1.10058	0.385045	-0.732329	-0.619067	0.553065	0.184375	-0.234364	-0.418803	0.996736	-0.503709	-0.586076	0.130928	0.534221	0.917522	0.377632	1.45882	1.00455	0.905755	-2.36355	0.184602
	Std	0.147637	0.103061	0.139958	0.205357	0.118592	0.118652	0.124224	0.17351	0.127041	0.208707	0.165363	0.108666	0.113352	0.122303	0.10798	0.127889	0.12058	0.161176	0.119419	0.120789	0.136713
Sub 5	Mean	-1.92739	-0.426989	0.279275	0.891483	0.515846	0.968388	1.30027	0.154326	-1.18008	-0.489938	-0.266814	0.450985	-0.450573	0.683101	1.32482	-0.000285951	-3.28165	-0.593443	-0.0113059	-0.326115	-0.119304
	Std	0.1938	0.151361	0.242738	0.201927	0.157381	0.254562	0.18478	0.215736	0.182083	0.140634	0.159637	0.188862	0.18031	0.131261	0.223386	0.243141	0.883724	0.129904	0.250304	0.142246	0.222889
Sub 6	Mean	0.518265	-0.0317356	-0.197525	-0.165775	-0.562488	0.0336295	-0.29419	-0.165414	-0.04276	0.411225	0.136928	-0.253162	-0.112209	-0.312178	0.37018	0.945408	0.0176103	0.476424	-0.161889	-0.547386	0.00314794
	Std	0.116782	0.125429	0.106032	0.11332	0.149584	0.135715	0.114366	0.125206	0.138729	0.133249	0.153395	0.168367	0.121099	0.14451	0.135581	0.150045	0.155395	0.186112	0.183756	0.133297	0.139498
Sub 7	Mean	-1.48356	0.224212	0.960079	0.968887	0.587648	-0.127548	-0.559121	-0.35536	-0.130893	0.368881	0.427977	0.138338	-0.219043	-0.806317	-0.614471	-0.512212	-0.493702	-0.104465	0.232292	0.720836	-0.0388774
	Std	0.215192	0.205171	0.174108	0.17398	0.198679	0.1763	0.191533	0.169199	0.17026	0.171682	0.144635	0.146776	0.152822	0.148038	0.165695	0.144547	0.143691	0.141355	0.140382	0.137428	0.165574
Sub 8	Mean	0.184541	0.411223	0.298043	0.315582	-1.71772	0.396739	0.818897	0.150413	0.438077	-0.338625	0.236486	-1.61642	-0.462502	0.446966	0.439957	0.506106	1.39652	1.88886	0.308086	-2.26056	0.092033
	Std	0.208088	0.209463	0.207836	0.217941	0.206258	0.325111	0.277307	0.220137	0.243582	0.283157	0.230641	0.254493	0.406114	0.246446	0.220261	0.226407	0.299005	0.337109	0.231332	0.256552	0.255362
Sub 9	Mean	-0.216726	-1.95587	-0.346399	0.236478	0.857823	2.06297	1.86865	0.616632	-0.169408	-2.46912	3.5675	0.227602	-3.17393	-2.8017	-3.84551	-4.87142	0.792608	11.3573	2.35593	-1.10018	0.149663
	Std	0.183319	0.165196	0.188741	0.169233	0.190138	0.187418	0.187408	0.195814	0.204321	0.219674	0.123101	0.162192	0.209639	0.110844	0.116267	0.529197	0.619595	0.354708	0.215237	0.187167	0.22596
Sub 10	Mean	-0.0773652	0.0733671	-0.287094	-0.398422	-0.325817	1.39104	-0.148785	1.09739	-0.676941	0.469132	-2.97932	2.43149	2.17089	0.857537	-0.140084	0.713484	1.00538	0.225087	-0.701708	-1.05443	0.182242
	Std	0.18958	0.17953	0.203699	0.191994	0.14446	0.208958	0.206812	0.146089	0.189478	0.181799	0.154264	0.238744	0.177886	0.163152	0.213948	0.264402	0.198222	0.19007	0.18727	0.185523	0.190794
Sub 11	Mean	-0.421998	-1.23278	-0.390934	1.61297	1.11874	0.215423	1.00742	0.649603	0.32258	-1.21739	-1.88394	1.91666	2.8471	1.86935	0.686144	-0.35544	-0.436097	-0.205451	-1.88648	-0.555779	0.182985
	Std	0.178764	0.157311	0.168025	0.173611	0.173108	0.246609	0.200706	0.144162	0.190674	0.138148	0.264688	0.181918	0.114587	0.341761	0.192791	0.215904	0.215217	0.190768	0.926877	0.227609	0.232162
Sub 12	Mean	0.147275	-0.243765	-0.506522	0.29181	-0.152019	-0.0492833	0.221852	-0.122496	-0.5137	0.142255	0.601033	0.0170864	-0.058554	-0.411039	-0.469058	-0.37835	-0.545403	-0.162537	0.219574	0.411117	-0.0780361
	Std	0.31263	0.328641	0.309927	0.264669	0.263605	0.258416	0.265138	0.255503	0.284496	0.167009	0.292273	0.308437	0.286567	0.199243	0.217582	0.238412	0.221833	0.245275	0.183695	0.191257	0.25473
Sub 13	Mean	-3.93629	1.422	4.45098	1.81074	-10.6685	5.00379	2.58639	0.914965	-2.92788	4.53469	5.66481	-1.38923	-4.87706	-1.98542	-2.94424	-3.14852	-4.03322	0.125064	-0.747117	12.236	0.104596
	Std	0.491421	0.219881	0.275272	0.292585	0.17211	2.14152	0.310688	0.408068	0.282346	2.05177	0.308131	0.291478	0.319016	0.374105	0.570038	0.255595	0.264083	0.337253	0.347593	0.644653	0.51788
Sub 14	Mean	0.319161	0.305535	0.440495	-0.661688	0.0564748	-0.400011	-0.766149	-0.738577	-0.181774	1.35637	-0.607375	0.235241	0.65285	0.456275	0.182573	-0.354429	-0.550793	-0.340713	-0.0629751	0.0327218	-0.0313392
	Std	0.156254	0.124019	0.128305	0.133541	0.154514	0.121148	0.124747	0.129631	0.136306	0.129546	0.184351	0.191081	0.166339	0.13912	0.139618	0.146303	0.176706	0.147171	0.24759	0.181748	0.152902
Sub 15	Mean	0.356273	0.445261	0.178434	-0.26644	-0.733266	-0.342341	-0.593125	0.187175	0.0654723	0.479318	-0.00142336	0.577546	-0.0492849	-0.352731	0.11119	-0.0186778	0.16416	-0.0127697	0.245289	0.0323719	0.0236215
	Std	0.099498	0.149571	0.135043	0.105293	0.137287	0.0965433	0.123112	0.101025	0.271227	0.206009	0.108803	0.103684	0.15637	0.103295	0.125722	0.174016	0.114701	0.098544	0.238731	0.093738	0.137111
Sub 16	Mean	0.24552	0.858357	-0.266777	0.0130611	-0.0436106	1.99262	1.48975	0.0397877	0.197758	-1.66586	0.496158	-0.907567	-0.342048	-1.75218	0.155644	-0.57512	-0.857879	-0.424085	1.75625	-0.8404	-0.0215305
	Std	0.658461	0.613298	0.668307	0.799514	0.675081	0.535778	0.595055	0.608726	0.54439	0.608042	0.594381	0.501745	0.47337	0.510292	0.527329	0.51828	0.522216	0.457615	0.462825	0.452487	0.56636
Sub 17	Mean	0.159996	-1.10456	-0.430981	0.957689	0.808055	-0.0948206	0.271187	-0.0220791	0.0375143	-0.561248	-0.704435	0.806015	1.99611	1.2004	-0.139544	-0.652005	-1.78624	-1.37728	-0.10786	0.852858	0.0054389
	Std	0.162536	0.126082	0.132579	0.134849	0.125719	0.154833	0.123192	0.155745	0.129443	0.171235	0.207171	0.14426	0.155992	0.155888	0.162856	0.153266	0.16934	0.240015	0.174441	0.195476	0.158746
Sub 18	Mean	1.52277	-0.0272076	-0.957612	0.233914	0.127038	-1.00882	0.14142	0.0165607	-0.164281	0.858548	-0.530304	0.419884	1.02842	0.204517	0.489478	0.00531687	-0.564546	-1.1556	-0.452964	1.1046	0.0645562
	Std	0.236702	0.129715	0.19588	0.227951	0.125574	0.13796	0.136731	0.189006	0.132088	0.131932	0.165376	0.138784	0.144342	0.188432	0.142931	0.157673	0.213932	0.138612	0.191773	0.178299	0.165185
Sub 19	Mean	0.226703	0.354664	0.273218	-0.302281	-0.289822	0.0179591	-0.0696984	-0.271202	-0.131904	0.444562	-0.0794423	-0.202774	-0.063391	0.0248463	-0.0237775	0.0270841	0.232677	-0.0853823	0.00986428	-0.0107312	0.00405861
	Std	0.164063	0.149747	0.151183	0.159687	0.165379	0.174868	0.158397	0.163915	0.194477	0.218894	0.127989	0.144958	0.129807	0.151641	0.122838	0.120696	0.151339	0.151744	0.12371	0.12318	0.152426
Sub 20	Mean	-2.19847	-0.850009	-0.470094	1.0798	1.32707	1.8322	1.09189	1.94427	0.949418	-10.3847	-6.21021	2.79032	7.18008	8.78093	9.44522	-2.75465	-1.7189	0.608141	-7.80532	-1.50058	0.156822
	Std	0.092648	0.107074	0.110664	0.120584	0.0985946	0.205985	0.149261	0.108099	0.159726	0.377207	0.337518	0.260852	0.113746	0.139767	0.242779	0.371783	0.547204	0.268817	0.730242	0.250074	0.239631
Sub 21	Mean	0.117699	-0.535941	-0.440406	0.583326	-0.168309	-0.42102	0.119838	0.513552	0.439245	-1.03603	0.813806	-1.3679	-0.382465	-0.208947	-0.821331	-1.8243	-1.15742	-0.656576	0.317459	2.63493	-0.174039
	Std	0.18664	0.165603	0.159581	0.1625	0.189094	0.188035	0.292458	0.196152	0.170458	0.170898	0.219343	0.366267	0.220102	0.215652	0.216899	0.216091	0.259705	0.206035	0.325112	2.23438	0.31805
Sub 22	Mean	2.91494	2.37984	1.04166	-1.67536	-1.23088	-0.108329	-3.76545	-2.59787	0.25066	5.41235	3.89123	0.943276	-2.00055	-5.29944	-4.29186	-4.36222	0.40476	0.816912	-0.237295	1.60072	-0.295646
	Std	0.608952	0.283509	0.360324	0.276814	0.276706	0.479791	0.322919	0.35726	0.347787	0.268208	0.332981	0.297106	0.351581	0.493534	0.433442	0.490492	0.362908	0.322582	1.44915	0.312757	0.42144
Sub 23	Mean	-0.133741	-0.0965376	0.372906	-0.165064	0.23332	-0.329094	0.114937	-0.431282	-0.77965	-0.0849473	0.00142422	0.12254	-0.229778	-0.520194	-0.199102	-0.0228202	0.58294	0.442008	0.0567512	0.0236952	-0.0520844
	Std	0.100086	0.122418	0.0939852	0.120738	0.120023	0.120414	0.100048	0.120665	0.108492	0.115681	0.0999095	0.119495	0.0990107	0.177022	0.136079	0.119717	0.119927	0.117543	0.10036	0.117918	0.116477
Sub 24	Mean	0.427046	0.0998938	-0.197222	-0.144233	-0.0277239	0.343371	0.871245	-0.34239	-0.0582876	-0.109719	0.434054	0.185558	-0.375215	-0.244103	-0.264611	-0.629341	0.458117	0.116471	0.433611	0.0134754	0.0494998
	Std	0.137859	0.124985	0.139691	0.140354	0.165855	0.17372	0.205079	0.166403	0.13501	0.118465	0.158612	0.36788	0.159584	0.130715	0.121225	0.124499	0.133994	0.195812	0.224978	0.143105	0.163391
Sub 25	Mean	0.0893215	0.3445	0.0685211	-0.636259	-0.396456	0.265974	0.781992	0.588719	0.263881	-0.21416	1.34143	2.63844	2.1137	1.14408	0.858316	1.02428	-0.119078	-0.203382	-0.350874	-1.00714	0.42979
	Std	0.320882	0.186884	0.249297	0.196186	0.277452	0.211222	0.209798	0.245336	0.212633	0.245974	0.204203	0.240783	0.36058	0.27507	0.21404	0.2405	0.199404	0.212554	0.182875	0.180034	0.233285
Sub 26	Mean	-1.33281	2.60032	0.993514	1.11245	-0.224056	-0.975187	0.501608	-2.62721	-0.252148	0.843718	1.25877	2.24409	1.5852	-0.320756	-4.0431	-2.51757	-1.46978	-1.9259	2.42565	2.45878	0.0167791
	Std	0.316868	0.756714	0.318149	0.452516	0.688312	0.29397	0.453259	0.35851	0.392177	0.256303	0.294568	0.298133	0.298493	0.431452	0.302192	0.404564	0.465226	0.273202	0.308447	0.400564	0.388181
Sub 27	Mean	-1.8298	0.440075	-0.0828011	0.163421	1.11736	1.73391	1.79163	0.265302	-0.488865	-2.07265	2.72091	1.50607	-1.10685	-2.88138	-3.07107	-3.32839	-0.931227	-0.256442	1.23631	1.44851	-0.181298
	Std	0.322302	0.349062	0.292405	0.27482	0.313357	0.272522	0.316307	0.297998	0.294	0.289202	0.256279	0.270627	0.345415	0.254269	0.293234	0.2838	0.237225	0.250587	0.305441	0.265932	0.289239
Sub 28	Mean	-0.00742068	-0.00510628	-0.00382683	-0.00163117	-0.000904013	9.50434e-05	0.000699663	0.0015144	0.00183479	0.00251444	-0.00579058	-0.00430293	-0.00322545	-0.00213345	-0.00140585	-0.00086147	0.000273425	0.00096882	0.00227264	0.00328892	-0.00115733
	Std	0.000289766	0.000311745	0.000296568	0.000283524	0.000296367	0.000276954	0.000288148	0.000293828	0.000285383	0.000295703	0.000284987	0.000286307	0.00029441	0.000286815	0.000284542	0.000276781	0.000279306	0.000281213	0.000283977	0.000285716	0.000288102
Sub 29	Mean	-1.11192	0.30258	0.422539	0.233945	-0.0681159	0.830814	0.295754	-0.1552	0.20279	-0.519903	-0.669782	1.25998	1.41091	-1.19497	0.425945	0.634914	-0.115085	1.10428	0.394393	-0.630779	0.152654
	Std	0.277982	0.293838	0.360004	0.387737	0.733951	0.381708	0.348922	0.297497	0.302355	0.32368	0.307668	0.296167	0.324362	0.348158	0.297083	0.299397	0.299243	0.302538	0.29302	0.312506	0.339391
Sub 30	Mean	-4.80156	1.46439	0.723594	3.11834	2.7197	1.87913	-0.0858926	-1.06114	-1.29772	-2.43379	-1.08664	0.729959	0.608645	1.05008	0.483381	-1.12685	-1.76349	-1.23986	-0.700282	0.534185	-0.114291
	Std	0.626816	0.21746	0.194393	0.329299	0.265492	0.267276	0.288503	0.220688	0.213609	0.327458	0.448926	0.550924	0.365361	0.289781	0.247917	0.276699	0.219619	0.241896	0.303718	0.237467	0.306665

## Sheet: 5.5Hz
		Trial 1	Trial 2	Trial 3	Trial 4	Trial 5	Trial 6	Trial 7	Trial 8	Trial 9	Trial 10	Trial 11	Trial 12	Trial 13	Trial 14	Trial 15	Trial 16	Trial 17	Trial 18	Trial 19	Trial 20	Mean
Sub 1	Mean	0.68379	-0.0419598	0.670736	0.472945	-0.590743	-0.809676	-0.181719	-0.174264	0.294956	0.37604	1.8927	1.91574	0.506898	-0.785846	-2.48037	-3.65941	-5.50281	2.64433	2.5341	2.47719	0.0121306
	Std	0.124805	0.0909539	0.11533	0.112594	0.0949129	0.099472	0.115678	0.0891179	0.131894	0.143634	0.0846953	0.100615	0.0798726	0.139873	0.117537	0.115061	0.238609	0.184732	0.0937941	0.143559	0.120837
Sub 2	Mean	0.199467	-0.535952	0.717136	1.26385	0.688018	-1.78874	0.464274	-0.305316	0.677446	-0.41311	-0.0621658	-0.55215	-0.156417	-0.0681969	-0.391248	-0.198983	0.955138	1.14896	-0.629473	-0.484114	0.0264211
	Std	0.226281	0.164669	0.159862	0.133653	0.166983	0.240893	0.166875	0.168699	0.129072	0.202274	0.25535	0.169831	0.198985	0.181291	0.125666	0.15112	0.213651	0.150741	0.148728	0.128449	0.174154
Sub 3	Mean	-0.059865	-0.415284	0.219441	0.872779	0.750034	0.00530832	-0.629897	-0.460022	0.188875	-0.0358673	-0.435374	0.0152051	0.525749	-0.338284	-0.212575	0.592826	0.115342	0.125521	0.315712	-0.179139	0.0480242
	Std	0.169439	0.140949	0.143816	0.15294	0.168151	0.143769	0.146651	0.163142	0.180759	0.681974	0.134921	0.140472	0.127549	0.126369	0.132111	0.140696	0.146839	0.140391	0.136066	0.153608	0.173531
Sub 4	Mean	-0.30853	0.547791	-0.174794	-0.930996	-0.72766	-0.0395002	-0.351077	-0.0462669	0.173778	1.2263	-0.982173	-0.706404	-0.415456	-0.0442131	0.328485	1.35141	1.16926	0.936409	-1.45582	-1.8139	-0.113168
	Std	0.154387	0.217284	0.237361	0.0988534	0.193588	0.11031	0.152853	0.132696	0.157214	0.189933	0.213321	0.136079	0.207204	0.0949861	0.145955	0.190402	0.24917	0.114687	0.308465	0.0983172	0.170153
Sub 5	Mean	-2.36244	-0.82418	-0.276868	0.702168	0.631321	1.90937	1.72185	-0.380483	-2.35377	-0.529365	-0.86295	-0.699795	0.178287	0.623798	0.823206	2.0926	-0.41195	-0.812909	-0.417975	0.500739	-0.0374668
	Std	0.183616	0.216377	0.14676	0.202615	0.155241	0.208417	0.213558	0.192513	0.263799	0.145136	0.137073	0.17861	0.124361	0.156312	0.148472	0.228306	0.183085	0.136127	0.204924	0.231503	0.18284
Sub 6	Mean	0.858957	0.0881242	0.106161	-0.0640701	-0.0601834	-0.089176	-0.021375	-0.270069	0.318945	0.464239	0.101152	0.0475914	-0.306103	-0.363861	0.343078	0.000622037	0.288977	0.662959	-0.0141906	-0.235773	0.0928002
	Std	0.0971407	0.101823	0.111541	0.103188	0.154562	0.120087	0.117626	0.152059	0.115328	0.125176	0.115623	0.131163	0.161206	0.130845	0.156474	0.175595	0.133202	0.158839	0.114668	0.123341	0.129974
Sub 7	Mean	-1.9963	-0.0373307	1.13287	1.01169	0.772143	-0.0202379	-0.651762	-0.293029	-0.283967	-0.110663	0.460953	0.371565	-0.00291954	-0.663198	-0.749158	-0.290579	-0.0962184	0.1075	0.375882	0.524735	-0.0219016
	Std	0.182342	0.201076	0.210791	0.170557	0.178033	0.186912	0.173072	0.172555	0.16952	0.180102	0.146495	0.144134	0.150309	0.15075	0.149636	0.14288	0.15098	0.139225	0.154554	0.161825	0.165787
Sub 8	Mean	0.598573	0.43537	0.11177	-0.386482	-1.30939	-0.625352	-0.959932	0.129283	1.44949	-0.029825	-0.0398084	-0.935668	-2.01284	0.443957	0.243922	1.29042	2.10977	2.17887	-0.384744	-1.51675	0.0395321
	Std	0.231617	0.213274	0.209903	0.207147	0.24551	0.24782	0.277775	0.219524	0.207195	0.215534	0.330392	0.220173	0.225897	0.224288	0.270301	0.225556	0.233657	0.289124	0.240856	0.270363	0.240295
Sub 9	Mean	-0.866652	-1.6108	0.0304248	-0.0554375	0.752336	2.08681	1.71404	0.323926	-0.939414	-2.37721	3.37721	2.79214	-0.390081	-3.44795	-3.65319	-5.22133	2.22615	8.65774	0.812478	-0.390449	0.191037
	Std	0.486136	0.2408	0.16635	0.161051	0.186331	0.182586	0.209662	0.198183	0.187639	0.186812	0.131995	0.137197	0.126878	0.367623	0.201738	0.165673	0.283509	0.409237	0.260289	0.185933	0.223781
Sub 10	Mean	0.78905	0.188296	-0.650592	-0.449344	-0.36499	-0.234555	0.822044	0.23722	-0.69006	0.080655	-2.25462	-3.12854	1.39796	0.749504	-0.00529459	0.607646	0.318891	0.277094	-0.262653	-0.265603	-0.141895
	Std	0.231245	0.177199	0.144272	0.152531	0.148812	0.242318	0.193088	0.204257	0.170406	0.344433	0.193603	0.291655	0.255386	0.154907	0.184708	0.201665	0.294223	0.171809	0.22968	0.1671	0.207665
Sub 11	Mean	0.355523	-1.8342	0.149442	0.989591	0.991388	-0.500847	-0.276646	0.615493	-0.556975	-0.749277	-1.14716	-1.6238	2.00936	2.03109	1.22698	-0.763056	0.145978	-0.654157	0.0871986	-0.0462662	0.0224829
	Std	0.235209	0.166075	0.22913	0.159781	0.158246	0.277226	0.161537	0.151249	0.156617	0.139137	0.282541	1.14034	0.234819	0.108538	0.12593	0.139958	0.177686	0.101046	0.122818	0.307129	0.22875
Sub 12	Mean	0.187714	0.130888	-0.195364	0.229863	0.218806	0.0043256	0.675327	-0.439048	-0.404512	0.0249615	0.579108	0.271444	-0.218597	-0.517589	-0.538371	-0.433367	-0.406641	-0.144942	0.586961	0.480205	0.0045586
	Std	0.332783	0.350473	0.329397	0.260878	0.349286	0.252945	0.412665	0.327595	0.269249	0.136117	0.30728	0.260672	0.282482	0.23083	0.194731	0.225113	0.236661	0.215994	0.171894	0.172323	0.265968
Sub 13	Mean	2.4771	-1.82809	3.94276	1.50119	-8.29013	-14.466	9.86075	-2.02806	-3.76047	0.640113	4.4434	2.40075	-2.79901	-0.220301	-3.35858	-2.92586	-3.80649	-0.700003	1.40802	2.6736	-0.741767
	Std	2.41308	0.503367	0.223961	3.16787	0.469539	2.82413	2.62147	0.347736	0.198568	0.601226	0.178891	0.308305	0.320459	1.02405	0.633605	0.574074	0.448687	0.186785	0.271074	0.479541	0.889821
Sub 14	Mean	0.589091	0.281338	-0.0481268	-0.393947	-0.248422	-0.261681	-0.848605	-0.399671	0.448317	0.861782	-0.448985	-0.369937	0.429005	0.292837	0.215415	-0.280002	-0.598672	-0.296763	0.0820505	0.356973	-0.0319001
	Std	0.122106	0.162845	0.144996	0.128686	0.186014	0.154486	0.139256	0.201596	0.132552	0.14457	0.126142	0.158217	0.143786	0.142307	0.156006	0.149073	0.149555	0.209062	0.179224	0.152039	0.154126
Sub 15	Mean	0.147764	0.591664	0.068923	-0.1806	-0.659047	-0.125308	-0.208171	0.216143	0.382086	0.393939	0.261342	0.106883	0.293208	-0.49862	0.0165441	-0.754514	-0.039001	-0.0288281	0.260386	0.122539	0.0183667
	Std	0.108738	0.10075	0.168033	0.0991615	0.111153	0.111921	0.212715	0.104283	0.113986	0.092548	0.160679	0.156405	0.103818	0.0860385	0.123213	0.0902402	0.145038	0.113495	0.0965718	0.0980216	0.11984
Sub 16	Mean	1.06038	-0.449322	-1.99738	-0.803374	-0.434136	0.644789	0.54266	0.074775	-0.681938	-1.93712	0.34481	0.573198	-0.121165	-1.46786	0.550287	0.64679	-0.689723	0.835296	-0.0587749	-0.243254	-0.180553
	Std	0.572275	0.616462	0.563961	0.569352	0.667373	0.624979	0.6021	0.539192	0.540623	0.64144	0.543497	0.636091	0.612728	0.623274	0.550294	0.56063	0.78973	0.472431	0.449819	0.625215	0.590073
Sub 17	Mean	0.476711	-1.45363	-0.0068775	0.65925	1.1881	0.557897	0.140053	-0.0227893	-0.0754973	-0.455916	-0.621321	-0.648623	0.768077	1.60913	0.81384	-0.629637	-2.10267	-1.1049	-0.0248445	0.390783	-0.0271437
	Std	0.146646	0.136514	0.127136	0.215562	0.135754	0.209601	0.133455	0.143734	0.136205	0.189368	0.149463	0.481295	0.177726	0.134837	0.204787	0.179942	0.155322	0.17589	0.198219	0.185443	0.180845
Sub 18	Mean	1.67475	0.0471381	-0.729594	-0.175159	-0.0581801	-0.415117	-0.213416	0.3307	-0.0708427	0.85529	-0.159606	-0.403166	0.532623	0.819237	0.29834	-0.166999	-0.8465	-0.7168	-0.21843	0.314983	0.0349624
	Std	0.141497	0.139217	0.140588	0.389136	0.194172	0.17668	0.128354	0.130262	0.190338	0.128679	0.158231	0.22145	0.150339	0.177305	0.196097	0.199594	0.131592	0.277795	0.163682	0.172062	0.180354
Sub 19	Mean	0.255974	0.210949	0.0178653	-0.234375	-0.463308	-0.108831	-0.0523193	-0.332416	-0.0105097	0.177546	-0.00500877	0.335358	0.0587302	-0.00027916	0.147688	0.0926332	0.16718	-0.0279062	0.132485	0.0471018	0.0204279
	Std	0.166834	0.157594	0.167596	0.171772	0.159285	0.171382	0.201947	0.199863	0.173699	0.239901	0.122594	0.18266	0.125125	0.146274	0.151741	0.125617	0.153058	0.258372	0.122615	0.126273	0.16621
Sub 20	Mean	-2.05151	-1.16482	-0.124533	0.768893	1.2986	2.14466	1.27847	1.20906	0.571364	-5.51267	-4.21863	-2.12353	4.34869	8.01546	9.53481	-1.72155	-1.51066	0.412295	-2.4124	0.982756	0.486238
	Std	0.0859973	0.101077	0.102943	0.102106	0.087891	0.0921133	0.129497	0.196632	0.139958	0.584759	0.264781	0.333142	0.226544	0.185772	0.234455	0.268401	1.58469	1.00248	0.677031	0.319153	0.335971
Sub 21	Mean	0.729101	-0.322489	-0.0854001	0.598365	-0.0328174	-0.377996	0.195007	0.325243	0.714255	-1.1138	0.686601	0.115537	-0.577516	-0.912843	-0.78251	-1.85128	0.13029	-0.494628	2.00398	1.8675	0.0407303
	Std	0.233736	0.174827	0.16592	0.166956	0.159411	0.179123	0.160055	0.182252	0.159751	0.173467	0.217463	0.225	0.212145	0.211412	0.218765	0.209191	0.823543	0.314016	0.234143	0.217027	0.23191
Sub 22	Mean	3.27508	1.55121	-0.328372	-0.843248	-1.55755	-0.464897	-4.45814	-0.908294	3.20299	5.01423	2.44613	2.56859	-0.206114	-4.02311	-4.74203	1.33435	0.483149	0.93431	1.18377	0.48387	0.247296
	Std	0.585818	0.734807	0.341173	0.542281	0.660124	0.311958	0.282454	0.277779	1.15657	0.465085	0.606723	0.528425	0.306334	0.367895	0.407848	0.358413	0.39643	0.297176	0.362569	0.450754	0.472031
Sub 23	Mean	0.067456	-0.206347	-0.144114	0.0449894	0.0118997	0.0131426	-0.0441195	-0.355364	0.720747	0.144084	0.0710203	0.436988	0.0501413	-0.0525822	-0.822006	0.152103	0.467115	0.428721	-0.464957	-0.346164	0.00863775
	Std	0.115445	0.108744	0.111479	0.108274	0.11165	0.101848	0.131506	0.1773	0.159374	0.117426	0.108778	0.103776	0.103759	0.0965906	0.106963	0.150826	0.123087	0.109498	0.116014	0.1239	0.119312
Sub 24	Mean	0.195478	-0.0738656	-0.782715	-0.115457	0.0719416	-0.123592	0.566549	0.0190345	-0.296548	-0.0569951	0.72971	0.521038	-0.152708	-0.140147	-0.210492	0.180699	0.566886	0.256675	-0.049112	0.16304	0.0634709
	Std	0.1293	0.169912	0.14823	0.146663	0.142118	0.163758	0.284348	0.15344	0.167465	0.133019	0.14472	0.118764	0.117353	0.401329	0.165297	0.16154	0.167407	0.197012	0.161686	0.143616	0.170849
Sub 25	Mean	0.410416	0.745463	-0.706522	-0.576263	-0.825012	-0.185834	0.126149	0.0389712	-0.321974	0.146421	1.56281	2.04091	2.14227	1.20168	0.761894	1.19224	-0.0334463	-0.0724778	-1.40881	-1.5236	0.235765
	Std	0.284265	0.200389	0.249872	0.222136	0.228137	0.21248	0.22384	0.235461	0.254936	0.205028	0.20822	0.236422	0.208899	0.224135	0.218722	0.201696	0.208852	0.197622	0.240216	0.194935	0.222813
Sub 26	Mean	-2.21747	-0.341589	2.42508	-1.65572	0.31087	-1.16271	-0.725878	-1.99854	-0.348255	1.68886	2.52174	4.15091	2.08827	2.36836	-3.22622	-3.53013	-8.69935	-2.16582	3.06728	3.5732	-0.193856
	Std	0.277796	0.46267	0.359787	0.843806	0.930325	0.464739	0.179282	0.222319	0.258157	0.451639	0.594838	0.289998	0.37771	0.345313	0.39238	0.340414	1.65219	0.31993	0.483111	0.40119	0.48238
Sub 27	Mean	-1.37402	-0.757472	1.04209	-0.213155	0.832092	1.58254	1.53604	-1.05231	-1.25971	-1.83226	2.37352	1.27042	1.31967	-3.39073	-4.07096	-2.26268	-0.426396	0.768833	2.3011	1.75572	-0.0928834
	Std	0.446621	0.481954	0.285653	0.278718	0.267446	0.293902	0.287321	0.300474	0.28244	0.276285	0.340281	0.265054	0.273089	0.301918	0.258475	0.270008	0.285065	0.240407	0.234306	0.457458	0.306344
Sub 28	Mean	-0.00805937	-0.00567655	-0.00295672	-0.0020115	-0.00107256	-4.89125e-06	0.000850553	0.00162019	0.00212578	0.00239729	-0.00541488	-0.00515675	-0.0039954	-0.00236143	-0.00160034	-0.00028249	0.000576575	0.00129673	0.00283758	0.00309635	-0.00118959
	Std	0.000304607	0.000312315	0.000288657	0.00028988	0.000288305	0.000288625	0.000282665	0.000288372	0.000285511	0.000300585	0.000280974	0.000299312	0.000292805	0.000283239	0.000294883	0.000286639	0.000294773	0.000279087	0.000284877	0.000287565	0.000290684
Sub 29	Mean	-1.68912	-0.227925	0.196895	-0.0413393	0.329211	1.04765	-0.165784	0.764566	-0.358115	-1.04649	-0.217138	0.101105	1.17692	-1.64555	-0.0135182	-0.120175	0.215679	0.685329	0.0540309	-0.269567	-0.061167
	Std	0.283994	0.290807	0.334231	0.292464	0.357215	0.287732	0.374942	0.329474	0.306938	0.323395	0.335261	0.307294	0.306778	0.339518	0.317065	0.339306	0.304274	0.28315	0.309283	0.309663	0.316639
Sub 30	Mean	-9.00754	1.26703	0.73393	2.90043	3.89325	2.06234	0.318287	-1.34781	-1.29363	-1.94065	0.132251	-0.182694	4.79869	1.25995	0.419002	-0.143414	-1.72468	-1.29383	0.068402	0.0798692	0.0499593
	Std	0.743067	0.298559	0.23702	0.21226	0.250726	0.278801	0.232907	0.351362	0.247498	0.2891	0.225598	0.269874	0.286045	0.319047	0.257194	0.340402	0.251771	0.287998	0.266958	0.237749	0.294197

## Sheet: 6Hz
		Trial 1	Trial 2	Trial 3	Trial 4	Trial 5	Trial 6	Trial 7	Trial 8	Trial 9	Trial 10	Trial 11	Trial 12	Trial 13	Trial 14	Trial 15	Trial 16	Trial 17	Trial 18	Trial 19	Trial 20	Mean
Sub 1	Mean	0.0461339	-0.625386	0.446671	0.168116	-0.733561	-0.803381	0.301751	0.0172923	0.0771588	0.482422	2.34281	1.53461	0.153296	-0.340753	-3.47945	-3.47441	-5.29734	3.32758	3.84626	-0.0404286	-0.102531
	Std	0.0873846	0.139759	0.0857451	0.14913	0.135333	0.0925956	0.182336	0.0908729	0.11075	0.0927938	0.181807	0.115855	0.111585	0.100939	0.122763	0.109019	0.203241	0.127014	0.481727	0.230504	0.147558
Sub 2	Mean	-0.447864	-0.422614	1.00521	1.16223	-0.66771	-0.371036	0.732969	-0.294475	0.290236	0.495868	0.10365	-0.162374	0.44762	-0.275417	-0.314055	-0.130173	0.648231	0.845538	-0.169979	-0.861363	0.0807244
	Std	0.146222	0.136698	0.141889	0.161544	0.120249	0.149439	0.182757	0.178368	0.143978	0.159004	0.152106	0.15177	0.292275	0.164884	0.129112	0.411154	0.164408	0.123493	0.205692	0.129639	0.172234
Sub 3	Mean	-0.0270187	-0.293742	0.420626	0.9236	0.558876	-0.184043	-1.01828	-0.898305	-0.332704	0.169691	-0.237562	0.195573	0.334734	-0.33381	0.0307829	0.346509	0.0365352	-0.0314537	0.43863	-0.712866	-0.0307112
	Std	0.180393	0.148857	0.253331	0.13682	0.153775	0.135255	0.153057	0.168563	0.164906	0.159439	0.135918	0.1299	0.161208	0.131917	0.134886	0.137532	0.141479	0.162986	0.137287	0.147845	0.153768
Sub 4	Mean	0.789101	0.774563	-1.04067	-0.953843	-0.632459	0.625601	-0.409149	0.197649	-0.606473	0.154698	-0.521103	-0.418016	-0.11864	-0.0722305	0.850193	0.686603	0.724236	2.06494	-0.517468	-2.41321	-0.0417835
	Std	0.459135	0.100799	0.131328	0.159273	0.171954	0.140157	0.166849	0.122401	0.24543	0.168227	0.103084	0.147852	0.254819	0.117453	0.158863	0.192099	0.183187	0.237454	1.46824	0.119989	0.242429
Sub 5	Mean	-1.32955	0.272109	0.501296	1.21554	0.815108	1.10294	1.56375	0.836587	-1.99628	-1.6942	-1.20573	-0.253315	-0.866276	0.300356	1.27907	1.0635	0.288661	0.00131685	-1.35566	-1.44194	-0.0451363
	Std	0.210095	0.219616	0.180018	0.139266	0.262409	0.222205	0.25897	0.214023	0.195993	0.148039	0.335529	0.248617	0.133421	0.204996	0.148752	0.274683	0.154815	0.287851	0.475435	0.14154	0.222814
Sub 6	Mean	0.0669642	-0.229652	-0.0283438	0.235437	-0.786266	-0.0335655	-0.341707	-0.116023	-0.0523768	0.322303	0.35307	-0.277549	-0.161958	-0.309955	0.357324	0.523252	0.555384	0.026727	0.0274196	-0.579371	-0.0224442
	Std	0.0974919	0.10478	0.117338	0.107162	0.200849	0.107574	0.107757	0.162559	0.120689	0.134913	0.136841	0.13527	0.129862	0.172346	0.206184	0.145549	0.141914	0.166521	0.134267	0.129609	0.137974
Sub 7	Mean	-0.922025	0.654427	0.991409	1.1616	0.441716	-0.326161	-0.60492	-0.439437	-0.210646	-0.162611	1.01189	0.177281	0.0328662	-0.463307	-0.736579	-0.453065	-0.0771395	0.180575	0.447239	0.642388	0.0672746
	Std	0.198521	0.206205	0.205371	0.191063	0.178523	0.177152	0.179141	0.16921	0.198045	0.204503	0.163185	0.144042	0.143824	0.142995	0.142819	0.169478	0.156877	0.176395	0.139203	0.189037	0.173779
Sub 8	Mean	0.256894	0.570921	-0.215547	-0.42282	-1.41907	1.07373	-1.64133	-0.632557	1.26528	0.785191	0.490873	-1.2803	-1.87782	-0.0774482	0.368306	0.57686	1.27379	0.61954	0.0546269	-3.46484	-0.184786
	Std	0.202499	0.223255	0.219516	0.215945	0.329802	0.217323	0.225706	0.540301	0.336997	0.308973	0.278448	0.230988	0.225101	0.2409	0.22102	0.248614	0.414464	0.25429	0.246407	0.22369	0.270212
Sub 9	Mean	-0.968312	-0.907567	0.239175	0.218751	1.54249	1.79201	1.63714	1.07979	-0.483766	-1.89945	4.7331	1.7059	-1.43086	-3.47786	-4.35126	-5.04943	0.182412	6.46732	2.27983	-2.98595	0.0161737
	Std	0.226638	0.190589	0.204474	0.195634	0.186757	0.179062	0.215671	0.220858	0.20169	0.212873	0.152541	0.161014	0.24106	0.270168	0.121808	0.171113	0.303038	0.335069	0.378322	0.442187	0.230528
Sub 10	Mean	-0.505254	0.0628902	-0.519534	-0.139097	0.517462	0.724226	0.0585669	1.2688	-0.829761	-1.09016	-1.9433	0.355663	1.04974	1.6217	0.962927	0.709148	0.501026	0.117272	-1.59866	-1.80336	-0.0239852
	Std	0.193521	0.194151	0.172322	0.140647	0.192496	0.166718	0.148157	0.232016	0.235943	0.164719	0.203511	1.21017	0.224453	0.285937	0.157684	0.189898	0.263975	0.205598	0.177828	0.196698	0.247822
Sub 11	Mean	-0.941984	-1.0729	0.202594	0.518048	0.508826	0.79478	-0.0903172	0.921754	-0.436062	-0.943206	-4.02571	0.129913	1.47131	2.84013	0.363553	-0.0423135	-0.573118	-0.295051	0.0633748	-0.679666	-0.0643028
	Std	0.162384	0.171978	0.143534	0.193938	0.162343	0.145679	0.220731	0.142718	0.190525	0.292525	0.340624	0.317406	0.167397	0.138477	0.105047	0.136725	0.135267	0.18523	0.118645	0.152031	0.18116
Sub 12	Mean	0.181283	-0.387566	-0.061909	0.135733	-0.115304	0.0121339	0.329299	0.147622	-0.481445	-0.0100404	0.613929	0.0437313	-0.15659	-0.0105313	-0.494444	-0.471318	-0.224841	0.247603	0.389473	0.549061	0.0117941
	Std	0.325708	0.308423	0.292995	0.280108	0.256292	0.273798	0.285871	0.317806	0.311796	0.251916	0.265816	0.299288	0.271802	0.264627	0.226443	0.246571	0.227182	0.206959	0.183877	0.166314	0.26318
Sub 13	Mean	-6.66392	1.29228	6.25448	2.50849	-10.1886	8.12144	11.2161	5.78683	-3.52114	-4.64795	8.91549	1.01191	-4.11305	-2.96825	-1.88348	-3.9101	-2.37526	-1.03195	1.19454	5.84429	0.542106
	Std	0.393469	0.572457	0.274712	0.199662	2.51693	0.553561	0.542418	0.736658	0.172332	0.526938	0.190405	0.332014	0.296871	1.37778	0.249948	0.281681	1.20911	0.43859	0.582349	0.644104	0.604599
Sub 14	Mean	0.483048	0.482011	-0.174346	-0.400188	-0.25523	-0.904483	-0.883791	-0.679328	-0.064222	0.819954	-0.410643	-0.310784	0.787981	0.34028	0.126382	-0.150294	-0.541235	-0.416891	0.429041	0.278634	-0.0722052
	Std	0.120758	0.157563	0.123105	0.131702	0.145215	0.118518	0.125511	0.157658	0.121331	0.152008	0.155849	0.133164	0.182092	0.158772	0.142669	0.134431	0.144253	0.149918	0.140637	0.190776	0.144297
Sub 15	Mean	0.62252	0.265278	-0.182581	0.0709241	-0.483575	-0.518169	-0.563167	0.0233112	0.378316	0.260314	-0.263604	0.457633	0.179466	0.121405	-0.1345	-0.953667	-0.0748869	0.154758	0.231971	0.336866	-0.00356939
	Std	0.137258	0.131153	0.0958479	0.145053	0.11687	0.122021	0.106202	0.118558	0.0969684	0.154085	0.110033	0.115223	0.0993772	0.127959	0.169227	0.105763	0.0914465	0.108008	0.19977	0.101523	0.122617
Sub 16	Mean	-1.40951	0.120244	-1.52941	-0.76295	0.627727	2.99505	0.820875	0.335486	0.34878	-0.26631	2.23378	0.722192	0.602969	-0.481491	-0.86291	0.443808	1.15097	0.363536	0.512014	1.1679	0.356638
	Std	0.572548	0.558541	0.571451	0.701706	0.581567	0.622096	0.556984	0.549045	0.563183	0.562219	0.673751	0.70966	0.530799	0.454453	0.500771	0.476922	0.554266	0.540938	0.538752	0.481511	0.565058
Sub 17	Mean	-0.350508	-0.645863	0.167066	0.428415	0.178823	0.183545	-0.0336592	-0.53982	-0.23848	-0.191554	-1.52747	-0.168405	1.2894	2.47766	0.289906	-0.462867	-1.80515	-0.626567	0.0130688	2.32053	0.0379037
	Std	0.194608	0.124739	0.154982	0.17123	0.124849	0.13506	0.284097	0.16629	0.153018	0.180348	0.150136	0.140456	0.1439	0.176975	0.189743	0.157068	0.192336	0.16251	0.163157	0.185242	0.167537
Sub 18	Mean	0.243615	-0.630064	-0.433753	-0.749567	0.031325	-0.617415	-0.416736	0.120142	-0.0108036	0.30417	-0.718786	-0.136139	1.10853	0.51283	0.449187	0.26182	-0.574316	-0.140273	-0.12415	0.989609	-0.0265389
	Std	0.168412	0.150371	0.122695	0.143769	0.173037	0.151462	0.149676	0.155975	0.17737	0.123766	0.161341	0.132177	0.149806	0.157096	0.17907	0.138552	0.135278	0.154529	0.130154	0.163119	0.150883
Sub 19	Mean	0.207461	0.372965	-0.175769	-0.141184	-0.34091	0.00231099	0.00830847	-0.159711	0.12188	0.56606	0.0485792	0.025288	0.0471507	-0.0546972	0.0754797	-0.118382	0.0751007	0.126235	0.100368	-0.211536	0.0287498
	Std	0.172242	0.161547	0.174118	0.165235	0.163328	0.181472	0.168433	0.173605	0.167161	0.1634	0.158725	0.131967	0.15296	0.123064	0.125384	0.117026	0.131924	0.145932	0.129056	0.179339	0.154296
Sub 20	Mean	-2.06078	-0.638799	0.376611	0.696025	1.66247	1.38068	1.7618	2.10252	0.854895	0.0922184	-11.339	0.172146	5.58251	6.74593	-9.49525	-5.35758	0.357886	4.6489	-9.27037	1.10255	-0.531231
	Std	0.0938277	0.090604	0.133425	0.0869065	0.107484	0.124044	0.19458	0.102438	0.143901	0.19411	0.331228	0.201015	0.17938	0.110815	3.41171	0.546633	0.321546	0.16438	1.27182	0.846986	0.432842
Sub 21	Mean	-0.0925026	-0.545065	0.12572	0.492249	-1.0658	-0.00641478	0.0994135	0.414724	0.485432	0.234689	3.30676	-0.293742	-0.138935	-0.920052	-1.49591	-1.93275	-0.403483	0.946394	1.37568	0.109638	0.0348021
	Std	0.170131	0.210801	0.156264	0.179829	0.160626	0.185875	0.183859	0.168013	0.175715	0.170693	0.214424	0.212128	0.233973	0.21203	0.231755	0.211169	0.238281	0.203958	0.606772	0.257735	0.219201
Sub 22	Mean	1.97819	1.88883	-0.257164	-0.370714	-2.44601	-2.3102	-5.29288	-2.40859	-0.00307973	3.34368	1.56064	2.50687	-0.05254	-2.18819	-4.86206	1.28876	0.637856	2.27652	0.528917	0.902963	-0.163911
	Std	0.315237	0.464228	0.338723	0.406295	0.617537	0.563153	0.37007	0.376433	0.284786	0.656415	0.83987	0.972174	0.330595	0.495323	0.290331	0.397269	0.326703	0.344629	0.344732	0.395531	0.456502
Sub 23	Mean	-0.139662	0.101952	0.106326	0.122873	-0.00972723	-0.389576	0.127302	-0.214627	0.184019	0.344332	0.0564158	-0.00607707	-0.301115	-0.232645	-0.278212	-0.0398378	0.563651	0.524634	-0.212773	-0.474343	-0.00835451
	Std	0.105268	0.117909	0.107402	0.120976	0.107329	0.103295	0.154396	0.257874	0.195497	0.104414	0.164998	0.0984948	0.119964	0.108557	0.13706	0.116177	0.117731	0.166405	0.112385	0.135817	0.132598
Sub 24	Mean	0.109441	-0.203369	-0.608323	-0.412223	0.205118	0.411772	0.136494	-0.156169	-0.249333	0.0825599	0.102809	0.139883	-0.618184	0.106877	-0.655472	-0.29902	0.408889	0.0879986	0.191825	-0.461948	-0.0840186
	Std	0.181381	0.129448	0.23938	0.262134	0.136678	0.131597	0.156376	0.160126	0.135862	0.22846	0.143177	0.118901	0.339324	0.134032	0.174771	0.29811	0.235705	0.262456	0.149861	0.160048	0.188891
Sub 25	Mean	0.545755	-0.107292	-0.188142	-0.421087	-0.168175	0.274215	0.462541	0.705269	-0.209175	-0.434554	-1.4241	2.06466	2.24328	1.4304	0.873275	0.625709	-0.223228	-0.155797	-1.13082	-1.20897	0.177688
	Std	0.21556	0.204902	0.238812	0.201584	0.186125	0.239044	0.192329	0.189424	0.200313	0.300297	0.569871	0.201554	0.223165	0.242449	0.290705	0.224857	0.269387	0.247967	0.277516	0.235522	0.247569
Sub 26	Mean	-6.2171	3.3406	-1.71263	-0.893296	2.55526	-0.569425	-0.734579	-3.61426	0.379836	0.760851	-2.15151	3.02455	1.76039	0.93355	-3.84291	-3.72901	-2.84461	-1.28799	1.93934	6.585	-0.315897
	Std	2.75507	0.310483	0.710082	0.33528	0.506462	0.285438	0.23166	0.210532	0.160456	0.171353	0.695907	0.373874	0.350222	0.335034	0.395962	0.556707	0.374234	0.369899	0.294271	0.350845	0.488688
Sub 27	Mean	-1.62431	0.0972386	1.05584	-0.821649	0.723432	2.34925	0.943432	0.761121	-1.22803	-0.977201	2.18527	2.30151	0.568752	-1.27713	-2.85627	-2.66692	-0.331455	1.25704	1.93832	1.71578	0.205701
	Std	0.295834	0.356862	0.292184	0.29025	0.268957	0.670711	0.323829	0.30654	0.396787	0.283077	0.324921	0.297146	0.27937	0.281784	0.250252	0.254258	0.266559	0.335125	0.242851	0.267834	0.314256
Sub 28	Mean	-0.00676008	-0.00467772	-0.00263504	-0.00234098	-0.000379972	0.000320844	0.00103751	0.00137016	0.00188935	0.00234382	-0.00646602	-0.00491065	-0.0036808	-0.00291062	-0.00113447	-0.000649447	0.000753891	0.00186552	0.00250708	0.00382661	-0.00103155
	Std	0.000301637	0.000298488	0.000289463	0.000299458	0.000292974	0.000287153	0.000278527	0.000292166	0.000282466	0.000293064	0.00030762	0.000291824	0.000312192	0.000291614	0.00028158	0.000284202	0.000268125	0.000272804	0.00029235	0.000290873	0.000290429
Sub 29	Mean	-0.868284	0.906834	0.384133	-0.143333	0.971432	0.934478	-0.0619987	0.0700189	-0.0620304	-1.03826	-0.838015	0.708147	1.09158	-1.01334	0.424335	0.478033	0.247614	1.01501	0.246974	-1.3942	0.102956
	Std	0.284505	0.422137	0.293987	0.294601	0.259667	0.286243	0.324877	0.293052	0.308154	0.314143	0.312948	0.318839	0.34924	0.319551	0.29728	0.339911	0.319509	0.285462	0.294173	0.340852	0.312957
Sub 30	Mean	-1.58371	1.05417	1.73659	2.43112	2.61725	1.53649	-0.493757	-0.969553	-1.42127	-1.5814	-2.69775	0.0447707	2.95859	0.736372	0.121413	-0.354794	-1.31505	-1.60557	-0.573559	2.77391	0.170714
	Std	0.26927	0.225642	0.347158	0.230076	0.234235	0.2156	0.292465	0.380748	0.269907	0.226438	0.23478	0.260926	0.478701	0.267595	0.244705	0.282485	0.274359	0.220584	0.263242	0.227122	0.272302

## Sheet: 6.5Hz
		Trial 1	Trial 2	Trial 3	Trial 4	Trial 5	Trial 6	Trial 7	Trial 8	Trial 9	Trial 10	Trial 11	Trial 12	Trial 13	Trial 14	Trial 15	Trial 16	Trial 17	Trial 18	Trial 19	Trial 20	Mean
Sub 1	Mean	-0.00646354	0.693594	0.486325	-0.205176	-0.581889	-0.871605	-0.704882	-0.00850734	0.363363	0.347118	1.84537	1.08895	0.0642486	-0.311031	-2.15044	-4.00461	-3.75023	3.08652	3.52131	0.783955	-0.0157046
	Std	0.0999188	0.105909	0.0855313	0.145321	0.140322	0.0994205	0.0977964	0.138867	0.105174	0.107031	0.145182	0.139928	0.096155	0.147273	0.105356	0.123275	0.156972	0.189033	0.152866	0.139893	0.126061
Sub 2	Mean	-0.47	-0.117845	-0.593045	1.1298	-0.0802148	-0.941715	-0.472761	0.526557	0.661259	0.144054	0.0446546	-0.189691	0.010606	-0.246668	-0.422264	-0.0121858	-0.334046	0.825816	1.01828	-0.662179	-0.00907959
	Std	0.201111	0.206403	0.130804	0.131762	0.138511	0.144808	0.13755	0.138404	0.120018	0.358584	0.145578	0.172383	0.21908	0.168005	0.294591	0.127729	0.129858	0.124329	0.206742	0.133324	0.171479
Sub 3	Mean	-0.0432045	-0.282455	0.028989	0.609353	0.628455	0.286501	-0.404932	-0.556863	0.256937	0.437413	-0.253734	0.503463	0.000985439	-0.453442	-0.333427	0.710752	0.437542	0.103519	0.258713	-0.584671	0.0674947
	Std	0.157036	0.147098	0.223812	0.20347	0.179888	0.16266	0.16199	0.147978	0.169575	0.161581	0.134381	0.248886	0.122866	0.141294	0.185814	0.145658	0.13988	0.218317	0.147395	0.18378	0.169168
Sub 4	Mean	0.531492	0.151002	-0.00939635	-0.227174	-0.486968	-0.550631	-0.248737	-0.69604	0.160562	0.488525	-0.15347	-0.622105	0.21221	-0.18734	0.383955	1.05685	1.04747	1.23133	1.01142	-2.50564	0.0293658
	Std	0.135622	0.237303	0.22726	0.323956	0.0971428	0.118504	0.158588	0.246261	0.134618	0.223937	0.150303	0.191071	0.167431	0.181597	0.122877	0.0892913	0.146112	0.100279	0.0914998	0.45854	0.18011
Sub 5	Mean	-0.733221	0.098334	0.72354	0.385103	0.281086	0.985066	1.37552	1.56355	-1.42342	-1.22361	-0.32073	-0.329311	-0.570616	0.549698	0.415865	2.18961	2.70445	-0.8822	-0.249268	-0.407847	0.25658
	Std	0.194224	0.234878	0.171931	0.18247	0.192504	0.202651	0.179032	0.144846	0.144581	0.18589	0.21072	0.179214	0.150191	0.12959	0.130268	0.2073	0.16949	0.138704	0.185232	0.222277	0.1778
Sub 6	Mean	0.161846	-0.148073	-0.299718	-0.39254	-0.370672	-0.287677	0.0391172	-0.341989	0.518357	0.295071	-0.112008	-0.772642	-0.136534	-0.649879	-0.100402	0.180187	0.21908	0.278178	-0.462354	-0.520556	-0.14516
	Std	0.347654	0.0964146	0.132927	0.125553	0.111542	0.112664	0.140185	0.139001	0.13627	0.19894	0.135303	0.157387	0.121605	0.165338	0.184073	0.14762	0.198927	0.156378	0.140894	0.124899	0.153679
Sub 7	Mean	-0.453033	1.06335	1.03935	0.946696	0.609503	0.228748	-0.360874	-0.484313	-0.205783	0.0338162	0.72976	0.161179	-0.0815992	-0.359122	-0.974602	-0.31368	-0.475773	0.0853572	0.0662693	0.677615	0.0966432
	Std	0.171876	0.17885	0.184389	0.186533	0.170855	0.172541	0.168261	0.175651	0.165275	0.186945	0.177342	0.176887	0.1482	0.158518	0.14478	0.190079	0.147871	0.158506	0.160447	0.141719	0.168276
Sub 8	Mean	0.255868	0.553973	0.201033	-0.415721	-1.9611	-1.15638	0.719058	-1.36432	1.03604	0.46877	0.277562	-1.45716	-1.42591	-0.262669	-0.297422	1.71091	1.97221	1.91227	0.504555	-2.90822	-0.0818328
	Std	0.204188	0.208857	0.211854	0.3388	0.244587	0.201898	0.248402	0.222132	0.239524	0.227033	0.228935	0.246389	0.284714	0.236839	0.241408	0.220508	0.234795	0.244414	0.277156	0.245935	0.240418
Sub 9	Mean	-1.32617	-0.599882	-0.409772	0.423934	1.35022	1.84674	1.6532	1.22499	-1.23694	-2.3588	4.01691	0.697847	-2.57171	-4.33232	-2.74078	-9.51946	-11.5109	8.2527	4.17063	-2.51787	-0.774371
	Std	0.187516	0.193396	0.177643	0.187871	0.182917	0.202977	0.194205	0.195753	0.219687	0.222209	0.135353	0.154334	0.124923	0.761789	0.120749	0.832415	1.21912	0.779675	0.317846	0.197785	0.330408
Sub 10	Mean	0.1609	-0.517516	-0.856239	-0.78874	-0.210698	0.953993	0.397635	1.32545	-0.794647	-0.866384	-3.36503	2.49887	1.50936	1.47004	0.26911	0.242089	0.310978	0.532779	0.180666	-1.28728	0.058267
	Std	0.183991	0.201009	0.20228	0.166235	0.201885	0.187579	0.143757	0.18493	0.294513	0.159395	0.187355	0.237371	0.154827	0.173209	0.20249	0.28313	0.16247	0.188244	0.221407	0.21142	0.197375
Sub 11	Mean	-1.25113	-0.53753	-0.423165	1.40366	0.667237	0.380838	1.12809	0.868395	-0.944989	-1.43599	-2.24153	1.70214	2.24724	2.6605	1.19746	-0.801763	-0.718928	-0.48713	-1.827	-0.273586	0.0656411
	Std	0.219469	0.24263	0.160225	0.32258	0.184722	0.251319	0.165425	0.139649	0.160526	0.140626	0.175591	0.107444	0.102725	0.11217	0.134191	0.131794	0.234743	0.116128	0.47258	0.118252	0.184639
Sub 12	Mean	0.206303	-0.419199	-0.329837	0.322354	-0.278092	-0.0492178	0.171866	0.37124	0.103301	-0.0296877	0.549902	0.0945999	-0.129313	-0.337694	-0.33561	-0.51204	-0.396958	-0.0707033	0.378957	0.57378	-0.00580254
	Std	0.345205	0.286012	0.295488	0.241605	0.262317	0.243704	0.240217	0.205892	0.26149	0.262259	0.314617	0.333149	0.257161	0.218526	0.208413	0.227132	0.222432	0.214546	0.213953	0.199825	0.252697
Sub 13	Mean	-4.56951	3.77789	4.88843	-3.5628	-11.1565	-8.92234	4.57885	10.4163	-4.47039	-0.46011	6.98588	-0.077527	-5.44652	-3.51119	-4.40937	-1.64427	-2.80695	-0.546436	-1.36155	9.40881	-0.644466
	Std	0.415455	0.208849	0.387953	0.991692	0.494095	0.669838	0.402999	0.691534	0.360752	0.623409	0.221807	0.342078	0.324155	0.268508	0.747011	0.349358	0.345366	0.397716	0.218779	0.840191	0.465077
Sub 14	Mean	0.435532	0.514849	0.24409	-0.526154	-0.0801639	-0.165109	-0.926962	-0.752221	0.610821	1.40365	-0.625535	0.0879218	0.730332	0.424989	0.330723	-0.0383022	-0.457531	-0.127823	-0.0673568	-0.110764	0.0452494
	Std	0.116278	0.13686	0.122929	0.125748	0.128658	0.130799	0.173661	0.139446	0.169782	0.145402	0.162456	0.134443	0.166959	0.161061	0.161779	0.141303	0.154431	0.16107	0.187352	0.166672	0.149354
Sub 15	Mean	0.287538	0.415347	0.0114789	-0.662088	-0.383687	-0.307958	-0.634234	-0.184406	0.495168	0.363639	-0.074156	0.653763	0.314837	-0.19236	0.101969	-0.651283	-0.434754	-0.289077	0.212034	0.015204	-0.0471513
	Std	0.10343	0.141643	0.130402	0.18356	0.0988066	0.0923747	0.100334	0.0959742	0.0908894	0.111802	0.175253	0.0977384	0.121054	0.0980145	0.217321	0.113325	0.0896513	0.164197	0.124816	0.120904	0.123575
Sub 16	Mean	-1.28904	-0.521782	-0.307114	0.0751704	0.188555	0.106175	-1.92785	0.633017	0.295684	-0.74783	1.16168	-0.528797	-0.553361	-1.41607	-0.4225	-0.250097	-1.54811	1.11936	1.65203	-1.54176	-0.291131
	Std	0.583744	0.630011	0.546445	0.656263	0.756274	0.650078	2.79693	0.578209	0.658324	0.578761	0.486451	0.478202	0.483755	0.525559	0.558849	0.480615	0.56448	0.532828	0.63398	0.735166	0.695746
Sub 17	Mean	-1.48308	-0.128496	-0.181092	1.14145	0.769719	-0.281549	0.123203	0.325272	0.254411	-0.662196	-1.00001	0.453201	1.83083	1.93694	0.877721	-1.40058	-1.43595	-1.36147	-0.0575695	1.56624	0.0643495
	Std	0.127587	0.129602	0.12576	0.147981	0.218834	0.150665	0.1357	0.185193	0.147547	0.157855	0.141718	0.149334	0.153909	0.133197	0.168802	0.171887	0.174861	0.213653	0.165925	0.181462	0.159074
Sub 18	Mean	0.394183	-0.656527	-0.844072	0.0917168	0.467848	-0.667247	0.120003	-0.642147	-0.0502284	0.394834	-0.70205	-0.0399978	1.23442	0.43966	-0.0852535	0.0672525	-0.546067	-0.666807	-0.12956	0.368471	-0.0725783
	Std	0.166946	0.167872	0.151999	0.184554	0.14544	0.136476	0.160375	0.125583	0.186766	0.181001	0.215522	0.134628	0.139373	0.126211	0.14107	0.138724	0.137729	0.200248	0.12709	0.195888	0.158175
Sub 19	Mean	0.200272	0.264028	-0.0565934	-0.350771	-0.125323	-0.230611	-0.0767522	-0.106621	0.0750921	-0.807935	0.116246	-0.0321226	-0.21577	-0.091931	0.263041	0.0829567	0.170734	-0.388044	0.248678	-0.17285	-0.0617139
	Std	0.174021	0.155884	0.166691	0.175961	0.186157	0.167226	0.167362	0.173438	0.198736	0.222834	0.140265	0.129947	0.130391	0.127204	0.128941	0.123741	0.130448	0.127689	0.19544	0.114507	0.156844
Sub 20	Mean	-1.74134	-0.784976	-0.0562735	1.1555	1.53375	1.8234	1.37455	1.55205	0.376635	0.149279	-8.8313	1.4788	6.7079	7.56383	8.76109	-3.14489	0.029481	2.28874	-0.369438	0.738324	1.03025
	Std	0.15312	0.101615	0.0932574	0.0913635	0.108721	0.14719	0.121456	0.095951	0.125327	0.185456	0.354643	0.222331	0.103949	0.132962	0.131533	1.37609	0.282545	0.387589	3.14555	0.789167	0.407491
Sub 21	Mean	-0.449856	-0.965769	-0.208299	0.218652	0.169481	-0.674737	0.733332	0.225905	0.0089024	0.101725	1.8307	-0.897426	-0.214322	-1.17418	-0.334392	-1.62241	-1.43094	0.486756	-0.293862	1.71607	-0.138733
	Std	0.187786	0.164646	0.190797	0.193859	0.227098	0.169112	0.182436	0.16011	0.176637	0.168438	0.319877	0.212172	0.205638	0.218872	0.210512	0.209551	0.226044	0.232951	0.221118	0.315612	0.209663
Sub 22	Mean	0.789809	2.19906	-1.21472	-3.46852	-2.67944	-2.39937	-3.52028	-3.30546	2.97964	4.54923	3.28146	1.69672	-0.820215	-3.21855	-5.05357	0.584664	-0.0417779	2.34023	1.71859	1.19662	-0.219294
	Std	0.288736	0.332872	0.486481	0.30014	1.38453	0.422504	0.227772	0.347587	0.387996	0.274151	0.372306	0.549521	0.472653	0.516226	0.310748	0.347352	0.309531	0.548542	0.356249	0.513968	0.437493
Sub 23	Mean	-0.389386	0.333768	-0.146706	0.172464	-0.0485835	0.127196	-0.260093	-0.189434	0.679188	0.0970259	0.00162388	0.0180364	-0.137172	-0.388134	-0.573881	0.416111	0.239553	0.562414	0.16743	-0.258324	0.0211549
	Std	0.102146	0.0963724	0.132665	0.102163	0.120557	0.0984989	0.125626	0.121929	0.100676	0.0980251	0.116627	0.0873989	0.0942711	0.100278	0.104136	0.111265	0.12811	0.233483	0.123322	0.180218	0.118888
Sub 24	Mean	0.0148414	-0.340022	-0.312141	-0.0419993	0.194435	0.398929	0.470481	0.0816755	-0.289315	0.248691	0.142973	0.0923918	-0.495398	0.32835	-0.381556	0.0152423	0.0878417	0.0142784	0.466352	-0.430351	0.0132849
	Std	0.14746	0.195006	0.214635	0.14035	0.137115	0.152866	0.154996	0.175626	0.142015	0.156096	0.153881	0.153347	0.327052	0.419145	0.153827	0.158497	0.135755	0.172014	0.151111	0.141682	0.179124
Sub 25	Mean	0.46098	0.0702567	-0.103001	-0.321152	-0.00271763	-0.287036	0.403688	0.405586	-0.133354	-0.785312	0.615788	2.4746	2.54475	1.87203	0.776861	0.224031	-0.00190928	-0.206461	-0.387599	-1.57263	0.30237
	Std	0.207653	0.229416	0.233334	0.216901	0.190997	0.228548	0.226455	0.218816	0.212627	0.255822	0.31792	0.198852	0.222812	0.276836	0.295106	0.222196	0.256321	0.210236	0.219236	0.201994	0.232104
Sub 26	Mean	-1.19762	2.40691	1.29666	1.8929	2.33184	2.05445	0.129733	-0.506596	-0.60365	1.03269	0.655788	2.91119	2.15492	2.17085	-1.998	-2.39487	-1.83186	-2.40726	1.80518	4.48148	0.719237
	Std	0.262294	0.333031	0.47004	0.175315	0.188369	0.570304	0.467564	0.340373	0.198046	0.28985	0.667321	0.308819	0.290935	0.329532	0.281774	0.30047	0.462786	0.428682	0.415812	0.421569	0.360144
Sub 27	Mean	-0.768013	-0.099448	-0.0573685	0.527245	0.713694	1.33699	2.11271	0.839385	-1.75726	-0.746552	2.50317	1.76147	-0.0531705	-3.60887	-3.44813	-1.32303	-1.27696	1.10433	1.77165	1.66578	0.0598809
	Std	0.27971	0.281421	0.286791	0.281802	0.259851	0.301146	0.391322	0.3187	0.355988	0.337811	0.400789	0.341345	0.25564	0.29582	0.37924	0.26198	0.26067	0.245224	0.311967	0.24496	0.304609
Sub 28	Mean	-0.00625268	-0.0042135	-0.00338901	-0.00147389	-0.000562368	-0.000242699	0.000535034	0.00110993	0.00219436	0.00234069	-0.00611339	-0.00454874	-0.00340527	-0.00270967	-0.00184701	-0.000133543	0.000134182	0.00149276	0.00208607	0.00353704	-0.00107309
	Std	0.000328203	0.000303242	0.000284493	0.000282679	0.000286321	0.000288411	0.000294314	0.000293753	0.000283869	0.00029614	0.000291177	0.000296601	0.00029954	0.000286244	0.000295703	0.000280026	0.000283845	0.000278077	0.000290374	0.000281489	0.000291225
Sub 29	Mean	-0.544616	0.702425	0.433324	0.0115818	0.53898	0.347404	0.691684	-0.153002	-0.144345	-0.979374	-0.833986	0.883644	1.66068	-0.839425	-0.789198	-0.0546643	-0.37667	0.842505	-0.168209	-1.03224	0.0098248
	Std	0.272196	0.305538	0.331609	0.37174	0.326496	0.286841	0.343786	0.348567	0.302691	0.293947	0.301813	0.375716	0.336722	0.340618	0.327927	0.311078	0.35075	0.312425	0.310259	0.318526	0.323462
Sub 30	Mean	0.400279	0.588193	1.72139	3.13115	2.78157	2.53172	0.580869	-0.582438	-1.09819	-1.81347	-2.18095	0.40292	0.80184	1.39371	0.882803	0.202677	-0.695594	-1.23648	-1.58106	1.41665	0.382379
	Std	0.359918	0.428765	0.242043	0.329277	0.248443	0.243912	0.224274	0.236509	0.287877	0.207791	0.267526	0.32029	0.379354	0.28603	0.274298	0.229653	0.329453	0.219267	0.271432	0.387154	0.288663

## Sheet: 21Hz
		Trial 1	Trial 2	Trial 3	Trial 4	Trial 5	Trial 6	Trial 7	Trial 8	Trial 9	Trial 10	Trial 11	Trial 12	Trial 13	Trial 14	Trial 15	Trial 16	Trial 17	Trial 18	Trial 19	Trial 20	Mean
Sub 1	Mean	0.425273	0.183636	-0.662509	-0.557226	0.685029	0.447845	0.540736	-0.536402	-0.683787	-0.418618	-1.43988	1.68177	1.71502	1.95229	0.187343	-2.84825	-3.53046	-1.76826	1.26245	1.48287	-0.0940563
	Std	0.0920224	0.101758	0.109485	0.114108	0.318954	0.0958236	0.196388	0.100756	0.142556	0.160199	0.0930678	0.107772	0.1012	0.100404	0.202255	0.61351	0.163798	0.363945	0.141807	0.188378	0.175409
Sub 2	Mean	-0.0292599	-1.04665	-0.658485	0.990882	-0.0883573	-0.261744	-0.261047	-0.40676	0.0950206	0.118088	1.09739	0.344589	0.0723089	0.152494	-1.44319	-1.34434	-0.768432	0.081316	0.812688	0.350012	-0.109674
	Std	0.124243	0.136706	0.322519	0.150726	0.180358	0.194335	0.228641	0.186969	0.245941	0.201418	0.16915	0.127814	0.122767	0.137687	0.19094	0.202465	0.276834	0.359816	0.23602	0.241119	0.201823
Sub 3	Mean	-0.377337	0.271282	0.111336	-0.519301	0.0911434	0.482253	0.417349	0.985481	0.0573844	-0.284494	0.677959	0.676758	-0.185548	-0.126839	-0.513195	-0.820469	-0.464316	-0.0174185	-1.14073	0.928207	0.0124752
	Std	0.142612	0.140795	0.148225	0.142065	0.139126	0.185748	0.139913	0.190708	0.191031	0.144279	0.166815	0.191584	0.202018	0.166626	0.150927	0.209145	0.27379	0.16214	0.184172	0.186041	0.172888
Sub 4	Mean	0.847208	-0.301173	-0.546436	-0.206139	-0.0641224	-0.542377	-0.263615	0.315267	0.614282	-0.340189	0.081405	0.822527	0.345384	-0.745296	-1.02976	-1.01005	0.0689006	0.89699	-0.0862746	0.0615709	-0.0540947
	Std	0.122434	0.265371	0.134907	0.170055	0.170745	0.151838	0.0992661	0.137324	0.132265	0.182681	0.21655	0.102828	0.160941	0.15575	0.125076	0.189228	0.118591	0.138163	0.170247	0.243782	0.159402
Sub 5	Mean	0.0994287	-1.93763	0.0763617	-0.58212	-1.07302	-2.74142	-3.34794	0.279874	-0.721483	3.28721	-2.32164	1.22354	0.0864197	0.479252	0.573536	0.10872	0.615105	-0.513142	-0.553248	-0.602723	-0.378246
	Std	0.663337	0.354969	0.187211	0.241493	0.657855	0.316977	0.390675	0.382065	0.276424	0.20019	0.34475	0.21167	0.272368	0.26288	0.262253	0.262761	0.210391	0.274808	0.277081	0.221699	0.313593
Sub 6	Mean	-0.699526	-0.214223	0.451615	0.281475	0.130645	0.00116346	0.202124	0.0477107	-0.00183035	-0.569313	1.11036	-0.333402	-0.264711	-0.109996	-0.213035	-0.142415	-0.199017	-0.0315242	0.132607	-0.161781	-0.0291534
	Std	0.112688	0.112807	0.123767	0.143244	0.147784	0.128355	0.108026	0.121257	0.108953	0.105841	0.183413	0.0876477	0.0961756	0.0949079	0.103136	0.100253	0.292039	0.110115	0.107708	0.0881134	0.123812
Sub 7	Mean	0.828685	0.288443	-0.221238	-0.318618	-0.268799	-0.684813	-0.607117	0.340546	0.335439	0.270261	0.205173	0.336082	-0.655971	-0.848261	-0.00252327	0.287447	0.358574	0.279455	0.302934	-0.303393	-0.00388486
	Std	0.245027	0.257272	0.261483	0.259812	0.255995	0.219487	0.225094	0.233289	0.222718	0.220839	0.234679	0.154139	0.164093	0.146747	0.138975	0.134256	0.143763	0.141203	0.15274	0.140272	0.197594
Sub 8	Mean	6.61566	-3.63991	-5.97985	0.862479	0.371573	-1.35819	4.60784	-1.62202	-0.807648	2.88598	-0.0965888	-0.290541	0.0577829	0.657167	0.765576	0.404998	0.314986	-0.444397	-1.36348	0.295545	0.111848
	Std	0.379067	0.134597	0.170254	1.17788	0.309459	2.45178	0.228416	1.59849	0.415378	0.243182	0.0847113	0.132063	0.111979	0.259699	0.139016	0.0892196	0.0948039	0.093803	0.11987	0.114052	0.417386
Sub 9	Mean	0.632433	2.2881	2.96149	-3.7176	-2.98528	-2.17285	-1.59151	0.202129	0.327943	2.93777	0.753965	-0.231944	-0.208236	0.0338419	-0.534036	-0.104447	-0.111704	0.0976385	0.18788	-0.227854	-0.0731138
	Std	0.148677	0.162944	0.32933	0.146937	0.218988	0.185693	0.158591	0.164445	0.166677	0.146703	0.166306	0.200036	0.172714	0.230439	0.124843	0.182875	0.1312	0.180024	0.134953	0.161772	0.175707
Sub 10	Mean	-1.65255	-0.348951	0.465072	0.696355	0.556728	0.36966	1.02504	0.643937	1.33833	-1.74026	2.12031	0.774305	0.237836	-0.649718	-1.9308	-1.98049	-1.14684	-1.21857	-0.0284851	2.33771	-0.00656855
	Std	0.232574	0.158975	0.169846	0.156337	0.175229	0.155597	0.163688	0.211555	0.170733	0.203582	0.257081	0.141916	0.276846	0.142417	0.240897	0.188379	0.275066	0.137737	0.167721	0.200731	0.191345
Sub 11	Mean	3.46369	0.359301	-2.27103	-1.71824	-1.74661	-2.07601	0.234299	0.976902	1.40225	0.716145	-0.252725	-0.839666	-0.289623	0.479059	1.47341	1.06274	-0.193298	-0.132348	0.208479	-0.648499	0.0104113
	Std	0.107834	0.145433	0.168693	0.232843	0.142064	0.629357	0.526183	0.10903	0.16467	0.114946	0.141617	0.163637	0.174071	0.124978	0.44361	0.157281	0.145831	0.114225	0.185023	0.341754	0.216654
Sub 12	Mean	0.167034	0.0923927	0.0393156	-0.348849	0.0178973	-0.186696	-0.328342	0.0859218	0.193569	-0.0604995	0.438666	0.0908421	-0.126635	-0.366343	-0.614498	-0.734941	-0.277818	-0.0694658	0.049494	0.414297	-0.0762328
	Std	0.212446	0.202215	0.17367	0.394793	0.359414	0.22942	0.174635	0.162279	0.157295	0.315182	0.20262	0.217273	0.225745	0.296087	0.24061	0.213872	0.195644	0.162478	0.142602	0.17451	0.22264
Sub 13	Mean	4.33264	2.77782	2.47802	-19.6204	2.48048	4.66842	6.28921	3.97692	4.91103	-10.4163	0.188335	-0.800242	-0.265837	1.67575	-3.04551	-0.997103	0.379483	-0.510354	-1.14581	1.62322	-0.0510065
	Std	0.609889	0.398264	0.396453	1.36166	0.396436	0.336183	0.326142	0.362663	0.973381	0.489413	0.297411	0.520712	0.38581	0.361445	0.343201	0.430173	0.302958	0.319481	0.33548	0.485419	0.471629
Sub 14	Mean	-0.922374	-0.413511	0.257672	0.186799	0.493385	0.799478	0.943175	0.761485	1.03901	-2.08117	-2.85237	-1.20519	-0.0148232	1.32222	2.34364	2.22124	2.71449	0.865677	-2.23907	-1.95415	0.11328
	Std	0.156423	0.154985	0.129608	0.164157	0.138962	0.143773	0.154279	0.168874	0.147448	0.145234	0.250162	0.172782	0.140205	0.16531	0.22553	0.189392	0.13871	0.194027	0.140623	0.184393	0.165244
Sub 15	Mean	-0.686447	-0.541677	0.6188	0.583497	0.79407	0.819616	1.26787	-3.66744	-0.903773	1.29607	0.725915	0.0135607	0.336297	-0.0623775	-2.5842	-1.01857	-0.858026	-1.5042	1.0045	0.958516	-0.1704
	Std	0.103899	0.100046	0.135766	0.223783	0.140409	0.160116	0.19832	0.188188	1.31779	0.137482	0.122633	0.152369	0.199926	0.207823	0.438902	0.17741	0.162113	0.112562	0.165547	0.302132	0.237361
Sub 16	Mean	0.860689	1.70322	-3.98604	-8.01867	3.67356	6.73814	7.45436	1.84058	0.674817	-4.77164	4.17461	-1.96749	-1.57855	-1.42737	-1.82281	-1.18496	-0.703595	-0.110767	0.645438	0.892707	0.154311
	Std	0.360722	0.757774	0.499509	0.528645	0.608864	0.787335	0.39628	0.767917	0.398346	0.549378	0.761311	0.409949	0.443646	0.46293	0.355394	0.512331	0.497027	0.461248	0.379291	0.43597	0.518693
Sub 17	Mean	-0.610428	-0.722386	-0.234051	0.0932217	0.141486	0.254773	0.762019	0.238168	-0.136837	-0.403923	0.462911	0.721624	1.11831	0.809851	-0.713352	-1.38958	-1.71461	-0.99019	0.40553	2.11413	0.0103334
	Std	0.12162	0.126063	0.149567	0.133965	0.142301	0.130572	0.205036	0.203865	0.16976	0.130568	0.107929	0.167192	0.110941	0.203747	0.197077	0.126254	0.156017	0.124707	0.12135	0.104734	0.146663
Sub 18	Mean	4.93593	-1.07597	-1.47081	-2.82085	-2.86143	-1.71679	-2.03694	0.57074	1.80942	2.65724	3.30807	1.43591	0.000839593	0.0357738	-1.47275	-3.57643	-4.29293	-3.98134	4.92301	4.06509	-0.0782109
	Std	0.383666	0.131305	0.331938	0.158097	0.223126	0.282358	0.16603	0.175816	0.156985	0.135175	0.203387	0.138549	0.250774	0.157634	0.150171	0.169162	0.270703	0.368681	0.922044	0.167246	0.247142
Sub 19	Mean	-0.500456	-0.35505	0.256535	0.353859	-0.290629	-0.257394	-0.779869	0.753318	-0.38524	-0.256237	-0.304892	-0.104411	-0.0137521	0.152709	0.00680759	0.051032	0.380372	0.329173	-0.278213	-0.212937	-0.0727637
	Std	0.160646	0.139724	0.136008	0.199045	0.135018	0.154022	0.153209	0.213533	0.143306	0.145739	0.126428	0.14519	0.135242	0.125278	0.153585	0.128688	0.1241	0.136744	0.123427	0.126162	0.145255
Sub 20	Mean	-0.77563	-0.0781162	-0.202516	0.321931	0.473416	0.421608	0.111184	0.346658	0.430323	-1.24092	-0.735084	-1.23331	0.705409	0.841682	1.01079	1.56228	-0.538376	-0.729847	-0.56425	0.0270329	0.00771294
	Std	0.108721	0.109005	0.115561	0.191341	0.173209	0.137103	0.12844	0.147836	0.215336	0.355655	0.10302	0.109429	0.133346	0.157326	0.112432	0.16496	0.232127	0.14842	0.117503	0.111028	0.15359
Sub 21	Mean	-1.30847	0.00364535	1.34621	0.152617	-0.139189	-1.62887	0.598368	-2.04571	-1.69328	1.53685	0.932596	0.75047	0.362029	-0.778869	-0.394577	-2.19637	-0.498755	0.604176	1.82172	-0.168575	-0.137199
	Std	0.187804	0.169529	0.175097	0.147085	0.288293	0.411368	0.151329	0.151855	0.27502	0.196503	0.151377	0.192082	0.177492	0.168862	0.156818	0.163849	0.203306	0.240066	0.232973	0.236384	0.203855
Sub 22	Mean	-10.9969	3.37384	0.49802	2.1822	1.7234	1.47269	2.25837	0.575751	-0.0350001	-4.09194	9.07079	5.04615	-1.07795	-5.42629	-7.08182	-7.50282	-7.79973	-1.1394	2.23754	9.40167	-0.365569
	Std	0.448556	0.484644	0.552227	0.470671	0.354602	0.528993	0.26171	0.288477	0.419083	0.389837	0.356874	0.568105	0.601295	0.646049	0.336785	0.412111	0.422407	0.303101	0.448022	0.31405	0.43038
Sub 23	Mean	-0.276215	-0.31192	-0.374734	0.943974	0.447191	0.366735	0.198003	-0.0984216	-0.373737	-0.108956	0.177468	-0.21872	-0.173233	0.199405	0.303463	-0.0426369	-0.430856	0.080168	0.169452	-0.346064	0.00651825
	Std	0.164772	0.11009	0.104933	0.109059	0.0872136	0.102434	0.157925	0.102177	0.0989658	0.120415	0.0944991	0.0912107	0.0937797	0.119578	0.0944496	0.098109	0.135102	0.147366	0.124209	0.145737	0.115101
Sub 24	Mean	0.50126	-0.00858754	-0.419802	-0.335594	-0.59202	-0.234914	0.212139	0.385878	0.302277	0.00293614	-0.515411	0.35479	0.343522	-0.120645	0.079141	0.337012	0.477907	0.335755	-0.16453	-0.496737	0.0222189
	Std	0.128185	0.161351	0.216401	0.136468	0.139638	0.120768	0.170807	0.155565	0.243314	0.14354	0.137221	0.132751	0.171082	0.132837	0.180972	0.195087	0.129142	0.134635	0.24755	0.169022	0.162317
Sub 25	Mean	-1.3436	0.530517	-0.0084025	0.910213	0.750292	0.299406	-0.827138	-0.164948	0.0942927	-0.205775	-1.05256	0.276586	0.292294	0.36468	0.731379	-0.0826533	0.0949121	-0.468158	0.166098	0.0408909	0.0199165
	Std	0.276999	0.2205	0.320091	0.395743	0.342865	0.271193	0.307187	0.24135	0.275104	0.251614	0.228216	0.208457	0.211787	0.238004	0.198438	0.193954	0.239711	0.220125	0.186111	0.184807	0.250613
Sub 26	Mean	-8.7524	-9.24443	4.75542	0.889127	6.12425	11.043	4.46819	8.47861	1.14956	-7.54934	14.1374	-3.69706	2.56556	-14.4989	3.35736	8.87782	-6.07914	4.21648	3.90957	2.9085	1.35298
	Std	3.23094	6.56263	0.32523	1.00141	1.94677	1.20167	1.74616	0.515807	2.48969	0.833166	0.755026	2.26804	1.62668	4.13514	0.772763	0.314721	3.2222	4.18559	0.348118	0.315993	1.88989
Sub 27	Mean	2.16426	-0.490236	0.398213	-1.72993	-2.02309	-2.53621	-2.52327	0.224991	2.21853	0.203103	-12.6483	8.85143	7.68474	4.41886	-4.48894	-4.97175	-3.71408	0.251672	0.74527	1.41505	-0.327486
	Std	0.976123	0.73165	0.437133	0.374603	0.346483	0.320784	0.451279	0.330628	0.476632	0.3752	0.705086	0.308032	0.370571	0.40554	0.424803	0.405003	0.296041	0.528771	0.306662	0.285268	0.442815
Sub 28	Mean	1.1827	-4.33386	-6.22077	-8.56792	11.3077	14.7547	14.4865	2.49211	-3.89703	-5.02766	11.5674	2.92423	-6.85181	-6.51838	-5.85272	-5.22608	-4.67524	-0.58082	6.55577	1.0915	0.430513
	Std	1.03378	1.09396	1.19483	1.36959	1.38748	1.4562	1.51573	1.81882	1.8143	2.11332	1.95492	2.08442	0.0212608	0.021157	0.0211439	0.0278342	0.0283592	2.35088	2.48443	2.52344	1.31579
Sub 29	Mean	0.996817	1.58633	-0.265947	-0.853662	-3.27637	-0.829583	0.130553	0.464752	0.571215	0.252836	-3.70372	0.5547	1.25361	1.55263	1.45216	0.92198	0.496194	0.216933	-0.0862751	-0.91502	0.026006
	Std	0.280335	0.267051	0.368658	0.381835	0.322102	0.286731	0.273465	0.312092	0.266149	0.29876	1.07823	0.294183	0.271177	0.284531	0.294004	0.281056	0.280721	0.280963	0.28748	0.305781	0.335765
Sub 30	Mean	2.37388	-1.50906	-0.663283	-2.45896	0.772148	1.83823	0.535658	0.115902	1.70995	-0.549213	-1.42243	-0.596929	-0.48738	-0.239015	-0.0101407	0.204864	0.44195	1.69116	-0.848244	-0.827151	0.00359655
	Std	0.304125	0.32693	0.271003	0.278462	0.33089	0.285327	0.362934	0.314763	0.391972	0.348426	0.263976	0.221148	0.208085	0.248886	0.251342	0.198972	0.3562	0.285466	0.234381	0.217215	0.285025

## Sheet: 21.5Hz
		Trial 1	Trial 2	Trial 3	Trial 4	Trial 5	Trial 6	Trial 7	Trial 8	Trial 9	Trial 10	Trial 11	Trial 12	Trial 13	Trial 14	Trial 15	Trial 16	Trial 17	Trial 18	Trial 19	Trial 20	Mean
Sub 1	Mean	0.00480129	-0.290935	-0.447116	0.164306	0.285221	0.133033	0.61153	-0.394425	-0.186311	-0.0632988	-1.07046	0.976416	2.20505	1.67615	0.107371	-4.94611	-2.87449	1.26448	0.733198	1.89568	-0.0107962
	Std	0.0926311	0.122373	0.201275	0.124202	0.212312	0.0971852	0.104927	0.0792723	0.0941002	0.165845	0.110338	0.181952	0.11135	0.09351	0.143966	0.120175	0.110524	0.094939	0.12278	0.0791975	0.123143
Sub 2	Mean	0.0229593	-1.09883	0.381655	1.64652	1.4638	0.36887	-0.292777	-0.372928	0.411437	-0.0915488	1.33129	-0.270208	-0.174137	-0.0449511	-1.27324	-2.17065	0.563084	1.0289	0.206365	0.145755	0.0890678
	Std	0.150754	0.119726	0.134935	0.178099	0.256838	0.172569	0.181474	0.186124	0.255502	0.23569	0.197753	0.151579	0.144213	0.204975	0.161764	0.602532	0.273528	0.262274	0.291899	0.253325	0.220778
Sub 3	Mean	-0.234772	0.42685	-0.187174	-0.780527	0.148244	0.378241	0.164177	0.980206	-0.194049	-0.805506	-1.2269	0.755057	0.171226	-0.205486	-0.551015	-0.376559	-0.746854	-0.815851	1.24462	1.12888	-0.0363593
	Std	0.141189	0.189588	0.185678	0.143953	0.140031	0.180317	0.159962	0.176042	0.153317	0.190917	0.554595	0.156383	0.145626	0.153628	0.151522	0.162306	0.338995	0.1617	0.205552	0.167884	0.192959
Sub 4	Mean	-0.0294861	-0.783117	-0.324599	0.169843	-0.261438	-0.412186	0.25835	0.64494	0.703996	-0.411119	0.0129444	0.500016	0.842461	-0.394287	-1.04444	-0.365051	0.541695	-0.0256351	0.139607	-0.169186	-0.0203344
	Std	0.194822	0.114182	0.115477	0.231722	0.0991467	0.252704	0.179767	0.134218	0.122238	0.213002	0.126614	0.105888	0.202779	0.182532	0.241502	0.127288	0.111364	0.129194	0.289157	0.153905	0.166375
Sub 5	Mean	-1.45974	0.105554	2.00119	0.863233	0.133944	-4.45413	-1.302	-2.87601	0.643762	3.65322	-1.89212	0.189282	0.254527	0.293174	0.90198	0.78809	0.527768	-0.532167	-0.950059	0.121739	-0.149438
	Std	0.322373	0.247185	0.180896	0.236347	0.191898	0.190685	0.50804	0.426818	0.346941	0.460549	0.378465	0.257833	0.261259	0.248177	0.351714	0.254291	0.265401	0.290714	0.29118	0.193618	0.295219
Sub 6	Mean	-0.40223	-0.0440579	0.317871	0.0724495	0.184185	0.271447	-0.110355	-0.159729	-0.305869	-0.343109	0.1739	-0.215785	0.00229574	0.11587	-0.480387	0.227394	0.259572	0.260611	0.0959139	-0.0604929	-0.00702531
	Std	0.115914	0.118891	0.168653	0.169835	0.143902	0.186006	0.126223	0.104795	0.112405	0.161795	0.094065	0.0934091	0.097121	0.094958	0.10201	0.0890465	0.150458	0.142575	0.118036	0.0905042	0.12403
Sub 7	Mean	0.622386	0.0837086	-0.736793	-0.382558	-0.723486	-0.739305	-0.240994	0.309397	0.399942	0.732792	0.160738	-0.0699453	-0.0815311	-0.607168	0.227834	0.571211	0.564782	-0.163774	-0.426915	-0.268141	-0.038391
	Std	0.247858	0.276727	0.269	0.27188	0.253085	0.228697	0.220348	0.225416	0.235553	0.225069	0.223974	0.176784	0.156698	0.146797	0.137865	0.147468	0.138907	0.13903	0.142794	0.145857	0.20049
Sub 8	Mean	1.11921	-4.69348	-5.37667	5.95176	1.68706	2.35102	-2.28338	-0.122001	-0.032388	0.767378	-0.689702	-0.686528	0.0853525	1.23882	0.599778	0.322025	0.445784	-0.941751	-0.381222	0.70525	0.00331496
	Std	0.385474	0.246989	0.334383	1.95653	0.177638	0.412382	0.215671	0.340485	1.44801	0.257722	0.131531	0.0770139	0.118509	0.167657	0.0963054	0.0790352	0.0969891	0.140309	0.0837041	0.108279	0.343731
Sub 9	Mean	1.26889	2.54	2.7202	-3.53096	-3.2435	-2.05543	-1.27081	0.313283	0.823781	3.93226	0.27005	0.36722	-0.36192	-0.372166	-1.10284	0.575258	-0.00690964	0.383988	0.33042	-0.249091	0.0665855
	Std	0.145155	0.153452	0.352657	0.18821	0.216239	0.163951	0.152002	0.139658	0.123893	0.133051	0.127944	0.155402	0.135767	0.154001	0.161485	0.132345	0.285978	0.12299	0.140653	0.160997	0.167291
Sub 10	Mean	-0.78491	-0.0674858	0.616284	0.656348	0.504316	0.54438	1.27278	1.19716	-0.459639	-2.83432	2.15122	1.53799	0.327346	-1.14216	-2.39572	-2.0159	-1.55323	-1.00178	2.56338	2.87851	0.0997289
	Std	0.182964	0.184702	0.168659	0.196547	0.17408	0.212902	0.176261	0.207024	0.221954	0.21467	0.210628	0.151587	0.168952	0.249946	0.163796	0.157734	0.188177	0.311543	0.223854	0.277148	0.202156
Sub 11	Mean	1.68639	-1.94609	-1.93039	-0.451243	0.406413	-0.811345	0.0759035	0.95639	1.40215	0.739904	0.153082	-0.801479	-0.396535	0.0669602	1.45355	0.550149	0.167026	-0.588088	-0.541091	-0.693592	-0.0250969
	Std	0.127532	0.229687	0.130716	0.106389	0.223292	0.111806	0.114871	0.132287	0.198787	0.168501	0.181279	0.177869	0.300959	0.133373	0.243238	0.201976	0.115003	0.227967	0.119536	0.113464	0.167927
Sub 12	Mean	0.310299	0.0507456	-0.0253442	-0.30415	-0.0592898	-0.65479	-0.0824264	0.203842	0.228672	0.0432849	0.650704	0.53635	0.111123	-0.614955	-0.420526	-0.58922	-0.201792	0.164448	0.497031	0.393577	0.0118791
	Std	0.146561	0.212384	0.249613	0.344185	0.301691	0.220413	0.196092	0.167374	0.167234	0.298526	0.211294	0.191655	0.162646	0.186647	0.223666	0.200228	0.1849	0.165541	0.188764	0.179272	0.209934
Sub 13	Mean	3.81976	2.10426	5.23747	-14.5035	-1.6269	6.83524	5.08626	3.80765	4.52498	-7.50679	0.859778	0.308767	0.113336	2.29266	-2.80493	1.01196	0.372302	-0.678306	-1.23101	-1.21874	0.340213
	Std	0.428178	0.353116	0.308289	0.807882	0.79506	1.23347	1.27654	0.331158	0.29301	0.612758	0.462125	0.28526	0.318646	0.479833	0.620905	0.383532	0.33281	0.364292	1.12173	2.33109	0.656985
Sub 14	Mean	-0.661931	-0.0996044	0.696041	0.369717	0.386899	0.499743	0.963081	0.659793	0.104973	-2.15644	-2.23717	-1.23654	-0.467117	1.60446	2.35154	2.55178	2.55546	-1.64544	-2.12771	-1.87474	0.0118394
	Std	0.166736	0.186712	0.151087	0.14324	0.148688	0.158389	0.155948	0.15293	0.288116	0.143224	0.208713	0.175103	0.171957	0.162446	0.141441	0.206458	0.190325	0.141325	0.153461	0.134057	0.169018
Sub 15	Mean	-0.450636	0.159969	0.39252	0.497751	0.547881	1.37457	-2.75053	-3.54205	0.556	1.35599	1.40824	-0.0180605	0.182413	0.0917562	-0.985831	-1.41841	-0.997945	1.82083	0.711963	0.849084	-0.0107247
	Std	0.154339	0.2025	0.120675	0.118022	0.20103	0.120383	1.73055	0.10925	0.103105	0.123575	0.122307	0.166008	0.141725	0.19324	0.104702	0.111318	0.185364	0.182036	0.116872	0.248806	0.22779
Sub 16	Mean	2.07668	-0.628671	-5.83594	-9.17376	0.704189	5.86168	6.22929	1.06772	-1.78166	-5.93704	3.9069	0.803296	-1.34993	-1.86961	-1.1378	-0.659035	-0.74025	0.316458	1.35501	0.856287	-0.29681
	Std	0.36218	0.394446	0.605059	0.429225	0.415234	0.499387	0.568716	0.416395	0.414097	0.387506	0.451577	0.615731	0.420483	0.477072	0.487051	0.382821	0.378437	0.438948	0.375726	0.343362	0.443173
Sub 17	Mean	-0.692562	-0.715942	0.00142488	-0.254357	0.0223105	0.738792	1.71823	0.064476	-0.567506	-0.823697	0.327089	0.654666	0.938461	-0.346268	-0.807962	-1.32674	-1.87253	-0.326915	1.21968	1.73172	-0.0158817
	Std	0.106242	0.124558	0.127997	0.206167	0.178449	0.13264	0.156642	0.145665	0.137103	0.160223	0.100043	0.11324	0.104537	0.158342	0.0975587	0.125339	0.140899	0.10277	0.11024	0.0901317	0.130939
Sub 18	Mean	2.28431	-1.74867	-2.52426	-2.76779	-2.53943	-1.56961	0.761918	1.4154	1.26287	2.19491	3.06702	1.07188	-0.00610835	-0.171062	-2.47919	-3.58963	-4.65744	7.71721	4.85156	3.63459	0.310424
	Std	0.168988	0.206655	0.160151	0.305064	0.19955	0.164387	0.175353	0.324907	0.139662	0.140113	0.14008	0.149734	0.198289	0.279007	0.15814	0.158225	0.1685	1.82329	0.206552	0.314225	0.279044
Sub 19	Mean	-0.164656	-0.0574765	0.432425	0.326269	-0.0482236	-0.344662	-0.526247	-0.474536	-0.0510491	-0.250149	-0.262168	-0.00285051	0.135307	0.210649	-0.018016	0.827683	0.28515	-0.196439	-0.0241684	-0.0245576	-0.0113857
	Std	0.148355	0.137917	0.135371	0.247836	0.186616	0.160418	0.127954	0.151171	0.192627	0.137613	0.168086	0.131417	0.155107	0.148367	0.146677	0.268892	0.126895	0.135637	0.133518	0.157707	0.159909
Sub 20	Mean	-0.0393938	-0.156002	0.569941	0.245702	0.34241	0.172841	0.275747	0.425613	-0.524161	-0.461442	-0.85823	-0.702434	0.365508	0.782534	1.21526	0.634503	-0.580969	-0.554574	-0.322079	-0.232649	0.029906
	Std	0.0953961	0.118842	0.113981	0.169948	0.105842	0.179777	0.11821	0.179725	0.182725	0.263851	0.097669	0.115195	0.0923684	0.079622	0.0966177	0.132231	0.141053	0.114404	0.0931975	0.101906	0.129628
Sub 21	Mean	-0.829221	-0.0721405	1.41648	0.451377	0.565749	0.207367	-0.977928	-1.97783	0.404715	0.265726	1.10647	-0.0383933	0.171787	-0.946331	-0.401777	-1.94317	-0.0486066	1.50129	1.51477	-0.938677	-0.0284169
	Std	0.150022	0.169377	0.161261	0.163187	0.237228	0.148961	0.181206	0.176358	0.184249	0.35293	0.156818	0.209135	0.153049	0.15934	0.15586	0.202494	0.219492	0.23725	0.239141	0.219744	0.193855
Sub 22	Mean	-2.20653	0.768985	2.7442	2.7047	1.64232	1.84834	2.16465	-0.196297	-2.55372	-4.21336	7.48298	6.03736	0.563148	-6.21637	-8.10875	-8.04006	-6.12799	0.177545	5.4029	10.2446	0.205934
	Std	0.806754	0.250401	0.287409	0.218681	0.37732	0.336254	0.524583	0.361922	0.303901	1.57959	0.342987	0.407025	0.478982	0.304808	0.379825	0.403259	0.519918	0.462119	0.549819	0.304796	0.460018
Sub 23	Mean	-0.495513	-0.972595	0.336867	0.546598	0.457627	0.61656	0.196157	-0.360302	-0.538687	-0.360883	0.399261	0.035935	0.120061	0.254657	0.00642396	-0.358824	-0.302856	0.134055	-0.0254194	-0.00779286	-0.0159335
	Std	0.101233	0.102609	0.113974	0.0922366	0.084305	0.10734	0.110993	0.0933995	0.0927969	0.0850111	0.133802	0.108902	0.110943	0.111714	0.103991	0.115557	0.120864	0.112587	0.367289	0.131185	0.120037
Sub 24	Mean	0.167775	-0.377118	-0.432665	-0.603612	-0.367761	-0.0100611	0.441748	0.00365128	-0.0961483	0.106206	-0.520629	0.0689775	-0.108357	-0.0463132	-0.359317	0.125728	0.618386	-0.0679335	-0.179734	-0.868581	-0.125288
	Std	0.135083	0.191312	0.250957	0.146414	0.166009	0.124707	0.124538	0.138732	0.170631	0.136835	0.145851	0.132143	0.138951	0.1466	0.155259	0.126096	0.115533	0.127215	0.140816	0.176899	0.149529
Sub 25	Mean	-0.0606578	0.163141	0.534665	0.56282	1.58983	-0.472734	-0.938805	-0.433053	0.312508	-0.298286	-0.380887	-0.0968459	0.148666	0.0592458	0.762713	0.364304	0.249133	-0.426403	-0.171754	-0.279346	0.0594128
	Std	0.372849	0.204544	0.23736	0.276836	0.219263	0.250218	0.223993	0.243387	0.252056	0.265955	0.228074	0.201277	0.184307	0.195824	0.229815	0.203196	0.277204	0.219085	0.217592	0.222972	0.23629
Sub 26	Mean	-11.5603	8.46604	3.1848	-6.50192	6.08896	-0.680646	2.83966	1.01442	-1.3115	-5.48701	11.057	6.25783	1.03884	-9.2634	5.55356	7.28472	-5.51875	7.06338	4.34998	2.31743	1.30965
	Std	4.33443	0.41569	0.448987	2.41163	0.865468	4.10782	2.89912	2.1507	1.63837	0.351948	0.534294	1.70901	2.4992	1.25383	0.502015	0.566479	1.79748	0.445983	0.269026	0.402157	1.48018
Sub 27	Mean	-1.30879	-1.41937	1.34958	-3.29915	-2.1459	-2.65755	0.610098	0.67958	0.565441	-0.347156	-6.67189	7.35538	7.82493	1.44883	-4.1891	-4.86049	-2.83235	0.884599	1.45739	1.14939	-0.320326
	Std	1.22187	0.508169	0.363487	0.380064	0.428644	0.330578	1.05792	0.337447	0.756467	0.33005	0.677456	0.444579	0.296734	0.405717	0.332037	0.351374	0.433336	0.303063	0.292783	0.353061	0.480242
Sub 28	Mean	1.20555	-10.1058	-0.681792	-6.00357	9.97864	15.3133	4.42346	-4.49359	-12.0096	-2.94036	8.57636	6.19925	-7.0185	-6.35208	-5.68894	-4.87601	-4.4563	5.09878	7.72102	0.0295691	-0.304025
	Std	1.0661	1.14922	1.30062	1.35144	1.39757	1.48074	1.69991	2.4627	1.85711	2.13775	1.96286	2.13275	0.0211387	0.0211731	0.0212817	0.451673	0.137603	2.45044	2.54714	2.11269	1.3881
Sub 29	Mean	0.931405	2.16736	-0.506692	-0.471498	-3.15755	0.122159	0.319079	0.573058	0.54981	0.32089	-1.89266	-0.373087	1.30065	1.0829	1.45789	0.600258	0.529526	-0.174487	-0.945288	-1.38143	0.0526145
	Std	0.273534	0.271873	0.323856	0.283822	0.316646	0.282587	0.302414	0.269096	0.292231	0.337455	0.343366	0.399197	0.275467	0.268895	0.282725	0.275704	0.28562	0.34161	0.281755	0.343932	0.302589
Sub 30	Mean	0.664407	-1.97304	-1.00837	-1.88063	-0.545704	0.8172	-0.242207	0.650638	0.109136	-0.132781	-0.548658	0.49698	-0.183178	-0.112782	0.530592	-0.73113	-0.10564	-0.0202676	1.06552	-1.6004	-0.237516
	Std	0.320447	0.358031	0.324502	0.384165	0.365719	0.288092	0.273487	0.37288	0.248828	0.277523	0.543245	0.290538	0.336734	0.262821	0.199141	0.225555	0.394406	0.291251	0.233892	0.241763	0.311651

## Sheet: 22Hz
		Trial 1	Trial 2	Trial 3	Trial 4	Trial 5	Trial 6	Trial 7	Trial 8	Trial 9	Trial 10	Trial 11	Trial 12	Trial 13	Trial 14	Trial 15	Trial 16	Trial 17	Trial 18	Trial 19	Trial 20	Mean
Sub 1	Mean	0.228228	-0.0473413	-0.367503	-0.635489	0.90678	0.806401	0.849622	0.29525	-0.168675	0.0249946	1.26942	1.72899	2.18743	1.08246	-1.52616	-4.80051	-2.2349	0.222956	1.2306	0.872278	0.0962416
	Std	0.115028	0.214189	0.10869	0.115638	0.10519	0.155509	0.0942495	0.096408	0.136705	0.0913984	0.994686	0.10927	0.0944689	0.237064	0.100072	0.127922	0.0964094	0.093932	0.179291	0.101565	0.168384
Sub 2	Mean	0.00393977	-0.821393	-0.880374	0.702962	-0.0989378	0.0281545	-0.770961	-1.18369	-0.178072	-0.0737948	0.0771591	0.329173	-0.221075	-1.48676	-0.942138	-0.813676	1.07601	1.02393	0.464919	0.00629489	-0.187916
	Std	0.122561	0.153059	0.187906	0.167429	0.160773	0.189146	0.192273	1.39946	0.208058	0.219113	0.135584	0.217913	0.148674	0.137873	0.157248	0.247948	0.254587	0.284753	0.270257	0.316026	0.258532
Sub 3	Mean	-0.141292	0.322035	0.0895441	-0.520782	0.112932	0.597014	0.300304	0.368406	-0.122966	-0.472376	0.648128	0.297152	0.175279	-0.402264	-0.728035	-0.233763	0.101325	-0.44347	0.454894	0.934149	0.0668108
	Std	0.142033	0.15483	0.144428	0.202241	0.162849	0.133869	0.149154	0.1477	0.140762	0.169136	0.144512	0.159037	0.182685	0.155818	0.158805	0.190032	0.164014	0.452443	0.67306	0.213755	0.202058
Sub 4	Mean	0.713761	-0.488301	-0.713207	-0.786046	0.0847936	-0.119074	0.0935568	0.591454	0.278808	-0.233142	-0.0600923	0.614843	0.698991	0.0222878	-1.68477	0.140335	0.391752	0.871839	-0.571967	0.381632	0.0113726
	Std	0.12905	0.107561	0.100106	0.153489	0.129548	0.107254	0.142241	0.266842	0.13996	0.222469	0.136676	0.132169	0.249452	0.314153	0.188162	0.150858	0.130804	0.17468	0.199666	0.114324	0.164473
Sub 5	Mean	1.90324	-0.486725	0.022572	1.77728	-0.686345	-3.2958	-4.82736	0.0102361	2.21385	2.97342	0.469347	0.911543	0.279304	0.640835	0.831316	0.276092	-0.651829	-0.431496	-0.395706	0.250493	0.0892136
	Std	0.457444	0.288328	0.247252	0.230152	0.263559	0.422338	0.276025	0.219837	0.251892	0.275511	0.242784	0.324699	0.22628	0.275382	0.265276	0.291902	0.231853	0.199087	0.2021	0.287463	0.273958
Sub 6	Mean	-0.577706	-0.203712	0.426888	0.552186	0.158232	-0.123842	0.0683316	0.317566	-0.176791	-0.479964	-0.131079	-0.0350314	-0.0627121	-0.0276097	-0.351878	-0.0370372	0.00251634	0.157674	0.200453	0.111294	-0.0106111
	Std	0.149381	0.149142	0.126055	0.107967	0.104919	0.136059	0.108634	0.119479	0.12156	0.11692	0.149283	0.0885049	0.0938703	0.126095	0.112998	0.112689	0.106972	0.155384	0.0858284	0.0922719	0.118201
Sub 7	Mean	0.754459	0.0170211	0.0118412	-0.511665	-0.402125	-0.454525	-0.356401	-0.0992535	0.377088	0.351906	-0.339274	0.214753	0.278849	-0.137944	0.180472	0.43929	0.610029	0.140843	-0.270066	-0.35732	0.0223988
	Std	0.260125	0.258315	0.269228	0.267046	0.244012	0.240693	0.234862	0.213049	0.228075	0.21949	0.192475	0.153743	0.167092	0.142914	0.143591	0.146215	0.145583	0.150994	0.142655	0.139805	0.197998
Sub 8	Mean	4.26915	-4.71915	-5.79466	-5.50257	-1.16277	-1.67995	2.13613	-3.49813	2.99149	1.10852	-0.900056	-0.230341	0.161793	0.507036	0.600917	0.28899	-0.35151	-0.193038	-1.64939	-0.0659418	-0.684174
	Std	0.379086	0.181381	0.206831	0.199409	0.147551	0.279308	0.427876	0.1379	0.850387	0.222425	0.0899021	0.0813284	0.0734048	0.0916329	0.122522	0.11158	0.112707	0.0992416	0.0732831	0.115072	0.200141
Sub 9	Mean	1.18308	2.57039	2.66125	-2.15436	-3.38154	-2.28111	-1.86205	-0.636261	1.03121	2.87052	0.487123	-0.174815	-0.184604	-0.490428	-0.265348	0.190431	0.140088	0.402261	-0.259275	-0.162491	-0.0157962
	Std	0.12841	0.208214	0.135256	0.372064	0.123334	0.173823	0.153404	0.153051	0.171434	0.168989	0.16219	0.159403	0.220639	0.18426	0.147214	0.166557	0.142382	0.16676	0.129403	0.142676	0.170473
Sub 10	Mean	-1.28111	-0.191007	-0.132224	1.32308	0.62539	0.328991	0.917587	1.01858	-0.957309	-0.85236	1.43195	0.289975	0.734373	-1.26832	-2.26789	-2.3175	-1.58634	-1.76027	1.88175	2.5162	-0.0773234
	Std	0.203291	0.241825	0.176554	0.200502	0.160689	0.167261	0.185507	0.187818	0.214235	0.189295	0.215913	0.156196	0.155893	0.173677	0.327014	0.158046	0.169863	0.138008	0.153996	0.239024	0.190731
Sub 11	Mean	1.81016	-0.991786	-2.19895	-1.75987	-2.41949	-2.93952	0.420359	0.781773	0.400163	0.511361	-0.301008	-0.830684	-0.41624	-0.00992014	0.933202	0.0927756	0.120279	-0.275157	-0.186698	-1.19186	-0.422555
	Std	0.171126	0.150246	0.129173	0.133526	0.111789	0.105093	0.211642	0.163085	0.226975	0.122836	0.214592	0.18768	0.116641	0.279267	0.127031	0.113533	0.119098	0.107465	0.12139	0.129622	0.15209
Sub 12	Mean	0.0695838	-0.15633	0.0326216	-0.0490425	-0.113503	-0.213603	-0.232409	0.0522605	0.230755	0.299904	0.598015	0.0950261	-0.0478847	-0.564526	-0.58376	-0.41247	-0.21596	-0.0863196	0.576379	0.36051	-0.0180376
	Std	0.167037	0.209972	0.198356	0.418369	0.384377	0.303005	0.168842	0.156849	0.1785	0.398726	0.16434	0.202982	0.161079	0.205437	0.207816	0.170058	0.166634	0.16598	0.250772	0.179515	0.222932
Sub 13	Mean	4.72905	2.24738	2.04891	-18.4261	3.74068	4.41826	5.40833	6.90312	4.63642	-11.348	-0.623892	0.109598	0.545579	1.02212	-0.831291	1.02715	1.13968	-0.491089	-0.355252	2.15071	0.402572
	Std	0.205726	0.248278	0.253075	1.8154	0.400292	0.277664	0.701329	0.840705	0.260516	0.559798	0.326314	0.310866	0.305055	0.8788	0.659349	0.397404	0.520466	0.433929	0.318468	0.846966	0.52802
Sub 14	Mean	-1.00906	-0.160848	0.0504759	0.110257	0.655607	0.754496	0.711326	0.730285	-0.754034	-1.68726	-1.10937	-1.2554	-0.728825	1.88159	2.33914	2.70411	2.60526	-0.763401	-1.88887	-2.16906	0.0508215
	Std	0.132278	0.172964	0.185782	0.155602	0.146677	0.163951	0.200651	0.214062	0.187809	0.175189	0.145489	0.136663	0.227369	0.153117	0.227684	0.143175	0.186013	0.180455	0.16493	0.16467	0.173226
Sub 15	Mean	-0.603378	0.175696	0.174557	0.82606	0.946395	1.3116	1.104	-3.6826	0.786176	0.605182	0.252749	-0.177406	0.363481	0.66373	-0.915389	-1.11865	-0.964897	-1.74328	0.939245	0.927785	-0.00644688
	Std	0.112049	0.104091	0.107884	0.180603	0.0993939	0.114296	0.118941	0.429613	0.24051	0.148842	0.215199	0.175037	0.140994	0.0993316	0.180436	0.119086	0.191802	0.142677	0.192062	0.147304	0.163008
Sub 16	Mean	1.99848	0.315244	-2.25378	-6.71356	2.66766	1.68633	6.80813	5.70754	-2.93679	-4.71988	0.831789	-0.345054	-0.216614	-1.14879	-0.864633	-3.06663	-1.13403	0.409375	1.04287	1.32254	-0.0304892
	Std	0.708946	0.422362	0.551184	0.557708	0.590718	0.972976	0.464038	0.42674	0.542337	0.473236	0.497083	0.415361	0.480202	0.360116	0.385644	0.837621	0.416096	0.47886	0.615569	0.403114	0.529996
Sub 17	Mean	-0.629575	-0.30962	-0.380108	0.0403534	0.42852	0.0344222	0.19361	1.1371	-0.922997	-0.844352	0.440545	0.987846	1.03442	-0.683729	-1.82736	-1.37754	-1.26328	-1.09569	0.900007	1.7171	-0.121017
	Std	0.110228	0.114506	0.439928	0.138179	0.172293	0.160644	0.136195	0.251394	0.138745	0.1325	0.12291	0.109839	0.123409	0.0918034	0.157401	0.0999193	0.0978323	0.177266	0.137013	0.104311	0.150816
Sub 18	Mean	3.45345	-1.30116	-2.3733	-3.37267	-2.90261	-2.25931	-0.8634	0.329731	1.44524	1.95786	1.88845	0.95104	0.969044	-1.11623	-2.6403	-4.13885	-2.9742	-4.75078	3.47031	4.44666	-0.489051
	Std	0.191328	0.198909	0.208731	0.184743	0.222582	0.170716	0.288701	0.198299	0.208143	0.150487	0.196224	0.173198	0.324012	0.221911	0.201641	0.139841	0.144928	0.149836	0.189545	0.180877	0.197233
Sub 19	Mean	-0.230585	-0.155157	-0.00439521	0.266929	0.093692	-0.259348	-0.67729	0.242966	0.0921961	-0.0177514	-0.0646643	-0.118694	0.0493253	0.0984865	0.0711477	0.665536	0.291526	-0.302938	-0.477381	-0.0811268	-0.0258763
	Std	0.136655	0.153601	0.13349	0.199494	0.134207	0.15742	0.150811	0.353836	0.157839	0.13281	0.127482	0.128849	0.131178	0.126335	0.145084	0.122459	0.127265	0.131115	0.171051	0.126988	0.152398
Sub 20	Mean	-0.511471	-0.304658	-0.118974	0.132721	0.274864	0.863903	0.293528	0.254449	-0.885161	-0.0149791	-0.646961	-0.723152	0.0235822	1.07747	1.34907	0.651222	-0.795702	-0.268999	-0.390202	-0.443124	-0.00912883
	Std	0.10058	0.122635	0.13994	0.0998867	0.127594	0.180465	0.188132	0.150845	0.18318	0.214158	0.0931893	0.124555	0.195336	0.0958848	0.148944	0.158232	0.0950525	0.161194	0.0824027	0.0857704	0.137399
Sub 21	Mean	-1.20389	-0.327804	1.02352	0.748852	0.00522033	-0.182731	0.119712	-0.848415	0.977026	1.21455	0.526967	0.418534	0.345594	-0.483795	-2.40365	-1.41618	0.278129	0.951043	2.432	0.850461	0.151257
	Std	0.166011	0.165736	0.149127	0.224432	0.254614	0.195005	0.207986	0.152215	0.17568	0.178072	0.299886	0.190778	0.160337	0.146914	0.152372	0.239399	0.229149	0.213516	0.267719	0.310471	0.203971
Sub 22	Mean	-9.23318	1.53501	0.712325	0.289089	2.63805	1.93908	1.74976	1.87568	-1.84541	-1.95815	6.25809	2.60557	1.04971	-6.24615	-7.25022	-8.74865	-1.94611	-1.29358	3.82207	6.78192	-0.363255
	Std	0.678288	0.236273	0.295578	0.306123	0.267478	0.218606	0.458485	0.295147	0.369968	0.404357	0.444714	0.557547	0.525128	0.401002	0.437919	0.442851	0.230764	0.380205	0.299055	0.612115	0.39308
Sub 23	Mean	-0.544376	-0.638817	-0.692489	0.621199	0.333571	0.296999	-0.0185613	0.0771977	-0.131691	-0.0405353	-0.112624	-0.198729	-0.0946964	0.412679	0.109246	-0.106788	-0.0244784	-0.0630528	0.436321	-0.0901436	-0.0234884
	Std	0.0910846	0.14652	0.17451	0.10652	0.116429	0.133599	0.0907601	0.0937531	0.119594	0.0978219	0.130465	0.108931	0.120031	0.101056	0.113491	0.150777	0.167169	0.119679	0.139863	0.161466	0.124176
Sub 24	Mean	0.336672	-0.223599	-0.443998	0.0247826	-0.159092	-0.378449	0.461807	0.481282	-0.483792	-0.413509	-0.266791	-0.137198	-0.439048	0.494279	-0.107004	0.314014	0.490691	0.284423	-0.13891	-0.154897	-0.0229168
	Std	0.151947	0.178223	0.241609	0.138777	0.133647	0.130042	0.158138	0.139522	0.134621	0.365425	0.164923	0.148582	0.134354	0.136871	0.169318	0.143734	0.15176	0.132325	0.143824	0.130375	0.161401
Sub 25	Mean	-0.147314	0.574708	0.110779	0.899338	0.565519	0.156813	-0.75303	-0.750271	0.0040872	-0.216311	0.301066	0.455508	0.209432	0.327542	-0.0270849	0.328499	-0.312264	-0.399098	0.178827	-0.487471	0.0509637
	Std	0.276487	0.261433	0.414287	0.230396	0.236727	0.257008	0.246652	0.257715	0.243023	0.287295	0.215996	0.226502	0.270738	0.257755	0.244434	0.19724	0.253344	0.197124	0.224202	0.283199	0.254078
Sub 26	Mean	2.05054	5.17753	6.50734	-7.73703	-8.37223	-9.55561	-7.85911	6.54467	-8.86404	-7.30373	0.744306	6.50499	-25.4458	-2.2163	8.92405	-9.53282	6.41348	2.51524	1.36801	3.3914	-1.83726
	Std	1.44524	1.05355	0.322779	3.86924	5.5514	3.06198	3.80085	1.42822	2.57107	1.14996	2.74795	1.98905	10.4714	1.10655	0.296298	18.4885	0.302919	1.53805	1.58974	0.574803	3.16798
Sub 27	Mean	2.19075	-2.71466	0.919787	-0.32131	-2.20602	-2.86301	-1.20547	-0.590554	1.63517	1.69565	4.22837	7.9204	7.53073	-2.48831	-5.19765	-4.36149	-0.569188	0.333094	1.18546	1.51343	0.331759
	Std	1.30077	0.429395	0.931746	0.356805	0.355602	0.318092	0.519785	0.515599	0.339464	0.435228	0.52566	0.398615	0.329062	0.897062	0.326962	0.351165	0.323917	0.30297	0.40452	0.297713	0.483007
Sub 28	Mean	2.04265	-11.4236	-8.0102	-9.44107	13.5608	13.5397	12.0124	1.10049	-12.0299	-8.04215	7.72857	-0.809941	-7.21355	-6.01887	-5.37047	-4.80772	-2.12856	1.57767	7.51352	4.79377	-0.571323
	Std	1.05402	1.156	1.1905	1.30502	1.40384	1.39621	2.27714	1.83994	1.91498	2.10235	2.00345	2.17468	0.086136	0.0211865	0.0244762	0.023655	1.89977	2.4322	2.52943	2.96144	1.48982
Sub 29	Mean	0.731972	1.90442	-1.05317	-0.223886	-1.84921	-0.876437	0.153024	0.927568	0.373914	0.362539	-1.08651	0.925427	1.51936	1.50321	1.15487	0.293852	-0.29004	0.248072	-1.01639	-0.983453	0.135957
	Std	0.267737	0.286964	0.299224	0.303291	0.334128	0.261623	0.267987	0.26975	0.284209	0.302959	0.312423	0.309768	0.287345	0.335641	0.278167	0.304317	0.286403	0.333333	0.30042	0.292514	0.29591
Sub 30	Mean	1.88196	-1.91335	-0.409008	-2.14848	1.26202	1.8754	-0.950425	-0.0969586	0.036541	-0.600127	0.87212	-0.316492	1.11146	0.00284729	0.853336	-0.827606	-0.320917	1.81899	0.763338	-0.562933	0.116586
	Std	0.305063	0.348391	0.307458	0.369986	0.393505	0.312076	0.259209	0.338789	0.252039	0.232052	0.358118	0.343074	0.212346	0.255614	0.201063	0.238904	0.319384	0.263763	0.230836	0.393175	0.296742

## Sheet: 22.5Hz
		Trial 1	Trial 2	Trial 3	Trial 4	Trial 5	Trial 6	Trial 7	Trial 8	Trial 9	Trial 10	Trial 11	Trial 12	Trial 13	Trial 14	Trial 15	Trial 16	Trial 17	Trial 18	Trial 19	Trial 20	Mean
Sub 1	Mean	0.371708	0.0475395	-0.606643	-0.790851	-0.070866	0.497297	0.83957	-0.367247	-0.435773	0.116614	-0.74581	1.58676	1.83651	1.96362	-0.880396	-4.14665	-2.0421	0.67678	1.04848	2.18564	0.0542097
	Std	0.0906541	0.105991	0.140163	0.112758	0.152182	0.167576	0.103767	0.178397	0.0910091	0.0797575	0.110258	0.123381	0.161762	0.198627	0.428067	0.144113	0.14264	0.148636	0.0840754	0.238138	0.150098
Sub 2	Mean	0.385419	-0.562499	-0.127691	0.746996	2.03165	-0.0601188	-0.407921	-0.444112	0.669574	-0.260572	0.915964	0.0295177	-0.0205392	-0.775653	-1.40139	-1.27222	0.85249	0.84328	0.195187	0.357814	0.0847588
	Std	0.314183	0.207862	0.228253	0.136493	0.157818	0.182243	0.193961	0.243041	0.170232	0.212888	0.263533	0.208927	0.15616	0.284734	0.364624	0.221793	0.238959	0.251842	0.206059	0.2075	0.222555
Sub 3	Mean	-0.307313	0.264263	0.116057	-0.364696	-0.261223	0.446038	0.38828	0.362486	-0.00997319	-0.506326	0.685696	0.679904	-0.456951	-0.574385	-0.457323	-0.711483	-0.339953	-1.17592	-0.592969	1.14483	-0.0835481
	Std	0.163006	0.140825	0.143832	0.152566	0.162787	0.134207	0.147425	0.138521	0.143888	0.200005	0.186976	0.146265	0.171291	0.146309	0.204155	0.176408	0.166933	0.162393	0.19426	0.167252	0.162465
Sub 4	Mean	1.05497	-0.105977	-0.266283	-0.632033	0.0731951	-0.0964829	0.162655	0.0988033	0.533345	-0.457531	-0.202273	0.856973	-0.643315	-0.298094	-0.936531	-1.3992	0.977222	0.650393	-0.593811	0.332126	-0.0445925
	Std	0.227285	0.130294	0.130352	0.251646	0.264455	0.135296	0.139507	0.127936	0.148929	0.15597	0.145765	0.20098	0.120812	0.212125	0.134698	0.141702	0.191846	0.186233	0.199848	0.110052	0.167787
Sub 5	Mean	2.27362	-2.32682	0.716199	2.2887	0.272034	-3.79609	-3.47031	0.929912	-0.0560783	3.07494	-0.753272	0.386284	-0.0423211	0.416845	0.791766	0.18979	-0.581509	-0.632364	-0.0957394	-0.166522	-0.0290472
	Std	1.72009	0.181536	0.184506	0.493046	0.391123	0.339019	0.358968	0.232251	0.30765	0.250158	0.399667	0.324525	0.291219	0.306136	0.261393	0.272638	0.21786	0.230133	0.203074	0.212255	0.358863
Sub 6	Mean	-0.585691	-0.399401	0.283954	0.470019	0.166232	0.134953	-0.0330542	0.0160967	0.00132384	-0.254208	0.00139039	-0.236962	0.000248607	-0.340051	-0.294779	-0.17011	0.0443965	0.184634	0.170728	0.265733	-0.0287274
	Std	0.150477	0.140618	0.120457	0.125589	0.115739	0.13662	0.235756	0.161613	0.108493	0.189579	0.1312	0.119597	0.0982998	0.098118	0.0850951	0.0944275	0.0977488	0.106221	0.104122	0.118476	0.126912
Sub 7	Mean	0.905461	0.333486	-0.465778	-0.806689	-0.269132	-0.637127	-0.238882	0.0151995	0.55507	0.620411	-0.106928	0.161357	-0.877268	-0.463694	0.107841	0.538575	0.497955	0.0389787	-0.283184	-0.219946	-0.0297147
	Std	0.258067	0.26557	0.259454	0.264574	0.268282	0.233897	0.244899	0.224313	0.222283	0.241171	0.216804	0.175024	0.150667	0.15467	0.148457	0.173192	0.145567	0.143132	0.151676	0.138447	0.204007
Sub 8	Mean	9.21233	-1.47208	-5.00918	-5.71044	3.7238	2.39988	1.16561	-4.05095	-1.31859	0.905602	-0.948437	0.364657	0.523365	0.713104	0.236996	0.362004	0.716825	-0.529004	-1.8693	0.947492	0.018184
	Std	0.274584	0.282919	0.700517	0.149093	0.28448	0.2237	0.390911	0.185029	0.190864	0.218247	0.190192	0.300517	0.0893199	0.0707397	0.146041	0.0680358	0.0830117	0.109862	0.0659719	0.25549	0.213976
Sub 9	Mean	-0.212478	1.71527	4.18883	-0.727691	-3.21821	-2.27741	-1.63177	-0.918133	0.479873	1.99293	0.380765	-0.132734	-0.140295	-0.196832	-0.44479	0.444752	-0.693855	0.0578616	0.199803	0.293804	-0.0420158
	Std	0.174989	0.148367	0.215645	0.19503	0.151357	0.144687	0.142859	0.186174	0.163054	0.287127	0.144021	0.149374	0.151834	0.146062	0.130766	0.238752	0.142018	0.12245	0.12635	0.141862	0.165139
Sub 10	Mean	-1.90753	-0.552976	0.354805	2.02108	0.451333	0.143643	0.825224	0.618945	0.296013	-2.05125	2.19577	1.45418	-0.400802	-0.593546	-2.3589	-2.42435	-2.19018	-1.09763	1.09839	3.94261	-0.00875862
	Std	0.235986	0.181844	0.174433	0.241567	0.185225	0.170363	0.172647	0.165019	0.387749	0.369633	0.188517	0.151439	0.140598	0.246143	0.170308	0.275461	0.191981	0.151662	0.147117	0.169633	0.205866
Sub 11	Mean	4.28833	1.05641	-2.38509	-1.84597	-0.184342	-1.02645	0.271402	1.21297	1.06976	0.589428	-0.333055	-0.912582	-0.212558	0.324646	0.998142	1.08164	0.0300669	-0.321146	0.547151	-0.0351119	0.210682
	Std	0.225852	0.186747	0.238127	0.258089	0.180785	0.109934	0.120992	0.22567	0.110531	0.12423	0.120932	0.140167	0.119927	0.279888	0.148789	0.129157	0.118084	0.115552	0.184671	0.143074	0.16406
Sub 12	Mean	0.472401	0.0344062	-0.0681705	0.163341	-0.0909659	-0.423719	0.0188892	0.167325	0.0999417	0.286611	0.713031	0.318892	-0.148245	-0.396068	-0.506489	-0.620962	-0.4073	0.117295	0.284824	0.728121	0.0371579
	Std	0.133115	0.206007	0.194191	0.232601	0.36442	0.18159	0.169586	0.146704	0.172081	0.180559	0.21312	0.210063	0.259403	0.225317	0.215229	0.194839	0.151006	0.157272	0.191114	0.157982	0.19781
Sub 13	Mean	2.45987	2.74934	3.16157	-25.8582	-8.60182	7.14365	5.73375	6.24477	5.00029	-4.5746	0.16449	-0.638136	1.27545	1.11229	-1.7488	0.956725	0.0672577	-0.223614	-0.963214	-0.182562	-0.336074
	Std	0.27658	0.32428	0.214796	3.76043	1.11147	1.95678	0.22725	0.384625	0.417748	13.0117	0.347052	0.374495	0.544765	0.324507	0.345224	0.374621	0.861957	0.374477	0.486854	0.489303	1.31045
Sub 14	Mean	-1.32766	-0.209401	0.154389	0.562121	0.123981	0.642681	0.847692	0.641598	0.72047	-1.03814	-1.85458	-1.2152	0.858055	1.77895	2.15165	2.61598	2.66434	-1.39971	-1.97302	-2.04593	0.134913
	Std	0.167184	0.15105	0.147714	0.142414	0.150053	0.137448	0.137852	0.139844	0.142302	0.172694	0.170577	0.15397	0.202808	0.137206	0.180831	0.148899	0.203059	0.190993	0.148327	0.141664	0.158344
Sub 15	Mean	-1.10534	-0.477389	0.50835	0.766412	0.650863	1.18131	1.31896	-3.09487	0.424935	0.947057	1.24944	-0.0108209	-0.043313	0.231058	-0.654807	-1.25946	-0.722572	0.594801	1.01599	0.679566	0.110009
	Std	0.187099	0.113323	0.132519	0.212868	0.178803	0.107285	0.138959	0.193671	0.111985	0.135053	0.249021	0.211413	0.171942	0.11077	0.103766	0.222724	0.198369	0.902835	0.165612	0.259118	0.205357
Sub 16	Mean	1.56738	1.77694	-4.99938	-6.0263	-6.16853	7.5004	6.3741	3.72906	-1.45938	-3.655	2.29276	-0.844391	-0.179858	-1.20192	-0.393413	-0.831688	-0.439164	0.248303	1.28106	1.53716	0.00540665
	Std	0.384541	0.38998	0.480079	0.671661	1.89126	0.377654	0.41394	0.365141	0.432367	0.469174	0.454784	0.451561	0.530241	0.728788	0.402341	0.406683	0.447984	0.687586	0.391251	0.520706	0.544886
Sub 17	Mean	0.820735	-0.721946	-0.190832	0.49499	-0.247529	0.389021	1.07433	0.39821	-0.20855	-0.662333	0.41459	0.805936	0.788657	-0.560278	-1.43626	-1.26986	-1.58358	-0.436232	0.576633	1.64984	0.00477702
	Std	0.193633	0.112504	0.120538	0.123768	0.153324	0.28502	0.208489	0.132394	0.169169	0.136593	0.139605	0.111243	0.13099	0.0966892	0.103643	0.113472	0.0982957	0.107545	0.106924	0.105881	0.137486
Sub 18	Mean	7.18892	0.100189	-1.20371	-2.73252	-2.19426	-1.91074	0.0320296	-0.057855	2.05469	1.98543	2.35805	1.54338	0.152011	-1.61882	-2.37407	-3.55347	-5.37716	-4.16943	1.84523	3.26561	-0.233324
	Std	0.429905	0.244487	0.22978	0.138157	0.486235	0.161215	0.215018	0.187802	0.143491	0.157547	0.161246	0.138754	0.144335	0.182635	0.1764	0.1583	0.170588	0.204003	0.211782	0.204859	0.207327
Sub 19	Mean	-0.0276703	-0.148241	0.222426	0.631007	0.270759	-0.177331	-0.438389	2.72204	-0.305565	-0.0159964	-0.0755166	-0.31824	0.253836	-0.0947023	-0.207278	0.551576	0.119338	0.0943147	-0.562314	0.0156978	0.125487
	Std	0.165535	0.146676	0.140557	0.144384	0.140521	0.142221	0.164565	0.132081	0.161802	0.139749	0.146557	0.135855	0.114744	0.278687	0.146504	0.125425	0.152132	0.15513	0.159052	0.135639	0.151391
Sub 20	Mean	-0.618458	-0.240025	0.145128	0.734537	0.176027	0.486557	0.130318	0.407644	0.0537799	-0.772277	-0.721019	-1.05851	1.29879	0.687316	1.24252	1.45186	-0.724453	-0.565534	-0.472645	-0.0894572	0.0776052
	Std	0.135989	0.126154	0.137644	0.119259	0.157958	0.182605	0.225512	0.154136	0.153907	0.17693	0.0959016	0.124249	0.108165	0.103528	0.0978438	0.146166	0.200942	0.104946	0.145375	0.153176	0.142519
Sub 21	Mean	-0.565469	-0.470655	1.45799	1.35516	1.03273	-0.118346	-0.513835	-0.713178	-0.501278	0.766366	0.801978	0.50317	0.197367	-0.682982	-2.73231	-2.1698	0.0377233	1.19763	1.94766	-1.63921	-0.040465
	Std	0.182197	0.147381	0.148614	0.160706	0.187756	0.271243	0.144646	0.387073	0.276809	0.246424	0.151219	0.171786	0.189988	0.157607	0.178847	0.153105	0.211137	0.254426	0.22264	0.207924	0.202576
Sub 22	Mean	-6.92327	1.23219	1.52511	2.33739	2.092	1.21684	2.90674	1.0039	-1.71416	-1.93353	7.99013	5.97845	-3.73603	-6.14926	-7.1864	-7.59738	-3.19004	-0.0774089	3.09848	10.2268	0.0550291
	Std	1.22787	0.275351	0.277962	0.279072	0.261136	0.490904	0.245076	0.27457	0.369613	0.832353	0.502351	0.333228	0.34062	0.368624	0.507129	0.762004	0.468576	0.315914	0.290849	0.357615	0.439041
Sub 23	Mean	0.177917	-0.274694	0.31081	0.385757	0.378785	0.373349	0.295798	-0.170732	-0.503844	-0.0577938	-0.043808	-0.0806843	0.0455534	0.0222063	-0.224468	-0.1725	-0.249743	0.00424817	0.136989	0.154621	0.0253883
	Std	0.150422	0.0891005	0.109766	0.138317	0.132252	0.102017	0.0930556	0.0926141	0.180744	0.0994068	0.0970352	0.131638	0.123729	0.133509	0.106176	0.121819	0.154468	0.161429	0.156196	0.112488	0.124309
Sub 24	Mean	0.584068	0.241238	0.205924	-0.236615	-0.491315	-0.165097	0.538981	0.766178	0.371252	-0.269959	-0.680808	0.490123	0.177556	0.442354	-0.307344	0.0117563	0.536707	0.156539	0.24539	-0.494621	0.106115
	Std	0.146888	0.163998	0.202068	0.136307	0.124113	0.137158	0.153285	0.129161	0.160062	0.135437	0.137352	0.144647	0.138146	0.139461	0.149175	0.155872	0.155279	0.132833	0.128977	0.138478	0.145435
Sub 25	Mean	-1.92587	0.329058	-0.0390998	0.446276	1.31693	-0.688598	-0.466365	-0.389775	-0.0658289	-0.113937	-0.0588365	0.15311	0.539342	0.585332	0.154349	-0.0848643	0.131298	-0.212123	-0.318388	-0.592301	-0.0650147
	Std	0.237287	0.31787	0.238522	0.225023	0.280569	0.331611	0.261368	0.264387	0.316645	0.333082	0.297433	0.232063	0.181325	0.223613	0.185892	0.190811	0.274391	0.222768	0.247566	0.215127	0.253868
Sub 26	Mean	-2.73328	-8.82769	3.00456	2.20465	4.86838	13.0192	-2.85366	10.405	3.86948	-2.02304	7.77738	4.83011	-38.3038	-27.8735	7.13578	5.97509	4.05184	7.56643	4.30574	-19.0626	-1.1332
	Std	2.2769	5.57382	0.315722	0.527343	0.722172	0.582726	4.5605	0.229416	0.373644	0.349856	0.513728	9.95592	12.6528	8.99126	0.270307	1.16966	0.763077	0.572724	1.00479	5.24763	2.8327
Sub 27	Mean	5.15751	0.506903	2.4935	0.213827	-2.4612	-3.19341	1.47267	0.0949143	2.21181	2.73453	-0.820042	8.84823	6.30838	0.0692385	-4.97717	-5.06298	-1.52373	1.112	0.641198	1.04989	0.743803
	Std	0.978847	0.853916	0.356974	0.369558	0.317033	0.315341	0.929342	0.375803	0.35427	0.313495	0.840877	0.313061	0.384744	0.349156	0.321864	0.306632	0.302139	0.277919	0.285105	0.278739	0.441241
Sub 28	Mean	-0.0171368	-0.499439	-4.27278	-7.58916	2.21319	15.9681	4.30921	2.85018	-4.0046	-10.1949	9.7304	4.66853	-6.685	-6.18559	-5.52665	-5.0875	-3.56208	3.4392	5.76936	4.05515	-0.0310762
	Std	1.04499	1.45034	1.20833	1.30998	1.90861	1.51538	1.6391	1.72876	1.84253	1.94193	1.98456	2.16728	0.0211776	0.0211091	0.0209944	0.0271516	0.992429	2.4026	2.48882	2.765	1.42405
Sub 29	Mean	-0.181317	1.04511	-0.000946076	-0.514077	-2.09724	-0.0273297	0.511867	0.808103	0.255461	0.237515	-1.44577	0.0332958	1.4127	1.08653	1.07449	1.16409	0.132988	0.274447	-0.0846105	-1.60686	0.103923
	Std	0.280058	0.28344	0.301248	0.376014	1.14304	0.305349	0.286536	0.278948	0.308317	0.273777	0.324387	0.297912	0.317329	0.279574	0.289971	0.311708	0.267074	0.289896	0.292098	0.310221	0.340845
Sub 30	Mean	2.623	-0.52556	-1.43126	-1.51915	-0.778225	0.298002	-0.704543	1.01435	0.917455	-0.260467	0.635382	0.770781	-0.186197	-0.10731	0.756451	0.510865	0.575484	0.913711	-0.502548	-0.710911	0.114465
	Std	0.361848	0.329263	0.359676	0.289255	0.305525	0.340443	0.290685	0.277952	0.337112	0.271919	0.289871	0.202395	0.223025	0.225465	0.29671	0.251408	0.283917	0.287354	0.198331	0.316575	0.286936

## Sheet: 40Hz
		Trial 1	Trial 2	Trial 3	Trial 4	Trial 5	Trial 6	Trial 7	Trial 8	Trial 9	Trial 10	Trial 11	Trial 12	Trial 13	Trial 14	Trial 15	Trial 16	Trial 17	Trial 18	Trial 19	Trial 20	Mean
Sub 1	Mean	2.07246	1.1041	0.541467	-1.51982	-2.75408	-4.29115	-5.47901	4.25547	3.28555	-1.29824	0.114422	0.873859	0.372588	-1.37449	-0.273048	-0.21794	-0.619679	-0.7218	0.327961	0.688175	-0.24566
	Std	0.123929	0.183668	0.137269	0.117024	0.102438	0.263585	0.119188	0.0963656	0.110612	0.107816	0.157205	0.119744	0.215754	0.10693	0.135535	0.150207	0.13198	0.0977543	0.122522	0.15556	0.137754
Sub 2	Mean	-0.445488	0.325493	0.52739	0.0194221	0.288913	1.09271	0.451928	0.437369	0.155748	-0.395606	0.0463718	-0.0406929	0.258008	0.538424	0.0974128	0.491432	0.815409	0.36698	-1.46506	0.793689	0.217992
	Std	0.157369	0.152856	0.122318	0.120308	0.133758	0.228045	0.116406	0.136323	0.144854	0.193496	0.149678	0.139713	0.148171	0.152597	0.137752	0.123754	0.851986	0.132281	0.152848	0.141733	0.181812
Sub 3	Mean	-1.59851	-0.772399	0.575545	1.3841	1.49081	0.182473	0.459715	-0.518375	-1.19222	-0.86533	0.963753	-0.633087	0.746971	-1.48349	-0.547251	-0.38303	-0.654601	-0.145583	0.966869	0.864672	-0.0579486
	Std	0.158404	0.440069	0.240874	0.166252	0.187078	0.167294	0.154188	0.156824	0.165987	0.161362	0.156527	0.135683	0.133052	0.146428	0.221256	0.234333	0.168784	0.150507	0.140321	0.135619	0.181042
Sub 4	Mean	-0.759896	0.341253	0.417105	-0.0233415	0.0287868	-0.0271485	0.275716	-0.652468	-0.739187	0.144912	0.788527	0.263335	-0.895939	-0.565791	-0.603529	-0.827931	0.354268	0.345387	0.767919	0.368724	-0.0499649
	Std	0.117887	0.160351	0.151107	0.326278	0.115992	0.108842	0.0877322	0.0969246	0.154935	0.10183	0.125217	0.253898	0.275945	0.139535	0.143142	0.312304	0.105579	0.108358	0.170906	0.117842	0.15873
Sub 5	Mean	-0.650764	1.54663	3.20653	-2.69439	-0.222431	0.230902	0.679141	0.504218	0.875223	-2.74826	-0.00444116	-0.140951	-0.349431	-0.381269	1.55419	2.04072	1.95203	-3.76973	1.31076	-0.78263	0.107802
	Std	0.223505	0.230223	0.316188	0.238343	0.160483	0.272219	0.17735	0.148147	0.19506	0.956931	0.16267	0.136158	0.14353	0.138527	0.151798	0.17343	0.142321	1.11479	0.158507	0.261508	0.275084
Sub 6	Mean	-0.165598	-0.159045	0.241242	0.0456261	-0.241059	0.103521	-0.158164	-0.000401221	0.283496	-0.191298	-0.0144322	0.0697632	-0.123424	-0.00987186	0.27945	-0.00578902	-0.442219	-0.115322	0.453188	0.499769	0.0174715
	Std	0.168384	0.175163	0.180381	0.23557	0.165293	0.199149	0.197296	0.223042	0.20214	0.166207	0.148445	0.18292	0.163233	0.111946	0.113363	0.105541	0.124919	0.185449	0.120303	0.142723	0.165573
Sub 7	Mean	-0.468909	0.136036	0.220905	0.29017	0.295619	0.132037	0.17777	0.110506	-0.0484829	-0.271217	-0.108927	0.0483258	0.205673	-0.165442	-0.0536556	0.328661	-0.0286311	-0.020661	0.0902701	-0.140409	0.036482
	Std	0.242808	0.204403	0.193994	0.16105	0.191915	0.144631	0.202625	0.13659	0.142522	0.165018	0.195737	0.191732	0.200265	0.187316	0.167447	0.174385	0.174731	0.167903	0.160268	0.169076	0.178721
Sub 8	Mean	3.3061	1.44162	-0.905726	-4.64318	-5.64946	3.98581	5.35178	4.29966	1.81302	-5.3253	-1.29476	-2.92391	4.8423	1.61708	-3.13192	-0.93029	-4.61937	-1.06326	-1.62918	4.13417	-0.0662404
	Std	0.196161	0.190509	0.453001	0.199664	0.198853	0.273604	0.531666	0.472369	0.400713	0.220932	0.288341	0.249541	0.201994	0.17804	0.291795	0.19073	0.217274	0.180042	0.172578	1.80248	0.345514
Sub 9	Mean	1.21405	0.33962	0.29542	-0.6878	-0.813967	-1.51783	0.391445	0.240382	0.306763	1.26408	0.613332	0.149497	-0.413122	-0.63022	-0.88187	0.500963	0.0965763	0.244737	0.245091	0.171567	0.0564357
	Std	0.190235	0.140376	0.156454	0.215671	0.145471	0.345182	0.122866	0.134389	0.176466	0.159563	0.150125	0.150372	0.125905	0.13311	0.152847	0.187469	0.132052	0.18894	0.142581	0.18669	0.166838
Sub 10	Mean	0.780488	0.218431	0.224876	-0.725835	-0.859222	0.214268	0.300534	0.405349	0.0949797	0.134309	1.58552	-0.731533	0.604448	-1.34672	-1.21016	-1.24654	0.0132897	-1.73719	1.89084	1.37499	-0.000744101
	Std	0.319233	0.229253	0.250965	0.167457	0.275351	0.188499	0.218812	0.329204	0.264605	0.259359	0.211597	0.184764	0.20351	0.275281	0.220048	0.236222	0.23731	0.255915	0.198577	0.231384	0.237867
Sub 11	Mean	0.494638	0.310984	0.56839	0.0124436	-2.32123	0.36459	0.100031	-0.479799	-0.395933	2.33761	1.63038	1.20233	1.45087	-2.83958	-4.32361	-3.93694	-0.832149	0.225249	1.18653	2.49978	-0.13727
	Std	0.101825	0.153247	0.128921	0.207762	0.187324	0.104583	0.102993	0.174518	0.149723	0.556099	0.206617	0.218744	0.647408	0.158281	0.193382	0.193891	0.157137	0.207594	0.187334	0.233557	0.213547
Sub 12	Mean	0.274257	-0.119321	-0.236639	-0.224074	-0.0429752	0.267173	-0.182478	-0.0367499	-0.0134783	-0.208332	-0.165248	-0.0702647	-0.207031	0.159012	0.278211	0.189193	-0.143771	0.00386335	-0.366752	0.0028141	-0.0421295
	Std	0.233763	0.220273	0.228565	0.233971	0.22437	0.161129	0.260624	0.204187	0.202169	0.250561	0.303537	0.339724	0.270617	0.251882	0.213284	0.290304	0.376249	0.30055	0.34679	0.30021	0.260638
Sub 13	Mean	-0.223131	0.375626	1.82076	0.691401	0.58756	-2.60318	0.0814991	-0.633114	1.04533	4.40721	1.62187	-0.566511	0.977286	-0.298003	0.971085	-0.974053	-2.29076	-1.10465	2.6943	3.50103	0.504078
	Std	0.385929	0.305889	0.330237	0.347824	0.848071	0.31898	0.917247	0.364888	2.00993	0.390284	0.338678	0.306639	0.297213	0.480624	0.425129	0.351479	0.357874	0.423468	0.393613	0.635472	0.511473
Sub 14	Mean	0.0355493	-0.144952	0.0993858	-0.0244042	-0.256548	-0.035878	-0.233113	0.170696	0.0362063	0.0414014	-0.0673374	0.238527	0.700228	0.813052	1.14895	-0.396332	-0.146289	-0.1275	-0.207196	-0.164215	0.0740116
	Std	0.151729	0.156371	0.159259	0.148632	0.147912	0.160803	0.154484	0.193108	0.152699	0.162407	0.150148	0.332728	0.148292	0.162533	0.166627	0.149403	0.178928	0.147579	0.158626	0.159098	0.167068
Sub 15	Mean	-0.182884	-0.039872	0.405414	0.115625	-0.0374669	-0.5597	-0.0912863	-0.112382	-0.0845479	-1.32009	1.12913	1.09102	-0.256542	-2.51283	-0.121061	-0.0841764	-0.596327	-0.171256	0.614534	0.927801	-0.0943448
	Std	0.29768	0.136608	0.221277	0.227829	0.19355	0.100746	0.141858	0.160133	0.147126	0.119082	0.10525	0.17901	1.71697	0.107515	0.10646	0.110162	0.118864	0.112661	0.131021	0.200351	0.231708
Sub 16	Mean	-1.58667	0.414138	0.108064	0.523527	2.49956	1.49948	0.0429501	-1.68669	-0.865245	0.230086	-0.787623	0.977436	0.83212	1.73831	0.0453538	0.64029	-0.432095	-1.14847	-1.61612	-0.796556	0.0315923
	Std	0.46511	0.356065	0.40688	0.77574	0.39864	0.403072	0.41679	0.689249	0.339512	0.434735	0.255392	0.376659	0.681549	0.458375	0.345044	0.438701	0.45241	0.439062	0.28736	0.322769	0.437156
Sub 17	Mean	-0.00498561	-1.1024	-1.02938	1.5377	0.828218	-0.185382	-0.0366421	-0.715562	-0.7344	-0.110427	0.0493393	0.296888	-0.822002	-0.852227	-0.158534	-0.60017	-0.462743	-0.416044	0.775732	0.350761	-0.169613
	Std	0.168151	0.183631	0.1662	0.154313	0.174601	0.271308	0.186386	0.30596	0.171101	0.194821	0.189708	0.167893	0.15919	0.165915	0.210734	0.198585	0.179699	0.162969	0.176144	0.177406	0.188236
Sub 18	Mean	1.54538	0.106115	-0.546741	-1.03437	-0.796112	-0.902613	-0.0307671	0.873848	0.0939935	-0.026434	6.01535	2.63253	-1.26744	-4.35548	-5.2059	-4.91827	-9.4106	-16.2033	12.314	9.43445	-0.584116
	Std	0.147009	0.241025	0.143376	0.275436	0.145648	0.171892	0.19767	0.169261	0.405164	0.187608	0.433117	0.147073	0.160635	0.362289	0.249638	0.156984	0.187116	2.24529	0.242877	0.304738	0.328692
Sub 19	Mean	-0.238706	-0.21083	0.191086	0.273735	0.158043	-0.0472495	0.252256	0.170438	-0.274452	-0.439298	0.211709	0.0148402	0.0721653	0.0826642	0.398678	-0.0760533	-0.288727	-0.22234	-0.160197	0.539094	0.0203429
	Std	0.270185	0.272177	0.242429	0.184185	0.138094	0.146411	0.145839	0.134597	0.14014	0.133418	0.139745	0.159818	0.19106	0.144457	0.153415	0.15987	0.147371	0.171875	0.154217	0.139078	0.168419
Sub 20	Mean	-10.7404	0.735693	4.92065	5.09184	4.54447	4.35116	3.51071	-2.36918	-3.24849	-4.3983	-5.15852	1.38184	3.17639	3.62805	3.56684	3.39423	1.69181	0.591776	-1.83004	-3.43412	0.470321
	Std	0.476139	0.288977	0.20406	0.124884	0.12518	0.359114	0.167946	0.536351	0.172641	0.117272	0.0877428	0.101458	0.0994617	0.122005	0.102132	0.134675	0.136638	0.120364	0.17047	0.188394	0.191795
Sub 21	Mean	0.155456	-0.0224632	-0.144707	0.0161828	-0.58945	0.380615	1.39072	0.930456	0.535207	-0.80803	-0.644503	0.794847	-0.518126	0.0430236	0.0164939	0.506209	1.74632	2.53595	-1.90107	-1.39369	0.151472
	Std	0.134734	0.132895	0.237582	0.135011	0.140371	0.129389	0.140573	0.153725	0.132212	0.14043	0.188399	0.199593	0.162258	0.172792	0.179542	0.20373	0.151993	0.191332	0.188784	0.162312	0.163883
Sub 22	Mean	2.0296	1.9297	0.156692	-0.195869	-0.859934	-2.24976	-2.00548	0.0350238	0.0571222	2.09525	-0.604096	-1.23128	-0.452927	-1.70085	3.39285	2.38971	1.19756	1.55614	-2.32723	-1.29327	0.0959486
	Std	0.522197	0.581951	0.760378	0.700297	0.659382	0.833652	0.549965	0.837407	0.521665	0.537599	0.676713	0.597444	0.548729	1.19946	0.649645	0.585803	0.622444	0.511385	0.317911	0.378924	0.629648
Sub 23	Mean	0.406643	0.488818	-0.161219	-0.384766	-0.251557	-0.29507	-0.290698	0.209761	0.375018	0.389672	-0.00482286	-0.00576303	-0.105572	-0.138253	0.236055	0.0733525	-0.224898	-0.0517635	0.0255838	-0.0428024	0.0123859
	Std	0.103399	0.116533	0.112853	0.119531	0.161052	0.101748	0.102196	0.129224	0.100539	0.104631	0.092763	0.0936992	0.119949	0.09971	0.122776	0.0919454	0.106107	0.128773	0.168163	0.0983939	0.113699
Sub 24	Mean	-0.0784872	2.41702	5.31772	-11.9001	0.238107	5.8404	2.35231	-0.699513	-1.03731	-0.709063	0.106671	0.709776	0.176671	-0.705665	-0.663437	-1.17997	-0.445488	-0.709211	2.47033	0.253623	0.0877182
	Std	0.14283	0.224088	1.59579	0.342759	0.781467	0.241453	0.305196	0.257616	0.169433	0.136813	0.660035	0.313458	0.433109	0.326336	0.556788	0.404125	0.396035	0.37411	0.410935	0.37299	0.422269
Sub 25	Mean	0.226385	-0.288029	-0.136406	-0.173237	-0.0902365	0.716676	0.118719	-0.089847	0.426302	-0.563066	-0.613465	0.568559	1.26702	1.19359	0.568518	0.721694	0.632081	-0.27225	-0.384202	-0.474466	0.167717
	Std	0.22135	0.220431	0.245796	0.256097	0.262835	0.245216	0.304536	0.243124	0.253824	0.288358	0.20277	0.198365	0.242154	0.176446	0.201523	0.214965	0.200735	0.215248	0.247389	0.204261	0.232271
Sub 26	Mean	-0.969161	-13.1343	-5.96953	3.44537	1.70157	6.74304	5.93171	2.72497	0.47593	-8.31764	2.65154	-2.61386	-8.1525	-2.82243	-3.19445	2.0785	8.81644	49.4474	-16.395	-4.97269	0.873744
	Std	0.530636	10.9635	0.244447	0.404379	0.260238	0.297833	0.263729	0.507163	0.399381	0.471237	0.443075	9.13898	1.32832	0.56356	0.356321	0.510387	1.01128	4.80479	0.791411	0.483471	1.68871
Sub 27	Mean	3.53861	-0.44983	-0.970973	0.0299498	-1.6491	-1.01364	-1.56578	-0.736832	1.43332	0.809146	0.382077	-0.267474	0.124747	-1.19435	-0.255771	0.0438401	-0.534733	-0.807218	-0.404523	0.852655	-0.131794
	Std	0.315926	0.26787	0.31327	0.348887	0.269513	0.428906	0.264761	0.292268	0.274351	0.309945	0.337008	0.273507	0.298006	0.29407	0.295095	0.257857	0.2687	0.270255	0.278085	0.265434	0.296186
Sub 28	Mean	-0.00608226	-0.00488216	-0.00403973	-0.00251619	-0.00163301	-0.000399577	0.000194074	0.0015235	0.00204118	0.00369715	-0.00555597	-0.00442663	-0.00338602	-0.00223472	-0.00145978	-0.000971992	0.000226035	0.00104492	0.00240711	0.0033745	-0.00115398
	Std	0.000290162	0.00028576	0.000287266	0.00028089	0.000289829	0.000288092	0.000284051	0.000290431	0.000283983	0.000285491	0.000301221	0.000282674	0.000289326	0.00027569	0.000293465	0.000288642	0.000322398	0.000321891	0.000281888	0.000294729	0.000290894
Sub 29	Mean	0.470013	-0.211525	0.0350072	-0.439027	0.110505	0.0682263	-0.674573	-0.430182	0.0836126	0.175658	-0.273469	0.483749	0.319985	0.359659	0.215349	-0.542535	-0.438661	-0.791571	0.13769	-0.158992	-0.0750541
	Std	0.319691	0.319802	0.31799	0.310865	0.316684	0.306241	0.424528	0.342745	0.330888	0.320551	0.363407	0.312687	0.320922	4.34284	0.390597	0.380625	0.352212	0.476449	0.367142	0.346707	0.548179
Sub 30	Mean	-15.0465	-4.07461	0.373237	7.09514	13.3249	11.6863	6.49038	-0.150018	-3.69572	-14.8146	-1.6136	-0.777552	-0.829051	0.914421	1.23659	1.72136	2.03749	0.63286	-1.62681	0.0568907	0.14706
	Std	0.290913	0.558815	0.863226	0.20907	0.218715	0.305913	0.620011	0.481338	0.623368	0.335451	0.292692	0.241208	0.258441	0.249236	0.264463	0.256448	0.220269	0.23333	0.214924	0.431054	0.358444

## Sheet: 40.5Hz
		Trial 1	Trial 2	Trial 3	Trial 4	Trial 5	Trial 6	Trial 7	Trial 8	Trial 9	Trial 10	Trial 11	Trial 12	Trial 13	Trial 14	Trial 15	Trial 16	Trial 17	Trial 18	Trial 19	Trial 20	Mean
Sub 1	Mean	2.62969	0.920551	0.357408	-1.07848	-2.57607	-4.50866	4.26528	3.74335	2.67805	-1.3595	0.372402	0.450474	1.20939	-1.31097	-0.739557	-0.406636	-0.734306	-0.317651	-0.104044	0.220134	0.185543
	Std	0.0836148	0.107577	0.177466	0.154422	0.0888901	0.0965432	0.119518	0.187131	0.0938947	0.145459	0.114184	0.087129	0.120029	0.14371	0.158205	0.119059	0.140971	0.105748	0.112947	0.0981254	0.122731
Sub 2	Mean	-1.15066	0.0611626	0.106402	-1.01367	-0.779766	1.23296	0.203768	-0.0965936	-0.148586	-0.388117	-0.299362	-0.238689	0.340832	0.313768	0.459325	-0.265107	0.962093	-0.658372	0.436247	0.925577	0.000160209
	Std	0.122979	0.125693	0.123226	0.117961	0.137359	0.120888	0.155137	0.125201	0.142323	0.147555	0.267322	0.13937	0.369223	0.143117	0.151405	0.119657	0.136831	0.220346	0.184855	0.196401	0.162342
Sub 3	Mean	-1.74237	-1.08723	1.35103	1.61529	1.60393	0.479126	0.313283	-0.713469	-0.517991	-0.113673	0.860054	0.625545	-0.618107	-1.45795	-2.07455	0.00448691	-0.266388	-0.371399	0.781841	0.743248	-0.0292642
	Std	0.17146	0.147336	0.154343	0.211561	0.312763	0.173991	0.151957	0.171597	0.221646	0.150895	0.140619	0.205491	0.140552	0.148582	0.25115	0.176787	0.184026	0.152762	0.133681	0.19676	0.179898
Sub 4	Mean	-0.918386	-0.176058	0.275267	0.114328	-0.169279	-0.11025	0.39866	-0.971587	0.136466	0.139171	0.941962	0.628717	-0.558005	-0.644479	-0.506827	-0.012952	0.238915	0.379604	0.371212	0.777262	0.0166871
	Std	0.171275	0.192082	0.127713	0.211247	0.105429	0.119662	0.224875	0.115266	0.107983	0.329106	0.159218	0.0994058	0.1693	0.240177	0.125362	0.104786	0.364995	0.149441	0.152163	0.180461	0.172497
Sub 5	Mean	-0.295533	0.529897	-0.104818	-3.22103	-1.99809	0.975677	0.518735	1.98281	1.10055	0.559193	0.0440108	-0.00324254	-0.287721	-0.862053	1.59943	2.24061	2.72098	-5.90561	1.67192	-1.2485	0.000860424
	Std	0.216694	0.188949	1.54334	0.213155	0.288593	0.24575	0.361717	0.351831	0.355392	0.251003	0.176447	0.153337	0.138975	0.152471	0.148738	0.191048	1.12176	0.279926	0.134156	0.299148	0.340621
Sub 6	Mean	0.137492	-0.025762	0.0640479	0.369101	0.000993933	0.18231	-0.300205	0.0762617	-0.0377981	0.247271	-0.446139	-0.558156	-0.0314042	-0.144091	-0.046602	-0.0155633	-0.476558	-0.292243	0.0295171	0.250593	-0.0508467
	Std	0.260589	0.196197	0.222856	0.193332	0.189429	0.159937	0.145609	0.194085	0.162424	0.185449	0.153718	0.169013	0.111605	0.109002	0.105233	0.140517	0.181121	0.144382	0.11634	0.164616	0.165273
Sub 7	Mean	-0.662161	0.13	0.102142	0.729707	-0.0800488	0.0738908	0.0921364	0.00161276	-0.196031	-0.0939715	-0.119045	0.0425386	-0.0522789	-0.223378	-0.0445612	0.244259	0.00542522	0.32179	-0.141568	-0.166793	-0.00181674
	Std	0.220165	0.207422	0.19046	0.195694	0.147071	0.150164	0.15967	0.136531	0.141933	0.137614	0.179712	0.181658	0.188187	0.168398	0.172324	0.178715	0.170148	0.173177	0.176693	0.173171	0.172445
Sub 8	Mean	3.8341	1.83456	-3.04575	-3.84603	-4.68863	-1.60387	5.75689	3.99046	2.26484	-4.10579	-2.50069	-3.96833	4.45612	2.52433	-1.75948	-3.34589	-5.00863	-0.8981	-0.369311	1.70955	-0.438482
	Std	0.245718	0.249569	0.183282	0.205511	0.224008	0.568657	0.251979	0.302207	1.2322	0.388739	0.191251	0.238241	0.574798	0.244515	0.385559	0.394029	0.178922	0.282531	0.159334	0.400697	0.345087
Sub 9	Mean	1.65381	0.22049	-0.596472	-0.644136	-0.764327	-1.55315	-0.014178	0.0105801	0.133921	1.1861	0.952754	-0.32613	0.0645212	-0.76659	-0.509791	0.900068	0.164163	0.034055	-0.154327	0.237021	0.0114192
	Std	0.151919	0.181443	0.150151	0.16394	0.143661	0.189232	0.14477	0.153051	0.188125	0.14519	0.1242	0.650195	0.153499	0.141577	0.124457	0.176489	0.167423	0.131922	0.208738	0.158644	0.182431
Sub 10	Mean	0.877118	0.491416	-0.436944	-1.68785	-1.09063	-0.634936	0.0273141	0.376372	0.327602	0.856825	0.612269	0.403183	-0.572061	-0.97162	-1.06857	-0.608692	-0.969574	-2.06313	2.58902	2.01801	-0.0762436
	Std	0.275323	0.229598	0.264338	0.215329	0.209237	0.221709	0.283863	0.241788	0.274071	0.251832	0.160447	0.250225	0.193689	0.190274	0.439255	0.182976	0.269431	0.258534	0.189348	0.383215	0.249224
Sub 11	Mean	0.334856	-0.105041	-0.104384	0.257708	-0.61529	0.189989	0.39447	-0.722041	0.015053	0.820628	2.21239	1.33377	0.870433	-0.470616	-3.06587	-2.43467	-0.757151	0.23222	2.08886	2.29913	0.138723
	Std	0.246115	0.139464	0.119289	0.136193	0.483052	0.173867	0.118774	0.114212	0.160756	0.222336	0.149268	0.226873	0.183455	1.35628	0.697327	0.43822	0.144669	0.302029	0.137506	0.139457	0.284457
Sub 12	Mean	0.319435	-0.217708	-0.248899	-0.239991	-0.0592297	0.284642	-0.0360085	-0.0344729	0.088887	-0.0107291	-0.00636029	0.130617	-0.0545872	-0.0111818	0.274042	0.122263	0.0764315	-0.19689	-0.0649314	-0.269359	-0.00770154
	Std	0.204468	0.277848	0.215821	0.260104	0.216242	0.231849	0.160203	0.195136	0.301453	0.331416	0.246278	0.260243	0.322909	0.266227	0.235995	0.254409	0.224908	0.303522	0.356541	0.295372	0.258047
Sub 13	Mean	1.01495	-1.51402	1.3407	0.152956	-0.422494	-1.87876	-2.63337	-0.579641	2.33547	2.10594	-0.347121	0.13967	0.293109	-1.41981	-0.816104	-0.724813	-3.69568	-0.702019	3.53069	2.36569	-0.0727331
	Std	0.390894	0.531202	0.301512	0.424864	0.335642	0.417684	0.376702	0.329322	0.541792	2.41177	0.3981	0.61249	0.298915	0.441245	0.320245	0.552249	0.535085	0.285284	0.812275	2.39959	0.635843
Sub 14	Mean	0.0522544	-0.297428	0.432787	0.516344	-0.224244	0.15142	0.0974254	-0.297987	0.0988657	0.0665383	-0.170385	-0.135533	-0.795139	0.763733	1.04737	-0.422802	-0.0118776	-0.102136	-0.310629	-0.497941	-0.00196825
	Std	0.151986	0.137913	0.173672	0.160367	0.176592	0.147292	0.141251	0.167588	0.154228	0.14762	0.149477	0.201687	0.181586	0.146525	0.152979	0.150407	0.150027	0.158385	0.181316	0.159689	0.159529
Sub 15	Mean	-0.342657	-0.43275	0.0912301	0.198664	0.387102	0.0185546	-0.00451361	0.304498	0.669541	-0.198229	1.12419	1.04392	0.801796	-2.05475	-0.194078	-0.495654	-0.513307	-0.36483	0.67291	0.523675	0.061766
	Std	0.115446	0.209702	0.116625	0.165771	0.293869	0.121828	0.16556	0.188063	0.10943	0.704094	0.202741	0.130796	0.139711	0.106522	0.142729	0.106547	0.115815	0.293892	0.123387	0.151114	0.185182
Sub 16	Mean	-1.72525	-0.204835	0.403435	0.775684	2.16029	2.14081	-0.906346	-0.924923	0.140314	-0.718262	0.558137	-1.09649	0.385424	1.94578	1.76848	0.435893	-1.07953	-1.3744	0.165192	0.289291	0.156934
	Std	0.375689	0.343261	0.482117	0.375621	0.374504	0.522871	0.660855	0.445044	0.463996	0.528606	0.363412	0.388266	0.299098	0.495077	0.27603	0.441061	0.713461	0.316975	0.270427	0.757827	0.44471
Sub 17	Mean	-0.158528	-0.686275	-0.247014	1.56915	1.18213	-0.629127	0.0899835	-0.691684	-0.0522923	0.239452	0.257664	0.849146	-0.103958	-0.746507	-0.208395	0.412817	-0.314024	-0.337042	0.528847	0.302297	0.0628315
	Std	0.182748	0.18474	0.1769	0.170752	0.232387	0.176918	0.200859	0.192419	0.198942	0.173453	0.173419	0.265117	0.174572	0.16595	0.179617	0.174978	0.164318	0.319385	0.166667	0.211083	0.194261
Sub 18	Mean	1.58942	0.223452	-0.484215	-0.959595	-0.899149	-0.0999601	0.382157	0.450829	0.538457	0.0245775	5.01257	3.21541	0.94695	-1.3548	-3.73088	-6.67001	-10.2828	-15.2448	11.4095	12.9078	-0.151253
	Std	0.204846	0.150474	0.197457	0.187429	0.147293	0.160943	0.138906	0.245068	0.186173	0.182018	0.191292	0.242428	0.196908	0.18556	0.185737	0.231748	0.155399	0.734665	0.18605	0.318234	0.221431
Sub 19	Mean	-0.445819	-0.0819236	0.157914	0.0851743	0.171886	0.0788998	0.0807319	-0.0105327	-0.173538	-0.644397	0.244105	-0.0656962	-0.100504	-0.0288497	-0.223978	0.0312157	-0.1122	-0.1832	0.379482	0.633095	-0.0104067
	Std	0.318331	0.266477	0.2453	0.191073	0.148737	0.149942	0.163686	0.147818	0.137223	0.167222	0.13496	0.134476	0.123752	0.129499	0.123625	0.186222	0.154796	0.173988	0.15807	0.167125	0.171116
Sub 20	Mean	-15.4574	-1.01043	5.85237	5.39803	4.88342	4.35091	1.00207	-3.03517	-3.52699	-4.02046	-4.64438	-3.0601	1.93503	3.15936	3.41032	2.802	1.18794	0.148626	-2.37655	-2.87497	-0.293817
	Std	0.604891	0.296179	0.111669	0.163699	0.0895552	0.327926	0.749882	0.404103	0.181346	0.220217	0.207374	0.282921	0.120211	0.124127	0.13467	0.127597	0.248915	0.161789	0.12364	0.137402	0.240906
Sub 21	Mean	0.476359	0.330036	-1.09312	-0.21334	-0.596618	-0.19204	0.853292	0.941577	-0.340007	-0.730696	-0.958795	-0.626355	0.46974	-0.30163	-0.173522	0.553456	2.2008	2.67674	-1.69759	-1.50356	0.00373656
	Std	0.151101	0.155395	0.13501	0.15933	0.137611	0.208617	0.196347	0.152414	0.145636	0.128909	0.193288	0.168088	0.18059	0.195268	0.206217	0.194522	0.15109	0.18203	0.155781	0.163144	0.168019
Sub 22	Mean	1.09733	-1.16615	0.563876	-0.51524	-0.188635	-1.26036	-1.32738	0.899589	1.8089	1.90454	-0.373191	-1.12554	-1.8467	-0.346014	2.94587	3.80275	1.86417	1.02273	-2.01177	-1.06118	0.234381
	Std	0.868382	0.8497	0.807115	0.938923	0.697629	0.731647	0.657891	0.682604	0.585534	0.450607	0.682193	0.662479	0.639834	1.05205	0.759888	0.759419	0.566744	0.619801	0.363358	0.363343	0.686957
Sub 23	Mean	0.523032	-0.0166111	-0.287775	-0.408383	-0.385566	-0.290539	-0.0688244	0.263803	0.126858	0.193579	0.120886	0.0768464	0.0726906	-0.124363	0.227186	-0.162954	0.0277358	-0.0999806	0.248687	0.0367746	0.00365409
	Std	0.100368	0.11908	0.107537	0.104816	0.13581	0.10425	0.106763	0.112407	0.115012	0.209531	0.101775	0.0945813	0.0949537	0.104952	0.11557	0.0934889	0.107555	0.103982	0.173973	0.112522	0.115946
Sub 24	Mean	0.236088	3.39276	-6.49327	-14.4584	-4.27739	7.10531	1.2322	-0.937396	-3.00018	-0.373318	0.81196	0.861157	0.770938	0.481696	-1.04768	-0.0839371	-1.11302	0.217807	1.32589	0.286971	-0.753091
	Std	0.172009	0.288366	3.73925	0.527339	0.748115	0.579891	0.229396	0.17958	1.07526	0.190271	0.289392	0.275731	0.394357	0.315969	0.345659	0.442589	0.410544	0.327999	0.417213	0.394726	0.567183
Sub 25	Mean	-0.607594	-0.18994	-0.322048	-0.226941	-0.103558	0.624849	0.335103	0.192381	-0.00231878	-0.233226	0.0288201	0.619076	0.174708	1.41927	0.612396	0.208439	0.4361	-0.478959	-0.440101	-0.466284	0.0790086
	Std	0.361948	0.2427	0.237581	0.264574	0.272755	0.270535	0.268892	0.241335	0.235768	0.289922	0.223593	0.192618	0.197915	0.229359	0.246587	0.254567	0.552514	0.220584	0.217713	0.188471	0.260497
Sub 26	Mean	2.59436	3.26565	-5.56718	0.295795	3.74629	6.5027	6.51039	2.82592	-2.70008	-8.48472	4.72339	8.10248	-8.07347	-2.91782	-3.7843	4.18305	-1.09867	20.8572	-7.00209	-6.7191	0.862988
	Std	0.763042	0.460356	0.445479	0.323901	0.581903	0.316255	0.254003	0.281947	0.667935	0.765954	0.626058	0.418569	11.889	0.38426	0.248707	0.370501	4.16188	3.19041	0.566565	0.445448	1.35811
Sub 27	Mean	2.25364	0.0358781	-0.357727	0.391911	-2.25711	-0.358558	-1.82975	0.570959	2.65965	0.858455	0.504396	0.584752	0.339224	-0.612442	-0.874166	0.342008	-0.740271	-0.447619	0.893885	1.02545	0.149129
	Std	0.294242	0.280214	0.288328	0.30711	0.270739	0.296237	0.695533	0.288502	0.257616	0.311549	0.285737	0.265861	0.2612	0.261796	0.337105	0.279437	0.252174	0.253152	0.265208	0.278931	0.301534
Sub 28	Mean	-0.00645588	-0.00519883	-0.00355876	-0.00285118	-0.00201204	-0.000594663	0.000464331	0.0017414	0.0025219	0.00356395	-0.0051769	-0.0049743	-0.00418917	-0.00239392	-0.00170603	-0.000505985	0.00047596	0.00138785	0.00278413	0.0030005	-0.00118388
	Std	0.000291447	0.00028292	0.000299092	0.000281382	0.000287561	0.000275046	0.0002874	0.000270903	0.000281653	0.00028826	0.00029097	0.000301923	0.000296034	0.000289911	0.000292548	0.000299495	0.000314841	0.000321525	0.000290192	0.000289464	0.000291628
Sub 29	Mean	0.225812	0.234707	-0.23053	-0.164439	0.0744511	-0.0153249	-0.419551	-0.419258	0.353666	0.347553	-0.736844	0.138941	0.894563	0.534514	0.450581	-0.291142	-0.417051	-0.569688	0.294123	0.14447	0.0214776
	Std	0.335091	0.325076	0.298991	0.312495	0.315935	0.336697	0.354366	0.362443	0.356301	0.394462	0.365253	0.339614	0.367103	0.35659	0.386755	0.356248	0.354939	0.360885	0.385653	0.338087	0.350149
Sub 30	Mean	-15.9281	-8.1885	-0.234811	4.51762	14.706	13.3891	5.321	-1.69587	-7.10065	-12.7583	-2.2537	-0.470127	-1.3012	1.60934	0.914567	2.1333	1.22698	1.31394	-1.5922	-1.60946	-0.400051
	Std	0.259911	0.580545	0.416401	0.282614	0.355218	0.578824	0.407965	0.235176	0.305033	0.568251	0.399975	0.340837	0.247039	0.280872	0.318224	0.299558	0.435897	0.389223	0.365266	0.617453	0.384214

[truncated: 2 more sheets: 41Hz, 41.5Hz]
