# Supplementary material for: A multi-day and multi-band dataset for a steady-state visual-evoked potential–based brain-computer interface
Source: Gigascience. 2019 Nov 25;8(11):giz133. doi: 10.1093/gigascience/giz133 (PMC6876666; doi:10.1093/gigascience/giz133)
Supplement: giz133_Supplemental_Files [file giz133_supplemental_files.zip › EMG1_Day2.xlsx]

## Sheet: 5Hz
		Trial 1	Trial 2	Trial 3	Trial 4	Trial 5	Trial 6	Trial 7	Trial 8	Trial 9	Trial 10	Trial 11	Trial 12	Trial 13	Trial 14	Trial 15	Trial 16	Trial 17	Trial 18	Trial 19	Trial 20	Mean
Sub 1	Mean	-0.345177	0.277207	-0.0880254	-0.954316	0.192447	0.769748	0.361793	-0.264461	-0.422617	-0.163985	0.296052	0.0999992	-0.344039	-0.116257	-0.00441252	-0.00965817	-0.0489681	-0.19212	0.16002	-0.148256	-0.0472513
	Std	0.241907	0.29536	0.174657	0.24789	0.333468	0.200074	0.22075	0.1504	0.158095	0.427908	0.27239	0.145781	0.250811	0.133534	0.241918	0.195886	0.11079	0.222223	0.14229	0.220458	0.219329
Sub 2	Mean	-1.45946	-0.448289	0.124867	0.467812	1.26347	0.999476	0.780014	0.320282	-0.684206	-1.31352	-0.272353	-0.323199	-0.092727	0.187729	0.216945	0.283353	0.589966	0.564331	-0.90972	0.150731	0.0222754
	Std	0.190149	0.18582	0.173576	0.177557	0.177824	0.149629	0.142179	0.140982	0.118753	0.120803	0.14575	0.15909	0.150224	0.139574	0.129186	0.151351	0.103693	0.112862	0.386584	0.0988892	0.157724
Sub 3	Mean	-1.13194	-1.09333	-0.523533	0.354232	2.35089	0.175363	0.46318	0.618781	-0.0325146	-0.109078	-0.8432	-0.484476	0.505004	-0.186095	-0.0840752	2.11947	0.486154	1.97694	1.79775	1.73502	0.404728
	Std	0.758078	0.728704	0.742364	0.766379	0.706359	0.706329	0.707152	0.738941	0.771401	0.716048	0.913817	0.910879	0.915944	0.93199	0.951741	0.953201	2.15195	0.939369	0.94295	0.952432	0.895301
Sub 4	Mean	4.67581	3.58198	-2.37085	-2.6785	-3.63882	-4.32379	-2.85064	-0.843316	4.19489	3.40498	0.476995	0.961197	0.0986651	-0.279466	-0.93289	-1.73348	-0.874954	-0.588838	-1.03696	1.67654	-0.154072
	Std	0.509823	0.413184	0.24607	0.255319	0.305677	0.259359	0.211916	0.244623	0.222449	0.327107	0.210564	0.218245	0.289087	0.264483	0.275303	0.264058	0.221918	0.223898	0.182554	0.209274	0.267746
Sub 5	Mean	-0.551002	0.148621	-0.0312631	-0.0174841	0.515769	0.167508	0.114488	0.0379637	-0.471438	0.0340585	2.14453	1.40967	-0.00592234	-1.2098	-0.64813	-1.01361	0.402699	-0.428635	0.967983	1.25874	0.141237
	Std	0.208907	0.204809	0.169402	0.223953	0.149003	0.154543	0.155423	0.238386	0.164034	0.154944	0.140756	0.225814	0.18332	0.152281	0.142173	0.146444	0.130704	0.186889	0.171037	0.158202	0.173051
Sub 6	Mean	1.20307	0.421241	-0.540563	0.0151002	0.0457956	0.489778	-0.125563	0.208428	0.357702	-0.141888	-0.234454	-0.673252	-0.42725	0.43037	0.0166188	0.242465	0.499375	0.0361618	-0.125858	-0.507025	0.0595125
	Std	0.23021	0.189643	0.090323	0.106491	0.0861757	0.0821219	0.0963241	0.115074	0.254428	0.0785483	0.0829489	0.081757	0.0869554	0.140748	0.079608	0.100668	0.120186	0.0810955	0.0840958	0.075906	0.113165
Sub 7	Mean	1.08674	0.138907	-0.400668	-0.649427	-0.653807	-0.579497	0.381353	0.185049	0.19262	0.406607	-0.241668	-0.225668	0.276831	0.232218	0.150032	0.0414394	-0.123836	-0.160305	-0.456885	-0.0775487	-0.0238755
	Std	0.172231	0.157989	0.132031	0.164606	0.155742	0.12368	0.126481	0.130052	0.131658	0.118788	0.201241	0.201796	0.196298	0.189693	0.181718	0.183403	0.184742	0.186833	0.190521	0.204639	0.166707
Sub 8	Mean	0.295564	0.0451271	-0.162575	0.478947	0.0591073	-0.478957	-0.0217518	0.233992	-0.269334	0.366502	0.00583931	0.324541	-0.349886	0.560179	0.348195	0.126404	-0.456488	-0.0857994	0.189478	-0.328758	0.0440163
	Std	0.119008	0.198052	0.14769	0.110887	0.115969	0.1039	0.134253	0.107972	0.119681	0.332854	0.138026	0.137866	0.172018	0.1776	0.279716	0.183094	0.294688	0.156514	0.122664	0.190318	0.167139
Sub 9	Mean	6.47174	-0.244411	-4.20541	-2.87814	-2.09144	-1.36487	0.530574	1.30823	1.24552	1.36105	2.56525	3.4979	-1.338	-2.61232	-0.705512	-0.895972	-2.42598	-2.54293	0.859347	2.16543	-0.064997
	Std	0.45371	0.216505	0.26428	0.216197	0.299488	0.290814	0.290048	0.276506	0.239971	0.234473	0.201156	0.187776	0.337783	0.263091	0.298584	0.249945	0.21538	0.255879	0.208356	0.20764	0.260379
Sub 10	Mean	0.134845	1.24082	-1.18866	-0.484384	2.11254	-1.85424	-0.447226	-1.04682	1.3131	0.296186	-0.718963	-1.06051	0.0313825	1.40507	-0.663907	-0.0582114	0.176735	0.358186	1.30896	-0.276671	0.0289123
	Std	0.184863	0.162999	0.140641	0.227338	0.140517	0.14885	0.182487	0.139963	0.206475	0.216723	0.166633	0.181228	0.358194	0.157453	0.382148	0.155246	0.143013	0.502684	0.2032	0.178507	0.208958
Sub 11	Mean	-0.328708	0.200899	0.46473	-0.0163363	0.172583	-0.222018	-1.31841	-0.304987	-0.391916	-0.369719	-0.825344	0.31094	0.505597	0.264575	-0.122107	0.473674	0.483556	0.658005	0.403792	-1.23685	-0.0599025
	Std	0.382415	0.39602	0.189335	0.196471	0.138229	0.334392	0.337959	0.330074	0.254739	0.379873	0.141813	0.165307	0.206215	0.141219	0.215962	0.159179	0.313463	0.179791	0.416945	0.288179	0.258379
Sub 12	Mean	-4.94037	-4.30503	42.2301	8.33965	-1.85535	-3.60865	-3.29863	-3.01017	-2.48359	4.08526	-1.86171	-2.01711	-2.99344	-3.31356	-1.70308	29.9891	-1.91601	-2.5276	-4.70966	-4.80412	1.7648
	Std	0.269497	0.250445	4.1962	1.22211	0.286553	0.246234	0.235736	0.241881	0.278226	1.2064	0.249134	0.237682	0.319317	0.352629	0.370879	1.4861	0.38558	0.392402	0.364787	0.350034	0.647091
Sub 13	Mean	6.31151	2.57791	-3.83134	-4.52769	-6.82545	-5.99799	3.62861	-2.73133	3.059	6.43007	2.54193	2.30183	-2.84353	-1.7405	-4.42218	-0.247887	0.74063	-1.4849	-7.62553	12.1303	-0.127827
	Std	0.344525	0.240643	0.450936	0.702265	0.314993	0.365139	10.8912	0.282926	0.285441	0.602107	0.281359	0.441463	0.258831	0.346498	0.262856	1.09991	1.22518	1.30298	0.300818	15.2373	1.76187
Sub 14	Mean	73.1533	14.6366	1.62461	-2.75748	-7.08544	-82.9187	-85.7211	-39.657	75.8331	22.2677	-8.21771	-2.58859	-1.61547	13.0422	-4.61221	2.23264	4.09782	0.1347	-3.2314	3.95778	-1.37123
	Std	1.58732	1.43389	0.984241	1.07633	1.81038	0.571631	1.76563	3.9794	1.83665	3.83224	0.7686	3.15903	1.60578	1.81186	3.16159	1.74659	4.00507	1.1747	1.09883	1.01181	1.92108
Sub 15	Mean	3.60306	0.0695259	-1.90617	-1.41388	-1.09816	-0.610086	-0.519939	-0.0608173	0.859848	1.22345	-0.025841	-0.0847578	0.124455	-0.191023	0.122177	-0.104951	-0.108045	-0.0576797	-0.152076	0.120378	-0.0105264
	Std	0.231839	0.243026	0.217917	0.224417	0.227507	0.215608	0.215652	0.224951	0.222076	0.222849	0.232255	0.219058	0.22078	0.200296	0.215299	0.19839	0.190997	0.191793	0.190808	0.222548	0.216403
Sub 16	Mean	1.32369	-0.134796	0.108081	-0.115314	-0.034468	-0.908262	-0.0242665	0.0676384	-0.207759	1.09784	-1.05048	1.12818	-0.721863	1.88904	3.18878	-3.57818	-5.44539	-3.95043	2.87038	1.87077	-0.131341
	Std	0.348032	0.296836	0.307944	0.310369	0.299229	0.31777	0.288781	0.27439	0.286716	0.315823	0.393864	0.849826	0.427378	0.351205	0.74012	0.45774	0.337331	1.46746	0.572851	0.5964	0.462003
Sub 17	Mean	-1.79767	0.240048	0.156435	0.857465	1.05031	-0.165772	0.236286	0.0277765	-1.22565	1.55938	-0.0917476	0.044467	0.214707	-0.741074	-0.454125	-0.498956	0.621875	0.813724	-0.469705	0.521903	0.0449839
	Std	0.100271	0.201651	0.0986076	0.265216	0.122257	0.178946	0.14015	0.110042	0.131429	0.123534	0.187529	0.125468	0.209151	0.16153	0.247466	0.144842	0.177013	0.160276	0.130726	0.182917	0.159951
Sub 18	Mean	0.241167	0.185679	-0.0520219	-0.142574	0.333917	-0.849744	-0.232784	-0.0544011	0.0707229	0.733281	-0.209314	0.389122	0.111822	0.2266	0.60979	0.0494049	0.0375877	-0.0157302	-0.178045	-0.111424	0.0571528
	Std	0.134712	0.147505	0.152927	0.33107	0.152685	0.161107	0.166012	0.162055	0.189804	0.195924	0.147461	0.161305	0.237058	0.133684	0.185166	0.22025	0.230091	0.346389	0.339134	0.234351	0.201435
Sub 19	Mean	0.411249	0.396474	-0.247614	-1.03561	-0.572627	-0.454325	0.0821972	0.25862	0.0859313	0.0864689	1.71212	1.99715	-0.334447	-1.62025	-0.907543	1.03309	0.194493	0.565786	-0.0994208	-0.185791	0.0682974
	Std	0.127502	0.190599	0.174044	0.152067	0.310853	0.115533	0.184464	0.166906	0.204004	0.125003	0.302303	0.112853	0.254413	0.24983	0.131662	0.207097	0.246334	0.139255	0.200161	0.145444	0.187016
Sub 20	Mean	10.5359	-5.7919	-17.783	-15.0685	-19.9696	-2.14511	-1.35076	19.8856	-1.68017	3.83562	5.31494	6.24717	-6.92657	-12.6818	-17.7818	-2.92496	-1.51819	0.827044	1.45656	7.32763	-2.5096
	Std	0.603082	0.860914	1.25751	0.606243	1.02856	0.854431	0.550108	1.58184	1.75536	0.255838	1.21666	6.07459	10.8263	1.49737	1.80392	0.302049	0.395821	0.358065	5.24777	1.37204	1.92243
Sub 21	Mean	0.0778755	0.124529	-0.0541007	-0.677545	-0.569881	0.284234	0.281085	-0.03533	-0.135287	-0.0564836	-0.495	-0.308534	0.0253473	0.676334	0.56651	-0.731537	0.2397	0.52788	-0.294768	-0.327878	-0.0441424
	Std	0.148349	0.11872	0.165384	0.126041	0.11462	0.148182	0.117212	0.157262	0.156813	0.170831	0.140812	0.154956	0.206427	0.184172	0.175917	0.14607	0.112113	0.111581	0.14802	0.133202	0.146834
Sub 22	Mean	1.09055	-0.0493554	-0.545414	-0.111362	-0.22961	-0.209056	0.27259	0.819632	-0.0583855	0.0398149	1.36491	0.202885	-0.315236	-0.536517	-0.359526	-1.12838	-0.0158389	-0.011223	0.899731	0.679923	0.0900065
	Std	0.2325	0.202948	0.204634	0.200972	0.202865	0.22371	0.205901	0.252071	0.20273	0.1989	0.180486	0.183209	0.189058	0.198472	0.317407	0.182347	0.183587	0.211871	0.278319	0.196161	0.212407
Sub 23	Mean	0.574444	-0.191163	0.388844	0.893041	-0.246896	-0.523481	-0.42062	0.0663228	0.708544	0.341607	-0.638276	-1.11294	0.982666	-0.82391	-0.00982122	0.995997	0.341194	-0.468917	-0.423005	0.364148	0.039889
	Std	0.118224	0.09583	0.117391	0.102208	0.111099	0.113537	0.121477	0.168431	0.181294	0.25974	0.13227	0.328727	0.382552	0.0977291	0.112817	0.417877	0.282905	0.240686	0.159205	0.177591	0.18608
Sub 24	Mean	0.017495	0.302584	-0.039437	0.0327786	-0.283771	-0.365921	0.00242186	0.0820299	0.348344	0.120406	-0.026459	-0.0699471	0.0164837	-0.0264833	-0.309316	0.0726669	0.15265	0.0844917	-0.101521	0.172455	0.00909756
	Std	0.247841	0.242464	0.231623	0.228937	0.222853	0.232983	0.230673	0.234569	0.236396	0.235527	0.240834	0.25043	0.246692	0.240382	0.250519	0.241883	0.244875	0.241877	0.244069	0.239685	0.239256
Sub 25	Mean	0.854446	0.0568466	-0.726718	-0.896362	-2.08736	0.235936	0.0330231	-1.60904	0.677602	0.328459	-1.13576	-0.728536	0.193036	1.06505	0.483625	0.0713148	0.544046	0.0370666	-1.18448	0.3992	-0.16943
	Std	0.313652	0.305559	0.371812	0.329189	0.30744	0.306407	0.31853	0.397022	0.378294	0.322132	0.311831	0.319595	0.43313	0.477908	0.340691	0.300629	0.340428	0.349502	0.345593	0.335481	0.345241
Sub 26	Mean	0.604325	-1.09181	5.37554	3.80254	-0.8799	-4.72319	1.04975	-1.59241	-0.0956416	2.45222	0.869311	-0.949714	-0.467648	1.46088	0.999486	-2.50799	-0.236636	-0.693997	0.931796	-0.082059	0.211242
	Std	0.238827	0.246282	1.51175	0.292232	0.152735	0.214561	0.163946	0.243845	0.162361	0.178804	0.175545	0.142543	0.132628	0.203003	0.147685	0.233689	0.309647	0.503844	0.246637	0.289216	0.289489
Sub 27	Mean	-0.00644526	-0.00489934	-0.00321895	-0.00279047	-0.00199897	-0.000418964	0.00046106	0.00137349	0.00241783	0.00359351	1.42593	-1.60715	-4.52555	-2.66526	3.29617	-4.49244	-2.98424	-3.39426	1.48784	2.72222	-0.537433
	Std	0.000291315	0.000306098	0.000293336	0.000277554	0.000284483	0.000284512	0.000279413	0.000305626	0.0002843	0.000320647	0.387757	0.429897	0.505792	0.597111	0.692433	0.38822	0.363921	0.362477	0.443213	0.466662	0.23202
Sub 28	Mean	-0.713126	0.874433	0.919209	0.0119095	-0.333442	-0.83145	1.12831	0.693285	0.173108	-1.67299	1.21635	0.0705436	0.789724	0.201239	-0.127016	-0.273014	-1.21481	-0.789848	0.848102	-0.153574	0.040847
	Std	0.173823	0.191034	0.19223	0.293695	0.213338	0.254952	0.236575	0.256805	0.451086	0.458957	0.382872	0.197459	0.338027	0.159635	0.250736	0.20666	0.183947	0.194391	0.277564	0.242128	0.257796
Sub 29	Mean	0.977562	0.0442024	-0.964604	-0.192365	-0.667044	0.31215	-1.20921	-0.150524	0.456462	0.725839	0.00753559	-0.26254	1.05143	-0.214364	0.176666	0.487143	0.428738	0.430588	-2.00499	0.108835	-0.022925
	Std	0.180579	0.220142	0.277028	0.183285	0.167294	0.195011	0.191591	0.260965	0.194154	0.159496	0.187357	0.143211	0.203307	0.146367	0.245247	0.139624	0.165423	0.146522	0.1569	0.184627	0.187406
Sub 30	Mean	2.13705	-2.35116	0.256665	0.803991	2.70095	-0.308736	-0.795333	0.911908	-0.873562	1.06517	0.0657337	0.679035	-0.883231	-0.89188	0.0974176	3.1431	0.227102	-0.549554	-1.20983	-1.36582	0.142951
	Std	0.477164	0.607739	0.507152	0.429706	0.38772	0.431026	0.339077	0.326944	0.268826	0.479176	0.549984	0.385878	0.342789	0.403005	0.387216	0.368628	0.454583	0.407449	0.430347	0.423576	0.420399

## Sheet: 5.5Hz
		Trial 1	Trial 2	Trial 3	Trial 4	Trial 5	Trial 6	Trial 7	Trial 8	Trial 9	Trial 10	Trial 11	Trial 12	Trial 13	Trial 14	Trial 15	Trial 16	Trial 17	Trial 18	Trial 19	Trial 20	Mean
Sub 1	Mean	-0.607749	0.324214	-0.0396794	-0.0862438	1.02969	0.843465	0.682647	-0.16587	0.138027	-0.403206	0.0610353	-0.3341	0.274422	0.113076	0.279426	0.360648	0.0707131	0.266406	-0.0590868	-0.0367613	0.135553
	Std	0.272192	0.130642	0.146165	0.228235	0.260712	0.109456	0.153923	0.159956	0.221563	0.126951	0.227991	0.294541	0.340266	0.118543	0.144368	0.220032	0.150506	0.287956	0.143993	0.315936	0.202696
Sub 2	Mean	-0.671706	-0.401622	-0.0671363	1.05813	1.3851	1.12141	1.20145	-0.624085	-0.831863	-1.27499	0.194213	-0.582857	-0.185248	0.313607	-0.0528729	0.16529	0.344052	0.117884	-0.357386	-0.0621256	0.0394621
	Std	0.181006	0.232217	0.188909	0.209906	0.169812	0.141789	0.156588	0.132305	0.113989	0.115165	0.13624	0.144839	0.148343	0.139099	0.14909	0.141365	0.131136	0.116925	0.116078	0.103528	0.148417
Sub 3	Mean	-0.509308	-0.0777983	-0.528058	0.981471	1.10384	0.14972	0.708106	0.819407	0.15896	0.384638	-2.81693	0.540328	0.41183	-1.16363	0.11877	0.258335	2.05246	1.94647	2.01497	1.04414	0.379887
	Std	0.810048	0.714889	0.78137	0.704609	0.705586	0.7204	0.70956	0.728932	0.72388	0.714236	0.909161	0.907168	0.922804	1.07121	0.949964	0.959153	0.954069	0.931453	0.938007	0.96278	0.840964
Sub 4	Mean	3.23897	1.97129	-0.135342	-4.50339	-4.03784	-4.10377	-3.9452	2.58303	3.5331	2.95006	1.86631	0.634233	-0.333799	-0.876852	-1.13084	-0.566109	-0.918418	-0.615175	-1.16644	2.60683	-0.147468
	Std	0.35096	0.243742	0.212707	0.218863	0.291781	0.265577	0.294186	0.312049	0.214845	0.356835	0.23217	0.209282	0.199444	0.186977	0.204001	0.19639	0.217148	0.338448	0.263508	0.193751	0.250133
Sub 5	Mean	0.149895	-0.78841	-0.550955	0.499624	0.881497	0.676564	0.649197	0.14087	-0.465396	0.00931213	1.83738	1.10448	-0.437887	-1.6394	-0.862899	-1.64869	-0.532883	0.466323	1.10758	0.888304	0.0742255
	Std	0.206803	0.191713	0.181565	0.146451	0.166466	0.16072	0.17107	0.178486	0.154573	0.148475	0.220709	0.229336	0.174485	0.149254	0.219689	0.715859	0.148711	0.137587	0.189823	0.135772	0.201377
Sub 6	Mean	-0.514986	-0.217056	-0.886189	0.0606704	-0.0563655	0.172885	-0.0229033	0.257948	0.127636	-0.0302417	1.16849	-0.49954	-0.124057	0.390141	0.259924	-0.185335	0.581114	-0.342088	-0.755296	0.152601	-0.0231326
	Std	0.0909798	0.207819	0.0902174	0.0941228	0.0857306	0.0782532	0.116106	0.0829041	0.100642	0.0965001	0.255246	0.088018	0.0793104	0.0741895	0.0851349	0.094829	0.0905237	0.155623	0.173021	0.0964603	0.111782
Sub 7	Mean	0.375311	-0.0848123	-0.123947	-0.770898	-0.790642	-0.325361	-0.038842	0.385885	0.151334	0.297346	-0.384833	-0.0241698	0.17426	0.263895	0.301483	-0.0265524	0.215068	-0.269103	-0.302034	0.0391699	-0.0468722
	Std	0.148445	0.144114	0.147334	0.133887	0.120975	0.137901	0.168406	0.121228	0.119058	0.122872	0.243474	0.2007	0.18342	0.193042	0.191982	0.182733	0.196027	0.183425	0.181357	0.188332	0.165436
Sub 8	Mean	0.327879	-0.162293	-0.611855	0.583018	-0.250849	-0.391824	-0.153931	0.239755	-0.187505	-0.25332	-0.498534	0.54527	-0.521184	0.386754	0.460516	-0.107615	0.0851929	0.253857	0.229197	-0.320075	-0.0173774
	Std	0.270413	0.230949	0.165145	0.10995	0.0885657	0.130266	0.172323	0.200074	0.100101	0.131517	0.168089	0.130671	0.282547	0.160605	0.171077	0.13281	0.189569	0.1541	0.107984	0.275985	0.168637
Sub 9	Mean	2.27525	-2.04685	-1.5344	-2.88751	-4.01273	-0.148966	0.585251	2.08636	0.777235	1.37684	3.94288	1.42708	-2.28251	-2.17871	-0.216475	-0.231535	-1.49635	-0.569577	0.250562	2.81141	-0.103637
	Std	0.226921	1.35201	0.316884	0.288043	0.253779	0.286491	0.279215	0.225287	0.284693	0.247386	0.516166	0.682115	0.186702	0.237304	0.180704	0.173553	0.180429	0.334996	0.19607	0.236458	0.33426
Sub 10	Mean	-0.637048	1.08735	0.0676237	1.45141	0.267363	-0.943463	-0.156825	0.263511	0.772257	0.0622901	-0.0193885	-0.986914	0.547806	0.554617	-0.166453	-0.910505	-0.220572	-0.246597	0.173519	-0.723779	0.0118101
	Std	0.194683	0.17084	0.164965	0.273113	1.5327	0.217225	0.165812	0.222052	0.200481	0.191428	0.32417	0.174405	0.157937	0.184664	0.161629	0.14725	0.159002	0.173436	0.152322	0.18369	0.25759
Sub 11	Mean	-0.37193	0.38863	0.908793	-4.0229e-05	-1.48694	-0.208646	-0.143154	0.448663	-0.334335	-0.742359	-1.38395	0.11602	0.805651	0.371636	0.483897	-0.203994	0.348784	0.179447	0.143086	0.645012	-0.00178665
	Std	0.179952	0.20373	0.229159	0.391936	0.193444	0.200076	0.199696	0.371093	0.287002	0.284856	0.155047	0.165896	0.149206	0.267908	0.252128	0.200331	0.25957	0.209511	0.432384	0.162559	0.239774
Sub 12	Mean	-4.22905	-3.79294	-1.02343	-0.565157	-3.38075	-3.66733	-3.35304	-2.65116	-2.03879	-1.01533	-1.24209	-2.44314	-3.17828	-3.32329	-2.52126	3.53056	14.0777	-4.0899	-5.03087	-3.83638	-1.6887
	Std	0.29048	0.269846	0.57861	0.347674	0.258648	0.246394	0.241537	0.23292	0.262484	0.250806	0.272515	0.248077	0.343143	0.347357	0.371163	0.891544	1.84565	0.387597	0.373248	0.345137	0.420241
Sub 13	Mean	5.13954	0.94429	-1.94238	-6.26859	-5.29911	-5.39871	-2.35937	1.98684	2.12369	3.94163	3.25245	0.00200231	-3.01919	-3.00882	-4.21031	-4.16548	-4.36476	-0.535479	-6.96788	28.7843	-0.0682665
	Std	0.551485	0.275228	0.511087	0.313928	0.291837	0.31942	1.07646	1.28846	0.320609	0.4793	0.235857	0.361424	0.195993	0.262087	0.253527	0.527825	0.449861	1.83027	0.3644	5.77161	0.784033
Sub 14	Mean	33.993	0.608267	-2.23239	-5.66823	-74.6843	-83.9811	-83.1179	50.3018	69.1136	80.6652	6.59466	-6.45278	1.16025	5.89159	2.96091	2.48785	2.56098	6.28734	-4.18041	-9.79293	-0.37423
	Std	1.38403	0.729346	0.955344	1.20981	0.79252	0.661615	0.805578	4.56716	0.907656	5.02971	2.4298	0.979766	0.85916	3.15825	2.61769	1.74967	1.15862	0.744215	2.00037	1.82606	1.72832
Sub 15	Mean	1.49754	-1.2174	-1.92411	-1.42034	-0.524035	-0.624089	-0.508359	0.24648	0.825111	1.35605	0.498629	-0.0966127	0.041356	-0.170057	-0.121148	-0.472211	-0.218006	-0.095959	-0.00379263	0.478204	-0.122637
	Std	0.221824	0.251262	0.213262	0.21562	0.228725	0.219795	0.220959	0.214492	0.233003	0.237873	0.229702	0.213362	0.198296	0.205234	0.206523	0.192581	0.19578	0.195471	0.199207	0.217721	0.215535
Sub 16	Mean	0.0909254	-0.61399	-0.0648077	-0.037119	-0.536415	-0.168063	-0.642518	0.110094	0.528754	0.928571	0.17095	0.179136	1.35645	0.92719	0.0973671	0.28866	-5.05551	0.410109	-0.0671047	2.34832	0.0125496
	Std	0.291372	0.304868	0.298769	0.291987	0.293105	0.306834	0.313849	0.30998	0.3657	0.298752	0.418414	0.551552	0.527767	0.331378	0.627843	0.506837	0.4332	1.57202	1.01855	1.21236	0.513757
Sub 17	Mean	0.377552	0.671382	0.444984	0.896448	0.324835	-0.318752	-0.8743	-3.01103	0.118213	0.750631	0.45096	0.443021	-0.037191	-1.31423	-0.810242	-0.0213431	0.0387215	0.946517	0.180915	-0.834668	-0.078879
	Std	0.127923	0.0886942	0.130121	0.112862	0.118552	0.142299	0.20963	0.0917475	0.301332	0.133301	0.196165	0.136973	0.129918	0.188615	0.180441	0.152463	0.13917	0.159795	0.141299	0.154127	0.151771
Sub 18	Mean	0.158897	-0.265674	-0.389584	0.0430336	0.532919	-0.991943	-0.890706	0.0335186	0.17659	-0.057223	-0.890037	0.214768	0.172958	0.461931	0.0362823	-0.365318	-0.702022	0.418122	-0.0585901	-0.817737	-0.158991
	Std	0.143139	0.184155	0.162646	0.153226	0.158421	0.172837	0.176119	0.186391	0.170113	0.178204	0.171508	0.13412	0.165204	0.147441	0.166524	0.209095	0.308908	0.200955	0.198351	0.381873	0.188462
Sub 19	Mean	0.614474	0.177498	-0.3158	-0.151328	-0.606028	0.191735	0.50689	0.581815	-0.34919	0.311059	1.0323	1.05729	-0.453696	-1.99909	-0.630506	-0.475586	0.82419	0.678657	0.251466	0.208418	0.072728
	Std	0.276031	0.19138	0.162721	0.203052	0.226707	0.153785	0.148802	0.100017	0.189251	0.149779	0.190696	0.138419	0.274812	0.320974	0.196668	0.158522	0.161969	0.147251	0.16479	0.153726	0.185468
Sub 20	Mean	28.4269	6.8408	-2.92582	-18.8813	-11.2641	1.92393	-3.83348	-2.25352	6.70382	-1.34702	-1.05704	11.3675	38.9612	-12.1621	-20.7864	-15.6345	1.01406	8.02502	9.37331	8.85711	1.56743
	Std	19.0791	7.41984	2.94467	0.241639	2.11601	0.522642	2.51309	0.621415	0.373875	1.67796	2.31875	2.68184	1.74503	0.760577	0.515873	3.3035	2.23351	0.342052	0.534613	1.50897	2.67275
Sub 21	Mean	0.29127	-0.2923	-0.0124141	-0.283941	-0.189651	0.576905	0.441884	-0.0840808	-0.166583	0.363183	-0.26027	-0.16319	-0.0658672	0.857461	0.424405	-0.239039	-0.439461	0.727577	0.0473963	-0.266024	0.063363
	Std	0.137443	0.136207	0.105768	0.119381	0.166171	0.111827	0.110087	0.144586	0.162414	0.161851	0.175263	0.156034	0.164061	0.176496	0.174427	0.126228	0.154295	0.116201	0.115807	0.192975	0.145376
Sub 22	Mean	0.45453	-0.368197	-0.399812	-0.709216	-0.126597	-0.271306	-0.799968	0.221521	-0.316163	0.164292	1.68543	-0.182244	-0.729881	-0.571832	-0.233582	-1.1566	-0.87178	0.524903	0.711715	0.455473	-0.125966
	Std	0.202183	0.208785	0.199534	0.231721	0.210045	0.218762	0.542909	0.205644	0.234657	0.195689	0.195792	0.190013	0.183476	0.188777	0.184584	0.20278	0.199208	0.322023	0.182528	0.181367	0.224024
Sub 23	Mean	-0.643776	-0.052463	0.514141	-0.186105	-0.74208	-0.806005	-0.964731	0.784507	0.356645	0.196773	-0.172505	0.269909	0.400687	1.09872	0.713431	1.4219	1.46141	-0.267159	1.47174	-0.493935	0.218055
	Std	0.119141	0.0936851	0.272525	0.10284	0.096953	0.12347	0.169534	0.229967	0.1748	0.251949	0.157581	0.289063	0.4515	0.324097	0.206781	0.435124	0.474889	0.0934575	0.14692	0.160665	0.218747
Sub 24	Mean	0.305911	0.268911	-0.00287416	-0.315172	-0.5702	-0.453258	-0.283262	-0.0568793	0.343282	0.255558	-0.107385	0.0577793	0.053095	0.172798	0.160834	-0.079984	-0.140146	0.0741709	-0.196401	0.0855394	-0.0213842
	Std	0.241679	0.242995	0.242847	0.230022	0.233392	0.233837	0.236915	0.246342	0.231448	0.237843	0.243223	0.250109	0.237148	0.241786	0.245424	0.241954	0.24254	0.241178	0.245553	0.248549	0.240739
Sub 25	Mean	1.20551	0.511403	0.35174	-1.61965	-1.21802	0.364523	-0.14787	-0.366616	0.857603	1.26745	-1.66104	-0.487744	-0.499063	1.539	1.14025	0.13208	0.974308	-0.886859	-1.30064	-0.965801	-0.0404722
	Std	0.322123	0.324765	0.355234	0.329702	0.320707	0.307153	0.36747	0.302082	0.345862	0.352541	0.312728	0.323104	0.345556	0.340144	0.317973	0.334085	0.334789	0.330454	0.313225	0.338621	0.330916
Sub 26	Mean	-3.04331	0.823535	2.20189	-0.71346	-1.30009	-4.13196	-2.71567	-0.465756	-0.101397	0.711312	0.180171	-0.997239	0.182432	1.64271	0.92221	-2.86087	-1.83476	-0.134508	1.01342	1.56256	-0.452939
	Std	0.176784	0.202351	0.658921	0.33407	0.136634	0.389539	0.227502	0.159903	0.147786	0.134297	0.155674	0.145758	0.147153	0.174432	0.156318	1.04834	0.273054	0.290343	0.146075	0.272333	0.268863
Sub 27	Mean	-0.005379	-0.0044556	-0.00376629	-0.00231513	-0.00158405	-0.000252856	-4.90577e-05	0.00176601	0.00263152	0.00306156	10.8913	-3.44176	-3.87743	2.44403	3.63175	-0.590558	-4.07129	0.285701	-0.241196	3.94799	0.448408
	Std	0.000297911	0.000293092	0.000299122	0.000287766	0.000293393	0.000281019	0.000290614	0.000292134	0.000308235	0.000305751	5.15479	5.80668	0.384312	0.436448	0.427656	0.671085	0.369485	0.424012	0.373614	0.508834	0.727993
Sub 28	Mean	-0.123332	-0.764203	0.263366	-0.717929	0.335372	0.223927	-0.0302814	0.0975067	-0.0164645	-0.362289	0.292483	-2.45296	0.546579	-0.189319	-0.0318088	-0.556649	-0.591692	0.454487	0.562273	0.444562	-0.130819
	Std	0.185729	0.699463	0.306674	0.530616	0.470278	0.217732	0.239522	0.188912	0.185074	0.388962	0.30042	0.329448	0.212729	0.220034	0.162784	0.254707	0.214728	0.513498	0.196749	0.198164	0.300811
Sub 29	Mean	0.292815	-0.662696	-0.272819	-1.01373	-0.435319	0.210246	0.375885	-0.146575	0.110197	-0.119404	-0.219141	-0.122998	0.416795	-0.484676	-0.641292	-0.351363	0.723611	0.328226	-1.50782	0.0813561	-0.171935
	Std	0.208018	0.164092	0.220414	0.197336	0.184882	0.240017	0.204977	0.181515	0.254817	0.176027	0.290889	0.296613	0.153236	0.157145	0.285783	0.18062	0.178441	0.18622	0.162434	0.379116	0.21513
Sub 30	Mean	-2.02823	-2.94332	-1.24399	4.1513	1.12409	-1.0531	-0.074496	-0.389652	-2.45017	0.296869	-0.757212	-0.379502	1.13963	-1.20798	-0.186575	-0.356113	2.06916	0.226479	0.0574327	0.933935	-0.153572
	Std	0.520147	0.642758	0.478239	0.465258	0.435453	0.363336	0.546024	0.673826	0.392791	0.726359	0.685392	0.410048	0.348789	0.456647	0.399491	0.317068	0.504054	0.327799	0.432565	0.577785	0.485191

## Sheet: 6Hz
		Trial 1	Trial 2	Trial 3	Trial 4	Trial 5	Trial 6	Trial 7	Trial 8	Trial 9	Trial 10	Trial 11	Trial 12	Trial 13	Trial 14	Trial 15	Trial 16	Trial 17	Trial 18	Trial 19	Trial 20	Mean
Sub 1	Mean	-0.438387	0.0147123	0.0441672	-0.285821	0.796701	0.949194	0.11743	0.255298	-0.703975	-0.259413	0.442578	-0.428106	-0.100368	-0.119943	0.309582	-0.426534	0.291216	-0.300155	-0.278468	-0.107473	-0.0113882
	Std	0.278641	0.447913	0.182128	0.53559	0.387935	0.197733	0.182932	0.183436	0.170648	0.219513	0.449905	0.173322	0.180785	0.244216	0.177863	0.367718	0.336284	0.174324	0.174502	0.153713	0.260955
Sub 2	Mean	-1.12362	-0.718629	-0.292882	0.409338	1.14932	1.04525	0.732885	0.617534	-0.532295	-1.36239	-0.0176725	-0.264554	-0.0238092	0.114622	0.242604	0.286346	0.290545	0.345526	0.169949	-0.285284	0.0391393
	Std	0.173918	0.174877	0.159262	0.164122	0.168656	0.180196	0.14166	0.139264	0.162662	0.104506	0.160632	0.141893	0.138054	0.158505	0.138745	0.118874	0.122047	0.153726	0.120056	0.101228	0.146144
Sub 3	Mean	-0.460932	-0.552599	-0.163996	0.718899	1.88754	0.705316	-0.218286	1.32995	0.775267	-0.123062	-1.64752	0.449069	0.747723	-0.192845	-0.575122	1.47555	2.37762	2.10877	1.52739	1.63103	0.589988
	Std	0.736448	0.735267	0.736054	0.707227	0.696712	0.707944	1.91451	0.725386	0.754847	0.715944	0.895962	0.907541	0.950621	0.925745	0.939968	0.972863	0.959563	0.932729	0.95298	0.964621	0.891646
Sub 4	Mean	3.36372	3.12155	1.23624	-2.63366	-3.59052	-3.99108	-2.54504	-1.92961	4.59881	2.51316	1.41077	0.402203	-0.114469	-0.123168	-1.2701	-0.846852	-1.10778	-0.755572	0.777844	2.76492	0.0640681
	Std	0.406479	0.273245	0.273603	0.216897	0.283037	0.214238	0.280536	0.223709	0.262707	0.305432	0.235126	0.223093	0.1899	0.189603	0.272482	0.185898	0.228892	0.216297	0.311398	0.218175	0.250537
Sub 5	Mean	0.229137	0.0892468	-0.646333	0.318005	0.174707	0.550182	0.067814	-0.714772	-0.809504	-0.0367565	2.2595	0.182794	-0.723658	-1.43248	-1.1216	-1.3681	-0.523494	0.349912	1.15865	0.507582	-0.0744577
	Std	0.184524	0.207545	0.192287	0.16184	0.137487	0.179868	0.156862	0.243692	0.281853	0.162527	0.154247	0.173659	0.196177	0.230896	0.220397	0.158942	0.130802	0.140146	0.130742	0.145623	0.179506
Sub 6	Mean	-0.285877	-0.0913242	-0.864953	-0.326215	-0.0672194	-0.310615	0.176707	0.262668	-0.199843	0.0745126	-0.0609507	-0.378404	-0.461992	0.11156	0.631045	-0.48642	0.610513	0.1083	0.156686	0.291516	-0.0555153
	Std	0.0929765	0.128754	0.0858941	0.0932949	0.105966	0.0802482	0.109731	0.128558	0.102237	0.103293	0.0761411	0.099498	0.0735282	0.0753884	0.111548	0.150304	0.221744	0.430452	0.154148	0.0734981	0.12486
Sub 7	Mean	0.598167	0.0728358	-0.00777799	-0.339514	-0.825642	-0.309629	0.0784062	0.208867	0.20175	0.314579	-0.420481	0.0688578	0.263225	0.201064	0.429649	0.128672	0.00170889	-0.265529	0.0500583	0.138645	0.0293955
	Std	0.145766	0.18746	0.130982	0.139712	0.143644	0.132805	0.120193	0.11822	0.117844	0.1286	0.213089	0.196373	0.190428	0.190153	0.190151	0.181925	0.196784	0.184701	0.18663	0.188023	0.164174
Sub 8	Mean	0.0605326	0.267577	-0.230769	0.0851808	-0.0635	0.159554	0.201086	0.211078	-0.250776	-0.0734819	-0.258742	0.161079	0.106665	-0.0887481	0.564539	0.0544619	0.383556	-0.0844357	-0.379065	-0.161047	0.0332372
	Std	0.117638	0.167596	0.167132	0.150529	0.10198	0.116315	0.163544	0.1298	0.138651	0.118134	0.194155	0.231035	0.268015	0.222847	0.264308	0.234672	0.127539	0.151757	0.184326	0.194848	0.172241
Sub 9	Mean	3.3113	1.6021	-1.96713	-3.63818	-3.09488	-1.79858	0.0991908	0.537914	1.4864	1.25997	3.76107	-0.928661	-3.13876	-2.80277	-1.31399	-0.564018	-1.98061	-1.54143	1.93189	3.09694	-0.284112
	Std	0.342638	0.305019	0.254386	0.338837	0.449918	0.307933	0.254454	0.240109	0.286852	0.249962	0.350848	0.241179	0.323826	0.217448	0.188626	0.298125	0.188437	0.386581	0.218296	0.276848	0.286016
Sub 10	Mean	-0.823376	0.0474962	0.204549	-1.76747	1.80388	-2.36195	-0.257406	-0.771352	1.02311	0.0135848	-0.714126	-1.02345	1.19977	1.99151	-0.0496039	0.174573	0.00989279	-0.0927011	-0.357983	-0.751574	-0.125132
	Std	0.145894	0.22425	0.162085	0.16722	0.348177	0.222452	0.264051	0.167256	0.205202	0.221005	0.368844	0.184352	0.142155	0.150059	0.193582	0.314024	0.169603	0.219357	0.158988	0.39899	0.221377
Sub 11	Mean	-0.353372	0.20129	0.849109	-0.10171	0.346025	-0.641483	-0.0815823	0.517006	0.741987	0.43532	-0.80824	0.917998	-0.0504053	0.278624	0.552024	0.0220925	-0.0412263	0.690559	0.0196108	-1.44297	0.102533
	Std	0.158092	0.189473	0.435118	0.225555	0.381102	0.344917	0.178348	0.509523	0.211035	0.162957	0.12916	0.200233	0.305229	0.126862	0.203219	0.220272	0.129348	0.528223	0.479554	0.757395	0.293781
Sub 12	Mean	-4.3399	-4.29591	-3.01327	27.7624	-2.60025	-3.32399	-3.07662	-2.98748	-2.19218	-0.066985	-1.36251	-2.83955	-2.86783	-3.44451	-3.22572	37.2869	4.34586	-3.02179	-4.80211	-4.41728	0.875868
	Std	0.285551	0.254572	0.331101	3.44711	0.305553	0.252671	0.239048	0.247857	0.233656	0.325581	0.265133	0.347231	0.338923	0.351872	0.349323	0.973684	0.667952	0.395028	0.34095	0.352881	0.515284
Sub 13	Mean	13.3413	3.10063	-0.15686	-4.23985	-5.00576	-6.35664	-0.0861293	-0.60417	4.96267	5.30625	2.73085	-2.0964	-2.40928	-1.05057	-3.77785	7.67542	-6.53372	-4.42016	-0.994737	0.74092	0.00629463
	Std	3.46226	0.220948	0.375907	0.376568	0.822169	0.300536	1.09491	1.18123	0.832614	0.851224	0.298836	0.221441	0.264237	0.415746	0.358556	2.98779	0.416187	0.981432	1.76949	0.619504	0.89258
Sub 14	Mean	50.124	23.6664	-1.72421	-0.0920188	-17.6951	-87.117	-73.7449	-67.2466	76.5457	40.6606	0.284234	-2.33146	3.57196	7.23397	5.92159	3.60237	2.3224	0.432423	-1.64694	-3.27407	-2.02533
	Std	1.84908	1.14294	0.511527	1.0044	2.6601	4.25632	0.589289	1.81565	3.82764	2.42519	1.8098	1.49177	1.29194	0.870513	0.812338	0.732333	0.789654	2.32978	2.09265	1.4189	1.68609
Sub 15	Mean	2.24739	0.854552	-1.80309	-1.30385	-0.805757	-0.65338	-0.115293	-0.0217411	0.709722	1.23045	0.353516	-0.276229	-0.00345301	-0.287621	-0.199203	-0.259359	-0.102203	-0.0473606	0.23338	0.0682766	-0.00906278
	Std	0.247564	0.233315	0.212081	0.214989	0.21922	0.218437	0.230853	0.216778	0.250065	0.237462	0.215807	0.199824	0.218049	0.198866	0.195055	0.206729	0.194776	0.197428	0.200551	0.193223	0.215054
Sub 16	Mean	0.112305	0.390737	-0.754449	0.0885333	-0.0727522	-0.932917	-0.432805	-0.22143	0.162421	0.828904	-0.401917	-1.08381	1.00976	3.13478	0.69995	-2.14001	-4.87954	1.04426	2.44086	-0.225737	-0.0616432
	Std	0.311463	0.315104	0.333018	0.323718	0.396189	0.304485	0.318799	0.299064	0.276447	0.296915	0.358964	0.560681	0.43003	0.634109	0.375266	0.458485	0.519031	1.02193	0.725943	0.408222	0.433393
Sub 17	Mean	0.137686	0.0586666	0.386238	0.627152	0.311125	-0.145755	-0.161504	0.68432	-1.50562	1.44026	0.455816	0.387053	0.0777105	-0.237193	-1.17433	0.131866	0.500714	0.895396	-0.0727042	-0.4417	0.11776
	Std	0.227669	0.114409	0.151659	0.099445	0.124548	0.0927099	0.153848	0.0942923	0.163774	0.194819	0.173346	0.146324	0.163748	0.171964	0.135123	0.150485	0.1654	0.143718	0.198422	0.145468	0.150558
Sub 18	Mean	0.568998	0.390049	-0.0451418	-0.225356	0.2583	-0.0800028	0.0961817	-0.0250928	0.233869	0.598856	-0.357418	0.20095	0.213263	0.292625	0.445095	0.118269	-0.419741	0.528525	0.229086	-0.414631	0.130334
	Std	0.163902	0.154302	0.156542	0.233972	0.157582	0.16766	0.197636	0.202524	0.174712	0.19619	0.133741	0.132993	0.148291	0.166895	0.215203	0.215286	0.167879	0.163751	0.190349	0.365203	0.185231
Sub 19	Mean	1.15306	-0.181794	-0.624456	-0.565302	-0.430204	0.185474	-0.747259	-0.138526	0.243276	0.224472	0.847793	-0.0318518	-0.52184	-1.56491	-1.85703	-0.294699	0.428965	0.48574	0.162103	0.264618	-0.148118
	Std	0.147765	0.143642	0.203422	0.236213	0.123106	0.23798	0.141518	0.245037	0.215816	0.152226	0.132943	0.651793	0.200116	0.211811	0.129039	0.140768	0.145041	0.20545	0.137953	0.224629	0.201313
Sub 20	Mean	11.9597	16.2376	26.1422	-22.4173	-6.23192	33.0258	-5.23777	-9.45744	1.62962	3.25233	3.79094	5.21182	9.359	-8.21761	-17.4801	-3.32992	-6.39089	7.72601	10.8495	12.8211	3.16213
	Std	1.76919	6.98498	2.6723	0.431791	0.462087	2.80766	0.712416	4.03777	1.61875	0.502335	0.638478	2.58111	3.03072	0.268208	0.745471	1.03919	0.745421	2.30813	2.86892	0.938365	1.85817
Sub 21	Mean	0.397118	0.114042	-0.172456	-0.568908	-0.204092	-0.209542	0.345369	0.16477	-0.116548	0.338749	-0.222385	-0.247934	0.0979068	0.0252321	0.539701	-0.625156	-0.296507	0.765758	-0.0671333	-0.66333	-0.0302673
	Std	0.114507	0.124858	0.165992	0.125405	0.146111	0.115717	0.181259	0.151774	0.18114	0.158847	0.15667	0.173271	0.19791	0.178623	0.172365	0.117171	0.169881	0.153786	0.114064	0.140137	0.151974
Sub 22	Mean	0.822326	-0.0124801	-0.357904	-0.491512	-0.476022	-0.330871	0.740962	0.575313	-0.0768116	0.119812	1.3712	-0.421026	-0.914196	-0.557815	-0.288055	-1.20255	-0.45301	0.0683391	0.54706	0.616728	-0.0360257
	Std	0.208143	0.206396	0.215045	0.232451	0.205323	0.200447	0.200123	0.198254	0.205308	0.201184	0.169335	0.183147	0.178352	0.387725	0.191867	0.181466	0.1858	0.181817	0.19622	0.19562	0.206201
Sub 23	Mean	-0.25266	-0.359114	0.693277	0.462591	-0.593599	-0.569518	-0.501078	-0.114793	0.428139	-0.0832522	-0.780894	-0.879183	0.0335099	-0.219278	1.16055	0.82874	0.257164	0.0374349	-0.88774	-1.0199	-0.11798
	Std	0.0887159	0.219661	0.131606	0.110132	0.112007	0.127806	0.154044	0.142063	0.160535	0.169214	0.221936	0.185477	0.191547	0.123353	0.852323	0.153729	0.189734	0.32812	0.132839	0.155522	0.197518
Sub 24	Mean	0.267833	0.316317	0.107172	-0.0115517	-0.317124	-0.303068	-0.052158	-0.0422838	0.357744	0.150047	0.0067053	0.0326166	-0.0266809	0.0158128	0.157248	0.00638441	0.0510054	-0.0867277	0.0113668	0.0355323	0.0338095
	Std	0.252141	0.249697	0.249883	0.217169	0.230191	0.233183	0.229918	0.236806	0.241157	0.237313	0.238808	0.252633	0.251926	0.24607	0.281443	0.24417	0.242241	0.241171	0.247254	0.253558	0.243836
Sub 25	Mean	1.27473	0.497868	0.39083	-0.749674	-1.49701	-1.11928	-0.127922	-0.513078	0.68639	1.22862	-1.39347	-0.0379698	-0.314385	0.544797	1.75994	-0.194643	1.66402	-0.536445	-0.214325	0.00195516	0.0675477
	Std	0.311961	0.380181	0.291548	0.343408	0.315263	0.341941	0.323801	0.323039	0.314238	0.393243	0.311317	0.478805	0.420959	0.29977	0.319531	0.309126	0.326865	0.337359	0.375394	0.375297	0.344652
Sub 26	Mean	-2.34083	-2.78741	2.33901	3.91696	-1.44884	-1.44594	0.851712	0.687522	0.304079	1.3794	-0.395322	0.566079	0.954539	1.26014	1.48918	-3.53253	-1.2494	0.207097	-0.38719	0.7707	0.0569479
	Std	0.205358	0.320828	0.290412	0.358017	0.24727	0.498806	0.233847	0.329979	0.186877	0.273324	0.134797	0.156707	0.155272	0.214747	0.153054	0.192678	0.202367	0.292584	0.255341	0.297009	0.249964
Sub 27	Mean	-0.00578858	-0.00519101	-0.0042352	-0.00299353	-0.00174347	-0.000908704	0.000626763	0.000891945	0.00217275	0.00327965	3.33654	-6.23207	-4.02468	-3.33539	1.65407	-3.32023	-2.70099	-1.59947	3.57449	3.45662	-0.460249
	Std	0.000286983	0.000299949	0.000292359	0.000287154	0.000278863	0.000285773	0.000285547	0.00029387	0.000295847	0.000306289	0.502222	0.635116	0.538767	0.391929	0.432543	0.398221	0.725468	0.512416	0.371534	0.4163	0.246371
Sub 28	Mean	-0.763265	0.313555	0.119266	0.36094	-0.231818	0.848593	1.32141	0.977804	0.0281414	-0.823518	0.792998	-0.752691	0.39569	0.62436	-0.547789	-0.803783	-0.660111	0.370663	0.663345	0.180427	0.120711
	Std	0.350062	0.251297	0.358667	0.230673	0.29029	0.286631	0.205918	0.290672	0.493013	0.350146	0.389518	0.569154	0.184402	0.369495	0.28977	0.263927	0.318917	0.32412	0.273589	0.180181	0.313522
Sub 29	Mean	1.09348	0.0182763	-0.622272	-1.10068	-0.265009	0.206966	-0.559892	-0.658433	0.908281	0.149208	-0.619115	0.265781	0.771236	0.312753	-0.0434056	-0.0792223	0.584509	0.252397	0.0207655	0.0784634	0.0357041
	Std	0.154966	0.173224	0.184472	0.190889	0.188418	0.177442	0.220093	0.18955	0.207902	0.216418	0.251057	0.157234	0.270817	0.162273	0.180787	0.200532	0.143963	0.269138	0.197604	0.179248	0.195801
Sub 30	Mean	-0.407869	0.0693448	-2.78088	0.309359	3.66773	-1.31649	1.12652	1.06018	-0.57948	1.54611	1.01375	0.447476	-0.299129	-1.84142	-1.19734	1.88141	2.37945	0.494272	-2.01654	-0.432158	0.156214
	Std	0.484988	1.04368	0.69025	0.498169	0.647372	0.596049	0.556633	0.410234	0.377725	0.325752	0.644315	0.482869	0.436456	0.391301	0.475721	0.343349	0.407148	0.420845	0.336814	0.346618	0.495814

## Sheet: 6.5Hz
		Trial 1	Trial 2	Trial 3	Trial 4	Trial 5	Trial 6	Trial 7	Trial 8	Trial 9	Trial 10	Trial 11	Trial 12	Trial 13	Trial 14	Trial 15	Trial 16	Trial 17	Trial 18	Trial 19	Trial 20	Mean
Sub 1	Mean	-0.142124	0.0434198	-0.122685	-0.637583	0.658706	0.735689	0.576182	-0.202491	-0.505497	-0.0927481	-0.167207	-0.219834	-0.152603	0.091606	0.0311746	0.0867728	0.274508	0.0742948	-0.299429	0.16151	0.00958314
	Std	0.187606	0.211735	0.25032	0.430497	0.128491	0.226252	0.19495	0.0981146	0.234461	0.178551	0.150053	0.111107	0.183339	0.127261	0.226395	0.445382	0.271751	0.195565	0.251801	0.223231	0.216343
Sub 2	Mean	-1.52042	-0.643203	0.0709472	0.552882	1.28099	1.05613	0.978247	-0.0198786	-0.439101	-1.12539	-0.382272	-0.280046	0.076523	-0.14252	0.183504	0.533639	0.536359	-0.218208	-1.0763	-0.199119	-0.0388613
	Std	0.240726	0.173381	0.162478	0.172457	0.143719	0.17237	0.15845	0.134384	0.128374	0.0988457	0.142951	0.159806	0.172724	0.203434	0.133266	0.165958	0.107184	0.126209	0.296841	0.10009	0.159683
Sub 3	Mean	-0.723005	-0.634459	-0.616146	0.539062	1.14029	0.462695	0.0512207	0.265059	0.766864	0.0395408	-0.56687	0.29756	0.722065	0.185569	-0.096352	0.558889	2.21964	1.58469	1.77077	1.34815	0.465761
	Std	0.770476	0.719172	0.740762	0.70509	0.711352	0.731983	0.702977	0.731702	0.73871	0.718631	0.900022	0.913601	0.970098	0.92243	0.951434	0.953826	0.964543	0.938091	0.956907	0.961805	0.835181
Sub 4	Mean	4.21738	1.96054	-1.24001	-2.8627	-4.65446	-4.82632	-4.03008	0.89865	4.17432	3.81544	-0.111455	0.0838298	-0.338338	-0.176507	-0.521175	-0.846641	-0.438628	-1.29069	-0.0255646	2.1188	-0.204681
	Std	0.222302	0.319551	0.498156	0.414794	0.266481	0.233624	0.215724	0.42233	0.580146	0.210503	0.224888	0.197042	0.338213	0.250527	0.252628	0.265204	0.202457	0.194848	0.323247	0.232742	0.29327
Sub 5	Mean	0.0768109	-0.130028	-0.506596	0.550988	1.08889	-0.0625325	0.29674	0.0836457	0.193578	-0.522613	0.965833	0.518661	-1.00227	-1.55621	-1.0306	-2.3138	-0.607254	0.401422	0.831799	0.678647	-0.102245
	Std	0.24284	0.202125	0.178442	0.187965	0.183342	0.455236	0.178882	0.16412	0.222364	0.30512	0.313324	0.178699	0.172152	0.163602	0.144756	0.290617	0.252699	0.134347	0.280628	0.150436	0.220085
Sub 6	Mean	0.513383	0.561916	-0.738584	-0.109422	-0.292696	0.285548	-0.190906	0.370257	0.226907	0.0280837	-0.53193	-0.191893	-0.382225	-0.178676	-0.0301564	-0.604478	0.749745	-0.765996	0.601251	-0.0737723	-0.0376823
	Std	0.103097	0.122132	0.152136	0.0867813	0.0828636	0.101272	0.0979292	0.0793478	0.0888264	0.0874259	0.125448	0.0796946	0.0819075	0.0768412	0.0992406	0.0856902	0.298739	0.10275	0.123938	0.0828139	0.107944
Sub 7	Mean	1.0745	-0.0227548	-0.259513	-0.82209	-0.629179	-0.46874	0.247516	0.298199	0.379169	0.169003	-0.208166	0.13523	0.115708	0.146927	0.2867	0.255304	-0.0136411	-0.238429	-0.0924983	-0.052053	0.0150596
	Std	0.149107	0.149161	0.13196	0.138516	0.151779	0.116544	0.126151	0.15597	0.117236	0.114949	0.202105	0.188731	0.198493	0.191141	0.18824	0.211805	0.194366	0.198136	0.188383	0.181638	0.164721
Sub 8	Mean	-0.0415444	-0.403057	0.151248	0.677022	-0.686955	-0.037749	-0.156192	0.447528	-0.187289	-0.355819	0.0424023	0.609732	-0.47497	-0.0358286	0.323236	-0.0281251	-0.388689	0.141703	0.128172	-0.223184	-0.0249179
	Std	0.164853	0.108042	0.233675	0.140482	0.134502	0.174095	0.108422	0.156394	0.107145	0.0917137	0.106406	0.321646	0.216627	0.127184	0.21782	0.150922	0.160141	0.135246	0.206804	0.117675	0.15899
Sub 9	Mean	5.42049	-0.210863	-3.03222	-2.75348	-2.36342	-1.3835	-1.21341	1.26494	1.63906	1.1739	3.44402	-0.201322	-2.48264	-2.37927	-1.3601	-0.712445	-2.63769	-0.295436	1.17688	3.69338	-0.160657
	Std	0.294844	0.215448	0.317518	0.251447	0.309394	0.290485	0.316828	0.351778	0.250018	0.285968	0.240383	0.187714	0.257449	0.20854	0.217521	0.195601	0.25858	0.322413	0.236561	0.188816	0.259865
Sub 10	Mean	-0.173712	1.37054	0.274513	1.06854	-2.07397	-1.92776	0.0211929	-0.43121	1.36955	0.0247256	-0.772936	-0.810784	1.56144	2.56639	-1.52312	0.724417	-0.0421174	0.154544	0.0189101	-0.226921	0.058611
	Std	0.406783	0.143434	0.180689	0.351724	0.187565	0.185831	0.154175	0.139454	0.240234	0.243809	0.198144	0.212486	0.184491	0.288545	0.19998	0.187143	0.222106	0.16373	0.158433	0.189423	0.211909
Sub 11	Mean	0.127421	0.539453	0.379917	-0.579869	-0.831661	0.227937	0.560122	0.593488	0.231695	0.427502	-0.129065	0.545753	-0.0987609	0.721364	-0.161595	-0.275608	0.467195	-0.601518	-1.48579	-1.00662	-0.0174319
	Std	0.161841	0.132661	0.301337	0.231437	0.190844	0.156594	0.208785	0.36756	0.16107	0.503948	0.14414	0.215035	0.18979	0.151777	0.131102	0.273675	0.30735	0.324817	0.548055	2.27086	0.348634
Sub 12	Mean	-4.94157	-3.96943	7.50042	2.22729	-3.43062	-3.4857	-3.2675	-2.95893	-2.54421	-1.69054	-1.93672	-2.62002	-3.04746	-3.35649	0.00582895	15.0342	-0.0203124	-4.74612	-4.84975	-4.87317	-1.34854
	Std	0.267682	0.258951	2.29819	0.547863	0.249444	0.278674	0.234241	0.236186	0.231492	0.250458	0.248706	0.246357	0.344151	0.345437	0.387624	2.65867	0.625451	0.383781	0.352679	0.351311	0.539867
Sub 13	Mean	4.00241	2.00452	-1.37645	-5.53489	-6.5095	-6.17721	-4.92193	-1.21854	8.03179	2.31379	5.66917	-1.18905	18.349	3.3777	-3.89938	-3.32912	-6.75228	-6.19077	-7.99517	3.69007	-0.382792
	Std	0.325118	0.242239	1.50735	0.355877	0.452884	0.301792	0.486728	0.380164	1.88664	0.345504	0.971477	0.21207	12.0136	1.19835	0.610386	0.50726	0.39222	0.346947	0.357971	1.41344	1.2154
Sub 14	Mean	61.0561	6.03868	3.24931	-2.52959	-76.0778	-85.8049	-84.8018	48.6253	95.8983	54.345	-7.75337	-4.07689	-6.29617	0.788285	0.15703	4.73924	2.70835	-2.905	-6.12527	-0.518729	0.0358019
	Std	1.43517	0.857262	0.793965	1.21402	1.57171	1.74157	0.908443	3.28584	4.15853	2.12217	1.08556	1.85196	1.50374	1.19335	1.83765	0.706108	0.604784	1.21816	1.86616	3.37954	1.66678
Sub 15	Mean	2.70715	-0.716797	-2.03076	-1.77522	-0.411384	-0.724773	-0.445453	0.0386693	0.452999	0.812194	0.00926346	0.0479283	-0.255936	-0.0413633	-0.0374868	-0.269713	0.0408407	-0.0703405	0.0495831	0.36101	-0.11298
	Std	0.236964	0.225913	0.222978	0.217684	0.21533	0.214658	0.215576	0.222938	0.216393	0.214231	0.214916	0.218532	0.198129	0.201557	0.194827	0.228171	0.213508	0.199331	0.197053	0.194896	0.213179
Sub 16	Mean	0.504788	-0.12407	-0.0505434	0.259498	-1.1462	-1.50094	-1.04903	-0.0192161	0.0902872	0.111451	-1.16929	-0.175093	1.07859	1.4808	0.272637	1.52268	-4.87113	-0.129852	2.09811	1.17194	-0.0822289
	Std	0.362002	0.318219	0.345489	0.293234	0.282115	0.272309	0.406765	0.267621	0.283379	0.327647	0.410142	0.401934	0.388502	0.666318	0.430629	0.924098	0.40966	0.356976	2.30882	0.396179	0.492602
Sub 17	Mean	-1.36835	0.579696	0.517866	1.07763	-0.231667	0.150452	-0.372738	-1.16664	-2.00235	0.707556	-0.48564	0.654085	0.0937768	-0.28337	0.14602	-0.158662	0.0818376	0.315469	-0.478745	0.345199	-0.0939288
	Std	0.442007	0.135739	0.146258	0.113319	0.102228	0.116507	0.136411	0.770015	0.187277	0.144914	0.14264	0.133479	0.127462	0.172994	0.15101	0.13395	0.129406	0.161721	0.219389	0.156235	0.191148
Sub 18	Mean	0.0481108	-0.0446725	0.0857494	0.153394	-0.0485785	-0.739804	-0.7431	-0.215455	0.0239858	-0.034977	-0.092771	0.319542	0.545087	0.650199	-0.697856	-0.0702584	-0.423248	0.53586	-0.000646625	0.13606	-0.030669
	Std	0.150949	0.15789	0.19331	0.190057	0.155037	0.331038	0.147911	0.184497	0.175714	0.189443	0.135076	0.136256	0.137928	0.17536	1.0496	0.199385	0.201426	0.206668	0.22061	0.195722	0.226694
Sub 19	Mean	0.887042	-0.173066	-0.123051	0.0224118	-0.931102	-0.257598	0.196412	0.477513	0.957898	-0.430554	1.58483	-0.187807	-0.898505	-1.49515	-1.34199	-1.01656	0.760124	0.250536	0.264751	-0.0499876	-0.0751922
	Std	0.260246	0.165327	0.140742	0.159554	0.159312	0.177301	0.138028	0.198826	0.133795	0.135763	0.151648	0.188255	0.315658	0.345357	0.152912	0.127352	0.223283	0.216459	0.194605	0.216345	0.190038
Sub 20	Mean	9.34301	4.33827	-8.88288	-15.3157	4.10482	7.90574	-0.221821	6.82431	2.00641	3.4549	12.3521	8.56441	0.750905	-10.4154	-15.5422	-7.76706	-2.75781	-1.53188	3.27262	-0.99231	-0.0254763
	Std	4.48639	1.97861	0.547005	0.446578	6.48426	2.66653	1.2687	1.76617	0.508112	0.479885	0.796938	6.56835	1.21137	1.3191	1.16695	2.39834	0.327143	4.18234	1.25864	9.23809	2.45497
Sub 21	Mean	0.514022	0.0477805	0.0322936	-0.544998	-0.296645	0.124986	0.235262	-0.260442	-0.253811	0.296713	-0.211889	-0.236304	0.366449	0.293543	0.446404	-0.174498	0.40805	0.238433	-0.263067	-0.501267	0.0130508
	Std	0.116278	0.123004	0.110174	0.158403	0.110723	0.145083	0.121078	0.154307	0.173932	0.161378	0.155936	0.159078	0.153415	0.159626	0.19524	0.117619	0.126219	0.13934	0.155453	0.10838	0.142233
Sub 22	Mean	1.04678	-0.355359	-0.471669	-0.659251	-0.155986	-0.578375	0.0303192	0.416196	0.253163	0.154083	0.996662	-0.094133	-0.678777	-0.888545	-0.631629	-1.40458	-0.0227375	0.585902	0.616825	0.346746	-0.0747183
	Std	0.205585	0.204273	0.195193	0.19669	0.202544	0.219838	0.22393	0.199886	0.200451	0.227914	0.256658	0.231172	0.181308	0.264148	0.185014	0.190988	0.187904	0.191277	0.18517	0.188841	0.206939
Sub 23	Mean	0.175152	0.0229521	0.481487	0.383102	-0.909006	-0.22564	-0.903072	0.163298	0.660724	0.673364	-0.192566	-1.56232	-0.606382	0.724939	-0.335505	1.97873	-0.420629	-0.797853	-1.01022	-0.745916	-0.122268
	Std	0.0976022	0.120818	0.170959	0.125918	0.122683	0.191298	0.126313	0.177816	0.221417	0.277609	0.146918	0.225797	0.179722	0.584728	0.174937	0.122632	0.101369	0.211055	0.146766	0.2159	0.187113
Sub 24	Mean	0.102109	0.289096	0.00922153	-0.315611	-0.204354	-0.374285	-0.011469	-0.107702	0.189676	0.238908	-0.134653	0.174662	0.00203329	0.0152658	-0.0602964	0.0421507	-0.0360292	-0.123463	0.100382	-0.0366415	-0.01205
	Std	0.249674	0.239294	0.249093	0.225394	0.251589	0.22676	0.232311	0.239743	0.229726	0.235131	0.261423	0.247509	0.250476	0.249657	0.244467	0.246299	0.244397	0.262774	0.247375	0.243015	0.243805
Sub 25	Mean	1.51508	0.407305	-0.148785	-0.745455	-1.03977	-0.60673	0.295938	-1.23639	0.813041	1.82529	-0.712226	-0.143046	1.13213	1.31598	0.726838	-0.40828	1.78587	-0.626435	-1.44154	0.184272	0.144654
	Std	0.334214	0.322592	0.289831	0.348793	0.30692	0.314599	0.302881	0.299469	0.316178	0.316417	0.367722	0.378144	0.644222	0.309908	0.378703	0.346404	0.317807	0.290972	0.305592	0.349964	0.342067
Sub 26	Mean	-1.37692	-0.0084096	4.8361	0.795678	-1.39107	-1.26527	-1.09806	-1.61566	0.308949	0.0336557	-0.320315	-1.04887	1.12617	1.6012	1.43563	-4.20131	-0.76574	0.232248	0.536253	0.248801	-0.0968473
	Std	0.253336	0.132965	0.391669	0.572172	0.152349	0.303088	0.219082	0.172983	0.146725	0.225526	0.259027	0.277111	0.44056	0.219169	0.204095	0.108199	0.135048	0.253638	0.134463	0.256282	0.242874
Sub 27	Mean	-0.00606465	-0.00465668	-0.00354881	-0.00252445	-0.00119134	-0.000798286	0.000174856	0.00137057	0.00189312	0.0029633	0.678817	-5.96736	-1.86424	-3.2888	0.196879	-2.24381	-2.76485	0.210503	1.90306	3.86029	-0.464595
	Std	0.000299746	0.000294587	0.000292732	0.000291607	0.000288945	0.000282194	0.000289256	0.000296055	0.000289009	0.000291377	0.498671	0.396574	0.531398	0.664847	0.483398	0.509015	0.377904	0.431924	0.361399	0.393747	0.23259
Sub 28	Mean	-0.888417	0.587041	1.41799	-0.387837	0.435051	-0.0386029	0.515931	0.0555706	-0.698895	-0.454404	0.0891966	-1.82354	1.3645	1.3123	-0.0673379	-0.621901	-1.0665	0.686264	0.585741	-0.389959	0.0306098
	Std	0.578612	0.207663	0.192927	0.233413	0.274876	0.336731	0.426463	0.198629	0.216965	0.399795	0.210955	0.750828	0.199211	0.159547	0.160409	0.160765	0.190379	0.239247	0.2757	0.173053	0.279308
Sub 29	Mean	1.25861	-0.45698	-0.417384	-0.699544	0.514721	0.968047	-1.1433	-0.0413348	0.726169	-0.116903	-0.496277	-0.00228127	0.525644	0.676275	0.00416791	-0.172575	0.737502	-0.661728	-0.924276	0.367664	0.0323107
	Std	0.17026	0.177385	0.174145	0.362797	0.196191	0.156524	0.210338	0.194896	0.196348	0.193389	0.218537	0.245523	0.1563	0.148316	0.150944	0.187577	0.163512	0.273905	0.248176	0.220193	0.202263
Sub 30	Mean	-0.409765	-1.86471	-0.782974	2.81917	0.583954	-2.05324	-0.326397	-0.57119	-1.45704	0.116674	1.19204	-0.348455	-0.703852	-1.34946	-0.413518	0.512004	1.74668	2.03619	-1.56505	-0.9019	-0.187042
	Std	0.596801	0.599816	0.469447	0.528884	0.448452	0.355863	0.580795	0.434392	0.339784	0.38313	0.70577	0.408931	0.734357	0.417671	0.476961	0.833801	0.623848	0.536625	0.435787	0.286885	0.5099

## Sheet: 21Hz
		Trial 1	Trial 2	Trial 3	Trial 4	Trial 5	Trial 6	Trial 7	Trial 8	Trial 9	Trial 10	Trial 11	Trial 12	Trial 13	Trial 14	Trial 15	Trial 16	Trial 17	Trial 18	Trial 19	Trial 20	Mean
Sub 1	Mean	-0.5425	0.309824	-0.101111	0.218452	0.268891	-0.139738	0.103018	-1.04061	-0.172093	1.67762	-1.54799	1.21637	1.50687	0.10865	0.166134	-0.399784	-0.450315	-0.00840557	-0.370714	0.0165219	0.0409549
	Std	0.117908	0.111265	0.145166	0.11684	0.178307	0.13648	0.185215	0.397159	0.0853481	0.223896	0.376199	0.0941299	0.120641	0.0903482	0.149266	0.281779	0.323649	0.156309	0.184707	0.282528	0.187857
Sub 2	Mean	-0.473423	-0.377456	0.154387	0.203661	-0.335372	-0.369293	-0.770509	0.240933	0.17962	0.452479	0.896844	-0.010555	-0.650739	-0.418267	-0.23466	-0.50102	-0.238629	-0.0967069	-0.250167	0.469218	-0.106483
	Std	0.405724	0.21842	0.20661	0.204808	0.179228	0.168375	0.221174	0.17327	0.170476	0.167933	0.231923	0.166689	0.185872	0.225201	0.157431	0.140629	0.148314	0.127611	0.16071	0.146168	0.190328
Sub 3	Mean	0.915949	-0.416526	0.0558369	1.29154	-0.808179	-1.65741	-0.579175	-0.07464	0.0930557	0.702694	1.65331	-0.343921	-0.0277037	-1.56105	-1.04745	0.0237776	-0.0323253	0.734545	0.397469	1.22922	0.0274506
	Std	0.406699	0.425337	0.41602	0.442725	0.411064	0.452575	0.426868	0.410015	0.459131	0.417562	0.621232	0.578318	0.584184	0.818826	0.676128	0.58407	0.580658	0.567552	0.579687	0.569552	0.52141
Sub 4	Mean	0.292453	0.0375268	-0.788852	-0.64448	-0.958726	-0.699072	-0.0481148	-0.638454	0.29819	-0.558121	1.6686	1.00161	-1.33695	-0.633883	-0.488507	-0.926417	-0.728905	-0.343615	-0.667806	1.77284	-0.219534
	Std	0.237849	0.312733	0.30508	0.194579	0.326588	0.198853	0.207183	0.339297	0.201245	0.324622	0.258603	0.261992	0.281924	0.277521	0.266104	0.212281	0.213262	0.218753	0.233685	0.225478	0.254882
Sub 5	Mean	0.342755	-0.923399	-0.291956	0.439014	0.683046	0.694641	0.802498	0.485821	-0.578035	-0.98531	2.20924	1.0856	-0.441153	-1.90125	-1.35307	-0.494615	0.723193	0.955308	-0.641402	1.02588	0.0918402
	Std	0.133305	0.160344	0.14299	0.16831	0.181172	0.140108	0.182427	0.134826	0.18501	0.141952	0.166596	0.157369	0.136535	0.148273	0.168954	0.131876	0.126683	0.247957	1.40415	0.173342	0.221609
Sub 6	Mean	-0.113406	0.17363	0.119715	-0.130521	0.0433929	0.136555	-0.521094	-0.407203	0.0304025	0.810172	0.0187025	0.0859129	-0.195875	-0.167435	-0.731759	-0.266001	0.286499	0.0334377	-0.392771	0.573054	-0.0307296
	Std	0.129992	0.0949119	0.0724128	0.0847414	0.205946	0.176999	0.0857416	0.0897084	0.12419	0.123708	0.0987673	0.0837991	0.126637	0.0999362	0.0930841	0.249982	0.0703506	0.184685	0.0965318	0.0830636	0.118759
Sub 7	Mean	-0.317892	-0.0182949	-0.0881334	0.090117	0.0617173	0.0512433	0.037005	-0.0744143	0.22526	-0.556464	-0.342219	0.117586	-0.0245071	0.323811	0.371049	-0.337926	0.10283	0.0554554	-0.0620866	-0.193202	-0.0289533
	Std	0.230478	0.16037	0.15547	0.148763	0.166147	0.156691	0.137342	0.144753	0.133074	0.135082	0.0978117	0.0918177	0.0906083	0.118509	0.101541	0.112626	0.0959588	0.0961046	0.0978249	0.105894	0.128843
Sub 8	Mean	0.650459	-1.0446	-1.27392	-0.286929	-0.171274	-0.0745934	0.118207	0.319067	1.13683	-2.8138	-1.2048	1.2125	0.955309	-0.0486071	-0.340526	0.183391	-0.076879	-0.172967	-0.128325	0.00302824	-0.152921
	Std	0.329952	0.304544	0.142751	0.145726	0.118333	0.211221	0.193849	0.120314	0.102608	0.138332	0.13599	0.124473	0.226423	0.227659	0.10908	0.107128	0.11012	0.154461	0.135877	0.136461	0.163765
Sub 9	Mean	2.44278	1.70518	0.0990623	0.251253	0.823072	0.590046	-0.697868	0.410645	0.770755	1.75389	-5.34844	-4.48889	2.00729	2.96268	2.49037	2.0206	-0.0905018	-0.0275017	-0.502092	-3.10567	0.203333
	Std	0.777242	0.484685	0.506278	0.485695	0.434453	0.645141	0.620787	0.461407	0.870492	0.482711	0.534802	0.503144	0.68096	0.509096	0.494887	0.888066	0.958954	0.501003	0.520131	0.491185	0.592556
Sub 10	Mean	0.473843	1.52018	1.90782	-1.8956	-3.42586	-1.80097	-1.63684	-0.141297	1.01068	1.64673	-3.85474	0.669147	-0.252037	0.849779	0.975511	0.576122	0.494967	-0.413948	0.343746	0.498348	-0.122721
	Std	0.150343	0.153872	0.16222	0.145191	0.170015	0.198778	0.25112	0.152095	0.135527	0.243578	0.425659	0.21606	0.194687	0.203164	0.226329	0.18106	0.1585	0.230214	0.157221	0.166016	0.196083
Sub 11	Mean	-0.192486	0.0893981	0.33019	0.313855	0.0510013	-0.0187391	-0.0297696	-0.275459	-0.228512	0.368369	-0.363094	0.766155	0.563269	0.0892495	-0.371599	-1.19666	-0.169677	-0.411209	-0.0355915	1.08458	0.0181635
	Std	0.145948	0.12977	0.14436	0.13811	0.134944	0.144516	0.162521	0.146414	0.361138	0.140395	0.162704	0.120297	0.181996	0.263685	0.186338	0.204185	0.270612	0.246074	0.240623	0.206024	0.186533
Sub 12	Mean	-0.176627	0.673227	0.107634	-0.24896	0.0541981	0.178979	0.404808	0.0681373	-0.308004	-0.365425	-0.197657	0.0706544	0.182922	-0.145266	0.107266	-0.164343	-0.0654283	0.426363	-0.154893	-0.0388895	0.0204348
	Std	0.268096	0.216976	0.239077	0.221682	0.202109	0.259159	0.25378	0.227774	0.290844	0.309672	0.13572	0.154844	0.100004	0.147703	0.11324	0.125867	0.186316	0.140086	0.204541	0.11306	0.195528
Sub 13	Mean	0.489525	-0.657972	0.187156	-1.28906	-0.466624	-0.248804	0.412708	3.12581	1.36706	-1.40304	0.1146	0.0909198	-5.33686	-8.76386	-11.6432	4.44439	2.62297	3.53025	8.62643	-11.3988	-0.809823
	Std	0.214233	0.373745	0.200825	0.28729	0.276513	0.291983	0.284258	1.07382	0.602807	0.296546	0.647338	0.993723	0.272953	0.217023	0.325304	1.42447	2.60383	6.02266	1.48689	0.601932	0.924907
Sub 14	Mean	10.1207	0.158129	-3.36166	-8.13755	-3.42032	-2.63899	-4.96938	-2.25681	5.54808	10.0923	-2.64587	2.42336	1.35691	1.30387	-5.07454	-1.18168	0.481484	3.96411	1.76341	3.21211	0.336886
	Std	0.341891	0.392661	0.284724	0.393445	0.41623	0.307566	0.402387	0.369599	0.573832	0.506862	1.5029	0.71684	0.634769	0.827301	2.33993	0.558779	0.639154	0.559549	1.26172	0.629433	0.682979
Sub 15	Mean	0.319445	0.177127	-0.198855	-0.467498	-0.206491	-0.153417	0.108344	0.177471	0.295305	-0.0412363	1.05254	-0.653414	-0.486326	-0.374772	0.0108205	-0.0195416	-0.494018	-0.0408875	0.0308535	0.536991	-0.0213781
	Std	0.181772	0.179429	0.168367	0.29789	0.170398	0.169594	0.167727	0.164807	0.164078	0.156223	0.251456	0.230466	0.230452	0.236274	0.238565	0.231725	0.220024	0.238963	0.225674	0.229522	0.20767
Sub 16	Mean	-2.85155	-0.779456	0.0470484	1.02052	0.676806	1.26335	0.813755	2.21503	-1.42442	-3.67229	-1.20702	2.26924	-0.651351	1.22338	1.11163	-0.459551	-1.43922	-1.06525	-1.18072	1.68897	-0.120055
	Std	0.347944	0.328125	0.351366	0.341713	0.321057	0.418306	0.338482	0.483845	0.332423	0.337279	0.321281	0.363472	0.55881	1.31459	0.332067	0.34515	0.281697	0.338704	0.473859	0.413972	0.417207
Sub 17	Mean	-0.512235	0.792266	-0.123661	-0.319482	0.264	1.8245	1.15013	0.913694	-0.436652	-1.7703	-0.141916	-0.338696	-1.58666	0.509615	0.869294	1.04307	1.17423	0.00212079	0.0826331	-1.36833	0.101381
	Std	0.182447	0.108541	0.284924	0.128035	0.546524	0.134597	0.171347	0.261204	0.108515	0.100401	0.213163	0.12677	0.174105	0.0974935	0.0849584	0.0910173	0.0995062	0.145976	0.107006	0.101704	0.163412
Sub 18	Mean	0.369176	0.553033	0.383095	-0.439414	0.0573278	-0.118895	-0.226209	-0.547636	0.145199	0.83213	-1.28932	0.431764	0.56724	0.51503	0.35979	0.203184	0.149074	-0.146645	0.222153	-0.926663	0.0546706
	Std	0.125042	0.150752	0.152353	0.424448	0.163719	0.160266	0.216731	0.184553	0.219163	0.267398	0.180478	0.163246	0.131592	0.146181	0.129741	0.19967	0.159118	0.164739	0.166755	0.177012	0.184148
Sub 19	Mean	-0.329768	-0.196869	0.32883	0.169202	-0.376611	-0.680005	-0.683245	0.0730747	0.510625	-0.209304	-0.0873121	-0.353302	-1.01895	1.09955	-0.125034	1.30276	0.505595	0.0325113	0.258773	-0.020854	0.00998378
	Std	0.167017	0.199445	0.158062	0.172	0.20678	0.227946	0.488843	0.165697	0.393434	0.135801	0.201648	0.226761	0.15801	0.17689	0.227606	0.158176	0.21488	0.308344	0.164331	0.225456	0.218856
Sub 20	Mean	14.1755	-0.1194	0.922575	-4.95245	-11.5727	-11.0518	-2.38051	7.03076	2.83726	2.26286	-3.4791	3.6631	-13.2258	13.3539	-1.83611	-5.13343	-6.60653	5.31481	-7.4978	1.9851	-0.815487
	Std	0.578478	0.501201	0.281096	0.93309	0.379653	0.407756	0.454667	0.296429	0.435618	0.528144	0.318347	0.616296	6.88054	0.709902	0.487112	8.333	0.27574	1.73904	4.47241	1.10176	1.48651
Sub 21	Mean	-0.294162	-0.00954133	0.265245	0.1035	0.175145	-0.211564	-0.267579	0.502761	-0.336397	0.0159043	0.662861	0.750437	-0.189425	-1.06845	-0.461989	-0.358447	-0.566436	-0.128159	-0.0423885	0.653596	-0.0402541
	Std	0.14229	0.152477	0.14459	0.13795	0.155391	0.197556	0.132219	0.13228	0.142096	0.151631	0.217063	0.213481	0.126938	0.158053	0.168094	0.157679	0.170145	0.167289	0.159891	0.164073	0.159559
Sub 22	Mean	0.0670106	0.10526	0.476474	0.370781	-0.611766	-0.35701	0.242476	-0.318109	-0.0687916	0.101983	0.475672	0.162789	0.664787	-0.411273	-0.312649	-0.292518	-0.154435	0.532062	0.274276	-0.332558	0.030723
	Std	0.387588	0.371057	0.360912	0.355114	0.361384	0.371784	0.356878	0.363675	0.366332	0.354585	0.2052	0.179566	0.200754	0.194029	0.204471	0.182708	0.198172	0.189602	0.179043	0.217536	0.280019
Sub 23	Mean	0.729539	0.0455216	-1.93216	0.263012	1.17675	-0.358991	-0.16003	-0.684364	-1.2889	2.97673	-0.877913	1.07073	0.519647	0.581863	0.483554	-1.27332	-2.31695	0.851799	1.00238	1.07534	0.0942119
	Std	0.108151	0.210039	0.121924	0.248993	0.174121	0.186715	0.215864	0.21918	1.18697	0.156679	0.112713	0.161222	0.104185	0.216943	0.198739	0.12555	0.24013	0.171494	0.242575	0.13561	0.22689
Sub 24	Mean	-1.49633	-0.179431	-0.0380272	0.74707	1.28805	1.27094	1.03955	0.322217	-0.774065	-1.61017	0.0722447	0.136756	0.130316	-0.188851	0.0510271	0.0720873	0.182651	-0.0409962	-0.123477	-0.160599	0.0350475
	Std	0.218008	0.227391	0.230644	0.233208	0.231156	0.237195	0.235044	0.390511	0.21552	0.223071	0.235956	0.22633	0.23108	0.230139	0.234986	0.213107	0.222	0.219518	0.219845	0.222118	0.234841
Sub 25	Mean	-0.629121	3.25454	1.03319	-1.18569	-3.32941	-4.38858	-6.19085	0.101042	2.33513	3.70806	-0.857349	-0.332604	0.311646	-0.329664	1.35338	0.256291	0.868652	0.271032	-0.0438418	-0.378649	-0.20864
	Std	0.610829	0.352278	0.353969	0.320154	0.325083	0.324406	2.47655	0.36753	0.443262	0.318454	0.377359	0.320826	0.358052	0.350382	0.394742	0.29902	0.436766	0.405124	0.329237	0.329415	0.474672
Sub 26	Mean	1.80135	2.02644	2.03967	-4.00786	-3.08223	-1.08509	-2.79553	-0.562828	2.6278	-0.557646	2.39781	0.0891398	-2.94943	0.633502	-0.3182	-0.391855	0.18187	0.0489242	0.558376	0.534988	-0.14054
	Std	0.13497	0.160356	0.190314	0.15029	0.150457	0.173842	0.130606	0.211593	0.250586	0.195621	0.190394	0.17658	0.502953	0.170936	0.306641	0.148747	0.179125	0.155592	0.20502	1.41478	0.25997
Sub 27	Mean	-5.13534	3.61087	0.822328	1.03115	1.13019	-0.455719	1.06119	5.98257	-0.350195	-4.18393	-3.35441	-0.223607	1.00675	1.05048	1.49599	0.272717	0.454831	-0.424607	-1.95701	-1.53007	0.0152078
	Std	0.47396	0.451083	0.356943	0.481885	0.413907	0.36939	0.351587	1.62322	0.340189	0.36302	0.429925	0.487472	0.879232	0.397926	0.414729	0.419374	0.580488	0.379926	0.376471	0.453713	0.502222
Sub 28	Mean	-1.13974	-0.376891	0.563878	0.201971	0.463028	0.888165	-1.63656	0.115276	-0.795224	-0.402981	-1.71083	0.35384	0.394069	0.91884	1.21521	0.940445	0.674387	-2.32028	-2.85483	0.308515	-0.209985
	Std	0.27575	0.266313	0.267751	0.227816	0.226737	0.205045	0.211596	0.260173	0.212124	0.306735	0.242801	0.223204	0.232529	0.251212	0.212049	0.219849	0.262734	0.216383	0.247704	0.206087	0.23873
Sub 29	Mean	0.111608	0.445862	0.821993	0.176096	0.652974	0.305294	-0.0417024	0.545338	-0.483626	-0.223036	0.952751	0.554881	-0.535737	-0.0163496	0.0337321	-1.32822	-0.20065	0.472346	0.195525	0.0935154	0.12663
	Std	0.204094	0.264215	0.186419	0.180384	0.177832	0.18161	0.18569	0.17663	0.155999	0.173174	0.166059	0.160899	0.187244	0.204527	0.195247	0.180526	0.179936	0.185656	0.193366	0.21431	0.187691
Sub 30	Mean	0.801124	0.0781595	1.48521	-0.684508	0.747842	-0.165926	0.0864564	-0.168722	-0.798599	0.68099	4.00362	1.5153	-0.225685	-3.44993	-3.57027	-2.69713	-1.8236	2.46405	2.1049	0.087349	0.0235316
	Std	0.392346	0.369953	0.380129	0.256729	0.396543	0.477611	0.470853	0.392612	0.504706	0.315245	0.311436	0.398752	0.371334	0.385697	0.355472	0.578885	0.3576	0.344562	0.294665	0.355755	0.385544

## Sheet: 21.5Hz
		Trial 1	Trial 2	Trial 3	Trial 4	Trial 5	Trial 6	Trial 7	Trial 8	Trial 9	Trial 10	Trial 11	Trial 12	Trial 13	Trial 14	Trial 15	Trial 16	Trial 17	Trial 18	Trial 19	Trial 20	Mean
Sub 1	Mean	-0.0225085	0.307916	0.089072	0.409857	-0.206915	-0.562325	-0.325904	-0.860162	-0.187293	0.55934	-3.17104	1.09301	0.52344	0.0881079	0.248109	0.14957	-0.0110031	-0.107433	-0.540641	-0.0415289	-0.128416
	Std	0.202607	0.17337	0.0906686	0.112841	0.285924	0.118909	0.356077	0.198914	0.157778	0.228151	0.394585	0.127003	0.14722	0.0720195	0.182461	0.33724	0.40415	0.20049	0.229998	0.224266	0.212234
Sub 2	Mean	-0.422137	0.264571	-0.19635	-0.547873	-0.0692687	-0.948564	-0.452494	0.227372	-0.180048	0.272329	1.54296	-0.168349	-0.849376	-0.348564	0.0797258	-0.213256	-0.325589	0.228743	-0.0207367	0.344586	-0.0891157
	Std	0.206385	0.195477	0.185246	0.169101	0.216337	0.218293	0.173299	0.17086	0.199276	0.19085	0.141203	0.203241	0.142526	0.162354	0.149805	0.144097	0.150681	0.164712	0.126172	0.144138	0.172703
Sub 3	Mean	0.577612	-0.893485	-0.361282	0.464145	-0.456275	-1.49156	-0.554931	0.104123	0.539601	0.455295	1.73899	-0.708438	-0.38658	-1.00237	-0.172313	0.140729	-0.75889	0.2282	0.206866	0.45047	-0.0940043
	Std	0.467247	0.430526	0.407872	0.962665	0.450694	0.444643	0.424935	0.433038	0.403293	0.412942	0.583063	0.688101	0.593778	0.579241	0.587383	0.589134	0.583702	0.579224	0.57077	0.570816	0.538153
Sub 4	Mean	-0.277698	0.411559	-0.445766	-0.0420679	-0.668256	-0.812803	0.628217	0.224256	0.155478	0.513039	2.44754	-0.144997	-1.76631	-1.36323	-0.576887	-0.0906737	-1.01505	-0.968172	-0.31527	1.61573	-0.124568
	Std	0.281426	0.288325	0.204911	0.311357	0.224963	0.232378	0.352096	0.268286	0.227104	0.302488	0.305425	0.301359	0.22192	0.243962	0.209117	0.298341	0.239816	0.24599	0.237022	0.244853	0.262057
Sub 5	Mean	0.531571	-0.975647	-0.217227	0.300047	0.38604	0.700289	0.828712	-0.146173	-0.309532	-0.968632	2.01198	0.206762	-1.20181	-1.93759	-0.824649	-1.05627	0.370129	0.519226	0.223316	0.411677	-0.0573888
	Std	0.149492	0.129884	0.144523	0.183406	0.137122	0.183728	0.223223	0.195382	0.144721	0.177561	0.442401	0.151782	0.141747	0.165163	0.145423	0.297685	0.188872	0.18699	0.254028	0.254017	0.194857
Sub 6	Mean	-0.200786	-0.0505422	0.053692	0.230207	0.140185	0.0076342	0.0561708	0.105087	-0.280461	0.0718272	0.390763	-0.221128	-0.223295	0.671023	-0.531598	-0.47515	-0.0774051	-0.563473	-0.352522	0.594941	-0.0327415
	Std	0.0908574	0.0768166	0.0767173	0.0981984	0.149412	0.076655	0.0884325	0.161574	0.0936201	0.0965746	0.211165	0.0828115	0.0834976	0.192891	0.0823057	0.080968	0.140952	0.0959701	0.368558	0.0692437	0.120861
Sub 7	Mean	-0.229707	0.07749	0.174659	0.14711	0.0688434	0.245173	0.0958523	-0.0223854	0.371493	-0.0987083	-0.682728	0.505669	-0.115391	0.099452	0.139153	-0.073099	0.0540059	0.210336	-0.00724741	-0.195238	0.0382367
	Std	0.202471	0.175587	0.182553	0.144076	0.16049	0.137586	0.138586	0.159437	0.143686	0.140772	0.155506	0.104279	0.0936013	0.127373	0.100895	0.103361	0.110909	0.115291	0.0978424	0.0943641	0.134433
Sub 8	Mean	0.810744	-0.459289	-0.671276	-0.297427	-0.199739	0.607303	0.692404	1.4764	1.10464	0.924668	-1.33633	1.3402	0.38741	0.0857276	-0.592201	-0.381762	0.560333	0.188294	0.333767	-0.146478	0.221369
	Std	0.238433	0.161062	0.106901	0.201671	0.13965	0.159394	0.152189	0.140166	0.105352	0.147689	0.163298	0.152701	0.236971	0.121968	0.127219	0.140733	0.227114	0.151598	0.142004	0.116906	0.156651
Sub 9	Mean	0.488591	0.997638	1.5017	-1.66514	-2.80936	0.595837	-1.11333	-0.088112	-1.12466	1.66891	-5.23719	-1.69841	2.27185	3.29977	1.46069	2.01566	-0.284259	0.37819	-1.27073	-2.7882	-0.170029
	Std	0.629715	0.63735	0.468465	0.44245	0.517894	0.423668	0.397438	0.388707	0.495006	0.408546	0.585128	1.24252	0.497452	0.562317	1.39966	0.474873	0.503087	0.519876	0.498049	0.506979	0.579959
Sub 10	Mean	0.421113	1.78049	1.25822	-1.60026	-2.13625	-1.47815	-0.983879	0.570153	0.708879	1.43027	-3.49587	0.294695	0.332913	1.69854	-0.324473	0.180838	1.08841	-1.18765	0.040661	-0.098713	-0.0750036
	Std	0.171755	0.143546	0.176227	0.19957	0.190878	0.168447	0.144866	0.131413	0.132802	0.140687	1.22398	0.235311	0.194769	0.32516	0.223856	0.196516	0.488902	0.158746	0.176014	0.163332	0.249339
Sub 11	Mean	-0.552776	-0.463109	0.564289	0.179751	0.470495	-0.1607	0.0444887	-0.204245	-0.604526	0.144119	-0.610026	0.515275	0.827446	0.0312991	-0.895921	-0.902609	-0.21043	0.181984	0.138309	0.976695	-0.0265096
	Std	0.174826	0.142724	0.136355	0.137243	0.177667	0.11981	0.1354	0.144585	0.226123	0.149777	0.213413	0.174676	0.178158	0.204082	0.447784	0.275766	0.365544	0.223131	0.201219	0.280656	0.205447
Sub 12	Mean	-0.368301	0.00513645	-0.129389	-0.934338	-0.429299	0.31618	0.694017	0.0495399	-0.113363	-0.325772	-0.554338	0.306635	0.198945	-0.107467	-0.121441	0.0142114	0.0525281	-0.054887	-0.0919996	0.0672668	-0.0763068
	Std	0.259168	0.348257	0.242297	0.218888	0.329449	0.276147	0.246256	0.264008	0.275343	0.29528	0.146389	0.124691	0.107644	0.149771	0.140226	0.207305	0.110923	0.102847	0.134929	0.122443	0.205113
Sub 13	Mean	0.967282	0.023497	-0.184856	-1.23645	-1.42826	-0.121622	2.22946	-1.45282	-1.41007	1.42392	12.7974	-3.52806	-2.9801	-7.63087	7.92759	-1.04382	-0.557554	0.319396	6.01175	-9.4237	0.0351049
	Std	0.336725	0.291655	0.360395	0.241252	0.241756	0.292374	2.30192	0.394746	0.226598	1.07214	4.42876	0.31465	1.79352	0.484226	2.94494	0.815262	0.241225	0.397531	0.436411	0.325387	0.897074
Sub 14	Mean	8.34287	3.09871	-2.13405	-7.36615	-7.7598	-3.56455	-4.482	-1.10222	1.58168	5.37086	-5.87749	3.33159	0.629043	1.31785	-0.911254	-0.49857	-3.68753	3.57553	-0.201956	-2.03903	-0.618824
	Std	0.253395	0.509032	0.476761	0.458347	0.854354	0.392442	0.388347	0.44803	0.583569	0.947788	1.29024	0.424474	0.727926	0.471102	0.657023	0.444138	2.3294	0.432871	1.86437	1.48468	0.771915
Sub 15	Mean	0.0395225	0.132473	-0.121783	-0.366043	-0.326258	-0.0169959	0.0918297	-0.125947	0.00976733	0.193886	2.27548	-0.705977	-0.236094	-0.416701	-0.120867	-0.28282	-0.62807	-0.0616539	0.316537	0.509027	0.00796576
	Std	0.183005	0.170823	0.167312	0.169997	0.168748	0.167009	0.166133	0.164733	0.171469	0.155395	0.274478	0.23452	0.234803	0.228174	0.215658	0.234123	0.222523	0.225988	0.219272	0.220899	0.199753
Sub 16	Mean	-2.15784	-1.01526	-0.543347	2.69474	1.81986	0.990936	0.869938	0.838935	1.15626	-1.39712	-0.672592	1.12965	0.262348	0.00475566	0.6501	0.661915	-0.881342	-1.92486	0.40878	1.62444	0.226015
	Std	0.394835	0.376829	0.393094	1.14081	0.576643	0.342221	0.400214	0.33196	1.2852	0.328709	0.479922	0.380667	0.345337	0.328389	0.395609	0.417324	0.352922	0.297046	0.329972	0.279474	0.458859
Sub 17	Mean	-1.33838	0.0454422	0.391907	-0.39845	-0.206881	1.36707	0.165012	0.817195	0.764318	-1.29189	0.787845	-0.385817	-1.18065	0.15438	2.5102	1.43484	1.15513	-0.105694	-0.258801	-1.52928	0.144874
	Std	0.124281	0.165918	0.123648	0.155228	0.160048	0.0895803	0.131999	0.178248	0.189264	0.144224	0.102149	0.129878	0.0768956	0.12958	0.111423	0.0782726	0.109801	0.118747	0.110749	0.180056	0.130499
Sub 18	Mean	0.225362	0.226521	0.194505	-0.745117	-0.0589584	0.00144127	-0.790237	-0.503409	-0.208674	0.358309	-1.99109	0.39756	0.757137	0.711756	0.143361	0.291361	0.179212	-0.0978509	-0.0396042	-0.580352	-0.0764381
	Std	0.136215	0.163381	0.150893	0.162811	0.174872	0.184879	0.31258	0.185192	0.200942	0.201289	0.212525	0.142656	0.183578	0.169492	0.162678	0.153607	0.174144	0.158766	0.146536	0.152119	0.176458
Sub 19	Mean	0.0559401	0.0392246	-0.211623	-0.460024	-0.356288	-0.704377	-0.623096	0.520986	0.804133	0.263656	-0.146604	-0.182244	-0.65891	0.489955	0.101047	0.255286	1.31083	-0.346911	-0.250621	-1.4275	-0.076357
	Std	0.290529	0.106432	0.134449	0.109822	0.0880424	0.219244	0.287112	0.117205	0.131389	0.685805	0.245875	0.189769	0.249436	0.130258	0.340136	0.356524	0.220596	0.297504	0.28074	0.179318	0.233009
Sub 20	Mean	13.4268	-10.5296	2.25891	-19.1093	20.9807	-7.31376	-1.13354	7.57523	6.96743	-13.181	-4.44447	5.73394	5.99144	10.054	-2.53952	2.31676	-5.3204	-5.00945	-5.76453	4.71615	0.283786
	Std	1.96666	3.26219	1.81104	4.50059	1.19824	0.508052	0.354631	0.385728	0.697486	6.68988	0.229985	0.512445	0.478366	0.321685	1.43129	0.554414	0.27087	2.02506	5.74487	0.311525	1.66275
Sub 21	Mean	-0.846253	-0.206092	0.240538	0.722566	0.819185	-0.680124	-0.301222	0.179444	0.232286	-0.404044	0.0227944	0.732584	-0.363339	-0.615137	-0.106645	-0.164206	-0.559341	-0.340265	0.167263	0.739998	-0.0365005
	Std	0.157378	0.156062	0.173837	0.153431	0.15077	0.13865	0.140245	0.141559	0.136127	0.147763	0.144934	0.163817	0.149283	0.123946	0.164579	0.152505	0.244504	0.156145	0.179497	0.172017	0.157352
Sub 22	Mean	-0.227283	0.00179574	0.19547	-0.195786	-0.31397	-0.480526	0.149435	0.200108	0.419716	0.0158724	0.0431514	-0.0778601	0.154689	-0.0995951	-0.753396	-0.493362	0.289794	0.109851	0.20118	-0.0883396	-0.0474528
	Std	0.361	0.351354	0.352489	0.372823	0.358463	0.354944	0.407299	0.35408	0.376472	0.372082	0.211249	0.200339	0.20068	0.190462	0.180511	0.199742	0.194345	0.182635	0.194794	0.172353	0.279406
Sub 23	Mean	0.831929	-0.513009	-1.14055	0.982324	1.45303	0.365305	-0.414567	-0.448065	-4.21311	2.37574	-1.62381	0.54383	0.731964	1.36797	-1.10571	-1.04548	-2.09483	-0.336526	1.27042	0.487299	-0.126293
	Std	0.241449	0.127433	0.148149	0.175019	0.260788	0.169018	0.266226	0.151159	0.154801	0.132224	0.178426	0.221731	0.137854	0.170755	0.227256	0.386436	0.254325	0.202524	0.130268	0.114221	0.192503
Sub 24	Mean	-1.40022	-0.695833	-0.214976	1.01725	1.09024	1.12264	1.19502	-0.0724865	-0.27453	-1.19869	-0.301129	0.0148854	-0.0443083	-0.168339	0.0993067	0.0791353	0.140262	0.106587	0.018291	-0.247506	0.01328
	Std	0.233865	0.218542	0.232698	0.230022	0.230706	0.229896	0.23177	0.216012	0.219609	0.227059	0.248985	0.227431	0.226956	0.250265	0.217143	0.223656	0.227418	0.235822	0.222718	0.226617	0.22886
Sub 25	Mean	3.66769	4.70735	1.72581	-2.06664	-1.80925	-4.91715	-1.54867	0.357442	0.820778	2.46121	-0.29834	-0.435243	-0.663565	-0.28622	0.602399	0.655485	0.341718	-0.622091	0.0304824	-0.0879486	0.131762
	Std	0.72926	0.305561	0.35658	0.363127	0.351822	0.336001	0.302722	0.308314	0.32725	0.462767	0.411193	0.335922	0.284515	0.305814	0.366594	0.4109	0.318757	0.379143	0.35059	0.378449	0.369264
Sub 26	Mean	2.34546	3.02947	1.75139	-4.23119	-3.77908	-1.3007	-3.01285	3.70783	4.30778	0.83116	2.96302	-0.538502	-2.39741	0.00934823	-0.648766	-0.419539	-0.287679	0.456514	0.732057	-0.894701	0.131181
	Std	0.202544	0.15127	0.160312	0.150002	0.11816	0.145928	0.160275	0.232334	0.152673	0.145348	0.169241	0.234463	0.131413	0.156331	0.12649	0.173177	0.122825	0.192934	0.144601	0.143406	0.160686
Sub 27	Mean	-3.04583	2.70832	5.89765	1.28726	0.296979	-0.785823	0.99331	-0.0218515	0.537713	-0.694265	-2.95828	-0.263979	2.20857	0.845676	0.121645	0.386633	1.53471	0.511999	-1.44526	0.028844	0.407202
	Std	0.434607	0.66398	2.3391	0.344173	0.376846	0.789713	0.406775	0.36949	0.347186	0.343761	0.534492	0.598658	0.406554	0.412255	0.443219	0.435503	0.42318	0.386658	0.387781	0.463272	0.54536
Sub 28	Mean	-0.450195	-0.49214	0.170168	0.609562	0.301388	0.328841	-1.24396	0.402916	0.185139	-0.594739	-2.24869	0.029727	0.488159	0.966063	0.777802	0.699498	1.09799	-3.01741	-0.0522692	0.396957	-0.0822597
	Std	0.250975	0.230692	0.246538	0.201727	0.212432	0.238167	0.252883	0.230538	0.21732	0.504132	0.2358	0.224108	0.210076	0.221131	0.227039	0.209533	0.235056	0.223286	0.830019	0.276168	0.273881
Sub 29	Mean	-0.792646	-1.37187	0.677499	0.172637	0.401336	0.144516	-0.0311953	0.755641	0.420074	-0.603791	0.548294	-0.0629262	-0.559554	0.52242	-1.10731	-1.07778	-0.0350406	0.0302485	1.34496	0.837911	0.010671
	Std	0.181266	0.188666	0.181944	0.202356	0.188381	0.166359	0.182435	0.158067	0.219018	0.176621	0.299916	0.279778	0.19818	0.255662	0.201821	0.205693	0.189074	0.207035	0.211658	0.270229	0.208208
Sub 30	Mean	-0.00943451	-0.526331	0.94149	0.332009	0.102497	-0.238405	-0.237894	-1.43618	-1.45763	1.77704	3.44119	1.1229	-1.15468	-2.90598	-2.59671	-3.12899	-1.72713	2.02526	1.99076	1.30771	-0.118924
	Std	0.370271	0.261273	0.515547	0.290702	0.360773	0.356498	0.430602	0.288382	0.534655	0.298356	0.474139	0.311529	0.640558	0.295247	0.380077	0.469579	0.28642	0.350081	0.464076	0.360096	0.386943

## Sheet: 22Hz
		Trial 1	Trial 2	Trial 3	Trial 4	Trial 5	Trial 6	Trial 7	Trial 8	Trial 9	Trial 10	Trial 11	Trial 12	Trial 13	Trial 14	Trial 15	Trial 16	Trial 17	Trial 18	Trial 19	Trial 20	Mean
Sub 1	Mean	-0.766526	0.492739	0.487885	0.349939	-0.175291	0.211343	-0.345932	-1.06129	-0.343697	0.357927	0.365097	1.1067	0.0696774	0.0627892	0.554441	0.191578	-0.113434	-0.0762638	-0.526924	0.0768308	0.0458794
	Std	0.304459	0.190236	0.14964	0.142196	0.236811	0.188813	0.329331	0.256035	0.0986091	0.262779	0.105106	0.0731721	0.152476	0.141192	0.237717	0.257183	0.321586	0.16687	0.188549	0.24866	0.202571
Sub 2	Mean	0.254576	0.176833	1.10873	0.534621	-0.354401	-0.500349	-0.518062	0.425488	0.129227	0.615505	0.376932	-0.531133	-0.493627	-0.296158	0.0736561	-0.232132	0.404647	0.250088	-0.00139864	0.242635	0.0832835
	Std	0.205399	0.21403	0.264282	0.18014	0.179367	0.202858	0.215507	0.184434	0.177333	0.172929	0.154569	0.138775	0.148782	0.151287	0.156098	0.149393	0.196886	0.138602	0.139431	0.1439	0.1757
Sub 3	Mean	0.249834	-0.452511	0.235624	1.68756	-0.507147	-1.33118	-0.843927	0.255481	0.809216	-0.278382	1.09273	-0.916507	-0.53897	-0.794682	-0.37908	0.346549	-0.306833	-0.112187	0.0450451	-0.118239	-0.09288
	Std	0.530402	0.431608	0.418948	0.460478	0.429772	0.510913	0.413097	0.413379	0.42512	0.794011	0.616274	0.617836	0.584636	0.602564	0.595898	0.579421	0.569486	0.624563	0.576262	0.620321	0.540749
Sub 4	Mean	0.463348	0.901211	-0.0748239	-0.827096	-0.595204	-0.740976	-0.11063	0.734975	0.574413	0.486096	1.03873	-0.411335	-2.13169	-1.59368	-0.525631	-0.865659	-0.145694	-0.652278	0.906225	0.746749	-0.141148
	Std	0.284945	0.241157	0.250286	0.264347	0.216821	0.239844	0.211631	0.210624	0.236648	0.207738	0.227354	0.299784	0.218119	0.236032	0.248371	0.215462	0.210014	0.356941	0.394583	0.282483	0.252659
Sub 5	Mean	-0.378079	-0.415908	0.0616871	0.280606	0.317263	0.665477	1.27643	-0.0238173	-0.340459	-1.24784	1.18569	-0.154392	-1.29063	-1.88979	-1.05513	-0.827644	0.220337	0.959585	0.548942	0.308769	-0.0899453
	Std	0.19742	0.23442	0.139133	0.172146	0.233504	0.146326	0.137025	0.168752	0.199597	0.220741	0.133544	0.152552	0.15866	0.158926	0.153766	0.138465	0.156846	0.145213	0.132186	0.13679	0.165801
Sub 6	Mean	0.814907	0.0257082	-0.231293	-0.408218	-0.631341	0.355301	0.275658	-0.273005	-0.0655016	0.196484	0.08962	-0.287682	1.31199	1.5978	-0.787096	-0.209985	0.346333	-0.169743	-0.471562	0.307112	0.0892745
	Std	0.157034	0.101017	0.0730195	0.121378	0.0959831	0.107382	0.102376	0.238186	0.0941237	0.120421	0.112092	0.0810041	0.40792	0.411851	0.0649894	0.148561	0.0864482	0.098414	0.0815978	0.0969446	0.140037
Sub 7	Mean	-0.373503	0.0696659	-0.0519207	0.313409	-0.0798132	-0.0440955	0.11258	0.00257065	0.337684	-0.500923	-0.0390074	0.0869622	0.0448699	-0.243733	0.375933	-0.319156	0.0280723	0.279531	0.0598516	-0.301059	-0.0121041
	Std	0.200712	0.19884	0.158548	0.146598	0.146703	0.171276	0.146794	0.15976	0.133637	0.135789	0.110758	0.0977354	0.139881	0.125932	0.102585	0.121564	0.0956626	0.111207	0.0971398	0.0917793	0.134645
Sub 8	Mean	0.496104	0.202094	-0.701457	-0.36169	-0.115003	-0.169935	0.868818	0.958883	1.87782	-0.55862	0.269343	0.689039	0.255993	0.217197	-0.660815	0.0518029	0.467103	0.153046	-0.568813	0.0432384	0.170708
	Std	0.254461	0.224828	0.1175	0.12314	0.209791	0.119478	0.196154	0.401128	0.168541	1.96279	0.159937	0.253819	0.126715	0.291014	0.226268	0.147216	0.236289	0.200388	0.128543	0.290399	0.29192
Sub 9	Mean	-2.80039	0.737422	-0.877433	1.14002	0.714217	1.34973	-1.22943	-0.785448	-2.86643	1.60776	-4.67134	2.07996	1.71155	2.79651	3.69247	1.85739	1.29755	0.645198	-1.579	-2.45137	0.118446
	Std	0.996157	0.65255	0.462419	0.431094	1.79694	0.406966	0.415728	0.39372	0.397315	0.53631	0.502039	0.552845	0.735208	0.488605	0.486846	0.47146	0.54023	0.500002	0.524061	0.518307	0.59044
Sub 10	Mean	0.474015	1.35772	0.978259	-1.69162	-2.31246	-3.16267	-0.805377	-0.000613502	0.512275	1.75542	2.9953	-0.473755	1.42839	2.0703	-0.579525	-0.0925974	-0.759821	-0.986565	-0.463358	-0.851796	-0.0304243
	Std	0.216235	0.142427	0.339926	0.327721	0.155348	0.316133	0.278538	0.199567	0.145449	0.157915	0.237059	0.224003	0.232557	0.361366	0.18643	0.203703	0.148317	0.243925	0.160033	0.210934	0.224379
Sub 11	Mean	-0.617302	0.148738	0.517595	0.288082	0.128911	0.18213	0.931186	-0.326512	-0.287715	0.0125038	-0.0194967	-0.00915554	0.0937735	0.318988	-0.130342	-0.308436	0.446056	-1.64653	-0.645911	0.0788352	-0.0422301
	Std	0.237225	0.150256	0.124206	0.17598	0.135625	0.124771	0.117758	0.123811	0.243506	0.169599	0.247442	0.137096	0.214881	0.120304	0.192744	0.261695	0.262918	0.230003	0.334965	0.296163	0.195047
Sub 12	Mean	-0.233787	0.264024	-0.057558	-0.208092	-0.0872885	0.241532	0.645802	0.229472	0.0322656	-0.520545	0.0658616	0.0711435	-0.0635222	0.122168	-0.158696	-0.141649	-0.0988441	0.236201	-0.177797	-0.116315	0.00221874
	Std	0.271431	0.227155	0.230899	0.226382	0.220914	0.259582	0.218209	0.239842	0.295949	0.301023	0.122179	0.118238	0.124855	0.102462	0.17144	0.177139	0.108878	0.181294	0.118701	0.128411	0.192249
Sub 13	Mean	0.145557	0.269247	0.0804954	0.247989	-1.83144	-0.835919	0.988953	-0.720729	4.69456	-1.15445	-2.34481	-4.70706	-5.57857	-7.40349	8.82223	15.053	16.4118	3.15951	1.93226	-4.21566	1.15067
	Std	0.231845	0.267149	0.28796	0.654637	0.250823	0.267073	0.330845	0.409092	1.97738	0.249197	0.235496	0.234393	0.460343	0.24941	5.8289	8.37531	5.82946	1.27062	0.488741	0.352954	1.41258
Sub 14	Mean	11.9882	6.24586	-5.7113	-8.03167	-6.8555	-3.06001	-4.32727	-2.0127	4.66063	7.68256	0.289522	3.77256	1.63832	1.20232	-0.927688	-5.27575	0.0434565	1.0753	1.67333	-2.33976	0.0865206
	Std	0.383409	0.430974	0.453301	0.371251	0.636128	0.331447	0.583061	0.538448	0.502801	0.404805	2.13366	0.691306	0.430345	0.459885	0.733565	1.33948	1.14797	0.6833	0.726903	1.36051	0.717127
Sub 15	Mean	0.459072	-0.202246	-0.150467	-0.186703	-0.256219	-0.0738172	0.101805	0.0651744	0.0579293	0.271382	-0.0046673	-0.738063	-0.382743	-0.373745	-0.202804	-0.25026	-0.256048	0.00686406	0.301566	0.422711	-0.0695639
	Std	0.190222	0.176502	0.166503	0.171714	0.179389	0.192214	0.161132	0.157968	0.164274	0.154823	0.243608	0.233886	0.247491	0.226863	0.243684	0.224627	0.292849	0.232482	0.292811	0.23335	0.20932
Sub 16	Mean	-2.78131	-1.43554	1.05696	1.13278	0.780148	0.78234	1.4325	1.49565	-1.07322	-2.56	0.387432	-0.519718	-0.091728	-0.847552	-0.516564	0.269078	-2.35812	-1.45654	0.588563	0.635583	-0.253964
	Std	0.431834	0.362918	0.365208	0.563018	0.351314	0.471901	0.374676	0.318245	0.400037	0.351891	0.48911	0.356989	0.694911	0.353711	0.476763	0.331096	0.674111	0.31345	0.32253	0.287267	0.414549
Sub 17	Mean	-0.052596	-0.41048	-0.295215	-0.58785	-0.932846	2.15195	0.420502	1.29241	-0.0898816	-1.66199	-0.849542	-0.622347	-0.989395	-1.29413	1.09761	1.09565	0.87051	-0.459698	-0.545181	-0.472594	-0.116755
	Std	0.217372	0.106711	0.129481	0.142624	0.154905	0.235224	0.235227	0.205182	0.183828	0.302156	0.151859	0.316221	0.07926	0.117275	0.234439	0.0824788	0.125982	0.136857	0.0954067	0.106203	0.167935
Sub 18	Mean	0.32184	-0.0199938	-0.120823	-0.179606	0.0614205	-0.083903	-0.463113	-0.484135	0.503823	0.809283	0.0864907	0.309238	0.890088	0.883687	-0.0181555	0.120338	0.0137723	-0.0429518	-0.0299295	-0.187485	0.118494
	Std	0.139707	0.150767	0.190096	0.233625	0.179274	0.149974	0.16884	0.169312	0.27677	0.197297	0.148427	0.122671	0.158949	0.167091	0.139678	0.225974	0.146418	0.185461	0.151077	0.160988	0.17312
Sub 19	Mean	-0.0541626	0.298068	-0.123333	-0.439984	-0.224009	-0.338811	-0.617082	0.290851	1.14343	-0.442331	-0.41903	-0.84858	-0.118262	0.128054	0.879272	0.949456	-0.232308	0.0879703	-0.568231	-1.07516	-0.0862094
	Std	0.188077	0.13126	0.297997	0.237166	0.141524	0.438205	0.128727	0.118969	0.239928	0.382722	0.129496	0.128946	0.156228	0.13638	0.263642	0.268109	0.216325	0.145002	0.334083	0.18617	0.213448
Sub 20	Mean	15.0938	-19.1921	-3.24123	-8.17458	-2.1816	-11.3011	2.69379	7.32529	0.932902	1.31519	2.99332	5.91649	1.73655	8.59685	-5.86613	-8.56156	-5.19359	3.03946	2.94168	6.85473	-0.213593
	Std	0.340008	6.05713	0.805904	1.95623	0.998933	0.264062	0.65882	0.288706	0.776293	0.62019	0.740964	0.952442	2.01203	0.287503	3.00781	7.32335	0.267896	1.00598	3.60514	2.87693	1.74232
Sub 21	Mean	-0.427863	-0.253532	0.30357	0.623851	0.82058	0.0790895	-0.095841	0.224756	-0.140637	-0.792377	0.808828	0.464872	-0.401071	-0.682277	-0.248963	-0.248257	-0.0657522	-0.292833	0.360432	0.525236	0.0280906
	Std	0.141041	0.162742	0.178189	0.137215	0.153905	0.147163	0.140946	0.137846	0.139673	0.150237	0.132161	0.266351	0.137533	0.135958	0.168538	0.156207	0.158924	0.226024	0.180232	0.161843	0.160636
Sub 22	Mean	0.295985	-0.161134	0.353375	0.564892	-0.204254	-0.722166	0.259421	0.0929743	0.101754	-0.0779171	0.413541	-0.537687	-0.0517677	-0.103944	-0.29318	-0.362713	0.0750697	0.393295	0.434257	0.257139	0.036347
	Std	0.384193	0.356294	0.354475	0.354372	0.36044	0.357675	0.363011	0.380073	0.348912	0.355461	0.217691	0.196818	0.190612	0.218506	0.188752	0.199531	0.209	0.187111	0.176865	0.205945	0.280287
Sub 23	Mean	0.432788	0.512484	-0.578986	-0.262169	2.20756	0.123236	-0.775459	-0.502454	-3.60364	3.08804	-0.333572	1.60148	0.710962	1.782	-0.201501	-1.09403	-2.24284	0.15892	1.06573	0.302938	0.119574
	Std	0.107154	0.154257	0.491484	0.165384	0.288836	0.253171	0.21909	0.152991	0.31799	0.13754	0.457137	0.332187	0.278269	0.212367	0.206755	0.12397	0.124176	0.152459	0.139978	0.16507	0.224013
Sub 24	Mean	-1.34246	-0.711994	0.305265	0.687772	1.19372	1.45055	1.28482	-0.176748	-0.834477	-1.38676	-0.0606904	0.159248	-0.0299475	-0.19608	-0.197591	-0.0933419	0.139309	0.0765061	0.0379802	-0.154003	0.00755396
	Std	0.239193	0.231623	0.220388	0.232855	0.232437	0.22664	0.235318	0.214261	0.234129	0.224366	0.226297	0.228657	0.236799	0.225203	0.212535	0.222811	0.221316	0.239156	0.235453	0.22526	0.228235
Sub 25	Mean	-5.1653	5.79398	-0.108564	-0.501135	-1.39978	-4.15836	-2.21182	0.716482	1.74482	2.66925	-0.58398	0.659496	-0.00828361	0.336397	1.90637	-0.144457	-1.11739	-0.496849	0.225502	-0.436519	-0.114007
	Std	0.333925	0.332327	0.323039	0.364075	0.374496	0.360608	0.318278	0.303561	0.326302	0.397312	0.310042	0.313279	0.456017	0.31528	0.366115	0.312994	0.372972	0.296675	0.299429	0.327966	0.340235
Sub 26	Mean	1.51576	1.49624	-0.166375	-4.10517	-3.58763	-3.27907	-2.46727	1.91701	4.08729	-0.0453443	0.69833	-1.14475	-1.5067	-1.05189	-0.621717	-0.495196	-0.502961	0.225645	0.495338	-0.842731	-0.469059
	Std	0.189614	0.269964	0.161734	0.268818	0.161086	0.209155	0.192443	1.00716	0.141614	0.289526	0.216223	0.250888	0.150203	0.769084	0.386736	0.216267	0.135544	0.198783	0.133074	0.154989	0.275145
Sub 27	Mean	-5.91866	1.0945	0.443932	-0.611359	0.436058	0.890871	0.713688	1.2105	-0.19696	-1.61094	-0.262679	1.29838	1.84853	1.22685	0.552152	0.677453	0.579629	-0.0849295	-1.10162	-0.556279	0.0314553
	Std	0.3739	0.577827	0.384131	0.409116	0.357174	0.884472	0.802086	0.657232	0.468693	0.347443	0.472043	0.447337	0.403226	0.415894	0.414287	0.490724	0.384074	0.381297	0.440875	0.392607	0.475222
Sub 28	Mean	-0.262734	-0.581331	0.892906	0.162265	0.609495	0.847454	0.253465	0.273784	-0.467775	-0.117063	0.0386522	-0.138276	0.517225	1.21925	0.573414	0.49097	1.36467	-2.84997	-0.602433	0.675349	0.144966
	Std	0.315256	0.216776	0.220336	0.204432	0.205072	0.209536	0.302104	0.285642	0.217864	0.214363	0.334536	0.25715	0.227243	0.222014	0.269933	0.260105	0.232523	0.228524	0.220032	0.223771	0.243361
Sub 29	Mean	0.398877	-0.335915	0.0981037	-0.389038	-0.0575658	0.226651	-0.147964	0.389168	-0.35643	-0.443108	0.94066	-0.371191	-0.467348	-0.546561	-1.03528	-1.85877	0.72214	-0.269382	0.507255	0.45209	-0.12718
	Std	0.178051	0.197893	0.209	0.17849	0.204296	0.189967	0.258287	0.185619	0.230148	0.160713	0.222415	0.171804	0.227717	0.175488	0.186834	0.248489	0.203011	0.305782	0.19194	0.194739	0.206034
Sub 30	Mean	-0.593546	-2.51788	0.540168	-0.213906	1.09643	0.422163	-0.979897	-1.201	-0.0704713	0.261213	1.4902	1.40634	-0.703626	-2.55503	-2.51611	-2.95595	0.807713	1.39089	0.71094	1.95118	-0.211509
	Std	0.256504	0.317458	0.403245	0.32587	0.276203	0.352469	0.235889	0.307189	0.283767	0.394354	0.298002	0.513706	0.416426	0.43487	0.423665	0.337997	0.313814	0.393164	0.406818	0.307061	0.349924

## Sheet: 22.5Hz
		Trial 1	Trial 2	Trial 3	Trial 4	Trial 5	Trial 6	Trial 7	Trial 8	Trial 9	Trial 10	Trial 11	Trial 12	Trial 13	Trial 14	Trial 15	Trial 16	Trial 17	Trial 18	Trial 19	Trial 20	Mean
Sub 1	Mean	0.743476	0.241928	0.0375589	0.379179	0.380103	0.296389	-1.02395	-0.597031	-0.197828	0.715749	-0.163372	0.791237	1.50385	0.352246	0.174846	-0.399681	0.337434	0.0422966	-0.402796	0.536707	0.187417
	Std	0.251263	0.12167	0.0852829	0.100778	0.0712434	0.311368	0.338847	0.408471	0.169603	0.635321	0.172067	0.177917	0.0826093	0.0924861	0.25802	0.37173	0.269334	0.406509	0.16151	0.23972	0.236287
Sub 2	Mean	0.223504	-0.00726902	0.372746	0.420179	-0.27403	-0.961474	0.0562839	0.63871	-0.233439	0.327026	0.612404	0.00592515	-0.402231	-0.295266	-0.516688	-0.164038	0.0852128	0.568214	0.227078	0.17071	0.042678
	Std	0.183124	0.194654	0.179428	0.206026	0.164756	0.164367	0.232329	0.206808	0.194315	0.179294	0.146217	0.156108	0.143568	0.168101	0.158953	0.130603	0.119852	0.219762	0.13438	0.203489	0.174307
Sub 3	Mean	0.801514	-0.111635	0.381626	0.601851	-0.88289	-0.794909	-1.03036	0.216484	0.66405	0.778508	1.7796	-0.600496	-0.0935244	-1.01571	-2.09533	-0.484841	-0.0562764	-0.416726	0.478212	0.443386	-0.0718732
	Std	0.426295	0.406629	0.411764	0.422788	0.414167	0.408392	0.404349	0.420639	0.425516	0.430128	0.592403	0.572916	0.580037	0.600321	0.922421	0.584176	0.593733	0.590591	0.57249	0.568956	0.517436
Sub 4	Mean	0.457046	0.112742	0.661354	0.581367	-0.151636	-0.285912	-0.0907916	-0.504167	0.24169	0.769122	1.52471	0.975917	-0.870992	-0.0788105	-0.451657	-0.589395	-0.32337	-0.763458	1.08967	1.53524	0.191934
	Std	0.213899	0.325678	0.20926	0.198072	0.206344	0.23744	0.340997	0.225889	0.210504	0.219904	0.250156	0.229019	0.224677	0.210956	0.255577	0.218516	0.218938	0.22036	0.239993	0.209346	0.233276
Sub 5	Mean	0.109425	-0.707053	-0.157737	0.56737	0.375814	0.534179	1.1149	-0.144227	0.091596	-1.294	1.54378	0.638646	-0.238115	-1.83767	-1.31131	0.194432	1.01653	0.076567	0.481457	0.324767	0.0689678
	Std	0.386045	0.171399	0.192307	0.156541	0.190268	0.156742	0.174098	0.155496	0.142117	0.168389	0.213543	0.206735	0.145936	0.140508	0.158926	0.138189	0.177299	0.139297	0.140869	0.157265	0.175598
Sub 6	Mean	-0.0631846	0.0486365	0.173583	-0.629029	-0.647359	-0.441216	-0.132629	-0.160099	-0.0612665	0.300333	-0.129092	0.330888	-0.253706	-0.275202	-0.656362	-0.324701	0.481638	-0.0148445	-0.24921	0.491048	-0.110589
	Std	0.0789061	0.0858631	0.0818309	0.0872412	0.0785085	0.105468	0.0894076	0.109051	0.147437	0.121649	0.0708334	0.147844	0.372781	0.13729	0.0801658	0.129475	0.068945	0.0704232	0.0692487	0.0754538	0.110391
Sub 7	Mean	0.0671029	-0.00682026	-0.0565609	0.233906	-0.303587	0.0577813	0.106418	0.176229	0.279477	-0.443726	0.00752517	0.0556375	0.286251	0.269427	0.273173	-0.125373	0.0124802	0.14578	-0.0528774	-0.229891	0.0376176
	Std	0.196746	0.16512	0.149953	0.159549	0.156969	0.138303	0.137406	0.133437	0.141193	0.140302	0.109358	0.108515	0.10138	0.0963632	0.106029	0.102523	0.0999326	0.120439	0.163416	0.102205	0.131457
Sub 8	Mean	0.603239	-0.835574	-0.844974	-0.192004	-0.454565	1.02693	0.61781	1.21936	0.987401	-3.30824	-1.10296	0.793161	0.87648	0.00709128	-0.248427	0.28314	0.0240275	0.40993	-0.437238	-0.289243	-0.0432326
	Std	0.125682	0.227458	0.194975	0.247785	0.169439	0.271817	0.207208	0.216062	0.140229	0.153319	0.152548	0.174697	0.117892	0.157985	0.177862	0.163172	0.114571	0.162475	0.143138	0.118438	0.171838
Sub 9	Mean	0.197403	1.07669	-1.04113	0.122444	0.695394	-0.137205	-1.17051	-0.824727	-1.53841	1.56088	-4.69645	-4.4646	2.1438	2.51889	2.95136	0.175111	1.47644	0.866547	-1.94624	-2.99738	-0.251584
	Std	0.635861	0.422474	0.438206	0.450271	0.462689	0.421199	0.408705	0.520143	0.461769	0.404563	0.547313	0.473762	0.683391	0.48763	0.528735	0.736029	0.621166	0.508335	0.491823	0.493169	0.509862
Sub 10	Mean	0.852117	1.67395	1.79782	0.346812	-2.05942	-1.94933	-0.386587	0.71592	0.839015	1.61079	-1.32352	1.47471	0.382183	1.11722	-0.0796338	1.68227	-0.171624	-1.32053	-0.92172	-0.667474	0.180648
	Std	0.208587	0.220713	0.1886	0.14087	0.185008	0.189747	0.143447	0.157209	0.151156	0.153186	1.74479	0.226011	0.192516	0.169742	0.208379	0.203029	0.272591	0.173727	0.165388	0.243457	0.266908
Sub 11	Mean	-0.398834	-0.34235	0.182468	0.43645	0.346922	-0.429648	0.575551	-0.431839	-0.445852	-0.271459	-0.397654	0.163227	0.611926	0.25473	-0.166876	-0.420739	0.224205	0.366329	0.0920488	0.516005	0.0232307
	Std	0.190646	0.137868	0.181579	0.191328	0.156028	0.172145	0.157607	0.129945	0.164752	0.13448	0.117971	0.216797	0.348048	0.200362	0.12716	0.243176	0.360855	0.204349	0.193383	0.183962	0.190622
Sub 12	Mean	-0.00780706	-0.00164874	0.267438	-0.252782	0.0856075	0.338382	0.430229	-0.0856868	0.00794074	-0.335644	0.306227	0.0473455	0.108637	-0.0545612	-0.0574921	-0.00746746	0.178475	-0.159886	0.309874	-0.0623535	0.0527413
	Std	0.289752	0.223293	0.282487	0.232913	0.216264	0.229479	0.259474	0.244359	0.272821	0.303261	0.225762	0.140682	0.0953826	0.122952	0.112713	0.120782	0.131972	0.130071	0.154781	0.153725	0.197146
Sub 13	Mean	0.180172	-0.0136855	0.49871	1.70065	-1.16248	-0.319002	0.292165	-1.76411	3.65752	-2.1008	-1.95811	4.2907	-5.25652	-10.1816	0.790404	1.2235	6.50906	5.22839	-1.07331	-6.62861	-0.304349
	Std	0.239155	0.20908	0.235969	0.950736	0.346167	0.245114	0.312219	0.242253	1.66587	0.292961	0.305905	9.3921	0.271045	0.235542	3.29529	0.57766	2.41033	0.829589	0.386099	0.318904	1.1381
Sub 14	Mean	9.03211	1.07109	-3.94265	-7.01173	-5.52047	-3.37716	-3.24419	-1.48506	2.15209	9.9586	1.75729	1.98318	1.75031	-0.541163	-1.38156	-5.48139	-1.58146	2.98202	-0.610011	-4.9798	-0.423497
	Std	0.536473	0.455834	0.32224	0.294586	0.361	0.451122	0.399382	1.13895	0.733805	0.465225	0.544799	0.652527	1.13509	0.675049	0.654319	2.66887	1.58811	0.434452	0.54451	2.07908	0.806771
Sub 15	Mean	0.132672	-0.0444676	-0.10801	-0.186247	-0.199589	0.16496	0.126607	-0.10418	0.130358	-0.132283	0.135881	-0.32524	-0.596375	-0.174826	-0.193335	-0.166832	-0.207329	0.16517	0.223595	0.598058	-0.0380705
	Std	0.182766	0.187132	0.164758	0.176988	0.16576	0.187272	0.171794	0.162127	0.156579	0.167889	0.256848	0.240672	0.226365	0.246517	0.226709	0.222378	0.220031	0.221627	0.220148	0.236644	0.20205
Sub 16	Mean	-2.01307	-0.337096	0.680774	1.84259	1.15996	0.903539	1.273	0.281412	-0.0242393	-2.89379	-1.46534	0.867633	-0.063366	0.617874	0.935594	0.0116475	-1.17216	-2.03921	0.293835	1.28938	0.00744758
	Std	0.381366	0.373298	0.362955	0.380207	0.339971	0.408641	0.320161	0.337632	0.383489	0.334479	0.484374	0.615438	0.58485	0.48482	0.310808	0.318661	0.284262	0.295377	0.304765	0.459329	0.388244
Sub 17	Mean	-0.904805	0.0624676	-0.316164	-0.563902	-0.806519	0.846159	0.673393	0.602535	0.500006	-1.75178	-1.09729	-0.968406	-1.54415	0.854807	0.755522	1.29607	1.19196	0.775574	-0.776812	-0.865356	-0.101834
	Std	0.132454	0.122312	0.104666	0.194935	0.270134	0.124574	0.0931782	0.207962	0.0947841	0.129056	0.172216	0.0855652	0.0819204	0.139321	0.105695	0.166286	0.0973082	0.0774461	0.105384	0.160489	0.133284
Sub 18	Mean	0.136109	0.50532	0.330778	-0.132886	0.214253	-0.0758975	-0.747633	-0.481587	-0.0882907	0.825118	-0.745017	0.218437	0.47865	0.250166	0.55143	0.148507	-0.242378	0.14328	0.0695555	-0.177247	0.0590334
	Std	0.137067	0.141801	0.162879	0.147197	0.215998	0.172884	0.235395	0.184791	0.202227	0.230935	0.129242	0.137312	0.169439	0.131646	0.1836	0.17453	0.150704	0.155964	0.155539	0.185612	0.170238
Sub 19	Mean	0.859787	0.30666	0.1442	0.34617	0.266504	-0.0240553	-0.645175	0.242485	0.53049	-0.230339	-0.615065	-0.590877	-1.39568	0.831826	1.04117	0.931187	0.0954416	-0.391193	-0.965013	-0.627555	0.00554869
	Std	0.202528	0.145698	0.144804	0.11401	0.155726	0.178229	0.337783	0.163218	0.240424	0.421935	0.175674	0.210872	0.157184	0.268774	0.247574	0.22214	0.213696	0.195957	0.235109	0.203915	0.211762
Sub 20	Mean	6.15746	-11.258	-1.24009	-0.645265	-8.63663	-5.87206	6.3753	8.26753	4.85911	-0.318861	-1.83778	3.6614	4.09271	-17.9723	-6.835	0.940782	-6.92812	-2.29277	0.407714	6.9138	-1.10806
	Std	3.61782	1.29763	6.74628	0.63693	0.621033	0.252295	1.03215	0.353582	0.97533	2.91536	0.513868	1.53418	1.85791	5.298	0.72607	0.269696	0.256572	0.633174	4.29142	0.543568	1.71864
Sub 21	Mean	-0.503526	-0.418417	0.366081	0.607318	0.497597	-0.125659	0.182673	0.173791	0.163255	-0.386605	0.937688	1.10681	-0.425077	-0.935009	-0.113173	-0.268094	-0.446664	-0.210744	0.616069	0.543264	0.0680789
	Std	0.163424	0.1617	0.14638	0.14645	0.163342	0.162735	0.168256	0.135684	0.144512	0.175851	0.133789	0.125696	0.218185	0.154801	0.151331	0.155135	0.19841	0.162408	0.164427	0.169819	0.160117
Sub 22	Mean	-0.444928	0.245021	0.478448	0.290657	-0.548934	-0.129604	-0.338746	0.488809	0.369167	-0.406048	0.536626	0.316682	0.312385	-0.210434	-0.188168	0.0954621	0.19367	-0.0453632	0.118534	-0.0426546	0.0545292
	Std	0.35492	0.358999	0.369803	0.363607	0.36206	0.368837	0.350874	0.355688	0.36179	0.354678	0.21506	0.181205	0.21256	0.185386	0.198976	0.216982	0.209804	0.2327	0.192953	0.205852	0.282637
Sub 23	Mean	1.11429	-0.822134	-2.09256	0.381552	1.55446	-0.0334058	-0.825938	-0.875424	-4.92859	3.10475	-0.945392	1.59459	1.36759	0.477954	0.473204	-1.76137	-2.62692	-0.974459	0.919472	0.517678	-0.219033
	Std	0.301786	0.729237	0.129126	0.172491	0.188825	0.169468	0.191651	1.47249	0.218889	0.11764	0.10479	0.139783	0.180102	0.148768	0.103523	0.132753	0.139751	0.281853	0.12164	0.138378	0.259147
Sub 24	Mean	-1.206	-0.434347	0.200865	0.216239	1.30129	1.26786	0.916929	-0.193515	-0.419416	-1.46966	0.221457	0.0670605	0.180329	0.0709308	-0.464539	0.127071	0.271033	0.278577	0.0548486	-0.0984039	0.0444302
	Std	0.237039	0.233235	0.220433	0.228984	0.229982	0.232529	0.228515	0.228101	0.219478	0.223806	0.222902	0.229808	0.227981	0.227063	0.224533	0.219053	0.24495	0.223513	0.224038	0.223125	0.227453
Sub 25	Mean	6.19498	4.05045	0.465765	-0.478434	-1.7314	-4.4684	-1.35909	0.460582	1.06046	2.91433	-1.1442	-1.01922	0.474262	0.61147	2.38673	-0.0535402	-0.110789	-0.828831	-0.423919	-0.484461	0.325837
	Std	0.306444	0.322489	0.300208	0.310304	0.404833	0.351765	0.361063	0.356684	0.370419	0.424255	0.312068	0.293843	0.397806	0.303637	0.397036	0.372705	0.344865	0.346375	0.379873	0.298888	0.347778
Sub 26	Mean	1.90546	2.73743	1.02797	-2.54196	-3.70994	-1.99807	-1.11341	4.14808	4.37179	-0.988856	1.60071	-0.0199968	-1.9724	0.230712	-0.431541	0.00519197	0.298799	0.0772973	-0.0549925	-0.852094	0.136009
	Std	0.177471	0.222387	0.218643	0.235186	0.123803	0.135971	0.284699	0.136797	0.168252	0.197087	0.231889	0.145759	0.156193	0.155477	0.125494	0.142544	0.148256	0.170438	0.170643	0.208423	0.177771
Sub 27	Mean	-1.35953	2.88928	1.65979	-1.1303	0.338286	0.292281	-0.0145594	1.173	-0.369445	-2.16808	-0.490566	-0.0019321	1.31322	1.27399	0.948333	0.868367	-0.0427302	0.587767	-0.482639	-0.164811	0.255987
	Std	0.364015	0.384856	0.412774	0.72537	0.343209	0.370994	0.325155	0.339016	0.343523	0.586661	0.473863	0.442621	0.443652	0.417261	0.409109	0.502018	0.384531	0.397748	0.393218	0.418909	0.423925
Sub 28	Mean	-0.888163	-0.565653	0.524077	1.00841	0.537133	-0.233827	0.168245	0.299074	0.33221	-0.692418	-1.02552	0.30325	-0.136006	0.810569	1.17237	0.827011	1.17827	0.12934	-0.136903	0.649629	0.213054
	Std	0.222195	0.217547	0.235858	0.241378	0.204253	0.226081	0.205022	0.237637	0.252916	0.404137	0.405098	0.248405	0.255525	0.227181	0.227798	0.242545	0.208627	0.624817	0.209765	0.212761	0.265477
Sub 29	Mean	-0.7185	-0.773468	0.181686	-0.524148	-0.0592835	-0.290654	-0.0247895	0.280082	0.62931	-0.407976	0.799895	0.641044	-0.588031	0.366789	-0.336837	-0.666934	-0.986023	0.352859	0.278892	0.612558	-0.0616764
	Std	0.214796	0.2432	0.227082	0.237136	0.156404	0.278525	0.180551	0.218897	0.194317	0.191105	0.166994	0.228929	0.187201	0.176764	0.219143	0.281351	0.258051	0.197641	0.259068	0.198225	0.215769
Sub 30	Mean	-1.60162	-0.89777	1.63811	0.816171	1.64509	0.186541	-0.907331	-1.30146	-0.734493	0.476338	2.44089	1.0995	-0.461726	-3.77185	-2.66337	0.29285	-0.254505	1.17336	1.89375	1.51508	0.0291766
	Std	0.376867	0.403233	0.37579	0.229405	0.29203	0.322248	0.290494	0.308402	0.322007	0.261938	0.291489	0.372405	0.300237	0.272554	0.461799	1.02397	0.487134	0.366606	0.338907	0.661749	0.387963

## Sheet: 40Hz
		Trial 1	Trial 2	Trial 3	Trial 4	Trial 5	Trial 6	Trial 7	Trial 8	Trial 9	Trial 10	Trial 11	Trial 12	Trial 13	Trial 14	Trial 15	Trial 16	Trial 17	Trial 18	Trial 19	Trial 20	Mean
Sub 1	Mean	-0.225192	0.113184	-0.72913	-0.65933	-0.0508315	-0.0642729	0.14401	0.333122	0.044061	-0.0535122	0.283849	0.4573	0.180742	-0.161433	-0.169589	0.0688964	-0.367809	-0.306046	0.690762	0.2106	-0.0130309
	Std	0.504768	0.308213	0.145704	0.210772	0.221859	0.217367	0.126382	0.105722	0.151708	0.304326	0.108936	0.121386	0.213275	0.109094	0.128163	0.317548	0.164571	0.266944	0.259579	0.246016	0.211617
Sub 2	Mean	0.12011	-0.329086	0.0411147	-0.544248	0.621344	0.580553	0.0806149	-0.335735	-0.138799	-0.153587	0.0122236	-0.287279	0.485013	-0.24877	0.532215	-0.0334209	0.468824	0.387071	-0.166147	-0.305396	0.0393308
	Std	0.19252	0.159925	0.22052	0.176063	0.156528	0.168032	0.270045	0.148782	0.169718	0.170183	0.158267	0.241888	0.166353	0.21321	0.179047	0.207702	0.197483	0.242963	0.156277	0.469679	0.203259
Sub 3	Mean	-0.878183	0.534139	-0.637268	-0.732323	0.949854	-0.353389	-0.123807	-0.978645	-0.726996	0.888994	-0.734585	-1.8535	-0.239653	0.232466	1.39292	1.65383	2.02529	0.271724	-1.32471	-0.859617	-0.0746726
	Std	0.615527	0.59063	0.629499	0.652324	0.710521	0.636484	0.658402	0.650429	0.693137	0.640309	0.739243	0.942293	0.757929	0.738276	0.73301	0.770618	0.816187	0.765087	0.777029	0.72975	0.712334
Sub 4	Mean	-11.721	-5.82271	4.02664	6.67845	10.9852	7.36063	4.13428	1.24557	-6.24021	-10.3074	-1.99473	-2.58087	1.29199	2.17677	1.72678	0.242809	0.6128	0.598048	0.374544	-1.94744	0.0420083
	Std	0.246589	0.562715	0.282832	0.325343	0.284444	0.262965	0.25989	0.316494	0.254225	0.248208	0.226623	0.202604	0.294507	0.218668	0.241598	0.274472	0.218437	0.201304	0.250048	0.187006	0.267949
Sub 5	Mean	1.25434	0.525683	0.546211	0.432622	-0.698911	-1.69664	-2.04144	-0.464046	0.770269	2.4248	-0.954562	0.654251	0.0530847	1.22188	-1.707	-1.40769	-0.0825997	0.127082	0.363625	-0.322385	-0.0500717
	Std	0.305309	0.161156	0.184578	0.193831	0.151214	0.186826	0.315921	0.204211	0.392985	0.184891	0.318401	0.293736	0.692623	0.180809	1.15026	0.151413	0.171095	0.150644	0.130456	0.129035	0.28247
Sub 6	Mean	-2.00869	0.787199	0.250027	0.53836	0.456729	0.380306	0.908752	0.175714	-0.00123579	-0.943791	2.7847	0.772283	-1.39248	-1.77595	-1.34359	-0.91461	-0.130848	-0.204901	0.295516	1.19525	-0.00856275
	Std	0.151983	0.093011	0.103932	0.0919691	0.0772531	0.103628	0.205141	0.133844	0.169375	0.111563	0.275468	0.131696	0.101965	0.0909482	0.204071	0.123406	0.0963306	0.140013	0.105429	0.115295	0.131316
Sub 7	Mean	-0.516699	0.0515699	0.0618503	0.434288	0.486924	0.105268	0.162198	-0.0304796	-0.295267	-0.156961	-0.124858	-0.0335657	0.16772	0.182249	0.141402	0.0203848	0.0147327	-0.0625344	0.0640207	-0.0758386	0.0298202
	Std	0.157791	0.160671	0.156941	0.168755	0.171176	0.196718	0.1576	0.160959	0.170951	0.165216	0.145823	0.159214	0.131672	0.13655	0.145927	0.140472	0.155397	0.127474	0.13288	0.125455	0.153382
Sub 8	Mean	-12.147	-4.45024	3.29475	6.28093	9.56448	15.3348	-3.24751	-11.607	-7.98299	1.52447	-0.102586	-0.180922	0.164372	0.863753	0.178182	0.0379717	0.0906463	0.389445	-0.0310304	-0.124121	-0.10748
	Std	0.168313	0.12453	0.254529	0.144964	0.0867462	0.213243	0.765697	0.110623	0.307558	0.261314	0.19554	0.221624	0.201553	0.294322	0.195718	0.23233	0.180021	0.148807	0.170722	0.171652	0.22249
Sub 9	Mean	-3.62147	-2.44336	2.04917	2.20569	3.99687	2.23093	0.0894539	-0.515306	0.0590921	-2.87232	-2.91801	-1.53633	-1.7257	6.14224	4.06546	1.94458	0.207763	0.545117	-2.08891	-1.80218	0.20064
	Std	0.164302	0.141764	0.161506	0.337712	0.425222	0.424837	0.199343	0.237237	0.368759	0.321914	0.215883	0.280754	0.223022	0.363417	0.279209	0.175733	0.205142	0.223016	0.168081	0.304998	0.261093
Sub 10	Mean	-0.0431977	-0.144079	0.438144	0.200361	0.574044	-0.0629267	-0.152243	-0.171892	-0.323238	-0.273013	-1.90992	-1.28943	0.88041	1.96475	-1.34192	-0.618515	0.332514	0.0967935	0.0434895	-0.228011	-0.101394
	Std	0.35682	0.198204	0.235912	0.190512	0.220387	0.189294	0.236782	0.233851	0.176566	0.214568	0.197143	0.17352	0.265153	0.144265	0.219226	0.150337	0.12233	0.134882	0.146107	0.179433	0.199265
Sub 11	Mean	-0.104336	-0.359968	-0.396034	0.532176	0.166612	-0.481395	-0.310595	-0.180219	-0.725479	0.322016	0.946377	0.390363	0.948968	-1.90046	-0.254465	0.322708	-0.919684	0.313233	0.806242	-1.30338	-0.109366
	Std	0.156084	0.9242	0.225021	0.389785	0.252955	0.173831	0.347227	0.15877	0.28606	0.345819	0.231447	0.347127	0.205436	0.540116	0.292547	0.225782	0.395524	0.256013	0.215377	0.249477	0.31093
Sub 12	Mean	-3.87918	0.440422	2.07049	1.785	1.34107	0.0594307	-0.212259	-0.00948872	-0.630012	-0.293354	0.5971	0.368841	0.0911164	0.0488441	-0.759077	-0.521896	-0.312822	-0.206175	0.287814	0.811277	0.0538567
	Std	0.606415	0.594033	0.57009	0.57528	0.558555	0.545843	0.527518	0.53494	0.521529	0.53287	0.344614	0.366916	0.317226	0.315003	0.304688	0.299161	0.324478	0.299818	0.292096	0.288387	0.435973
Sub 13	Mean	2.47553	3.4782	-3.52731	-4.7056	-6.35976	-1.23966	-1.94594	-4.95126	4.54968	2.6472	3.50293	1.50413	-1.63224	-2.16149	-0.692588	-1.32523	-2.3327	-1.98322	-0.497968	-1.94389	-0.85706
	Std	0.46498	1.33346	0.263459	0.254402	0.476336	0.652372	0.420047	0.269751	1.21747	0.488506	0.698663	0.245166	0.284307	0.210516	0.565591	0.417282	0.270045	0.264866	0.234801	0.201991	0.4617
Sub 14	Mean	9.2236	6.74748	0.532501	-9.5676	-15.9318	-1.96256	-5.0988	5.27432	8.96765	6.57142	-3.92482	1.13407	5.76742	3.00766	-9.34356	-5.24107	-1.90933	-2.11568	4.31759	2.9288	-0.0311368
	Std	3.30815	1.24345	1.61873	2.16135	1.74428	1.40639	1.89056	1.69463	1.78517	2.08507	0.834433	0.755774	0.863119	0.358566	0.484543	0.259077	0.330486	0.724109	0.314365	0.888404	1.23753
Sub 15	Mean	3.12786	0.268022	-1.03985	-1.21114	-1.34467	-0.919671	-0.553953	-0.0917246	1.04938	1.21435	0.426823	0.103028	-0.116903	-0.38408	-0.0089575	-0.216631	-0.0128496	-0.0356852	0.0320727	0.114254	0.0199831
	Std	0.283366	0.241971	0.24864	0.263125	0.255899	0.252579	0.263286	0.283235	0.256058	0.270322	0.239288	0.235827	0.228954	0.23229	0.245495	0.249423	0.269594	0.241209	0.243512	0.260438	0.253226
Sub 16	Mean	-0.363906	0.793519	-1.63962	-1.94114	0.115134	-0.183808	1.66624	3.43297	0.259987	-4.52019	-1.77337	-2.41509	-0.258518	0.36043	0.993168	2.64586	0.182154	-0.276511	-0.285695	-0.373436	-0.179091
	Std	0.439928	0.533912	0.444669	0.501721	0.466337	0.477146	0.500296	0.561616	0.433284	0.47891	0.319111	0.296291	0.338153	0.306402	0.294193	1.40557	0.294939	0.286254	0.339952	0.323559	0.452112
Sub 17	Mean	-0.547193	-0.306501	0.751897	1.9852	0.154575	-1.29178	1.36561	0.428853	-0.187753	-0.384896	0.259546	0.510685	-0.463725	1.02705	-0.0159324	-1.90373	1.59821	1.63478	-0.655735	-0.24961	0.185478
	Std	0.244404	0.255864	0.169759	0.13818	0.237752	0.12644	0.159533	0.239927	0.207815	0.200418	0.105102	0.211791	0.182974	0.128242	0.125652	0.161698	0.258389	0.113135	0.249708	0.148047	0.183242
Sub 18	Mean	-0.806736	-0.0400153	0.606438	0.156315	0.231721	-0.177982	-0.0659676	0.064873	0.282137	-0.397176	-0.373253	-0.0662025	0.414189	-0.105804	0.0592855	0.468764	0.746046	0.320416	0.0804874	-0.87903	0.0259252
	Std	0.222425	0.287816	0.153813	0.168391	0.132709	0.162897	0.154039	0.144382	0.163834	0.188625	0.154982	0.296792	0.163866	0.211483	0.160881	0.176773	0.187858	0.170326	0.141528	0.158173	0.18008
Sub 19	Mean	-0.245429	-0.0226088	0.668314	0.625902	-0.193072	0.14554	0.399326	0.716905	-0.765669	-2.92821	0.682579	0.308208	0.316551	-0.836587	-0.87407	0.453828	1.071	-0.193118	0.729747	0.674493	0.0366817
	Std	0.163019	0.139504	0.133178	0.222657	0.43554	0.210086	0.110043	0.166188	0.191523	2.88351	0.206336	0.235457	0.252844	0.219839	0.158552	0.166922	0.34703	0.181351	0.252406	0.364299	0.352014
Sub 20	Mean	-8.6748	0.928119	-2.43154	4.80428	8.34455	3.33259	-3.35956	-1.33632	0.451231	-6.56331	-1.71402	-1.37259	-2.32574	8.41826	5.7796	-4.86843	-2.71323	0.11468	0.32177	2.9979	0.00667187
	Std	0.459389	0.48595	2.07342	0.361796	0.381699	0.307375	3.26226	0.905535	0.299482	1.44422	0.293515	0.373574	2.3218	0.800124	3.65392	1.74728	0.428018	0.726261	0.575854	0.568064	1.07348
Sub 21	Mean	0.818668	-0.359024	-0.317645	0.132679	0.319567	0.00965553	0.307295	-0.0974002	0.27011	-0.276982	0.0306347	0.186546	0.246067	-0.639117	-0.265966	-0.389639	0.803773	0.725727	0.203721	-0.0566131	0.082603
	Std	0.15096	0.134573	0.142589	0.166751	0.196429	0.151089	0.164858	0.134838	0.149959	0.142195	0.15279	0.139581	0.120975	0.153414	0.147171	0.178636	0.146303	0.156034	0.143452	0.156732	0.151466
Sub 22	Mean	-0.480675	-0.338787	-0.432713	0.987871	1.19528	0.328538	-0.239054	-0.607951	0.258694	0.0480625	1.23888	1.02319	0.336737	-0.144687	-0.847314	-0.670283	0.298221	0.213764	-0.194566	0.334607	0.115391
	Std	0.215841	0.199664	0.539402	0.202499	0.20338	0.209156	0.375344	0.220571	0.198731	0.247378	0.260395	0.245482	0.247974	0.250055	0.276229	0.234234	0.248548	0.232659	0.233398	0.229458	0.25352
Sub 23	Mean	6.01172	0.74732	-1.06218	-0.684235	-2.80328	-1.783	-1.06947	-1.49633	-0.0423854	6.11782	0.13178	0.63195	1.89598	0.399058	-0.744298	-1.17409	-2.12514	-1.36339	-0.633267	1.56727	0.126091
	Std	0.308313	0.195193	2.02289	1.14316	0.109068	0.143282	0.157261	0.160021	0.157119	0.262265	0.1041	0.152094	0.150899	0.147772	0.12092	0.158367	0.399153	0.136007	0.165225	0.295323	0.324422
Sub 24	Mean	0.18542	0.12623	-0.292256	-0.20555	-0.136061	-0.0522151	-0.300833	-0.124357	0.316824	0.0916244	-0.578621	0.000818806	1.20645	0.4515	-0.412211	-0.506891	-0.0905342	-0.232285	0.350295	0.0409958	-0.00808293
	Std	0.262896	0.27244	0.268634	0.27852	0.279354	0.283875	0.276339	0.271597	0.271498	0.271944	0.26296	0.265073	0.276777	0.291834	0.277599	0.27551	0.281557	0.306505	0.274655	0.281498	0.276553
Sub 25	Mean	-1.8561	-2.7934	3.70551	1.89028	-1.43789	7.41304	1.03342	-2.58447	-2.35401	2.61362	0.0323166	-0.297934	-0.319513	-0.205316	-0.0855165	-0.586854	0.301079	-0.0324308	-0.120246	-1.83375	0.124092
	Std	1.5389	0.193202	0.306652	0.233024	0.233635	0.165743	0.423488	0.2158	0.205407	0.16846	0.291227	0.299261	0.32657	0.343299	0.334081	0.376383	0.326936	0.295855	0.320664	0.318106	0.345835								s
Sub 26	Mean	5.94483	1.89166	-4.93113	-1.71083	-1.05326	-1.95841	-1.47652	2.5546	1.94779	3.46876	0.885895	-0.237102	-0.532155	-1.43027	-1.12552	-1.56352	-0.937056	-1.06018	-0.196268	-0.0999974	-0.0809341
	Std	0.259349	0.154391	0.148702	0.178991	0.846846	0.384846	0.365332	0.151102	0.418113	0.34518	0.273576	0.145768	0.136282	0.379518	0.220887	0.134037	0.32857	0.186088	0.190654	0.315401	0.278182
Sub 27	Mean	-0.00689213	-0.00498402	-0.00312363	-0.0025928	-0.00201184	-0.000306909	0.00056714	0.00133169	0.00239822	0.00336624	-0.00481627	-0.00464502	-0.00423327	-0.00307384	-0.00234697	-0.000932705	0.000269104	0.000613183	0.00252411	0.00374129	-0.00125742
	Std	0.000286146	0.000306112	0.000289631	0.000291403	0.000284241	0.000296455	0.000288871	0.000288329	0.000295506	0.000292234	0.000271905	0.000299178	0.000306912	0.000293776	0.000289807	0.000291844	0.000290947	0.000301423	0.000297631	0.0002967	0.000292953
Sub 28	Mean	-0.123056	0.332234	0.394719	-0.0664696	-0.309901	-0.106944	0.194488	0.260224	-0.0297814	-0.0132211	-0.498845	-0.0649496	0.768426	-1.33929	-0.967478	-0.323442	-0.386184	-0.278122	0.327151	0.761255	-0.0734591
	Std	0.396328	0.347629	0.355131	0.345627	0.367317	0.327995	0.45624	0.405526	0.344559	0.382528	0.271123	0.255054	0.290721	0.23854	0.254981	0.274136	0.230093	0.227938	0.234696	0.321819	0.316399
Sub 29	Mean	3.37493	-0.407417	-0.494225	-1.45336	-1.71584	-1.20958	-1.30359	-0.366963	1.49881	2.06423	-0.805646	0.0773071	1.04989	0.257984	0.538405	-0.325583	-2.0019	-1.38389	-1.00011	1.40709	-0.109974
	Std	0.27504	0.191138	0.234462	0.203087	0.167725	0.208598	0.192735	0.361022	0.184897	0.354153	0.27296	0.168	0.236271	0.190231	0.205003	0.235522	0.275899	0.191875	0.299875	0.270501	0.23595
Sub 30	Mean	1.7805	2.30068	-0.493103	-3.13683	-4.41866	-5.53574	-2.25057	1.40795	3.67855	0.609202	0.675598	-0.538162	-0.576219	-0.536444	0.276423	0.446142	0.853321	0.410572	0.055207	-0.12326	-0.255742
	Std	0.326988	0.31673	0.43112	0.317452	0.524227	0.515906	0.37307	0.458815	0.43792	0.367365	0.397837	0.368552	0.458859	0.406536	0.376233	0.490303	0.3392	0.379425	0.386051	0.305352	0.398897

## Sheet: 40.5Hz
		Trial 1	Trial 2	Trial 3	Trial 4	Trial 5	Trial 6	Trial 7	Trial 8	Trial 9	Trial 10	Trial 11	Trial 12	Trial 13	Trial 14	Trial 15	Trial 16	Trial 17	Trial 18	Trial 19	Trial 20	Mean
Sub 1	Mean	0.49718	0.0319774	-0.337636	-0.300257	-0.173897	-0.0324398	0.196886	0.0182759	0.0345122	-0.245786	-0.605041	0.651028	0.211245	-0.525175	0.0100782	-0.193737	0.100981	-0.163579	0.265783	0.250441	-0.015458
	Std	0.401367	0.0955512	0.183389	0.39756	0.101182	0.316544	0.209774	0.227445	0.176452	0.190913	0.263815	0.0707198	0.201998	0.133271	0.0855046	0.139192	0.231442	0.137548	0.510262	0.359871	0.22169
Sub 2	Mean	-0.061899	-0.421574	-0.0294939	0.0564514	0.633352	0.80476	0.575877	0.0282803	-0.315328	-0.466168	0.380531	-0.0596005	-0.214977	-0.0948116	0.448577	0.383927	-0.290717	-0.321834	-0.154046	-0.317359	0.0281973
	Std	0.169515	0.162356	0.155725	0.246686	0.157079	0.149433	0.175444	0.15259	0.215887	0.148647	0.1759	0.163114	0.202601	0.16431	0.222349	0.212753	0.244582	0.17052	0.176042	0.162469	0.1814
Sub 3	Mean	-0.272804	-0.114187	-0.362428	-0.4906	1.26438	-0.137789	-0.237396	0.125452	0.336947	0.0875173	-1.45233	-0.462906	0.209825	-0.298868	0.819228	1.29071	1.83869	-1.04109	-1.00617	-1.05157	-0.0477698
	Std	0.595162	0.588298	0.599027	0.651482	0.620286	0.60029	0.595671	0.640279	0.641502	0.633292	0.721989	0.729955	0.753911	0.736413	0.772823	0.753103	0.783925	0.754324	0.79454	0.74375	0.685501
Sub 4	Mean	-8.50606	-2.08978	0.0309954	9.63296	10.6782	5.78493	4.95826	0.163872	-6.70669	-9.16842	-2.51341	-1.987	2.07561	2.22493	2.23889	1.71683	0.0114974	0.372898	0.751665	-1.62944	0.402037
	Std	0.268091	0.283305	0.3722	0.303353	0.21811	0.319637	0.247795	0.282365	0.317709	0.274925	0.26688	0.29485	0.245293	0.21245	0.219422	0.226432	0.250583	0.288748	0.216311	0.203602	0.265603
Sub 5	Mean	0.839653	-0.0543986	0.70166	-0.520791	-0.934629	-3.95447	-2.42369	-0.237495	1.94354	2.03409	-5.1756	1.66497	1.99598	-0.277462	-0.428125	-0.649983	-0.274142	-0.544828	-0.541529	1.52597	-0.265564
	Std	0.199633	0.181532	0.166405	0.161502	0.143624	0.696086	0.144636	0.203116	0.130688	0.151938	0.81036	0.260098	0.185983	0.521921	0.152512	0.182145	0.351308	0.35887	0.569857	0.200529	0.288637
Sub 6	Mean	-0.111156	0.60152	0.0692225	0.420897	0.22721	0.303219	-0.214772	-0.174635	-0.141592	-0.916063	3.27315	0.790041	-1.47278	-1.80059	-1.91861	-1.02549	-0.489383	-0.449763	0.0588196	2.27791	-0.0346426
	Std	0.112624	0.111005	0.121115	0.087631	0.0976402	0.156916	0.107813	0.132973	0.103678	0.117999	0.0783464	0.0827372	0.112324	0.0831109	0.11164	0.107955	0.126188	0.105971	0.228142	0.139126	0.116247
Sub 7	Mean	-0.18514	-0.0440428	0.0231748	0.372973	0.205278	0.222589	0.0960784	0.153693	-0.151125	-0.15177	-0.40419	0.0658188	0.233046	0.151506	-0.0204169	0.0569288	0.0477644	0.107327	0.119451	-0.120305	0.0389318
	Std	0.160532	0.159272	0.162958	0.186576	0.155803	0.177335	0.167935	0.169226	0.167393	0.167767	0.143181	0.141167	0.147042	0.133777	0.136668	0.133254	0.132808	0.140558	0.131084	0.128054	0.15212
Sub 8	Mean	-7.04141	-1.97394	0.985406	9.07064	10.0625	18.6688	17.8747	-13.0352	-5.61539	-2.35889	-1.25843	0.00311277	0.338762	0.969497	0.591033	-0.405033	-0.446429	0.575198	-0.195177	-0.756565	1.30266
	Std	0.100814	0.10587	0.200294	0.246024	0.396948	1.09435	1.4734	0.239048	0.396494	0.201796	0.188317	0.192026	0.19864	0.209046	0.222259	0.22061	0.232378	0.134009	0.224003	0.241835	0.325908
Sub 9	Mean	-3.00563	-2.47078	2.98587	3.41572	2.72328	1.41339	1.68129	-1.90505	-0.914567	-1.5462	-1.78875	-1.09311	-1.96338	6.81535	4.95109	2.50918	2.03427	-0.483614	-0.810924	-1.97393	0.528676
	Std	0.155887	0.180848	0.136814	0.17802	0.178606	0.250064	0.177398	0.343247	0.161573	0.16929	0.205162	0.301826	0.242883	0.60008	0.333037	0.347438	0.206844	0.37072	0.368007	0.647447	0.27776
Sub 10	Mean	-0.336329	-0.51954	-0.240726	-0.23954	1.16757	-0.183383	-0.261275	0.562479	-0.505842	-0.33393	-1.46875	-0.103172	1.18185	0.738664	-1.56263	-1.58063	-0.782608	0.356978	-0.0360086	-0.071785	-0.21093
	Std	0.262521	0.287216	0.194443	0.185874	0.273209	0.26029	0.203816	0.168431	0.164603	0.165516	0.298255	0.156528	0.172717	0.212599	0.276281	0.190033	0.180602	0.14174	0.294828	0.121653	0.210558
Sub 11	Mean	-0.240537	0.0643949	-1.36627	1.19991	0.0423005	-0.459209	0.116349	-0.675349	0.610738	0.595779	-0.330115	0.653397	-0.369063	-0.456187	-1.80904	1.75121	-0.68974	-1.72319	-0.567049	0.933503	-0.135909
	Std	0.166711	0.399415	0.2392	0.330314	0.364668	0.57626	0.729522	0.335621	0.17952	0.164531	0.266976	0.195029	0.286102	0.48715	0.862897	0.537212	0.432787	0.248188	0.340214	0.423523	0.378292
Sub 12	Mean	-1.43702	1.06053	1.7195	1.94742	0.901077	-0.117856	-0.0404893	-0.660558	-1.18425	-0.76801	0.789986	0.157675	-0.205644	0.0567026	-0.394417	-1.34093	-0.521259	-0.320762	-0.134721	0.577803	0.0042387
	Std	0.612474	0.616392	0.570697	0.547212	0.543949	0.528708	0.533238	0.517555	0.52649	0.555232	0.348575	0.317546	0.331443	0.437002	0.29324	0.314971	0.31345	0.260259	0.273896	0.264912	0.435362
Sub 13	Mean	9.24841	5.39133	-2.53566	-5.38958	0.0284724	-3.80218	-2.38558	-2.49376	1.09364	12.124	2.90413	1.76803	-2.14889	-1.95325	-2.76959	-1.87616	-2.63398	-0.00275525	1.06337	4.50964	0.506981
	Std	2.16324	1.93412	0.327036	0.187042	6.75528	0.297602	0.385821	0.283954	0.287222	2.63606	0.249162	0.547623	0.232055	0.461058	0.767519	0.361209	0.296738	0.242337	0.507913	0.889776	0.990638
Sub 14	Mean	13.6979	-6.96477	-7.03983	-18.6199	-2.34468	-2.87595	-10.2318	-9.59254	5.97607	5.9934	0.647501	0.661194	8.5663	0.265622	-6.17021	-10.9354	-4.91249	0.0572325	3.98427	3.11128	-1.83634
	Std	1.53053	1.9624	1.98312	1.82731	1.56095	1.53195	2.67236	2.16916	4.36193	1.66077	0.224332	0.638805	0.431325	0.466929	0.72958	0.30394	0.417243	0.40402	0.350114	1.17344	1.32001
Sub 15	Mean	1.04047	-0.332666	-0.60241	-1.27706	-1.58717	-1.00174	-0.8088	0.916809	0.897856	1.12407	1.20838	-0.229934	-0.318549	-0.196654	-0.094859	-0.257597	0.117603	-0.0909346	0.0837545	0.546499	-0.0431468
	Std	0.246745	0.249275	0.249929	0.249471	0.24718	0.25209	0.245655	0.299365	0.251235	0.250116	0.276639	0.235768	0.242499	0.251708	0.249476	0.247148	0.254034	0.243241	0.252784	0.258357	0.252636
Sub 16	Mean	-0.488246	-0.303538	-0.0845722	-0.292996	-0.503114	-0.0610043	4.27304	2.14202	-0.438375	-2.49415	0.705117	-1.61925	0.0115516	0.53219	1.39312	1.26828	0.809869	-0.639729	-0.296436	-1.59857	0.115761
	Std	0.446548	0.479943	0.460442	0.485186	0.500136	0.490255	1.33782	0.524703	0.480044	0.569297	0.31091	0.330416	0.337264	0.338069	0.308246	0.362264	0.351623	0.286752	0.290028	0.279131	0.448454
Sub 17	Mean	0.252837	-0.51739	0.881717	1.12521	-0.508538	-1.63571	-1.6859	-1.58762	0.52547	0.732511	0.632157	0.28234	-0.268301	0.684743	-0.289973	-2.12719	-0.298486	0.808064	-0.738374	1.0812	-0.132562
	Std	0.330658	0.285532	0.283991	0.222744	0.205285	0.116672	0.222517	0.267743	0.125412	0.251957	0.296449	0.218692	0.151874	0.149827	0.156722	0.675733	0.225046	0.295053	0.173931	0.138358	0.23971
Sub 18	Mean	-0.212547	0.223997	0.0513119	0.2127	0.639609	-0.111698	-0.124384	0.237092	-0.377651	-0.575895	-1.06543	0.53608	0.329884	0.267057	0.33471	0.284373	0.511023	0.22777	-0.296355	-0.802323	0.0144661
	Std	0.131559	0.128676	0.177702	0.153267	0.134137	0.151689	0.256338	0.165257	0.218979	0.198312	0.249096	0.158201	0.149924	0.173689	0.154769	0.187127	0.162303	0.141649	0.138007	0.162699	0.169669
Sub 19	Mean	-0.631734	0.144441	0.333515	-0.746003	-0.399619	0.114083	0.783791	0.412051	-0.664522	0.607407	0.434405	0.26526	-0.228998	-0.933898	-0.386716	-2.24293	0.727709	0.377993	0.40016	-0.09718	-0.0865395
	Std	0.203351	0.226642	0.252936	0.196207	0.186639	0.364095	0.172922	0.154266	0.178706	0.23603	0.365812	0.200883	0.258632	0.238372	0.222791	0.389832	0.237337	0.28179	0.24554	0.289061	0.245092
Sub 20	Mean	-2.49942	3.16478	2.91926	-0.892417	6.61013	4.78226	4.74621	-0.793919	0.366517	2.47085	-3.1569	-1.99725	-3.39631	11.9173	-1.69332	-4.27175	-3.5749	2.50081	0.960206	-10.3181	0.392198
	Std	0.686218	0.454896	0.318365	3.1122	2.07291	0.534078	0.40077	0.59662	0.493866	0.422582	0.370974	0.391876	0.473319	0.562739	1.56902	1.6808	0.414882	0.637544	0.541475	2.17313	0.895414
Sub 21	Mean	-0.062911	-0.30233	-0.310638	0.122722	-0.0258522	0.00038152	0.0522681	0.263837	-0.189655	-0.374569	1.30562	-0.264703	-0.345784	-0.720387	-0.631044	-0.103879	-0.047406	0.495745	0.631667	-0.612311	-0.0559614
	Std	0.184444	0.155337	0.129786	0.131788	0.145511	0.146041	0.144983	0.13977	0.138089	0.31769	0.248163	0.126098	0.122118	0.127484	0.261456	0.170983	0.174082	0.152652	0.15022	0.151676	0.165919
Sub 22	Mean	-0.172799	-0.0740509	-0.671479	1.47611	0.452695	0.174188	-0.403886	-0.620314	0.282474	0.828375	-1.03627	0.47768	0.291355	-0.324012	-0.459389	-0.432247	-0.575031	0.41327	-0.00355733	-0.530505	-0.0453694
	Std	0.170226	0.22333	0.185607	0.238225	0.195459	0.453533	0.207615	0.230765	0.172622	0.472398	0.360419	0.275402	0.233791	0.256848	0.25171	0.636297	0.236591	0.233356	0.239693	0.260378	0.276713
Sub 23	Mean	2.01236	-2.38749	-0.142306	-3.11506	-2.25011	-1.37893	-1.30705	-2.09261	1.48153	3.61616	-1.51993	0.393047	1.92363	0.733506	0.0649687	-1.73917	-0.52984	-1.00612	-1.1103	1.98976	-0.318199
	Std	0.284487	0.130088	0.41153	0.137772	0.304568	0.209448	0.212911	0.137003	0.172387	0.206639	0.120796	0.118665	0.220609	0.188673	0.117019	0.111533	0.217341	0.13246	0.156384	0.143357	0.186683
Sub 24	Mean	0.281282	-0.131139	-0.24596	-0.19345	0.112028	-0.122727	-0.0342052	-0.00766364	0.30557	0.110325	-1.45606	0.174287	1.33074	-0.0436478	-0.24525	-0.532266	-0.591743	-0.0555877	0.361985	-0.227381	-0.0605431
	Std	0.267766	0.26717	0.263947	0.272607	0.271164	0.268676	0.273479	0.27294	0.276321	0.278473	0.299478	0.268888	0.2693	0.282317	0.273774	0.279488	0.28108	0.286805	0.276014	0.28846	0.275907
Sub 25	Mean	-1.0465	-4.09551	7.06204	-1.41475	-3.89302	6.53841	4.5525	-2.34682	-1.58856	-4.11679	0.978371	-0.387946	0.103	0.641339	0.283447	0.179467	-0.968812	-0.826975	-1.34473	2.09271	0.0200437
	Std	0.223159	1.32045	0.752197	0.311063	1.4502	0.176405	0.283715	0.20226	0.296927	1.61422	0.297798	0.315059	0.345946	0.289514	0.408271	0.355214	0.35085	0.312673	0.306442	3.2845	0.644844
Sub 26	Mean	2.23922	-2.90875	-4.86563	-0.0870402	-0.342388	-3.28245	-2.53399	-0.585323	0.163447	-0.325992	2.65971	-0.833806	0.131149	-1.47781	-0.7126	-0.970568	-1.48707	1.80103	0.31728	1.84602	-0.562778
	Std	0.440207	0.370274	0.220312	0.187473	0.185779	0.192867	0.148806	0.494703	0.14286	0.148773	0.237606	0.134282	0.125136	0.15418	0.215966	0.14405	0.131139	0.219913	0.298013	0.312758	0.225255
Sub 27	Mean	-0.00558732	-0.00429941	-0.00369001	-0.00214372	-0.00140243	-0.000120567	0.000190378	0.00193257	0.00260515	0.00300446	-0.00501656	-0.00458527	-0.00406093	-0.00295883	-0.00266516	-0.00196803	-0.00063099	0.00136958	0.00209688	0.00481349	-0.00115584
	Std	0.000288811	0.000284947	0.000298066	0.000277412	0.00028393	0.000290345	0.000281838	0.000279141	0.000286241	0.000293752	0.000278884	0.000292626	0.000299013	0.000290536	0.000282288	0.000300416	0.000298792	0.000298531	0.000306849	0.000295834	0.000290413
Sub 28	Mean	0.228883	0.228068	-0.0293423	0.0524213	0.110027	-0.296739	-0.434111	0.131315	0.144187	0.0784403	1.31777	0.610591	0.575542	-1.45118	-1.5159	-0.312711	-0.487333	0.287387	0.0524953	0.639513	-0.00353355
	Std	0.359312	0.385869	0.35394	0.354341	0.339219	0.328227	0.330445	0.336662	0.345059	0.344451	0.357912	0.267111	0.241004	0.282065	0.250474	0.230205	0.241999	0.253769	0.235549	0.246693	0.304215
Sub 29	Mean	1.68351	-0.722937	-0.550124	-1.18961	-1.37274	-0.929442	-1.81308	0.287272	1.42833	1.58358	-1.39114	0.752222	1.34712	-0.250485	0.429762	-0.180704	0.381136	-1.19397	-1.11257	1.03347	-0.0890204
	Std	0.40542	0.160349	0.185541	0.196614	0.176331	0.233539	0.321991	0.258776	0.205953	0.162475	0.181937	0.210208	0.236808	0.187943	0.195401	0.18822	0.199527	0.196571	0.175508	0.21956	0.214934
Sub 30	Mean	4.50218	3.80086	3.54428	-4.54426	-6.12352	-5.35513	-4.20564	3.53808	3.66867	4.4054	0.548107	-0.477794	-0.819649	0.290485	0.142531	1.20468	1.25578	0.89874	-1.84602	-0.500071	0.196386
	Std	0.351609	0.448049	0.474469	0.577593	0.370806	0.45865	0.359559	0.514491	0.342332	0.40353	0.373756	0.427623	0.330577	0.591766	0.42373	0.346491	0.332324	0.359316	0.569867	0.286448	0.417149

[truncated: 2 more sheets: 41Hz, 41.5Hz]
