# Supplementary material for: A multi-day and multi-band dataset for a steady-state visual-evoked potential–based brain-computer interface
Source: Gigascience. 2019 Nov 25;8(11):giz133. doi: 10.1093/gigascience/giz133 (PMC6876666; doi:10.1093/gigascience/giz133)
Supplement: giz133_Supplemental_Files [file giz133_supplemental_files.zip › EMG2_Day1.xlsx]

## Sheet: 5Hz
		Trial 1	Trial 2	Trial 3	Trial 4	Trial 5	Trial 6	Trial 7	Trial 8	Trial 9	Trial 10	Trial 11	Trial 12	Trial 13	Trial 14	Trial 15	Trial 16	Trial 17	Trial 18	Trial 19	Trial 20	Mean
Sub 1	Mean	2.74918	0.892119	-0.384607	-1.44414	-1.6232	-1.34332	-0.842549	-0.0279215	0.262511	2.0385	0.577253	-0.118652	-0.150121	-0.48781	-0.851986	-0.559321	-0.19536	-0.0618459	0.45048	0.173437	-0.0473676
	Std	0.982902	0.122157	0.202313	0.272308	0.123036	0.117859	0.144854	0.116788	0.106584	0.152523	0.0986805	0.736824	0.105481	0.135045	0.104997	0.141303	0.109013	0.101032	0.282463	0.255868	0.220602
Sub 2	Mean	0.324443	0.194889	-0.613801	-0.450555	0.663864	-0.921695	-0.560638	-0.502511	-0.305244	0.878001	-0.791507	-0.708635	0.134109	1.53707	1.29445	1.20418	0.403449	0.287356	-0.738172	-0.932293	0.0198376
	Std	0.135694	0.121175	0.0987608	0.0949854	0.117176	0.101678	0.175957	0.13688	0.149706	0.111812	0.140616	0.2374	0.151228	0.116775	0.140888	0.124341	0.115631	0.0926914	0.143928	0.098526	0.130293
Sub 3	Mean	0.326721	-0.0492599	0.357719	-1.32983	0.835815	0.857671	0.283068	0.568961	0.264031	-1.12387	-0.0483709	0.314981	-0.822902	0.216504	-0.00244282	0.577672	0.104522	0.214886	0.0533608	0.465815	0.103253
	Std	0.174937	0.0664959	0.059087	0.146553	0.069833	0.144768	0.141423	0.102763	0.129891	0.0857605	0.0752677	0.094964	0.0680835	0.0962837	0.0720148	0.078008	0.0732582	0.138566	0.0729036	0.0609384	0.0975899
Sub 4	Mean	-1.78232	-0.48698	0.854445	1.24279	1.35191	-1.033	-1.45709	-0.57579	-0.56339	1.37282	-0.459834	0.127852	-0.511528	-1.04159	-0.456937	2.9084	-0.671399	-1.1508	-0.084202	-0.446424	-0.143153
	Std	0.190883	0.148649	0.132814	0.14553	0.139972	0.225449	0.1469	0.198326	0.178957	0.121647	0.302805	0.279621	0.264375	0.251137	0.262494	0.209957	0.220874	0.201585	0.222029	0.195392	0.20197
Sub 5	Mean	0.276732	-0.296051	0.156875	-0.686022	-0.217217	-0.0773006	-0.328956	-0.264324	-0.274913	1.87903	1.20267	-0.744943	-1.35245	-1.60593	-0.427749	0.372286	1.11416	0.947655	0.153711	-0.883037	-0.0527889
	Std	0.0809419	0.150246	0.131498	0.209571	0.206899	0.137513	0.133234	0.0996164	0.127083	0.085115	0.0789242	0.0847768	0.17294	0.0907272	0.0759036	0.124873	0.155812	0.0991625	0.22172	0.139473	0.130301
Sub 6	Mean	-0.497839	-0.293668	0.025319	0.510323	0.473061	-0.034735	-0.254396	0.581518	0.0762795	-0.356115	-0.648746	0.165365	0.673906	0.853118	0.883804	0.167604	0.493567	0.153722	-0.263734	-0.73563	0.0986361
	Std	0.100499	0.0624837	0.0908796	0.0595073	0.056995	0.0580432	0.0839515	0.111467	0.0744988	0.0795836	0.101427	0.20485	0.0764419	0.0797373	0.0749663	0.170935	0.0871703	0.0814265	0.22487	0.0573996	0.0968567
Sub 7	Mean	3.50173	0.380765	-1.06572	-1.66562	-1.878	-1.34795	-0.861832	-0.317342	-0.0297156	2.68046	0.946554	-0.0401371	-0.582968	-0.804584	-0.930983	-0.671133	-0.781367	-0.577559	0.389302	1.26644	-0.119483
	Std	0.0933064	0.0974703	0.0841793	0.0888781	0.106489	0.0957952	0.123222	0.0784921	0.101871	0.0734344	0.102316	0.0812469	0.0846579	0.0731804	0.0696722	0.0753661	0.0733315	0.0768409	0.103312	0.0847095	0.0883886
Sub 8	Mean	-0.135101	-1.03368	-0.539337	0.611309	0.802508	0.226641	1.3122	0.87774	0.250121	-2.15158	2.53525	-0.609952	-3.25408	-2.58848	-3.07959	-2.41465	2.85589	4.39341	-0.775343	-1.28579	-0.200125
	Std	0.221013	0.089426	0.113705	0.0950587	0.0927966	0.119213	0.213457	0.442135	0.267668	0.835109	0.111279	0.126254	0.260786	0.110856	0.205941	0.170376	0.467319	0.572502	0.100396	0.0943492	0.235482
Sub 9	Mean	-0.329395	-0.26124	-0.226001	-0.229794	-0.12491	0.406884	0.500539	-0.472476	0.744503	0.610568	2.11505	-1.17058	-3.74691	-6.58795	-8.29826	-9.24517	19.1939	13.7092	0.362281	-6.88265	0.00338169
	Std	0.21629	0.223705	0.227029	0.239811	0.196863	0.2125	0.199981	0.20066	0.194643	0.24243	1.04521	0.218004	0.296191	0.273995	0.195765	0.614785	0.700443	0.516293	0.374591	0.239739	0.331447
Sub 10	Mean	-0.341182	-0.283064	0.536073	-0.393236	-0.327313	1.09899	-0.776071	0.173395	-0.162387	0.365969	-0.13335	-0.832949	-0.0880765	-0.70803	0.0964414	0.203296	0.662083	0.69936	-0.762643	-0.061657	-0.0517174
	Std	0.145354	0.266746	0.154507	0.216324	0.198117	0.132432	0.165691	0.196067	0.138613	0.128616	0.176067	0.143095	0.204232	0.156425	0.55643	0.214962	0.138896	0.26909	0.168783	0.13906	0.195475
Sub 11	Mean	1.31475	1.67426	0.571895	-3.57037	-4.50109	-2.23891	3.59968	4.46025	2.75229	-3.38194	5.41603	1.40727	-3.57216	-6.12076	-8.03645	-8.60661	-3.9953	0.135946	2.09644	5.93111	-0.733184
	Std	0.65539	0.255177	0.839266	0.251618	0.343307	0.887217	0.439062	0.33358	0.444443	0.285822	0.835863	0.502734	0.292402	0.104836	0.109011	0.143548	0.121525	0.119259	0.187263	0.618369	0.388485
Sub 12	Mean	0.130872	0.254627	-0.131444	0.172824	-0.331718	-0.646236	-0.779578	0.318749	0.189099	0.491147	0.31384	0.0629993	-0.22434	-0.647554	-0.166945	-0.153443	-0.199427	0.132277	0.164895	0.143671	-0.0452841
	Std	0.144512	0.15235	0.1474	0.104296	0.112355	0.127189	0.142392	0.122357	0.173678	0.0523682	0.128919	0.178646	0.124	0.126354	0.121309	0.114855	0.120148	0.146841	0.107182	0.118617	0.128288
Sub 13	Mean	4.39848	-4.03191	-7.4524	3.09594	0.587314	9.19897	0.94558	3.38827	-0.969051	3.32558	3.35588	-4.96658	-2.7485	-1.78564	-2.2342	-2.57449	-1.45269	0.215218	0.775572	3.48508	0.227822
	Std	0.509876	0.421928	0.362379	1.23401	0.705095	0.580242	0.42093	0.390442	0.40074	6.00573	0.238776	0.667822	0.551604	0.195503	0.286351	0.264109	0.494285	0.241197	0.293436	0.921761	0.759311
Sub 14	Mean	-0.765893	-0.8272	0.339025	0.691162	0.807586	0.416973	0.0948895	0.0199016	-0.492823	-0.521216	0.123742	0.530575	-0.849917	0.0491694	-0.288647	-0.486574	-0.566926	-0.701736	0.151626	0.695613	-0.0790335
	Std	0.417029	0.420009	0.413011	0.40269	0.403546	0.398641	0.44056	0.399156	0.415677	0.413706	0.379746	0.392389	0.402947	0.387616	0.389074	0.395915	0.392741	0.413653	0.413071	0.376357	0.403377
Sub 15	Mean	0.227325	-0.173769	0.010914	-0.181613	-0.0440698	-0.268401	-0.364805	0.323612	0.469159	0.108606	0.234011	0.66839	0.460826	0.710461	0.530396	-2.85145	-0.53152	0.815972	0.37993	0.299093	0.0411533
	Std	0.0962251	0.089632	0.111981	0.102206	0.100302	0.0937599	0.123966	0.0938206	0.091277	0.120495	0.195743	0.0922517	0.106288	0.0988879	0.0951022	0.180134	1.16554	0.148283	0.573139	0.0883181	0.188368
Sub 16	Mean	0.535358	1.77596	0.847224	-1.38545	-0.523301	-0.279186	0.701233	-0.588444	-0.0026179	0.105303	0.00505051	-2.0844	-0.30076	-0.184454	1.61371	0.666157	0.576211	0.951656	-0.848244	-1.42304	0.00789807
	Std	0.909508	0.795835	0.772976	0.737708	0.748012	0.850884	0.816897	0.837759	0.909573	0.935748	0.685837	0.735561	0.688974	0.872592	0.971609	0.708744	0.693652	0.703818	0.720471	0.752379	0.792427
Sub 17	Mean	-0.0186763	-0.14084	-0.330367	-0.278008	-0.397102	0.108721	0.390555	-0.358178	-0.232482	-0.439101	0.732015	0.515505	-0.0115251	-0.28928	-1.17314	-1.30982	-0.925572	-0.155801	0.195145	1.48772	-0.131511
	Std	0.303421	0.309351	0.312032	0.31068	0.324957	0.304981	0.311303	0.342994	0.312833	0.329358	0.352667	0.380941	0.347563	0.356459	0.352432	0.356528	0.459398	0.371303	0.387673	0.385558	0.345622
Sub 18	Mean	2.46679	1.58131	-1.21604	-1.39939	-1.44521	-0.948641	1.31934	0.58624	0.0669813	1.0954	-0.175993	-0.36538	0.192261	-0.558512	0.809852	-0.220921	1.49233	1.07774	-1.91675	-0.759968	0.0840725
	Std	0.190862	0.164894	0.301609	0.087421	0.084658	0.178818	0.106443	0.21805	0.116084	0.317082	0.184791	0.261407	0.170571	0.126736	0.208349	0.12832	0.127819	0.153139	0.132834	0.108039	0.168396
Sub 19	Mean	-0.92275	-0.0409303	0.227211	0.375382	0.595268	0.410065	0.180501	-0.196748	-0.293833	-0.615662	0.111359	-0.229106	0.432251	-0.0445537	0.0146731	-0.179325	0.156122	0.110407	0.181616	0.00664632	0.0139297
	Std	0.0739077	0.072574	0.0449304	0.0461155	0.0454601	0.104177	0.0742623	0.0481522	0.117466	0.0720796	0.113187	0.110869	0.0515563	0.140611	0.0774565	0.0690431	0.0718725	0.0545389	0.0607326	0.200366	0.0824679
Sub 20	Mean	-0.059287	-0.528488	-0.283046	0.830143	0.17508	-0.566097	-0.58017	1.86823	0.456118	-0.24136	0.497659	2.25467	2.95522	1.27589	-0.25601	-5.72668	-2.25884	0.337393	4.57812	3.04434	0.388644
	Std	0.125333	0.107484	0.0548701	0.0946613	0.124841	0.0682822	0.0628018	0.234002	0.118102	0.222482	0.0569568	0.0775062	0.304815	0.0686807	0.167021	0.083657	0.567465	0.640739	0.140027	0.137363	0.172855
Sub 21	Mean	0.0285751	0.861437	-0.208736	-0.194365	-0.779232	-0.210257	0.181657	-0.328345	-0.319732	0.319008	-0.761429	0.614059	1.47412	2.95854	0.0459432	-0.776416	-1.80658	-1.08425	-0.197106	0.639997	0.0228441
	Std	0.349356	0.313435	0.317261	0.339348	0.343543	0.330382	0.346433	0.44562	0.362224	0.368494	0.373289	0.336526	0.411169	0.529024	0.32881	0.325073	0.358258	0.322205	0.405638	0.373337	0.363971
Sub 22	Mean	-2.9379	-1.46076	-1.60514	-1.06925	-3.33053	4.06471	2.57197	0.223699	-0.840057	-0.952671	1.13579	-2.05358	-0.805119	3.42739	3.95905	2.53798	-1.91991	-1.17168	6.06746	-0.194265	0.282359
	Std	0.270842	0.327018	0.579795	0.258713	0.430371	0.288455	0.504705	0.256005	0.366986	0.28161	0.495948	0.32061	0.169704	1.98608	0.27233	0.416309	0.432187	0.298609	2.41715	0.201157	0.52873
Sub 23	Mean	-0.0192465	-0.331949	0.668119	0.214088	-0.347266	0.402851	0.00177998	0.0576184	-0.942276	-0.276342	0.267623	-0.574384	-0.744678	1.10754	-0.30199	0.0608672	0.638859	-0.818267	-0.201878	0.198321	-0.0470307
	Std	0.113741	0.0820192	0.0830578	0.100173	0.0791613	0.0789549	0.159809	0.0855082	0.177181	0.0600144	0.0507497	0.0731908	0.0625706	0.138668	0.0893412	0.105662	0.107421	0.12854	0.0700891	0.115873	0.0980863
Sub 24	Mean	-0.187637	-0.0935735	0.0193635	-0.0166215	0.257532	-0.372245	-0.42497	-0.473338	-0.328682	0.281144	-0.260758	-0.25432	0.297949	-0.26276	-0.478939	-0.741365	-0.0499222	-0.381853	0.438076	0.38816	-0.132238
	Std	0.396602	0.390206	0.391481	0.395812	0.383091	0.360014	0.363098	0.369826	0.346551	0.365101	0.407863	0.427289	0.398717	0.395317	0.372301	0.377639	0.361109	0.359364	0.408169	0.33581	0.380268
Sub 25	Mean	0.692616	-0.315113	-0.431934	-0.660674	-0.4028	0.163897	0.290501	0.447636	0.351108	0.474013	-0.322924	0.366376	-0.413734	0.416721	-0.988639	0.496152	-0.283056	0.00126856	0.421436	-0.86776	-0.0282454
	Std	0.223592	0.130414	0.204657	0.152482	0.177673	0.139573	0.118929	0.241867	0.140883	0.153794	0.137883	0.155288	0.142988	0.15122	0.142949	0.206745	0.198239	0.11508	0.586918	0.232763	0.187697
Sub 26	Mean	-0.113037	-1.28695	1.43385	0.019785	2.17464	6.9788	1.73934	-0.998057	-1.98749	-1.60251	-1.16107	3.62116	-0.630128	-1.39446	2.07253	0.263132	-3.04519	1.48489	1.0133	-0.31955	0.413149
	Std	0.783234	0.437098	0.267118	0.319804	0.707268	0.453208	0.267499	0.308943	0.397976	0.381204	0.319772	0.310748	0.40279	0.29691	0.265197	0.373572	0.55073	0.607642	1.34043	0.519315	0.465523
Sub 27	Mean	-1.43152	-0.373142	0.180101	0.513787	-0.492051	2.68562	1.60163	-0.32324	-1.13634	-0.838454	-0.00215098	0.227274	0.788719	-0.182989	-0.590819	-0.735958	-0.000623048	0.892795	0.149629	-0.673867	0.0129196
	Std	0.180806	0.172095	0.177008	0.176568	0.186911	0.164155	0.182717	0.275811	0.290352	0.190699	0.211721	0.207186	0.201769	0.22988	0.385175	0.203174	0.237715	0.210414	0.205642	0.223591	0.215669
Sub 28	Mean	-1.95646	-0.348631	1.77821	0.981615	1.24987	0.529997	-0.850289	0.171245	0.0558353	-0.142744	-0.399985	-0.0754607	0.574697	-0.156015	0.561127	0.283938	0.0566508	0.126662	-0.395843	-0.442831	0.0800794
	Std	0.644513	0.670057	0.642416	0.673684	0.667043	0.657644	0.802877	0.666645	0.668931	0.668689	0.658619	0.686024	0.704284	0.675577	0.698515	0.660974	0.667701	0.690839	0.661103	0.609201	0.673767
Sub 29	Mean	-0.858107	-0.75065	-0.0402073	1.18574	0.715034	0.639	-1.28428	-0.020739	-0.240635	0.895959	0.566434	-0.0778921	0.227464	0.583107	-0.279396	-0.232858	-0.483565	-0.126733	-0.212204	0.613782	0.0409629
	Std	1.48577	1.49207	1.52648	1.75009	1.96122	1.78609	1.82862	1.85546	1.82268	1.83322	2.07843	2.04865	2.04005	2.02192	2.10545	2.032	2.00672	2.00494	2.01683	2.01334	1.8855
Sub 30	Mean	-0.95726	-0.645584	2.07969	0.577837	-1.68687	-0.95758	-1.53484	1.09962	0.142327	0.825805	-3.98081	4.17304	4.14652	2.0965	-0.131256	-1.04982	-1.88968	-1.06701	-0.402003	-0.29866	0.0269988
	Std	0.460509	0.20724	0.204492	0.298637	0.274745	0.728244	0.254705	0.376018	0.267238	0.683124	0.835389	0.344005	0.446594	0.81997	0.321131	0.286348	0.235494	0.240848	0.192447	0.241955	0.385957

## Sheet: 5.5Hz
		Trial 1	Trial 2	Trial 3	Trial 4	Trial 5	Trial 6	Trial 7	Trial 8	Trial 9	Trial 10	Trial 11	Trial 12	Trial 13	Trial 14	Trial 15	Trial 16	Trial 17	Trial 18	Trial 19	Trial 20	Mean
Sub 1	Mean	2.96598	1.15291	-0.98208	-1.32008	-1.6354	-1.37733	-0.85891	0.25988	0.79656	1.53593	0.422303	0.20421	-0.13718	-0.456869	-0.667378	-0.245714	0.202588	-0.001737	0.161788	0.343679	0.0181577
	Std	0.152451	0.125533	0.111925	0.134658	0.320184	0.155255	0.115066	0.107225	0.132801	0.142279	0.100618	0.0888238	0.134009	0.0988605	0.116115	0.130611	0.302269	0.17265	0.147993	0.107532	0.144843
Sub 2	Mean	0.541211	0.224982	-0.28054	-0.379924	0.161194	-0.13038	-0.182529	0.0128888	-0.0670398	1.29525	-0.503395	-0.887428	-0.255702	0.642263	1.07774	1.41562	0.490444	0.468839	-1.08434	-0.886063	0.0836549
	Std	0.147462	0.123589	0.113937	0.107414	0.112519	0.334898	0.162442	0.159397	0.177258	0.148438	0.555784	0.14822	0.144814	0.231682	0.113333	0.101282	0.0952613	0.120357	0.0963984	0.0903082	0.16424
Sub 3	Mean	-0.139837	0.188936	-2.38169	-0.926729	1.20714	0.862379	0.110051	0.687561	-0.0334259	-1.07603	0.661524	0.852061	-0.150023	0.00239595	0.0379693	0.707689	-0.218761	-0.136716	0.11955	0.284833	0.032944
	Std	0.0750125	0.107316	0.079812	0.256454	0.0937337	0.0582221	0.0584518	0.092825	0.0863222	0.363498	0.0975969	0.135643	0.0954819	0.0884707	0.0691276	0.0816995	0.100119	0.0746843	0.0672194	0.0816515	0.108167
Sub 4	Mean	-0.996693	-1.03783	1.10984	1.59831	1.59427	-0.609844	-1.39976	-0.566912	0.0726359	0.90252	-0.298914	0.250273	0.00571372	-1.21691	-0.122339	3.65715	-1.42102	-0.803241	0.167531	-0.15304	0.0365864
	Std	0.173514	0.125319	0.193846	0.141777	0.177222	0.218312	0.130601	0.185266	0.130379	0.147458	0.299548	0.254613	0.295249	0.218683	0.204948	0.282624	0.228515	0.241535	0.286395	0.236994	0.20864
Sub 5	Mean	0.494635	-0.0963058	-0.0385307	-0.289533	-0.155291	-0.428796	-0.401613	-0.179968	-1.00349	1.08683	0.748332	0.412725	-1.13163	-1.21687	-0.676487	0.327753	1.28144	1.11844	-0.414012	-0.8033	-0.0682836
	Std	0.122317	0.0895831	0.0781507	0.0970335	0.161211	0.11357	0.0866845	0.0705468	0.238728	0.187937	0.193035	0.134938	0.118999	0.160435	0.191596	0.101191	0.134662	0.079254	0.184664	0.200113	0.137232
Sub 6	Mean	-0.546985	-0.086541	0.110135	0.773771	0.435995	-0.034473	-0.371705	0.242249	-0.16321	-0.296398	-0.634856	-0.240728	0.253522	0.694705	0.771285	0.365996	0.463617	0.125671	-0.644675	-0.564996	0.032619
	Std	0.303858	0.0680454	0.100109	0.0710007	0.12265	0.0577322	0.155877	0.0940062	0.0830248	0.046516	0.112167	0.0818989	0.066884	0.0794207	0.141108	0.0561005	0.0664491	0.106406	0.0705344	0.119868	0.100183
Sub 7	Mean	3.98103	0.875262	-1.16105	-1.54055	-1.4623	-1.3997	-0.616714	-0.181933	1.00239	2.13934	1.44861	1.02167	-0.103125	-0.483369	-1.14843	-0.728949	-1.03367	-0.352536	0.589778	0.84009	0.0842919
	Std	0.0926866	0.116358	0.14374	0.111162	0.0878744	0.139245	0.0891928	0.0710257	0.0975951	0.197026	0.0675272	0.15196	0.0637971	0.0871906	0.0817527	0.0670772	0.112542	0.0958952	0.0863896	0.157064	0.105855
Sub 8	Mean	-1.08431	-0.94752	0.318445	0.918458	0.330023	1.00759	1.18128	0.39383	-0.21231	-0.144706	2.07289	1.14447	-0.525161	-2.27896	-3.95687	-1.8559	3.27674	4.18542	-0.861915	-1.55932	0.0701085
	Std	0.107801	0.170693	0.113962	0.0861752	0.161158	0.180347	0.21275	0.0989936	0.136854	0.171523	0.26404	0.185166	0.149225	0.135088	0.169359	0.144486	0.178738	0.0798685	0.151919	0.134935	0.151654
Sub 9	Mean	-0.146338	-0.275521	-0.327339	0.0961038	-0.423449	0.617844	0.268246	0.179669	-0.555805	0.239986	2.22871	1.66534	-2.03883	-6.20193	-7.94808	-10.6385	22.3415	11.6793	-2.83302	-4.45464	0.173666
	Std	0.197959	0.211269	0.205263	0.214528	0.203593	0.252955	0.202307	0.289064	0.260056	0.234064	0.230256	0.21183	0.254292	0.206535	0.242375	0.600259	0.440778	0.264834	0.324055	0.434558	0.274041
Sub 10	Mean	-0.618184	-1.12146	1.46693	0.78936	-0.699317	0.321159	-0.64812	-0.24479	0.277349	0.0298609	0.141332	0.84888	-0.553711	-0.176402	-0.0396194	-0.074081	0.668237	1.02807	-0.451679	0.380778	0.0662295
	Std	0.228571	0.115369	0.158648	0.133075	0.131626	0.114343	0.140604	0.160282	0.140736	0.161248	0.3501	0.146152	0.176163	0.181074	0.129605	0.145546	0.160067	0.297393	0.210042	0.194245	0.173745
Sub 11	Mean	1.81225	1.0426	-0.348372	-1.76988	-2.81778	-2.23496	3.35048	4.27864	0.536157	-2.84457	1.94558	0.674995	0.564575	-5.78784	-7.30583	-6.56586	-3.16201	1.12092	2.6635	2.94455	-0.595143
	Std	0.29147	0.396734	0.242736	0.358101	0.243529	0.563588	0.344725	0.258076	0.289853	0.249083	0.379878	0.549773	0.10226	0.120407	0.170279	0.210685	0.196489	0.169457	0.26144	0.350707	0.287463
Sub 12	Mean	0.323232	0.156756	0.223256	0.11936	-0.111439	-0.519753	-0.669527	0.348571	0.275908	0.621625	0.302832	0.131832	0.00021175	-0.482604	-0.247536	-0.124023	-0.226482	0.250591	0.164129	0.189029	0.0362985
	Std	0.159164	0.165399	0.138165	0.116217	0.197879	0.0959233	0.176561	0.174194	0.157497	0.0461285	0.125776	0.142431	0.126718	0.148956	0.0917846	0.117957	0.126879	0.142491	0.0918882	0.0804423	0.131123
Sub 13	Mean	9.15544	-2.98737	-9.37291	-0.939079	6.04972	-1.8997	12.0823	-0.063013	-8.15446	-9.20187	1.55714	-0.333669	-4.3774	-1.3623	-3.27837	-1.26644	-0.627865	0.851657	5.22138	4.33906	-0.230388
	Std	1.01733	0.179235	0.185944	1.54638	0.623395	3.33819	3.78131	0.437431	0.477212	0.705865	0.306495	0.349007	0.233261	0.406407	0.355102	0.359786	0.365131	0.142562	0.218939	0.289077	0.765903
Sub 14	Mean	-0.626903	-1.00928	0.356637	0.718698	1.12946	0.348775	0.146919	-0.426958	-0.112742	-0.687935	0.173825	0.47086	0.188548	-0.115902	-0.0683728	0.188478	-0.614801	-0.469096	0.680332	0.36154	0.0316036
	Std	0.398691	0.398468	0.401547	0.40552	0.466228	0.403486	0.407265	0.405681	0.404646	0.412714	0.379167	0.38152	0.386696	0.384883	0.38391	0.384553	0.387884	0.391083	0.388295	0.395699	0.398397
Sub 15	Mean	0.241403	0.148065	-0.061579	0.0510941	-0.126738	-0.117562	-0.295608	0.522515	0.0989189	0.0336604	0.565094	0.661718	0.717995	0.704429	0.765279	-2.43205	0.9183	0.397141	0.330907	0.301469	0.171223
	Std	0.10292	0.154195	0.100217	0.0967504	0.0918654	0.0879147	0.115724	0.116249	0.0973395	0.0904947	0.148374	0.153984	0.151052	0.105736	0.159177	0.145321	0.130434	0.0891248	0.0903129	0.129998	0.117859
Sub 16	Mean	-0.0237993	1.54608	0.242775	-2.18457	0.112035	-0.77578	-0.0733112	-0.571001	0.565071	0.0136082	-0.151775	-1.69261	-1.19895	-0.401707	1.78146	1.36187	0.62334	1.2251	-1.58261	-2.69788	-0.194132
	Std	0.761074	0.877046	0.780538	0.741134	0.811483	0.73728	0.84287	0.894131	1.01251	0.928615	0.700783	0.700971	0.80649	0.702388	0.707417	0.692807	0.705287	0.703787	0.701474	1.28526	0.804667
Sub 17	Mean	0.113629	-0.146543	-0.137358	0.09314	-0.250962	0.655224	0.585348	-0.181876	-0.0650693	-0.359384	0.614833	0.596339	0.160463	-0.232162	-1.25443	-1.68299	-0.418792	-0.0228612	0.762896	1.29957	0.00645064
	Std	0.310572	0.323063	0.312994	0.309078	0.309508	0.306033	0.336717	0.309864	0.329477	0.336468	0.36048	0.348501	0.353026	0.34573	0.363104	0.373425	0.363317	0.370381	0.37133	0.384939	0.3409
Sub 18	Mean	3.49175	2.54406	-1.89297	-1.64741	-2.1146	-2.14293	-0.112584	0.0365115	0.383777	1.09746	-0.51022	-0.385634	-0.869111	0.205346	1.14335	-0.52424	1.46878	1.4213	-1.45562	-0.405985	-0.0134483
	Std	0.0869654	0.171939	0.087573	0.12784	0.126973	0.158563	0.199865	0.175078	0.0957432	0.0975788	0.223344	0.133707	0.186736	0.235703	0.185057	0.133643	0.215971	0.179853	0.296818	0.0969781	0.160796
Sub 19	Mean	-1.08875	-0.407853	0.473673	0.529341	0.44264	0.614514	0.152349	-0.182404	-0.284796	-0.346547	-0.0436062	-0.00958961	-0.00135611	0.253016	0.0230805	-0.0606944	0.188337	0.0332011	0.0902328	-0.0416526	0.016657
	Std	0.0783654	0.0921722	0.0509754	0.0629393	0.0598971	0.127113	0.123992	0.0536894	0.0724009	0.142635	0.0864835	0.0877807	0.139072	0.069463	0.077403	0.170523	0.0493402	0.0651653	0.170626	0.0607027	0.0920369
Sub 20	Mean	0.194551	-0.374396	0.245252	0.685395	0.376664	-0.424435	-0.568228	1.36055	0.258639	-0.245557	0.525241	0.429656	2.20467	1.37788	0.431722	-10.9428	-2.94897	2.51309	2.89597	4.35135	0.117312
	Std	0.0780723	0.0720022	0.0902168	0.0505309	0.0673615	0.0822417	0.193573	0.336037	0.0631143	0.0733245	0.172418	0.0694357	0.0748407	0.0683636	0.111305	0.45403	1.92434	0.175559	0.460677	0.0833487	0.23504
Sub 21	Mean	-0.741208	0.999942	-0.531126	0.350183	-0.75167	-0.164748	1.00028	0.136775	-0.105688	-0.133741	-0.341793	0.55937	1.01016	3.47603	-0.241412	-0.730791	-0.788876	-0.564218	0.0104856	0.231137	0.133955
	Std	0.351863	0.317194	0.326318	0.328509	0.332903	0.332225	0.315625	0.336908	0.365765	0.361322	0.336154	0.685276	0.343576	0.330287	0.334729	0.351599	0.365587	0.367632	0.309984	0.329	0.356123
Sub 22	Mean	-1.30243	-0.950544	0.460498	0.0628273	-2.3651	5.15181	3.27658	-0.380558	-4.02683	-2.20472	-0.636411	-1.98923	-0.839575	-3.56399	3.75196	-0.0453761	-1.17733	-2.48033	0.382775	0.459536	-0.420822
	Std	0.203107	0.384197	0.384827	0.204153	0.263921	0.435525	0.417081	0.358138	0.235851	0.624929	0.527931	0.251103	0.252331	0.25085	0.408398	0.206787	0.307518	0.334862	0.366413	0.254386	0.333615
Sub 23	Mean	-0.160095	-0.3941	0.743187	0.818022	-0.704961	0.156341	-0.4916	-0.605675	-0.715533	0.671488	-0.199333	-0.391922	-0.537744	0.955237	-0.571773	1.02955	0.348728	-0.362654	-0.083955	0.154504	-0.0171143
	Std	0.161537	0.104274	0.0717447	0.0835051	0.104808	0.0997747	0.101757	0.28083	0.0618566	0.0741381	0.149571	0.0638643	0.0480278	0.0796568	0.0848822	0.138796	0.109094	0.083907	0.090536	0.0697303	0.103114
Sub 24	Mean	0.0724042	-0.217712	-0.0421794	-0.0721575	0.576831	0.212733	0.202605	-0.209693	-0.158047	0.130715	-0.0308856	0.453446	-0.054951	0.188049	-0.228638	-0.252406	-0.0972187	-0.197965	0.182216	-0.00157121	0.0227788
	Std	0.401529	0.398805	0.390249	0.402389	0.379145	0.368825	0.378987	0.349636	0.349461	0.349833	0.411179	0.414845	0.400626	0.446118	0.386507	0.379472	0.362998	0.364106	0.334323	0.331411	0.380022
Sub 25	Mean	0.316455	0.940185	-0.869418	-0.835843	0.00530894	-0.0519762	0.5139	0.39446	-0.173742	-0.541327	-0.133896	-0.0936602	0.229057	0.680505	-0.597953	0.199449	-0.116567	-0.576781	-0.265023	-0.359469	-0.0668168
	Std	0.136592	0.220663	0.128402	0.100491	0.13857	0.349233	0.12018	0.144867	0.230104	0.109264	0.0964804	0.193544	0.156471	0.126229	0.184804	0.215785	0.259047	0.173084	0.204563	0.126001	0.170719
Sub 26	Mean	-0.454506	-3.5491	1.87823	-2.11806	2.21955	6.57341	0.305306	-1.44224	-2.57971	-2.6627	-0.0540446	1.10101	2.24449	-0.866115	0.0841825	-4.12061	-9.74177	2.97143	3.77632	1.46467	-0.248514
	Std	0.406064	0.448498	0.276266	0.742058	0.456986	0.500663	0.582637	0.323515	0.343914	0.452733	0.317566	0.416647	0.307233	0.338311	0.241121	0.652523	1.44975	0.298303	0.347483	0.577501	0.473988
Sub 27	Mean	-0.676985	-0.395962	0.235287	0.525016	-0.982471	1.88925	1.65675	-0.718398	-1.33231	-0.652663	-0.470081	-0.269864	0.407571	0.220292	-0.994762	-0.507251	1.16744	0.832199	0.586668	0.0265053	0.0273115
	Std	0.206649	0.182353	0.207718	0.185803	0.25544	0.176903	0.169232	0.22329	0.181667	0.2126	0.215244	0.247245	0.218861	0.212229	0.20602	0.204505	0.20632	0.211515	0.193718	0.216719	0.206702
Sub 28	Mean	-2.01299	-1.19839	1.74188	1.02143	0.335755	0.932282	-0.712803	0.205886	-0.67432	-0.557765	-0.616077	-0.274304	-0.113549	0.259042	0.78101	0.841198	0.117871	-0.431311	0.144458	-0.43234	-0.0321515
	Std	0.738265	0.629874	0.643272	0.660142	0.669398	0.671696	0.675026	0.678831	0.664173	0.662916	0.687646	0.665774	0.714992	0.69807	0.66384	0.730429	0.706692	0.639441	0.679467	0.837957	0.685895
Sub 29	Mean	-0.604169	-0.871617	1.01532	1.6959	1.17739	1.25434	-1.35702	-0.223513	-0.355539	0.686143	0.797618	0.195343	-0.259348	0.953953	0.870128	-0.46136	-0.524842	-0.441853	0.366293	0.32913	0.212115
	Std	1.47117	1.49066	1.4934	1.48926	1.51486	1.86076	1.81761	1.82631	1.81869	1.83457	2.03582	2.02895	2.04224	2.07896	2.07665	2.01052	2.00971	2.00513	2.02077	2.0144	1.84702
Sub 30	Mean	-0.473644	-1.93366	2.71195	0.383595	-2.71705	-1.69409	0.335199	0.660972	0.334112	1.77941	1.24842	2.07734	4.95159	3.00294	0.702965	-0.97848	-2.17831	-1.39219	-0.0799188	0.381953	0.356155
	Std	0.438013	0.240904	0.218982	0.25497	0.357213	0.207523	0.472288	0.296427	0.250464	0.694011	0.998898	0.339431	0.241601	0.237246	0.206098	0.212213	0.241975	0.188074	0.358009	0.229383	0.334186

## Sheet: 6Hz
		Trial 1	Trial 2	Trial 3	Trial 4	Trial 5	Trial 6	Trial 7	Trial 8	Trial 9	Trial 10	Trial 11	Trial 12	Trial 13	Trial 14	Trial 15	Trial 16	Trial 17	Trial 18	Trial 19	Trial 20	Mean
Sub 1	Mean	1.70582	0.374138	-1.01602	-1.24767	-1.58795	-1.2013	-0.785002	-0.337788	0.422996	1.38958	0.759004	0.292977	-0.114724	-0.297658	-0.401751	-0.204566	-0.158829	0.1281	0.566124	0.248438	-0.0733041
	Std	0.17434	0.147523	0.128374	0.155587	0.128957	0.145737	0.120282	0.109472	0.11942	0.107166	0.0888985	0.0941608	0.391514	0.139211	0.171852	0.118431	0.192033	0.113296	0.172422	0.148891	0.148378
Sub 2	Mean	0.392365	-0.208006	-0.512899	-0.456629	0.624291	-0.968928	-0.164078	-0.156085	0.012935	0.143362	-0.619721	-1.20442	-0.283428	-0.0325686	1.21386	1.30042	0.132584	-0.255143	-1.15468	-1.21101	-0.170389
	Std	0.139607	0.117884	0.0978789	0.116235	0.117274	0.109398	0.114424	0.115369	0.120373	0.130921	0.150112	0.12013	0.131716	0.188793	0.110278	0.112951	0.0946769	0.0830358	0.190975	0.0852551	0.122364
Sub 3	Mean	0.505676	0.230023	-1.68881	-0.405401	1.21697	0.435826	0.0254441	0.56936	0.0499944	-0.497919	-0.68077	0.799421	-0.251924	-0.909261	0.316042	0.52672	0.00644157	-0.765532	0.295028	-1.09997	-0.0661318
	Std	0.0817427	0.12801	0.172866	0.42512	0.0695429	0.131627	0.0862284	0.0928331	0.0883484	0.0702969	0.168677	0.0647024	0.0636114	0.115559	0.0811513	0.105246	0.0686073	0.0735067	0.0605766	1.32449	0.173637
Sub 4	Mean	-1.50608	0.00384654	1.51277	1.61823	0.263205	-1.36015	-1.13309	0.019287	-0.375263	-0.467764	-0.399113	-0.0930482	0.213247	-0.755199	2.21185	3.33657	-1.51649	-0.563482	0.0415657	0.336617	0.069375
	Std	0.17625	0.236769	0.209668	0.157078	0.137494	0.139896	0.14716	0.122736	0.228484	0.200036	0.256198	0.266775	0.280499	0.250826	0.305153	0.205745	0.204771	0.256786	0.194134	0.264501	0.212048
Sub 5	Mean	0.908692	0.114346	0.34717	-0.0296151	-0.903337	-0.435502	-0.728691	0.0744875	-0.6998	0.836061	1.12584	-0.214869	-1.3572	-1.40257	0.485425	0.518012	1.39467	0.810506	0.254829	-1.04385	0.00273049
	Std	0.0885708	0.323085	0.0859523	0.0756413	0.185599	0.153845	0.145836	0.0978408	0.131724	0.0522859	0.119072	0.116443	0.229366	0.0988865	0.0761235	0.258693	0.0857013	0.13979	0.222303	0.134201	0.141048
Sub 6	Mean	-0.198009	-0.107014	0.405304	0.387742	-0.169058	-0.287802	0.0855156	0.276002	0.0014592	-0.240287	-1.3216	-0.187216	0.213531	0.576738	0.641508	0.221694	0.143097	-0.331202	-0.319581	-0.293599	-0.0251387
	Std	0.06077	0.0777169	0.0476917	0.0741769	0.0731548	0.108094	0.0528899	0.114303	0.0714918	0.104977	0.135935	0.15267	0.0790834	0.193135	0.0960904	0.0876031	0.0548331	0.0922933	0.0903125	0.0651158	0.0916169
Sub 7	Mean	2.65483	-0.35115	-1.39831	-1.49706	-1.27876	-1.41146	-0.384691	-0.453984	0.268522	1.49186	1.0845	0.476493	-0.336761	-0.539173	-0.883383	-0.647248	-0.805572	0.319584	0.166924	1.61736	-0.0953737
	Std	0.129581	0.104799	0.0798166	0.0832801	0.102691	0.083247	0.0916366	0.184611	0.115279	0.148398	0.0991299	0.135451	0.0550647	0.0799614	0.0535954	0.0826856	0.0733711	0.068073	0.103769	0.126357	0.10004
Sub 8	Mean	-0.43417	-0.659372	0.433172	0.537051	0.776415	-0.20726	0.717374	0.309981	-0.52204	-0.415958	2.36902	0.781267	-1.16251	-2.43733	-2.58416	-1.5833	3.72698	2.4363	-0.436796	-1.51545	0.00646039
	Std	0.0939285	0.114639	0.123913	0.0922321	0.091602	0.202599	0.276062	0.095686	0.296728	0.568688	0.122197	0.127367	0.0829445	0.0988418	0.102623	0.272164	0.34757	0.158426	0.0776025	0.0828599	0.171434
Sub 9	Mean	-0.106597	0.491436	-0.125598	0.096053	0.302685	0.41543	0.0881944	-0.592568	-0.465761	-0.336699	4.97264	1.4608	-2.64204	-4.45462	-8.777	-10.3511	20.2464	6.68275	-0.963707	-14.9595	-0.450938
	Std	0.224836	0.274804	0.200917	0.208644	0.202123	0.21836	0.199984	0.240458	0.707399	0.186846	0.223957	0.233652	0.206402	0.209501	0.214212	0.292412	0.843152	0.523877	0.263902	0.275846	0.297564
Sub 10	Mean	-1.30541	0.595987	1.64814	1.40126	0.0041637	0.417141	-0.435884	0.635392	0.00727236	-0.958247	-0.102305	-0.124939	0.0786389	-0.580445	0.0151612	0.160745	0.871835	0.685324	-1.46461	-0.221015	0.0664103
	Std	0.28844	0.176837	0.144789	0.15485	0.134804	0.126284	0.208948	0.163895	0.152995	0.212592	0.18573	0.199952	0.151009	0.229157	0.164121	0.207737	0.126437	0.180335	0.192834	0.181963	0.179185
Sub 11	Mean	1.34497	0.594032	-0.568127	-2.24763	-5.095	-1.21385	3.9749	6.42026	0.961895	-1.30958	12.4132	2.33619	-0.503267	-5.08081	-8.30186	-7.81519	-0.827283	2.4673	2.15979	14.8654	0.728766
	Std	0.298594	0.271112	0.345746	0.557115	0.275061	0.320515	0.454117	0.241892	0.270493	0.278473	0.169429	0.232534	0.134617	0.220702	0.256912	0.167355	0.169683	0.193347	0.176425	0.751432	0.289278
Sub 12	Mean	0.142047	0.172998	0.167248	0.249019	-0.416046	-0.841099	-0.402041	0.0290726	0.395854	0.233689	0.645217	-0.0399177	-0.323355	-0.551211	-0.070489	-0.152892	-0.0555526	0.420039	0.0663414	0.150435	-0.00903219
	Std	0.149304	0.162797	0.137997	0.135713	0.107821	0.112753	0.160061	0.123154	0.161601	0.0917566	0.134538	0.118385	0.114432	0.1194	0.117408	0.117207	0.131906	0.116149	0.0954922	0.0581886	0.123303
Sub 13	Mean	1.12011	-1.36261	-8.92241	-10.4386	-0.759463	6.09555	9.40336	8.22932	-6.41599	-10.5057	10.0943	-3.15015	-3.00851	-1.89065	-2.83874	-1.12067	-0.853176	0.373541	3.79411	0.758759	-0.569877
	Std	0.47767	1.16224	0.36204	0.223718	1.04194	0.373481	1.28926	0.528214	1.15562	0.647897	0.351887	0.416498	0.208941	0.27262	0.264662	0.325547	0.675921	0.456414	0.486056	0.440299	0.558046
Sub 14	Mean	-0.886777	-0.431488	0.625202	0.214107	0.602004	0.226976	0.0853817	0.149638	-0.520636	-0.284969	0.0822602	0.707237	-0.133542	-0.429383	-0.353354	-0.199249	-0.436078	-0.148744	0.749761	0.233507	-0.00740735
	Std	0.400718	0.402866	0.415215	0.405723	0.398825	0.400534	0.403334	0.402627	0.433335	0.415403	0.381977	0.383664	0.385148	0.38952	0.395135	0.389672	0.386567	0.404351	0.390352	0.37364	0.39793
Sub 15	Mean	0.113916	-0.158274	0.143684	-0.0191382	-0.0914419	-0.181206	-0.18087	0.0637482	0.392099	-0.116341	-0.816409	0.352927	0.67694	0.236135	0.343503	-2.71159	0.939869	0.320396	0.250874	0.376385	-0.00323968
	Std	0.097943	0.0858006	0.0887049	0.0979395	0.0880542	0.102116	0.0869891	0.105721	0.0972261	0.0861142	0.18517	0.0992687	0.0886864	0.122316	0.146015	0.144952	0.0884474	0.106361	0.0927632	0.0862834	0.104844
Sub 16	Mean	0.665152	1.4619	0.554057	0.256673	-2.50186	0.382404	-0.0608522	0.44792	0.37162	0.347737	-0.0605652	-0.275695	-1.0835	0.0293338	0.637655	2.23951	1.30255	-1.75665	-1.09088	0.178995	0.102275
	Std	0.811991	0.766526	0.768848	0.733043	1.14542	0.833335	0.890916	0.847681	0.845455	0.887262	0.780281	1.00272	0.709931	0.703258	0.743123	0.863462	0.759638	0.926897	0.808174	1.51422	0.867109
Sub 17	Mean	0.150713	0.0212994	0.0926655	-0.0234927	0.110501	0.00864256	0.0113715	-0.10397	-0.127566	-0.0114433	1.10632	0.47625	0.184781	-0.317197	-1.51858	-1.49282	-0.594886	0.125399	0.428478	1.70159	0.0114028
	Std	0.312365	0.304619	0.303898	0.331882	0.317547	0.304878	0.310128	0.306187	0.311894	0.338182	0.367954	0.348576	0.358433	0.355408	0.358092	0.351734	0.365777	0.363943	0.375011	0.39121	0.338886
Sub 18	Mean	1.77116	-0.31649	-2.30768	-1.32024	-1.10886	0.326267	0.0193873	0.0184206	0.496861	0.776629	-0.326303	-0.551747	-0.206634	-0.322838	-0.552673	-0.503129	0.107152	0.180726	-1.61507	0.777606	-0.232872
	Std	0.0869791	0.268887	0.118574	0.139664	0.0989139	0.162994	0.0908388	0.0636558	0.100535	0.233968	0.145325	0.128931	0.101363	0.135536	0.259203	0.139548	0.188266	0.125629	0.203111	0.150758	0.147134
Sub 19	Mean	-0.816911	0.18095	0.418548	0.537596	0.820789	0.261962	-0.0431941	-0.286604	-0.20517	-0.24112	-0.217655	-0.123783	0.2403	0.233645	-0.0874151	-0.154372	0.381844	0.186081	-0.0486164	-0.152427	0.0442223
	Std	0.0885627	0.0920467	0.0676039	0.0681081	0.0844025	0.047743	0.0410806	0.0585118	0.0552829	0.0565979	0.0999343	0.0654919	0.173483	0.0720636	0.0560688	0.0651449	0.0588036	0.0677925	0.0657224	0.218951	0.0801698
Sub 20	Mean	-0.414989	-0.695565	0.742651	0.634654	-0.112771	-0.816302	0.653369	0.420179	-0.345668	-0.635351	1.09777	1.25587	2.17889	1.58821	-2.71056	-14.5628	-0.41806	4.02475	-2.08066	3.35659	-0.341991
	Std	0.0606408	0.180943	0.0799814	0.0661842	0.0870326	0.0757692	0.409156	0.156063	0.098392	0.175402	0.151693	0.130338	0.153358	0.150461	0.923738	2.87927	0.437977	0.166043	0.842739	0.449157	0.383717
Sub 21	Mean	0.521148	0.835575	-0.084076	0.273939	-0.645301	0.352666	0.647928	0.565161	-0.135595	-0.251439	-1.65715	0.868272	0.844731	1.35699	-0.22832	-1.09606	-1.1529	0.085146	0.25066	0.519604	0.0935491
	Std	0.314664	0.314804	0.347811	0.341146	0.337341	0.317589	0.336383	0.314624	0.32923	0.354118	0.391469	0.440722	0.327282	0.32228	0.339528	0.331655	0.322802	0.324089	0.385116	0.311741	0.34022
Sub 22	Mean	-1.56471	-1.6881	1.10947	0.739922	8.22856	4.11508	1.75384	1.14811	-1.40249	-4.36229	1.44842	-1.96722	-1.04707	-1.55764	2.89655	1.37108	-1.56197	0.637202	2.10046	-1.55597	0.44206
	Std	0.419318	0.281685	0.297354	0.506334	1.1781	0.644716	0.558991	0.276616	0.309602	0.269511	0.288182	0.315172	0.278249	0.539405	0.400684	0.186274	0.220072	0.210749	0.269914	0.239228	0.384508
Sub 23	Mean	-0.50888	0.183804	0.745179	0.731743	0.05634	0.00520878	-0.247954	-0.0909022	-0.567214	0.940535	0.411741	-0.531027	-0.902013	-0.378845	-0.193367	0.719665	-0.0384864	-0.287323	-0.361515	-0.192572	-0.0252941
	Std	0.0970954	0.100685	0.118962	0.163716	0.0937768	0.0686066	0.0808269	0.507179	0.0942403	0.0671971	0.0509348	0.117749	0.0945927	0.0772182	0.0754809	0.0677014	0.169256	0.101026	0.10573	0.0967399	0.117436
Sub 24	Mean	-0.422909	0.109002	0.148261	0.0553342	0.562069	-0.270831	0.224617	-0.276605	0.0148203	-0.0694998	0.750157	0.108238	0.130308	0.312702	-0.554974	-0.665703	-0.311222	-0.0277535	0.386131	0.567157	0.038465
	Std	0.397496	0.394912	0.39016	0.399236	0.38056	0.364027	0.349434	0.377909	0.344924	0.406907	0.414283	0.435788	0.401541	0.397839	0.389982	0.405584	0.363978	0.385359	0.33935	0.337883	0.383858
Sub 25	Mean	1.17634	0.171132	-1.25224	-1.37461	0.326599	0.210158	0.35701	-0.196428	-0.0853539	0.250585	0.74296	-0.0233305	-0.246206	-0.359451	-0.591749	0.706331	0.159129	-0.0157806	0.277458	1.1978	0.0715177
	Std	0.197314	0.266479	0.116408	0.118152	0.194074	0.212536	0.126354	0.180788	0.117179	0.231283	0.19616	0.128973	0.16734	0.109069	0.29262	0.106566	0.184244	0.15345	0.175653	0.16266	0.171865
Sub 26	Mean	-11.0255	-0.0494247	-2.49639	-0.919765	6.21906	6.24228	-1.41014	-1.44729	-2.33998	-3.22558	0.0332076	1.15226	1.39593	-0.782772	1.47327	-3.19886	-1.30325	2.73903	2.99203	-0.169193	-0.306055
	Std	4.01707	0.368139	0.505692	0.387367	0.342482	0.665763	0.233172	0.339715	0.254467	0.334135	0.387052	0.236322	0.305678	0.519912	0.255416	0.544553	0.750883	0.490639	0.588125	0.223177	0.587488
Sub 27	Mean	-0.995099	-0.410471	0.6019	0.874504	-0.365458	2.21715	1.36749	0.567234	-1.58795	-1.20247	-0.0924975	-0.0602306	0.0455717	0.99236	-0.674204	-0.49136	1.29501	-0.241958	0.465259	-0.685757	0.0809518
	Std	0.181887	0.211766	0.256763	0.174239	0.223117	0.268491	0.182059	0.177622	0.193828	0.205877	0.21765	0.241559	0.202675	0.213039	0.212201	0.201611	0.21143	0.269126	0.214442	0.215452	0.213742
Sub 28	Mean	-2.0364	0.886664	1.29826	0.805234	1.26854	-0.649964	-1.00882	0.155739	-0.376833	-0.920262	-0.122576	-0.144137	-0.0349226	0.21337	0.544211	0.723293	0.223169	0.195756	-0.0847866	-0.472181	0.0231675
	Std	0.640485	0.639698	0.663052	0.648481	0.707457	0.64295	0.645941	0.67942	0.676319	0.659499	0.671488	0.759559	0.673715	0.657189	0.714567	0.684291	0.678252	0.679309	0.651521	0.636049	0.670462
Sub 29	Mean	-1.27026	-0.506323	1.45963	1.95812	0.615671	-0.462497	-1.1937	0.00209085	-0.418303	-0.61489	0.0138843	0.106021	-0.847023	0.729806	-0.142709	-0.404824	0.0805802	-0.347884	0.16888	0.258074	-0.0407829
	Std	1.47953	1.46639	1.52273	1.4848	1.81528	1.81551	1.82087	1.83808	1.82289	1.85188	2.01743	2.03288	2.06197	2.01531	2.04196	2.03604	2.08774	2.00705	2.0178	2.15022	1.86932
Sub 30	Mean	-0.457188	1.03788	1.55399	0.879052	-0.289993	-2.09468	-0.048548	0.127438	0.116392	0.558426	-3.97071	2.02297	4.18197	3.71721	-0.981627	-1.84282	-1.40849	-1.05659	-0.583808	0.000931701	0.0730907
	Std	0.311796	0.343155	0.215543	0.259542	0.272542	0.44494	0.31109	0.232136	0.459062	0.359717	2.51113	0.235617	0.381113	0.274932	0.459838	0.204002	0.203946	0.300921	0.255144	0.266228	0.41512

## Sheet: 6.5Hz
		Trial 1	Trial 2	Trial 3	Trial 4	Trial 5	Trial 6	Trial 7	Trial 8	Trial 9	Trial 10	Trial 11	Trial 12	Trial 13	Trial 14	Trial 15	Trial 16	Trial 17	Trial 18	Trial 19	Trial 20	Mean
Sub 1	Mean	1.25831	0.0517371	-0.763502	-1.43321	-1.5379	-1.55839	-0.953067	-0.74575	1.13881	1.36712	0.579415	0.0843782	-0.159261	-0.319722	-0.694353	-0.28752	-0.074445	0.144959	0.0933641	0.281797	-0.176362
	Std	0.141362	0.171579	0.114189	1.16371	0.11317	0.120187	0.115927	0.114263	0.104686	0.106754	0.0978227	0.095147	0.100003	0.0973091	0.132982	0.146748	0.106422	0.173035	0.13007	0.237648	0.17915
Sub 2	Mean	0.583442	0.301026	-0.308022	-0.383011	0.595442	0.0555048	-1.07538	-0.0763774	-0.0940318	0.651463	-0.750074	-1.08613	0.220816	0.228623	1.13441	1.51844	1.23727	0.328189	-0.561175	-1.30866	0.0605879
	Std	0.138989	0.466155	0.137018	0.121128	0.176063	0.158065	0.107288	0.132301	0.139363	0.180927	0.112572	0.183017	0.144579	0.132738	0.0971376	0.105001	0.258275	0.0948468	0.098849	0.0967363	0.154052
Sub 3	Mean	0.164914	0.425815	-2.03631	-0.796992	0.762898	1.26803	0.640669	0.806369	-0.625296	-0.425153	-0.492025	0.497158	-0.45296	-0.320134	0.190765	0.801354	0.757917	-1.954	-0.610372	0.49096	-0.0453199
	Std	0.064372	0.0904502	1.47103	0.530059	0.0817243	0.0761624	0.0659735	0.136918	0.0810235	0.0858805	0.125331	0.154669	0.125926	0.0700639	0.093005	0.0731497	0.0846743	0.136567	0.150056	0.0746648	0.188585
Sub 4	Mean	-0.576179	1.06527	1.33631	0.990451	0.790054	-0.239218	-1.41456	-0.755423	-0.0550903	-0.0670488	-0.240415	0.0304546	-0.0345295	-0.706069	-0.272056	2.89576	-0.319294	-0.833866	-0.694173	-0.109843	0.0395263
	Std	0.306929	0.181144	0.178569	0.167293	0.216269	0.284384	0.165202	0.206204	0.131091	0.179995	0.301278	0.264402	0.257438	0.251861	0.222429	0.226519	0.343202	0.196652	0.208634	0.230833	0.226016
Sub 5	Mean	0.509429	0.349575	0.295582	-0.224315	-1.14352	-1.27561	-0.893418	-0.371871	-0.033732	0.843666	2.12359	-0.2932	-1.17603	-0.886285	-1.06852	0.452396	0.413114	1.45489	0.777639	-0.946879	-0.0546753
	Std	0.117347	0.0923367	0.141513	0.13382	0.136719	0.116288	0.0594804	0.0922025	0.151651	0.0467273	0.204745	0.133269	0.097444	0.131634	0.304262	0.0678366	0.128436	0.100816	0.157131	0.140628	0.127714
Sub 6	Mean	-0.369229	-0.030751	-0.0962607	0.47144	0.222609	-0.214962	-0.532954	0.238847	0.00201998	-0.371641	-0.739472	-0.21394	0.473807	0.455682	0.709662	0.258503	0.528243	-0.0916491	-0.421975	-0.637882	-0.0179951
	Std	0.41916	0.120291	0.0665404	0.0915937	0.0793308	0.0530772	0.0721311	0.0966898	0.104255	0.0697643	0.0576321	0.173077	0.062273	0.160475	0.134897	0.0928954	0.111209	0.0768912	0.0842158	0.0729658	0.109968
Sub 7	Mean	1.74301	-0.693649	-1.37886	-1.63349	-1.69535	-1.42603	-1.04145	-0.234126	1.22983	1.66136	0.870397	0.212097	-0.55258	-0.495214	-0.870592	-0.730984	-0.775373	0.097941	0.440461	1.62142	-0.182559
	Std	0.100179	0.0812856	0.0836363	0.0824031	0.0990523	0.0806044	0.0748873	0.114373	0.104793	0.147909	0.155065	0.114752	0.0763556	0.0830369	0.0917179	0.0706915	0.114181	0.0740914	0.123518	0.0654163	0.0968975
Sub 8	Mean	-0.744561	-0.608525	0.1741	0.253906	0.717202	0.971028	0.403354	-0.06154	0.24279	-0.609532	2.49013	0.0695992	-1.63915	-2.27438	-2.51784	-1.21091	1.61296	3.73912	1.63629	-1.37783	0.0633105
	Std	0.0965582	0.153778	0.109013	0.079596	0.0781829	0.110024	0.16448	0.0809846	0.0927087	0.140967	0.222507	0.304692	0.578028	0.118349	0.0890879	0.135261	0.195493	0.177382	0.14256	0.0769693	0.157331
Sub 9	Mean	0.104774	0.296039	0.0215607	-0.590102	0.293104	0.196068	0.500533	-0.629046	-0.445355	0.0739962	4.24136	0.00800475	-2.83601	-5.65783	-7.3619	-9.89554	12.5217	11.5519	3.17322	-8.57474	-0.150415
	Std	0.194396	0.23377	0.217097	0.222806	0.198746	0.259004	0.205461	0.212495	0.21137	0.200848	0.243558	0.298172	0.230653	0.231367	0.194484	0.731456	3.00613	0.687506	0.667054	0.268273	0.435732
Sub 10	Mean	-1.43453	0.704606	1.09168	-0.654098	-0.0258749	0.260787	-0.215624	0.0124181	-0.825737	-0.217869	0.201991	-0.150781	0.118669	-0.28409	-0.546675	-0.406174	-0.159053	0.76198	0.134796	-0.3685	-0.100104
	Std	0.129413	0.156742	0.14655	0.214724	0.167902	0.120545	0.195534	0.247039	0.220934	0.141455	0.163831	0.202183	0.13335	0.135163	0.138021	0.125333	0.249378	0.144858	0.159853	0.19953	0.169617
Sub 11	Mean	1.48127	0.813451	0.723728	-2.85227	-5.70208	-3.78295	4.64212	2.73013	-0.44293	-1.17952	9.60795	1.63703	-1.52752	-5.92504	-6.68677	-5.20866	-4.43404	1.24788	1.57327	8.60482	-0.234006
	Std	0.254057	0.328537	0.269914	0.356849	0.249849	0.409623	0.252077	0.787093	0.233123	0.313087	0.685432	0.106198	0.11254	0.131788	0.170155	0.455811	0.188583	0.119664	0.189282	0.570634	0.309215
Sub 12	Mean	0.160282	0.190495	0.095041	-0.052731	-0.475381	-0.546081	-0.725617	0.066371	0.290281	0.30461	0.392018	0.0658352	-0.1769	-0.492507	-0.395049	-0.06519	-0.101854	0.31341	0.219965	-0.00495063	-0.0468977
	Std	0.155447	0.13135	0.128355	0.109684	0.117913	0.108846	0.250865	0.0857371	0.140636	0.172953	0.110181	0.157952	0.107826	0.112217	0.100028	0.125387	0.117046	0.126044	0.134732	0.096457	0.129483
Sub 13	Mean	-1.28634	-5.60948	-8.03296	3.80849	0.497624	-0.330251	3.28232	14.8778	-10.3902	-7.11769	6.41213	-4.87125	-3.37571	-2.29772	-1.96377	-1.56532	-1.92588	0.397527	0.692605	1.7308	-0.853364
	Std	0.319258	0.619021	0.423394	1.0483	0.856129	1.30877	0.597959	2.03256	0.666211	0.756596	0.371013	0.238533	0.178126	0.2211	0.17991	0.25483	0.326252	0.259093	0.233117	0.413096	0.565163
Sub 14	Mean	-0.936561	0.0387812	0.415352	0.871109	0.665869	0.524712	0.354918	0.0493181	-0.0878818	-0.232125	0.106377	0.550816	-0.275572	0.0630382	-0.318994	-0.266537	-0.670956	-0.141794	-0.0974006	0.445965	0.0529216
	Std	0.398526	0.41004	0.402535	0.408851	0.400877	0.425938	0.401892	0.404609	0.407343	0.421708	0.38688	0.381507	0.415691	0.384489	0.39556	0.385434	0.392831	0.392467	0.391509	0.39635	0.400252
Sub 15	Mean	-0.0403724	-0.0334539	-0.00209097	0.0578537	-0.140503	0.0147698	-0.221213	-0.222018	0.00882345	-0.0837435	-0.164961	0.560943	0.639994	0.477282	1.03967	-2.41556	-2.337	0.430929	0.0842427	0.343365	-0.100152
	Std	0.0876151	0.108605	0.0943199	0.0929606	0.0859074	0.118865	0.0891336	0.0859936	0.0993345	0.123239	0.154278	0.0996133	0.0837812	0.0905309	0.111573	0.0917682	0.121888	0.0918289	0.0905508	0.0880331	0.100491
Sub 16	Mean	-0.0642252	1.67369	0.914932	-1.04442	-0.964524	-2.01051	0.60019	-0.332365	0.741757	-0.109151	0.354842	-1.00111	-1.38104	0.26421	0.371136	-0.0992014	0.83828	0.612934	0.590584	-2.6538	-0.13489
	Std	0.769497	0.769425	0.789047	0.770024	0.851397	0.735965	0.878686	0.940327	1.26339	0.951998	0.718532	0.710699	0.860195	0.808791	0.819373	0.844688	0.984126	0.713352	0.723563	1.01148	0.845728
Sub 17	Mean	0.0703764	-0.277346	-0.111219	-0.245299	0.302741	0.413858	0.464219	0.277601	0.394837	-0.581763	1.03432	0.754517	0.344566	-0.2881	-0.68314	-1.6701	-1.55744	0.218038	-0.0591207	1.74319	0.0272367
	Std	0.308688	0.305264	0.361885	0.325286	0.316877	0.338193	0.313138	0.363852	0.333591	0.351435	0.355273	0.355117	0.355117	0.349088	0.37817	0.371706	0.364599	0.367267	0.368525	0.398831	0.349095
Sub 18	Mean	2.24355	-0.394438	-2.0707	-1.67134	-1.44481	-2.22205	1.4986	0.158945	0.522568	1.12952	1.0899	0.138116	-0.618823	0.290446	0.352957	0.223394	1.06175	0.603064	-0.870163	0.1064	0.00634386
	Std	0.381285	0.117703	0.0947269	0.110465	0.103119	0.129089	0.121937	0.0845596	0.0886241	0.120094	0.393746	0.271346	0.114216	0.135478	0.275057	0.226346	0.175296	0.182217	0.195249	0.254317	0.178743
Sub 19	Mean	-0.763891	0.197927	0.181799	0.5289	0.802709	0.577786	0.495545	-0.12445	-0.444793	-0.21668	-0.166544	-0.0839437	0.180183	0.360403	-0.15341	-0.262871	-0.172226	-0.295221	-0.0777701	-0.318876	0.0122288
	Std	0.0531565	0.115461	0.0704452	0.118458	0.0836129	0.0455764	0.0598198	0.0984618	0.0498998	0.0571462	0.0798085	0.112051	0.0513557	0.0528334	0.125577	0.0562136	0.068836	0.0969635	0.117517	0.113354	0.0813273
Sub 20	Mean	-0.517983	-0.664813	0.182721	0.622902	-0.0865718	-0.130648	-0.713595	0.179258	-2.05089	-0.514611	0.778329	1.56229	2.42514	1.34131	0.977909	-12.4793	-10.356	2.49047	3.95035	3.24488	-0.487941
	Std	0.0848867	0.110934	0.0545131	0.0518025	0.140626	0.141819	0.115392	0.103954	0.154165	0.0837502	0.128325	0.10306	0.149354	0.0895623	0.136424	0.82708	0.38178	0.199699	0.123549	0.33209	0.175638
Sub 21	Mean	0.650043	-0.590487	-0.37827	-0.404972	-0.385453	-0.642823	0.239217	0.691499	-0.309176	-0.307072	-2.00783	0.333265	0.781572	1.40133	0.490483	-1.01225	-1.89791	-0.211647	0.268482	0.614442	-0.133878
	Std	0.313101	0.402488	0.326695	0.332582	0.342015	0.335061	0.315552	0.347177	0.344076	0.353133	0.40291	0.404439	0.33101	0.327419	0.369656	0.392652	0.326389	0.394838	0.346608	0.361536	0.353467
Sub 22	Mean	-1.2196	-1.89525	0.648825	-1.03768	-3.16425	7.09011	3.93373	1.89257	-3.3982	-3.6138	1.53303	-1.73234	-1.02434	-2.86456	5.93429	-2.11642	-2.4919	-2.15331	1.68877	-1.29222	-0.264127
	Std	0.2366	0.219236	0.278312	0.340351	0.962594	0.774047	0.391379	0.271213	0.258678	0.356583	0.229386	0.220959	0.240248	0.286344	0.643069	0.208764	0.336371	0.377607	1.61065	0.489623	0.436601
Sub 23	Mean	-0.82263	0.397203	0.200237	-0.347966	-0.293308	0.28668	0.127866	-0.0251566	0.224187	0.724183	0.491624	-0.594889	-0.813449	0.608584	0.751899	0.577808	0.461304	-0.0371209	-0.1879	0.215925	0.097254
	Std	0.0926047	0.0762812	0.0663245	0.162136	0.077098	0.0907877	0.129672	0.10046	0.344547	0.0736148	0.16922	0.0873581	0.06399	0.0681278	0.0705643	0.0709797	0.0920282	0.213477	0.0797575	0.0793898	0.110421
Sub 24	Mean	-0.247717	0.00117844	0.167123	0.390625	0.125334	0.481606	-0.447244	-0.0552327	-0.0468064	0.0748583	-0.0575879	-0.301118	0.357618	0.134437	-0.206179	-0.467958	-0.155039	-0.0839095	0.336995	0.704706	0.0352845
	Std	0.401551	0.401347	0.398662	0.389642	0.400676	0.373747	0.351967	0.360369	0.357557	0.35678	0.425518	0.409541	0.423033	0.425442	0.397322	0.370083	0.391649	0.352839	0.356813	0.333464	0.3839
Sub 25	Mean	1.18584	-0.546055	-0.87585	0.10178	-0.797763	0.237115	0.149252	-0.441362	-0.207644	-0.239924	-0.202002	0.143914	-0.6268	0.0546028	0.153231	0.432623	-0.280038	-0.154192	0.280074	0.616558	-0.0508321
	Std	0.145669	0.325597	0.153552	0.454628	0.179778	0.186775	0.159538	0.317264	0.294087	0.180594	0.156188	0.132193	0.162231	0.154397	0.0976552	0.135615	0.13477	0.14016	0.110344	0.440262	0.203065
Sub 26	Mean	-4.36884	0.564538	2.28725	0.771135	4.75083	5.9849	3.15335	-1.7348	-2.28421	-2.50238	-0.482362	1.97704	0.260189	-1.24043	-1.38211	-2.97318	-1.24301	2.54958	3.10268	-1.39403	0.289806
	Std	0.317832	0.384711	0.335009	0.252222	0.426467	0.312773	0.379512	0.538897	0.300657	0.390078	0.288639	0.32096	0.362157	0.39985	0.250397	0.372673	0.409818	0.470737	0.237835	0.315066	0.353315
Sub 27	Mean	-0.563722	0.551365	0.339416	-0.841962	-0.113406	0.103675	1.61926	0.845265	-1.27782	-0.593399	0.0845329	-0.233315	0.206756	0.604787	-0.958801	-0.532032	-0.00511633	0.0511082	0.0539667	-0.765777	-0.0712608
	Std	0.175649	0.534812	0.168124	0.19396	0.172951	0.338171	0.169256	0.180013	0.182648	0.174606	0.230279	0.222904	0.204996	0.204369	0.203135	0.227118	0.220663	0.259057	0.26023	0.201304	0.226212
Sub 28	Mean	-2.33349	1.34249	1.83574	0.702093	0.851321	1.44438	-0.721456	-0.217838	-0.557769	-0.887685	-0.490425	-0.0310436	-0.108406	-0.0988205	0.0246245	0.700504	0.499641	0.160712	-0.336067	-0.984564	0.039697
	Std	0.639731	0.63971	0.639314	0.66769	0.662459	0.665156	0.655727	0.670637	0.661973	0.65235	0.693568	0.641074	0.714092	0.668763	0.645195	0.716245	0.663353	0.634019	0.63364	0.638254	0.660148
Sub 29	Mean	-0.608886	-0.275696	0.0989791	1.35157	0.0813491	1.32825	-1.14821	-0.858787	-0.35752	0.0962723	0.181587	0.210744	-0.302649	0.759926	-0.173937	-0.699129	-0.600289	-0.415269	-0.303251	1.29473	-0.0170104
	Std	1.48917	1.4824	1.52881	1.53391	1.80382	1.81134	1.82187	1.82768	1.82834	1.78185	2.01455	2.19923	2.03682	2.01309	2.33696	2.02022	2.02469	2.00416	1.99832	2.01927	1.87882
Sub 30	Mean	-2.28546	1.88832	2.59578	-1.01342	-1.81956	-1.67259	-1.97407	-0.966994	3.59573	0.666211	-6.74925	3.21231	3.33468	2.45571	2.17686	-1.27371	-1.72966	-0.171821	-0.657646	2.60954	0.111049
	Std	0.214605	0.249442	0.210755	0.338502	0.384706	0.280016	0.279487	0.229841	1.28593	0.196281	0.301745	0.364939	0.390347	0.266571	0.322834	0.228621	0.313738	0.264342	0.450811	0.620345	0.359693

## Sheet: 21Hz
		Trial 1	Trial 2	Trial 3	Trial 4	Trial 5	Trial 6	Trial 7	Trial 8	Trial 9	Trial 10	Trial 11	Trial 12	Trial 13	Trial 14	Trial 15	Trial 16	Trial 17	Trial 18	Trial 19	Trial 20	Mean
Sub 1	Mean	0.409104	-0.230741	-0.0604858	-0.271617	-0.378995	-0.150749	0.0542115	0.189381	0.0600401	0.097521	0.112094	0.069287	-0.189134	-0.0786078	-0.490462	0.202145	0.231076	-0.0232211	0.00215017	-0.129641	-0.0288322
	Std	0.0984805	0.0812839	0.0979531	0.084497	0.0871152	0.0971177	0.097177	0.0984752	0.0871968	0.12883	0.103634	0.103893	0.109761	0.0900336	0.14675	0.115637	0.104367	0.0917751	0.117293	0.0975455	0.101941
Sub 2	Mean	0.465655	-0.0180263	-0.767927	-1.19134	0.507202	0.253372	0.103574	-0.254411	0.0820471	-0.437675	0.916313	0.6006	-0.583521	-1.50393	-1.63334	-0.112711	-0.184423	0.0734604	-0.309683	0.97378	-0.151049
	Std	0.161804	0.196796	0.217543	0.179958	0.233438	0.161341	0.154363	0.163271	0.167985	0.253083	0.116838	0.110853	0.186207	0.309386	0.194415	0.145059	0.213819	0.177403	0.198724	0.170381	0.185633
Sub 3	Mean	-0.000295538	0.195083	0.46804	0.359934	-1.3307	-0.798856	0.440749	0.963958	1.28946	-0.0139923	0.845425	-1.74203	0.0962627	-0.234938	-1.16326	2.5541	0.747728	-0.167907	-0.306112	-0.145283	0.102868
	Std	0.0937885	0.0822565	0.108848	0.167843	0.151071	0.13341	0.0912654	0.155505	0.177223	0.421136	0.485677	0.168007	0.135396	0.0755677	0.143732	0.079779	0.0782048	0.123338	0.0702948	0.123027	0.153269
Sub 4	Mean	0.495908	0.0914406	0.082815	0.317535	-0.931006	-0.399611	-0.0504422	-0.352611	0.238682	0.530526	-1.93259	0.277415	0.0468665	2.29274	1.03617	1.49201	0.799066	1.13649	-0.435525	-1.43766	0.164911
	Std	0.197007	0.284224	0.217546	0.188406	0.180358	0.366599	0.229897	0.41766	0.168198	0.196453	0.41983	0.212472	0.170392	0.284034	0.244815	0.181335	0.196327	0.172056	0.184082	0.224739	0.236822
Sub 5	Mean	0.399726	-0.560443	-0.138631	0.715007	0.41132	0.311311	0.228713	-0.427078	-0.492037	-0.0620741	-3.10356	-0.565583	1.25613	2.06373	2.96013	2.95973	1.06711	-0.984705	-1.79922	-1.48175	0.137891
	Std	0.0976647	0.154243	0.104544	0.136646	0.1352	0.169581	0.212256	0.33604	0.129789	0.143386	0.098235	0.178892	0.0509504	0.189747	0.104649	0.0797585	0.178377	0.0974325	0.0607992	0.0612078	0.13597
Sub 6	Mean	-2.45192	-1.21914	0.952963	1.05384	1.10306	0.687902	0.43674	-0.0906058	-0.159711	-1.84527	0.371246	-0.0464649	0.175588	0.134468	-0.0379021	0.0816641	0.167756	0.141857	-0.298721	-0.211091	-0.0526879
	Std	0.157976	0.117315	0.182707	0.161675	0.156154	0.165698	0.25157	0.116228	0.125532	0.0604399	0.155503	0.111126	0.0934712	0.0431246	0.103277	0.0590775	0.0875777	0.08513	0.151163	0.0482058	0.121648
Sub 7	Mean	1.26164	0.0232356	-0.73411	-0.508594	-0.569024	-0.567228	-0.253663	-0.513524	-0.36614	1.16522	1.48856	0.0788954	-0.413034	-0.423021	-0.747022	-0.654061	-0.396974	-0.339551	0.17111	0.673469	-0.0811905
	Std	0.112177	0.165407	0.088952	0.0816786	0.0869537	0.0750948	0.0658149	0.0696747	0.0821084	0.0832828	0.160226	0.077278	0.0613358	0.0753783	0.0557359	0.111131	0.134919	0.0728949	0.070028	0.0654217	0.0897746
Sub 8	Mean	10.6877	-3.50711	-8.49562	3.45785	0.928913	1.91495	4.81686	-0.286803	-0.632454	2.11632	2.8298	0.0859031	-1.26387	-1.35993	-1.39537	-0.716817	0.599648	-0.123883	-0.0810437	0.319063	0.494704
	Std	0.282121	0.238147	0.320668	1.14318	0.31627	4.94679	0.835037	2.17909	0.65789	0.689701	0.0832425	0.172566	0.153275	0.594763	0.148811	0.083826	0.174414	0.115233	0.256517	0.0971385	0.674434
Sub 9	Mean	2.79072	3.9016	3.95667	-4.87563	-5.48755	-5.30878	-5.15216	-0.345087	1.26978	6.03091	0.361631	-0.129279	-0.231285	-0.610342	0.587398	0.473763	-0.621473	-1.39203	0.244847	0.124234	-0.220603
	Std	0.243822	0.208389	0.221282	0.40342	0.268064	0.213839	0.222545	0.267213	0.225462	0.203539	0.239138	0.303543	0.236949	0.228536	0.226833	0.267469	0.243867	0.244028	0.231871	0.298997	0.24994
Sub 10	Mean	0.678978	-0.607614	-0.884828	0.457511	0.54721	0.629475	0.155511	-0.630063	-0.475599	-0.139779	0.454042	-1.58021	0.463951	0.628077	0.541868	0.570456	0.876274	-0.0903012	0.343651	-1.31776	0.031042
	Std	0.329971	0.118383	0.137514	0.147827	0.108091	0.105912	0.107013	0.143356	0.113887	0.143038	0.143655	0.433774	0.192889	0.176931	0.136865	0.148623	0.208345	0.111104	0.156732	0.11896	0.164143
Sub 11	Mean	-1.81669	0.588229	0.38052	0.481585	1.31345	-0.133295	0.22034	-0.738095	-1.31935	0.239548	-4.9098	3.39768	2.17561	2.64287	-2.13871	0.783996	2.56653	0.502705	-4.20417	0.713117	0.0373029
	Std	0.16336	0.159328	0.278489	0.144759	0.231395	0.420419	0.267625	0.144667	0.129095	0.228842	0.250836	0.374535	0.160779	0.196167	0.15859	0.518785	0.158399	0.225691	0.163468	0.380944	0.237809
Sub 12	Mean	0.434986	0.235849	0.172169	-0.252197	-0.269361	-0.190866	-0.166447	0.169879	0.370811	-0.138508	0.367573	-0.458068	0.32071	0.191501	0.183681	-0.0658284	-0.308384	-0.456268	-0.327071	0.454435	0.0134297
	Std	0.158157	0.0820226	0.0764169	0.105267	0.181048	0.085702	0.0606897	0.0793809	0.106733	0.110805	0.101748	0.0878958	0.117741	0.134954	0.0745286	0.0701845	0.075283	0.0699375	0.0757345	0.0704532	0.0962341
Sub 13	Mean	-1.24262	0.40165	-0.207501	2.25765	1.57695	0.298818	1.20136	0.566996	-0.992225	-0.918205	1.41424	0.138883	0.571889	-0.28483	-0.941421	-1.49009	-1.1817	0.573715	-0.0298045	1.09911	0.140644
	Std	0.277942	0.351394	0.161966	0.392567	0.165063	0.180206	0.298227	0.355699	0.390108	0.208822	0.160619	0.326104	0.273906	0.226062	0.159767	0.259205	0.256376	0.249045	0.249904	0.263001	0.260299
Sub 14	Mean	-0.692201	0.159097	0.341253	0.38467	0.2331	0.152673	-0.0461497	-0.113864	-0.112728	0.270183	0.232072	-0.295041	-0.150168	-0.243323	0.0804195	0.291746	-0.263547	0.381418	-0.144022	-0.0679593	0.0198814
	Std	0.347676	0.348485	0.33808	0.346827	0.326984	0.337471	0.346357	0.33656	0.331027	0.348742	0.445844	0.359298	0.353964	0.359158	0.390936	0.337296	0.340827	0.346498	0.342041	0.335636	0.350985
Sub 15	Mean	0.719503	-0.060395	0.171341	-0.370613	-1.23051	-0.815858	1.26797	0.603373	0.455599	-0.356174	0.665691	0.224414	0.290198	0.0395264	-1.21821	-1.28363	-0.121548	0.263112	0.291281	0.314949	-0.00749889
	Std	0.16456	0.167419	0.179236	0.182282	0.167875	0.229664	0.164841	0.167444	0.173232	0.199487	0.0662513	0.127338	0.116913	0.0932466	0.134118	0.094173	0.112069	0.131344	0.233571	0.120832	0.151295
Sub 16	Mean	-2.4303	-0.40461	-4.67467	-6.27851	7.49906	7.56114	11.9742	1.34391	-0.539217	-8.47475	4.44601	-1.60447	-2.21893	-2.79787	-1.27388	0.146238	0.181341	0.958819	-0.198183	0.688635	0.195197							s
	Std	0.463016	0.526021	0.536292	0.548396	0.798282	0.635531	0.860708	0.930809	0.695644	0.544139	0.7807	0.653332	0.645582	0.656845	0.644641	0.68625	0.652256	0.83326	0.745225	0.901515	0.686922
Sub 17	Mean	-0.399065	-0.235883	0.121564	0.398609	0.0286643	-0.435952	-0.104683	0.076986	0.00359652	0.00824605	-0.463908	-0.123235	0.0669301	0.595792	0.501577	0.369667	-0.467848	-0.527995	-0.23467	0.177748	-0.0321929
	Std	0.295509	0.292107	0.298356	0.31226	0.301949	0.337111	0.334198	0.314674	0.311311	0.309606	0.49589	0.487082	0.524559	0.497547	0.484746	0.488059	0.485532	0.482259	0.473558	0.488738	0.400753
Sub 18	Mean	0.925153	0.209618	0.502626	-1.3645	-0.810409	-1.35014	-0.767416	0.784647	0.0475976	1.50813	0.761295	0.146721	-1.16242	-0.370189	0.187071	-0.0163037	-0.595102	-0.0198477	3.79608	0.662239	0.153743
	Std	0.24433	0.164201	0.192199	0.158069	0.124884	0.146337	0.485766	0.123029	0.121202	0.121819	0.121029	0.114657	0.129822	0.686662	0.114491	0.163085	0.130501	0.216377	1.49287	0.175637	0.261348
Sub 19	Mean	-0.190071	-0.245676	0.130732	0.364405	0.237932	-0.206078	-0.0340656	0.323386	-0.0725559	-0.3595	0.105493	-0.208515	0.10657	-0.21303	0.0195785	-0.364301	-0.0548344	0.160291	0.138108	0.164269	-0.00989303
	Std	0.0640845	0.0508958	0.0705189	0.090721	0.19887	0.0420024	0.0578823	0.0736182	0.102764	0.0656776	0.0354965	0.0352246	0.113832	0.046859	0.13318	0.248412	0.0580393	0.0609851	0.0608172	0.0687207	0.08393
Sub 20	Mean	-0.913582	-0.441066	0.491129	0.505838	0.856428	1.43272	0.693886	1.21883	-0.358878	-0.836283	-0.501459	0.00452493	0.686371	0.140821	0.124954	0.0792869	-0.133634	-0.303394	-0.556106	0.286828	0.123861
	Std	0.0854515	0.152617	0.114812	0.132948	0.122383	0.12912	0.0771197	0.178452	0.30548	0.134396	0.0546955	0.075153	0.0553849	0.0748749	0.190633	0.0971186	0.13222	0.08731	0.177106	0.0792177	0.122825
Sub 21	Mean	1.28007	0.184667	-0.539457	-1.06448	-2.12267	0.424153	1.30977	0.639342	0.624151	-0.819786	0.638772	0.815779	0.320339	-0.088284	0.318352	-0.0625197	-0.640203	0.252141	0.756202	-1.21447	0.0505931
	Std	0.133066	0.180037	0.119614	0.112988	0.510397	0.180794	0.170026	0.122845	0.153695	0.135033	0.11084	0.163117	0.101824	0.145323	0.325502	0.109831	0.112793	0.227839	0.157783	0.118063	0.16957
Sub 22	Mean	3.47654	-0.277976	-0.302464	-2.35128	-3.56177	-2.93319	-1.14214	0.210178	0.302683	1.89106	3.19441	-0.0869635	-0.266333	-0.655925	-1.11154	-0.982324	-0.643032	-0.000796615	-1.00021	0.827794	-0.270664
	Std	0.372078	0.71223	0.401225	0.382185	0.441939	0.241166	0.445826	0.588164	0.320618	0.41708	0.348422	0.265011	0.220637	0.277983	0.255931	0.434261	0.220842	0.279788	0.28308	0.3419	0.362518
Sub 23	Mean	0.669587	-0.614421	-0.440812	-0.0688041	0.0694373	1.01775	0.536134	0.580464	0.0127823	-0.623584	0.378675	-0.393362	-0.369489	0.21809	0.403085	-0.0719996	0.0752665	-0.132958	-0.00974353	0.381489	0.0808793
	Std	0.182749	0.165107	0.125043	0.129409	0.119731	0.108264	0.0707945	0.146841	0.0635237	0.0566397	0.0779981	0.123981	0.0774317	0.124477	0.0903055	0.0961428	0.0840676	0.0947987	0.139017	0.134095	0.110521
Sub 24	Mean	-0.343903	-0.136582	0.111831	0.447179	-0.00764661	0.389909	-0.42339	-0.27312	-0.68859	0.52232	0.353573	-0.122135	-0.0721289	-0.20115	-0.320777	0.0140015	-0.349725	0.386494	0.217479	-0.0239867	-0.0260175
	Std	0.336025	0.325333	0.322172	0.326975	0.326735	0.335212	0.321971	0.322748	0.322943	0.347098	0.402803	0.405318	0.414564	0.400601	0.388774	0.402697	0.365435	0.373455	0.373726	0.363942	0.358926
Sub 25	Mean	1.01839	-1.15609	-2.11015	0.605415	1.09053	0.639981	0.384891	-0.13874	-0.185669	-1.17147	0.283015	-0.255203	-0.329729	-1.01521	-0.375591	-0.430646	-0.682988	0.149907	-0.0147068	0.0975041	-0.179828
	Std	0.164899	0.105351	0.140166	0.114082	0.146333	0.205326	0.11783	0.171825	0.221682	0.152755	0.13913	0.110748	0.107583	0.11895	0.121768	0.0914208	0.117404	0.0891031	0.0745207	0.0996796	0.130528
Sub 26	Mean	-2.10664	-3.57111	3.38618	-0.171172	4.92032	0.644336	1.26414	7.06743	-2.02912	-0.62085	11.4027	-3.53298	-1.57415	-8.92039	-5.44491	7.06733	-4.33635	4.50577	0.995589	2.38057	0.566337
	Std	1.39676	6.15396	0.728793	0.719695	1.23127	1.29765	1.14797	0.5171	2.25639	0.899815	0.392708	2.0618	1.16069	1.20163	0.437001	0.520797	4.11737	4.22648	0.344494	0.310629	1.55615
Sub 27	Mean	1.66814	1.20278	-1.08399	-0.742146	-1.2877	-0.28809	-1.02771	0.223067	0.591211	0.934692	0.805085	-0.704639	-1.07193	-0.282874	-0.229772	1.44417	1.0331	1.89296	0.604291	-1.09499	0.129283
	Std	0.21879	0.218006	0.268466	0.205502	0.22433	0.19189	0.192022	0.351956	0.886993	0.184364	0.17439	0.211601	0.174185	0.205348	0.51865	0.184268	0.180339	0.265867	0.188204	0.194252	0.261971
Sub 28	Mean	-0.0150521	-0.729685	1.42814	2.14619	-1.73449	-2.232	-1.58016	1.08479	1.36519	-0.489269	0.0932115	-0.826156	-0.611794	0.825944	1.31276	-1.17365	0.426641	0.583865	-0.263934	-0.297959	-0.0343703
	Std	0.160183	0.177197	0.14745	0.353807	0.323152	0.179532	0.326569	0.26199	0.211241	0.170428	0.194137	0.191347	0.169982	0.216509	0.210835	0.277878	0.162122	0.318773	0.251199	0.203858	0.22541
Sub 29	Mean	-0.85987	-0.07576	-0.164782	0.789599	0.602499	0.285681	0.328483	-1.21791	-0.549801	0.196015	-0.145353	-0.542766	0.370434	0.564861	0.676311	0.472113	-0.885909	-0.193147	0.263015	-0.551789	-0.0319037
	Std	1.80052	1.80044	1.80784	1.98756	1.84452	1.83928	1.87145	1.85647	1.86077	1.83018	1.67903	1.6576	1.61087	1.60187	1.61118	1.60462	1.61683	1.6113	1.75759	1.7185	1.74842
Sub 30	Mean	1.73535	-2.27903	-0.259946	1.34871	-1.24296	-1.31275	0.402313	0.228175	-0.372791	0.0278717	2.27116	0.685584	-0.0914385	-2.10275	-2.72986	-0.720259	-0.443583	0.278717	0.553137	0.0435664	-0.199038
	Std	0.234367	0.655356	0.350613	0.32212	0.307701	0.323835	0.211096	0.311036	0.416407	0.342634	0.359152	0.384345	0.177539	0.355193	0.2359	0.181763	0.272309	0.214179	0.366605	0.237683	0.312992

## Sheet: 21.5Hz
		Trial 1	Trial 2	Trial 3	Trial 4	Trial 5	Trial 6	Trial 7	Trial 8	Trial 9	Trial 10	Trial 11	Trial 12	Trial 13	Trial 14	Trial 15	Trial 16	Trial 17	Trial 18	Trial 19	Trial 20	Mean
Sub 1	Mean	-0.116955	0.0597182	-0.122305	-0.587367	-0.657519	-0.206773	0.0456492	0.0613035	-0.0684515	0.160555	0.0410028	-0.0763855	0.0752898	0.128965	-0.272621	0.0317303	0.240182	0.21059	0.0357595	-0.242073	-0.0629853
	Std	0.110023	0.0920085	0.0907415	0.105858	0.0871043	0.105624	0.0983858	0.0886872	0.10241	0.0900177	0.0913797	0.0969074	0.0944441	0.0869588	0.122235	0.0998779	0.114205	0.0913591	0.11519	0.110787	0.0997102
Sub 2	Mean	2.00855	-0.565976	-1.05181	-0.796055	-0.183968	-0.0882374	-0.341207	0.025916	-0.472353	-0.445002	0.70701	1.18382	-0.378539	-1.79683	-0.814426	-0.976037	-0.265369	0.241549	-0.325161	1.32373	-0.150519
	Std	2.00278	0.18133	0.165739	0.146261	0.20668	0.160244	0.174604	0.147273	0.196081	0.173021	0.108826	0.107349	0.175789	0.101012	0.183602	0.512403	0.167324	0.182511	0.341432	0.152493	0.279338
Sub 3	Mean	0.290988	0.14595	0.133537	-3.64736	-2.23258	0.0814086	1.57744	1.46034	1.37953	-0.232465	-0.966224	-1.57008	0.0709173	0.136233	-1.2193	1.35464	0.13817	-0.462956	-0.46282	-1.09181	-0.255822
	Std	0.0820021	0.194713	0.104468	0.421528	0.133199	0.117867	0.0804407	0.113825	0.116709	0.125281	0.0772979	0.145677	0.141978	0.118521	0.537601	0.0710424	0.157431	0.129117	0.0747333	0.111069	0.152725
Sub 4	Mean	-0.368459	0.470247	0.545542	-0.255091	-0.56452	-0.362578	-0.305744	-0.0517547	0.234805	-0.118688	-1.82974	-2.09104	0.0247227	1.8841	1.20845	1.22571	0.80431	-0.264584	-1.15057	-1.83269	-0.139878
	Std	1.02465	0.174535	0.266015	0.165057	0.182948	0.166485	0.184631	0.170698	0.195183	0.179669	0.170286	0.184372	0.220475	0.265146	0.235916	0.168706	0.214031	0.196743	0.235598	0.241755	0.242145
Sub 5	Mean	0.189726	0.00874601	-0.172393	0.915025	0.46204	-0.277619	0.518008	-1.08105	-1.09058	0.278425	-2.94042	-2.32788	0.551938	2.65577	2.8445	2.2246	0.465177	-1.60313	-1.3918	-1.01061	-0.039076
	Std	0.0769456	0.0856397	0.0991935	0.0725471	0.0931146	0.0916982	0.0630965	0.139964	0.122432	0.0967922	0.143696	0.112498	0.0991908	0.228359	0.090779	0.135076	0.105445	0.184655	0.123592	0.0990393	0.113188
Sub 6	Mean	-1.87132	1.03522	1.34036	1.11852	0.939612	-0.0830772	0.577585	-0.266528	0.40982	-1.66325	-0.196294	-0.334362	0.278528	-0.00230324	0.0520757	0.286669	0.221167	-0.156678	-0.289184	-0.13228	0.0632134
	Std	0.159799	0.115889	0.167749	0.124587	0.247403	0.181154	0.15817	0.109167	0.0739592	0.10039	0.0689104	0.148167	0.0570404	0.0473944	0.051929	0.101067	0.180082	0.100901	0.134743	0.180679	0.125459
Sub 7	Mean	0.347921	0.0944042	-0.575417	-0.562375	-0.405567	-0.091476	-0.318591	-0.298418	-0.177807	1.18787	1.11083	0.386559	-0.343768	-0.506307	-0.806116	-0.682206	-0.175344	0.403023	0.684975	0.5564	-0.00857032
	Std	0.0598885	0.0654043	0.102529	0.0695227	0.0885795	0.0858263	0.0618859	0.0958542	0.0652984	0.0837829	0.106262	0.144692	0.0769132	0.0590328	0.0762665	0.085177	0.0548861	0.0562578	0.0716476	0.0780793	0.0793893
Sub 8	Mean	3.95252	-7.3499	-9.2958	5.9638	1.96717	3.2578	-2.01404	-1.27943	3.22196	0.644841	2.01743	-0.287529	-0.737823	-1.21736	-0.973159	-0.0544452	0.335714	0.326562	0.18162	0.988758	-0.0175662
	Std	0.495431	0.320566	0.594728	2.64437	0.161475	2.7993	0.308501	0.345372	0.902392	0.0854481	0.233548	0.0935271	0.142091	0.0760063	0.145923	0.0927707	0.124087	0.0969242	0.13456	0.12776	0.496239
Sub 9	Mean	2.67946	4.74791	2.15676	-5.23927	-5.38427	-5.90999	-2.47329	0.168506	3.57003	6.83491	0.288958	0.530619	-0.360928	-0.405505	0.634084	-0.010316	-0.850586	-0.0752047	0.129001	0.164903	0.0597894
	Std	0.211575	0.234226	0.660848	0.232407	0.223861	0.245574	0.234669	0.286388	0.219126	0.293216	0.261513	0.240229	0.227283	0.241667	0.260512	0.229965	0.232581	0.223319	0.220849	0.255255	0.261753
Sub 10	Mean	-1.79579	-1.15109	-0.320557	1.41258	0.98828	0.705216	0.61055	-0.606597	-0.243622	-0.0517263	-0.575891	-1.83044	0.861685	-0.00533116	0.18099	0.324102	0.613501	0.474373	-0.380671	-1.0632	-0.0926828
	Std	0.125776	0.160113	0.147178	0.185019	0.182662	0.164528	0.133606	0.183709	0.257071	0.144666	0.420124	0.221118	0.154598	0.138062	0.117656	0.132802	0.12085	0.12389	0.172917	0.213336	0.174984
Sub 11	Mean	-0.0428498	-0.010888	0.0289232	-0.049304	0.0573686	-0.276142	0.428611	-0.392228	-1.23419	-0.05118	-5.7619	3.59136	2.34037	3.37485	-1.9772	0.742874	1.55377	-2.36851	-1.31761	0.129607	-0.0617133
	Std	0.123863	0.245813	0.266573	0.344213	0.146527	0.16808	0.131337	0.341224	0.29249	0.454597	0.180349	0.277399	0.15031	0.596838	0.367787	0.189674	0.179781	0.243918	0.187498	0.299016	0.259364
Sub 12	Mean	0.236359	0.0581303	-0.0820786	-0.0352216	-0.209362	-0.317964	-0.103593	0.30941	0.328687	-0.0671785	0.219974	-0.801986	0.443291	0.362497	0.0633762	-0.17171	-0.364431	-0.437594	0.516226	0.410594	0.0178713
	Std	0.0931369	0.106227	0.0918048	0.113374	0.10352	0.0761729	0.17758	0.0976309	0.0959721	0.143504	0.0879467	0.0960913	0.0864635	0.100764	0.100492	0.0538019	0.130252	0.0917442	0.114818	0.0438896	0.100259
Sub 13	Mean	-1.12845	-0.902302	-0.905451	1.10588	1.43043	3.07813	0.229852	-0.394249	-0.779156	-0.165459	0.964942	0.503247	0.590221	1.24402	-0.871518	-1.26923	-0.98579	-0.296606	0.258323	3.40946	0.255815
	Std	0.303379	0.217428	0.249191	0.248271	0.223491	1.12061	0.241983	0.244656	0.278684	0.259662	0.251945	0.236379	0.26919	0.323031	0.259873	0.215877	0.266975	0.383793	2.42822	2.7276	0.537511
Sub 14	Mean	-0.248534	-0.0380136	0.0828438	0.49128	0.226716	0.134285	-0.0348169	-0.365466	-0.0278788	-0.0122367	0.186755	-0.253918	-0.119959	-0.0609027	0.213929	0.29695	-0.212612	-0.156211	0.273662	-0.311948	0.0031962
	Std	0.338192	0.332863	0.329872	0.349164	0.341511	0.354312	0.35112	0.333357	0.335452	0.336768	0.41633	0.370916	0.353932	0.348665	0.348391	0.383873	0.350583	0.352506	0.33964	0.332905	0.350018
Sub 15	Mean	0.475065	0.00888992	-0.0387167	-0.672488	-1.33749	0.119735	1.11101	0.430503	0.23111	-0.865992	0.972053	0.297814	0.302058	-0.392159	-0.499065	-0.787634	0.16501	0.133597	0.606473	0.355572	0.0307676
	Std	0.168751	0.202342	0.171625	0.207349	0.189453	0.46879	0.168643	0.161676	0.170394	0.16772	0.0662082	0.146399	0.0922252	0.730992	0.100963	0.130985	0.111993	0.111075	0.0925749	0.136441	0.18983
Sub 16	Mean	1.43138	-2.84947	-5.9677	-6.53027	-0.36174	8.72128	8.87701	0.510522	-4.33512	-8.95606	4.02449	-0.361696	-1.182	-3.11406	-1.00775	0.60801	0.643663	-0.238208	0.251118	0.707079	-0.456475							s
	Std	0.487773	0.499123	0.852969	0.558549	0.529681	0.511171	0.780477	0.680876	0.540581	0.614791	0.661859	0.660893	0.666026	0.657293	0.651449	0.66605	0.904202	0.731257	0.704849	0.684685	0.652228
Sub 17	Mean	-0.280578	-0.00663623	0.391427	0.318131	0.195566	0.0550794	-0.0868993	0.0853638	-0.337552	-0.381718	-0.510744	-0.109852	-0.0160743	0.806586	0.241809	0.503546	-0.268142	-0.898279	0.124403	0.17859	0.0002013
	Std	0.304043	0.302559	0.298896	0.323995	0.327115	0.299872	0.311527	0.314037	0.306456	0.311713	0.49577	0.48864	0.490278	0.496114	0.483253	0.517572	0.498442	0.479111	0.484713	0.480988	0.400755
Sub 18	Mean	0.0192961	0.471259	-0.42271	-1.82048	-2.05952	-1.13427	-1.4267	0.525176	1.59491	1.16414	1.07802	0.131202	-1.42447	0.794772	-0.163947	-0.694307	-1.18741	4.19278	-0.214979	1.39755	0.0410152
	Std	0.164562	0.162747	0.19757	0.196858	0.138138	0.381952	0.246589	0.22174	0.0797922	0.114913	0.193816	0.136882	0.104443	0.270954	0.192495	0.102573	0.116204	3.82711	0.113719	0.36415	0.36636
Sub 19	Mean	0.0835945	-0.206262	-0.125193	0.0065665	0.168797	-0.251266	-0.105661	-0.0169182	0.190085	-0.0838645	0.142927	0.40683	0.17832	-0.336747	0.105938	-0.101954	-0.244179	0.0455937	0.148236	-0.2332	-0.0114178
	Std	0.133007	0.09434	0.059487	0.0596182	0.0363047	0.0841809	0.0402249	0.0503144	0.0694923	0.0959082	0.0469362	0.0835958	0.0506222	0.113891	0.0590034	0.24062	0.0460448	0.0680492	0.0505304	0.0833945	0.0782782
Sub 20	Mean	-1.05965	-0.151337	0.23292	0.430723	0.881107	0.749036	0.629674	1.37044	-0.794931	-1.51844	-0.170834	-0.0551139	0.175542	0.270268	0.0856483	-0.245672	-0.225901	-0.213474	-0.103309	0.474803	0.0380747
	Std	0.0964808	0.0837123	0.0919882	0.0996964	0.078545	0.106429	0.0902798	0.118413	0.094721	0.111742	0.0518078	0.0666629	0.0661308	0.0471723	0.0632349	0.0563719	0.115261	0.202492	0.0575501	0.118558	0.0908625
Sub 21	Mean	0.823758	-0.044386	-0.20288	-1.10739	-4.85478	1.24608	0.713693	0.887358	0.681106	-0.753734	0.816621	1.1152	-0.26238	-0.148323	0.869329	-0.168316	-0.713245	0.633764	0.15943	-0.166607	-0.0237852
	Std	0.168996	0.47183	0.113227	0.117046	0.179812	0.123969	0.125787	0.28513	0.140068	0.124055	0.106414	0.114849	0.111031	0.171305	0.124831	0.0972692	0.137239	0.135056	0.220639	0.224166	0.164636
Sub 22	Mean	-0.186109	1.75945	0.230289	-2.15469	-3.6146	-1.50849	0.291435	0.37941	1.25819	2.84863	1.98459	-1.44157	-0.394795	-0.627533	-1.32904	-1.7077	0.785909	-1.39287	0.60913	2.00932	-0.110052
	Std	0.321861	0.245314	0.483653	0.366694	0.459898	0.384208	0.283795	0.344002	0.493747	0.456384	0.25388	0.447175	0.266446	0.288528	0.335993	0.304085	0.393454	0.40957	0.25432	0.315796	0.35544
Sub 23	Mean	-0.102811	0.0837577	-1.15872	-0.500347	-0.345697	0.325034	0.0440734	0.193168	-0.0651686	-0.607235	0.621778	-0.573851	-0.600082	0.520622	0.10294	0.10044	0.187175	-0.13944	-1.23157	0.654434	-0.124575
	Std	0.0765516	0.0877734	0.061986	0.109684	0.0741443	0.137269	0.0885075	0.0712381	0.0953463	0.0949046	0.129369	0.0731689	0.0869074	0.0848898	0.0770029	0.0843018	0.129565	0.248399	0.406768	0.108622	0.11632
Sub 24	Mean	-0.0109075	-0.102876	0.16692	0.319554	0.100237	-0.040827	-0.0700541	-0.492122	-0.555536	0.69912	0.217665	0.381968	-0.361652	-0.174107	-0.29187	-0.344418	-0.384799	-0.056534	0.162416	0.0170292	-0.0410396
	Std	0.333045	0.342697	0.540565	0.333262	0.439977	0.335355	0.334133	0.316113	0.343795	0.345337	0.41458	0.406604	0.407131	0.391721	0.387193	0.381948	0.370655	0.375206	0.397147	0.387999	0.379223
Sub 25	Mean	0.0355495	-1.79081	-1.34928	1.56205	1.69263	0.456244	0.24136	-0.422549	-0.119265	-0.26289	1.21046	0.588723	-0.28031	-1.03907	0.273731	-0.291873	0.807531	-0.181682	0.208883	0.597037	0.0968237
	Std	0.126998	0.278442	0.146155	0.130446	0.192063	0.199022	0.205905	0.174006	0.166653	0.129621	0.223405	0.135026	0.111857	0.129404	0.0763998	0.0982583	0.178159	0.0862274	0.0852242	0.242689	0.155798
Sub 26	Mean	-7.03574	11.9212	0.92621	-6.4439	2.58191	-9.0259	-0.654171	-4.33295	2.9967	1.08153	9.5057	2.78659	1.01152	-7.45082	-0.696141	4.87927	-1.75394	2.86955	0.984304	3.01516	0.358305
	Std	2.29038	0.502455	0.374422	0.69674	0.542125	2.14544	2.02463	3.31929	0.645838	0.476096	0.367963	1.29401	1.94469	0.776431	0.601896	0.754998	1.10986	0.725423	1.01161	0.515594	1.10599
Sub 27	Mean	1.92603	-0.363958	-1.4519	-2.47363	-2.24996	-1.0278	0.960629	1.32526	0.263978	0.502733	0.492505	-0.629207	-1.09932	-0.68091	0.629077	1.78762	0.57941	0.507704	0.158852	-1.29725	-0.107007
	Std	0.786603	0.201192	0.207236	0.350609	0.222292	0.182348	0.186927	0.215088	0.264949	0.224895	0.243589	0.171778	0.179706	0.240955	0.178286	0.235011	0.16021	0.212547	0.276217	0.16204	0.245124
Sub 28	Mean	-0.461209	-1.19024	2.56153	1.05651	-0.641503	-1.79008	0.599957	0.83633	0.851442	-0.942374	0.627293	-0.0747512	0.0197271	1.83973	-0.227731	-0.0582222	0.436871	0.7061	-0.115594	-0.568884	0.173245
	Std	0.145087	0.251778	0.161959	0.215689	0.18953	0.221736	0.179619	0.248177	0.186758	0.146984	0.21507	0.252976	0.479857	0.27205	0.224634	0.647512	0.222196	0.177665	0.20957	0.203	0.242592
Sub 29	Mean	-0.826189	0.45837	0.912473	1.60026	1.2019	0.381043	-0.62081	-0.820151	-0.332977	0.0796922	-0.460197	-0.672848	-0.186435	1.00316	0.761404	0.694259	-1.13036	0.163212	-0.0311298	-0.76115	0.0706759
	Std	1.9251	1.7942	1.84095	1.87998	1.84819	1.85729	1.9335	1.85551	1.96017	1.82667	1.65292	1.67	1.62198	1.58994	1.60645	1.60238	1.61359	1.62501	1.61796	1.62944	1.74756
Sub 30	Mean	0.178447	-1.2626	0.300607	0.691561	-1.20582	0.943484	0.697588	-0.153123	2.09625	0.542457	3.56996	1.21802	-0.162529	-2.74601	-2.20058	-0.997119	0.618624	-0.155114	-0.306602	8.11509	0.489129
	Std	0.268571	0.301452	1.61581	0.207746	0.309047	0.284941	0.35203	0.276316	0.985768	0.283266	0.30556	0.317726	0.200842	0.247248	0.417222	0.259486	0.345233	0.214785	0.212728	1.78411	0.459494

## Sheet: 22Hz
		Trial 1	Trial 2	Trial 3	Trial 4	Trial 5	Trial 6	Trial 7	Trial 8	Trial 9	Trial 10	Trial 11	Trial 12	Trial 13	Trial 14	Trial 15	Trial 16	Trial 17	Trial 18	Trial 19	Trial 20	Mean
Sub 1	Mean	0.349798	-0.04469	0.00663516	-0.17908	-0.161724	-0.157414	0.114775	0.320205	-0.0177807	0.112324	-0.0951742	-0.201118	-0.174067	-0.289167	0.0914258	0.295243	0.303527	0.221276	-0.148567	0.0416673	0.0194047
	Std	0.0938818	0.0873969	0.138734	0.0876685	0.0909478	0.127113	0.0833003	0.092782	0.0891556	0.0881818	0.0974121	0.0848857	0.083014	0.234981	0.103855	0.116792	0.130495	0.104043	0.0931527	0.0940639	0.106093
Sub 2	Mean	0.304855	-0.607241	-0.659318	-1.2211	5.54825	3.71909	0.0215189	-0.468094	-0.117157	-0.161287	0.996943	0.558579	0.40567	-1.59029	-0.374229	-0.420807	-0.0137676	0.0137916	-0.0504725	1.91942	0.390218
	Std	0.141854	0.144576	0.146906	0.137675	0.177842	1.58694	0.151332	0.144231	0.147085	0.207021	0.0900418	0.132077	0.148355	0.270512	0.103264	0.170634	0.182566	0.198666	0.176092	0.35488	0.240627
Sub 3	Mean	0.280958	0.0463918	0.125496	0.71408	-1.56501	-1.0732	1.31608	0.914917	1.96315	1.66832	-1.22865	-0.964931	-0.611591	0.643037	2.45805	1.00459	0.278533	-0.212536	-0.464691	-0.806414	0.22433
	Std	0.0822828	0.14162	0.150561	0.197574	0.137165	0.144585	0.0884852	0.0761549	0.0939685	0.160368	1.01328	0.074232	0.0686585	0.119833	0.245586	0.07919	0.0732105	0.112513	0.13892	0.105151	0.165167
Sub 4	Mean	0.987237	-0.138415	0.52703	-0.0754178	-1.57637	-1.07052	0.463411	-0.248547	0.351642	0.478688	-1.57979	0.717063	0.455011	1.41291	0.795742	0.86937	1.21408	1.18801	-1.39605	-1.11952	0.112778
	Std	0.192899	0.216138	0.191445	0.176097	0.211218	0.252251	0.172199	0.174672	0.27072	0.187691	0.171889	0.267986	0.17877	0.255324	0.160059	0.201605	0.219637	0.258913	0.156314	0.191701	0.205376
Sub 5	Mean	-0.0670999	0.0781488	-0.360908	-0.138716	-0.0862763	-0.140401	-0.159186	0.199646	0.145035	0.773179	-2.49145	-0.186828	0.257315	2.97649	3.06564	1.74285	-0.239379	-2.06883	-1.59939	-1.26204	0.0218908
	Std	0.0825238	0.0991414	0.0832046	0.0965036	0.110039	0.0728304	0.0954242	0.0633589	0.0795301	0.207392	0.156907	0.0956746	0.0721194	0.19739	0.176364	0.256207	0.0760104	0.0898072	0.0525906	0.0745015	0.111876
Sub 6	Mean	-1.98596	1.66799	0.654604	1.24464	0.810124	0.546071	0.348466	0.540083	-0.576568	-1.39491	-0.242046	0.330992	-0.299625	0.0989362	-0.0756784	0.0920779	0.286579	0.592309	-0.154893	-0.0518724	0.121566
	Std	0.181624	0.155326	0.151737	0.147664	0.173919	0.157149	0.163709	0.14265	0.0935357	0.570261	0.0997967	0.0951758	0.451188	0.0654117	0.0576448	0.0609267	0.120324	0.114483	0.0703472	0.0679711	0.157042
Sub 7	Mean	0.792601	0.412371	-0.489193	-0.39053	-0.586699	-0.69228	-0.232737	-0.520592	0.542678	1.25633	0.557358	-0.173357	-0.0972576	-0.68772	-0.857809	-0.601639	-0.469806	0.0240287	0.41932	0.801578	-0.0496678
	Std	0.0716667	0.14585	0.10246	0.0631026	0.178118	0.0914696	0.146088	0.0797501	0.120524	0.1448	0.0585398	0.0506668	0.201403	0.0856519	0.0502448	0.0858772	0.0832661	0.0781691	0.075733	0.051029	0.0982204
Sub 8	Mean	7.35663	-5.99096	-9.24507	-8.43542	0.769983	-0.0310884	1.43145	-4.21673	5.76031	1.00044	-0.0578937	0.0547349	-0.616832	-1.14681	-0.352281	-0.244777	-0.159174	-0.00864528	-0.00709232	0.36798	-0.688562
	Std	0.45427	0.33031	0.26791	0.31796	1.02669	0.543199	0.189308	0.642827	2.43849	0.233901	0.160406	0.0954459	0.0830741	0.0801427	0.129926	0.18267	0.0862557	0.0779588	0.0769479	0.156134	0.378692
Sub 9	Mean	2.77508	4.4236	4.12068	-3.78786	-5.57171	-5.55369	-4.52688	-2.47404	4.18674	5.29657	0.702621	-0.274055	-0.449681	0.188726	0.771704	-0.610636	-1.06563	-0.985497	0.179412	0.778012	-0.0938272
	Std	0.212992	0.219824	0.250686	0.367303	0.244208	0.209376	0.305484	0.229939	0.208628	0.390524	0.243009	0.297393	0.223426	0.216961	0.258656	0.221642	0.247945	0.269819	0.216793	0.217985	0.25263
Sub 10	Mean	-1.55395	-0.694221	-0.826275	0.553085	0.0160058	0.449867	0.37979	0.146255	-0.907397	0.361361	-1.78329	1.78021	1.85553	0.448021	0.855817	0.739952	0.207278	0.182247	-0.411533	-1.06874	0.0365007
	Std	0.18029	0.181367	0.112343	0.163142	0.173537	0.251309	0.187971	0.171778	0.166743	0.145523	0.36653	0.170505	0.166629	0.166	0.136489	0.140424	0.115471	0.165583	0.194536	0.12387	0.174002
Sub 11	Mean	-0.686511	-0.204294	0.212522	0.227468	1.13213	-0.881592	1.28346	0.596386	-0.552218	1.44685	-5.64595	2.57825	2.8964	-1.63452	0.925815	1.8155	0.0337637	-1.75842	-2.48261	-1.0139	-0.0855734
	Std	0.24252	0.147028	0.120967	0.197814	0.444114	0.238809	0.232086	0.217563	0.358051	0.517121	0.329897	0.288986	0.221398	1.29037	0.271395	0.313989	0.223192	0.145857	0.250298	0.200623	0.312604
Sub 12	Mean	0.204025	0.0783297	-0.0558083	-0.333157	-0.395747	-0.301155	0.00296372	0.0487176	0.191157	-0.185683	-0.396858	0.22093	0.0813777	0.355961	-0.197042	-0.345023	-0.60334	-0.554016	0.0805466	0.544896	-0.0779463
	Std	0.081461	0.0808536	0.0825575	0.115191	0.170797	0.140356	0.113133	0.0817857	0.0818656	0.200881	0.114297	0.115656	0.0962906	0.0564212	0.0814762	0.0966657	0.10393	0.0634262	0.572603	0.0466734	0.124816
Sub 13	Mean	-0.925239	-0.00850404	-0.617343	-0.981785	1.77687	0.989172	0.287083	1.33293	-1.57343	-1.88334	0.904536	0.607175	0.925396	-0.658893	-0.984346	-1.27673	-0.293413	-0.179767	0.0457851	1.5308	-0.0491527
	Std	0.254279	0.238535	0.144687	1.03695	0.515819	0.231896	0.380736	0.66214	0.167052	0.21641	0.294037	0.319232	0.194791	0.344123	0.341064	0.361094	0.297507	0.258263	0.305874	0.49854	0.353152
Sub 14	Mean	-0.453892	0.0606976	0.712238	0.309246	0.329346	0.0251327	-0.271959	-0.424507	-0.222832	0.0262664	-0.275782	-0.3621	0.428885	-0.0600174	0.739434	0.112818	-0.426421	0.0736321	0.0302605	0.205334	0.027789
	Std	0.331241	0.342311	0.382654	0.344514	0.409465	0.335723	0.334628	0.345848	0.353581	0.333334	0.384605	0.381667	0.514977	0.353458	0.354934	0.340249	0.366412	0.347969	0.34283	0.365067	0.363273
Sub 15	Mean	0.755327	-0.138049	-0.0554319	-0.171682	-1.35135	-1.2781	1.45511	1.16735	0.152125	-0.295055	0.688913	0.338325	0.0631721	-1.56325	-0.785478	-0.227067	0.152857	0.296502	0.370815	0.51625	0.00456435
	Std	0.215265	0.165032	0.16562	0.206396	0.169027	0.177792	0.166781	0.166739	0.186738	0.167711	0.05914	0.0916476	0.0946827	0.0728449	0.0847095	0.122466	0.159696	0.141867	0.14687	0.136401	0.144871
Sub 16	Mean	-0.619568	-1.96089	-3.74314	-4.52698	8.70607	8.7654	12.7269	6.56131	-5.52	-8.70132	-0.105214	-0.065202	-0.567016	-2.09624	-0.0381845	-1.37134	1.03177	0.845124	1.25932	-0.0638947	0.525847							s
	Std	1.23662	0.546806	0.528652	0.681321	0.579344	0.517688	0.543716	0.671149	0.918623	0.764775	0.625405	0.711321	0.726309	0.776762	0.66924	0.970945	0.670137	0.9159	0.690583	0.782972	0.726413
Sub 17	Mean	-0.171852	-0.217336	-0.0917854	0.500653	0.0959098	-0.494766	-0.0922766	0.405234	0.153766	-0.146072	-0.0147234	0.0448428	-0.160142	0.534675	0.44201	-0.168679	-0.549999	-0.661526	0.250847	0.213567	-0.00638271
	Std	0.292386	0.28709	0.366502	0.299462	0.305034	0.313887	0.328454	0.305369	0.310041	0.310399	0.496148	0.50737	0.493516	0.485567	0.481903	0.522174	0.488665	0.484091	0.474256	0.478429	0.401537
Sub 18	Mean	-0.329854	0.259039	0.942429	-1.369	-0.114935	0.0837332	-0.684867	-1.24454	1.22402	1.74185	0.326547	-0.178918	-1.09083	0.157653	0.43892	-0.338169	2.47657	-1.6961	-1.42072	-0.45516	-0.0636171
	Std	0.127452	0.144416	0.149182	0.208812	0.277334	0.119808	0.219443	0.19215	0.133529	0.201663	0.184834	0.248476	0.211857	0.170322	0.307325	0.167566	0.216966	0.161259	0.191394	0.172677	0.190323
Sub 19	Mean	0.133701	-0.24086	-0.121241	-0.044069	0.338054	0.0730182	0.019531	0.17975	0.0666083	-0.231579	0.519706	-0.401546	-0.338343	-0.0372325	0.304163	-0.132624	-0.236182	-0.0817213	-0.174629	0.0103215	-0.0197588
	Std	0.079212	0.0612049	0.0590354	0.0775163	0.110673	0.112962	0.0997208	0.0645271	0.0514969	0.0977723	0.0950426	0.0872413	0.131498	0.0681338	0.0585115	0.05688	0.0594802	0.0679279	0.13661	0.0424262	0.0808936
Sub 20	Mean	-1.10998	-0.193711	0.100716	-0.50479	0.824095	0.980796	0.620559	0.588326	-1.23388	-1.3035	0.0992576	0.112114	-0.117116	0.363443	0.391347	0.255588	-0.364294	-0.442098	-0.691236	0.269111	-0.0677627
	Std	0.0743264	0.0978349	0.0667524	0.270277	0.087663	0.200601	0.0958028	0.107273	0.113614	0.0989881	0.0544238	0.0674015	0.0454755	0.0787557	0.104065	0.11982	0.0711167	0.0637609	0.118482	0.0570302	0.0996732
Sub 21	Mean	0.891885	0.587033	-0.214877	-0.93759	-0.67303	-0.274962	0.992083	0.680124	0.465899	-0.541923	0.439611	-4.36309	-1.85124	-1.28355	0.00581163	-0.19836	-0.445581	0.525573	0.18786	0.942446	-0.253294
	Std	0.116622	0.12626	0.167914	0.106869	0.128567	0.144953	0.151002	0.113332	0.191743	0.241735	0.114455	0.434363	0.389157	0.131806	0.176567	0.127993	0.108662	0.120758	0.150648	0.122743	0.168307
Sub 22	Mean	0.694607	0.395022	1.18591	-3.59061	-4.6586	-3.27036	-1.00308	1.93879	1.83212	1.52583	-0.127805	-0.278019	0.594758	-0.635911	-0.467668	-0.678815	0.688989	-0.811448	0.826263	0.775233	-0.25324
	Std	0.675755	0.618787	0.419285	0.286066	0.546502	0.369887	0.220754	0.364827	0.368546	0.356641	0.471536	0.280383	0.367223	0.314693	0.225079	0.436977	0.402234	0.199324	0.203265	0.496249	0.381201
Sub 23	Mean	0.236216	-0.0867589	-0.183516	-0.252634	0.466771	0.449839	0.405591	0.432049	0.0615279	-0.27455	-0.0665858	-0.739778	-0.631092	0.617947	-0.352528	0.0174317	0.244224	-0.0384339	0.0322945	-1.14996	-0.0405972
	Std	0.190294	0.093337	0.0782734	0.0819923	0.0593656	0.136157	0.0626034	0.0618547	0.123871	0.105183	0.101187	0.0954735	0.0983382	0.101136	0.0784384	0.0835907	0.159471	0.0914204	0.0766463	0.215153	0.104689
Sub 24	Mean	-0.00364795	0.00162098	-0.133584	0.295475	0.198166	0.0603087	-0.217378	-0.152006	-0.149831	0.633739	0.254043	-0.0755904	0.0147132	-0.19726	-0.101929	-0.25103	0.0805286	0.343033	-0.0448648	0.255098	0.0404803
	Std	0.340133	0.326867	0.329625	0.333389	0.362733	0.344107	0.336656	0.337866	0.348565	0.473253	0.408881	0.403995	0.405027	0.399618	0.38218	0.374396	0.384259	0.360977	0.374433	0.359259	0.369311
Sub 25	Mean	0.207502	-1.68676	-2.14005	0.236425	0.835645	0.813906	0.133025	-0.0264394	0.0214345	-0.802134	0.853738	-0.0156004	0.0513231	-0.725926	-0.553968	-0.369405	0.186065	-0.11897	-0.111902	0.322179	-0.144495
	Std	0.148379	0.114377	0.175244	0.121261	0.138392	0.111414	0.248312	0.147622	0.117162	0.21405	0.205558	0.0940017	0.128449	0.126669	0.147092	0.0948579	0.150387	0.127118	0.159298	0.120619	0.144513
Sub 26	Mean	0.740353	5.2234	9.62004	-4.49773	-10.1982	-12.2607	-5.65966	2.36034	-3.55933	0.813939	0.982366	2.35898	-13.8216	-9.28648	5.29371	-0.965867	4.31232	2.42085	-1.18637	3.04816	-1.21307
	Std	1.33657	0.936778	1.0216	2.54464	3.21604	1.60412	3.15582	0.920991	1.62386	0.530162	1.4868	0.896798	6.07537	0.610938	0.263556	7.31054	0.263731	0.773983	1.18582	0.483328	1.81207
Sub 27	Mean	1.33081	0.587943	-0.245526	-0.628864	-1.0288	-0.285334	-0.935094	1.40538	1.47746	1.89629	-0.533531	-1.21451	-1.67035	-1.45109	0.971214	1.2104	1.03955	1.73174	0.608587	-1.21811	0.152408
	Std	0.227439	0.456256	0.309725	0.256355	0.265099	0.216061	0.23151	0.19303	0.383471	0.279433	0.247592	0.194572	0.204506	0.329202	0.210451	0.167594	0.356441	0.280923	0.166976	0.165739	0.257119
Sub 28	Mean	0.0485645	-2.27683	0.23543	2.10757	-1.86464	-2.38368	-1.59439	1.01455	1.10273	-0.719097	-1.12075	-1.23128	-0.620059	2.16136	-1.27336	-0.174401	-0.0529299	0.0502412	0.0249184	-0.311492	-0.343877
	Std	0.175257	0.155231	0.160299	0.211973	0.184712	0.17078	0.449214	0.205973	0.254197	0.491222	0.261418	0.207722	0.295296	0.183629	0.242061	0.150855	0.202751	0.202139	0.323879	0.224061	0.237633
Sub 29	Mean	-1.13892	0.291327	0.0730839	0.685654	-0.0653449	-0.207008	0.174151	-1.0491	0.0142781	0.400603	-0.744446	0.0181464	-0.353483	1.28676	0.666338	0.0389908	-0.768775	0.296672	-0.430117	0.0567384	-0.0377224
	Std	1.79193	1.79958	1.92356	1.8507	1.82817	2.07667	1.85971	1.86954	1.8459	1.8214	1.65854	1.6507	1.92732	1.60674	1.6266	1.61311	1.60353	1.60898	1.61473	1.61507	1.75962
Sub 30	Mean	0.34458	-0.861034	-0.825676	0.0881225	-1.78091	-1.5895	0.404001	0.166188	0.545918	-0.386442	2.39459	1.06936	0.19732	-3.23814	-0.489108	-1.73061	0.813036	-0.091814	0.222681	-0.0261229	-0.238678
	Std	0.288882	0.184022	0.397579	0.494514	0.395694	0.415389	0.324884	0.39675	0.449325	0.453727	0.185551	0.222145	0.664017	0.400013	0.260076	0.249401	0.313803	0.17912	0.250827	0.393831	0.345977

## Sheet: 22.5Hz
		Trial 1	Trial 2	Trial 3	Trial 4	Trial 5	Trial 6	Trial 7	Trial 8	Trial 9	Trial 10	Trial 11	Trial 12	Trial 13	Trial 14	Trial 15	Trial 16	Trial 17	Trial 18	Trial 19	Trial 20	Mean
Sub 1	Mean	0.77456	-0.196692	-0.0644302	-0.215007	-0.425783	-0.220485	-0.011893	0.190777	-0.0283992	0.192515	0.11331	0.0963487	-0.0895126	-0.0750848	-0.193171	0.205418	0.00904773	0.147707	-0.258768	-0.111428	-0.00804843
	Std	0.154066	0.0973825	0.117293	0.110271	0.097807	0.127471	0.0990775	0.140117	0.0966751	0.0884335	0.0939348	0.094967	0.0952824	0.156568	0.137653	0.143234	0.098934	0.108674	0.101426	0.0913226	0.112529
Sub 2	Mean	0.38912	-0.0940958	-1.10092	-1.38683	-0.530954	0.462068	-0.0259879	-0.200597	0.0237936	0.191548	0.957472	1.17188	-0.778402	-1.18911	-0.252551	-0.0928994	-0.216048	-0.236684	-0.688111	1.27349	-0.116191
	Std	0.186713	0.135685	0.162663	0.138009	0.155835	0.138647	0.20108	0.135988	0.158049	0.155052	0.100178	0.0851618	0.189686	0.0969238	0.109465	0.362157	0.197947	0.180701	0.179888	0.233092	0.165146
Sub 3	Mean	-0.0793093	0.405741	0.6125	0.0907065	-2.75541	0.108691	1.53032	0.551774	1.59933	2.19126	-0.787685	-1.49411	-0.155671	0.680131	2.84456	2.27137	0.304652	0.262211	-0.729336	-1.61046	0.292063
	Std	0.134855	0.0949084	0.0919084	0.0630048	0.0901212	0.0987323	0.183269	0.188581	0.0658532	0.126587	0.101704	0.113114	0.0986957	0.0737589	0.0749017	0.187299	0.0721253	0.119181	0.100364	0.114834	0.10969
Sub 4	Mean	0.596089	-1.27168	-0.134045	0.0393305	-0.270324	-0.255561	0.0653355	-0.311925	0.726222	0.714177	-2.0366	-1.2629	-0.06429	1.52205	0.963102	0.917272	1.08672	0.211853	-1.53197	-1.82192	-0.105953
	Std	0.26286	0.197859	0.227571	0.280199	0.167795	0.210379	0.335041	0.28714	0.162815	0.188983	0.219551	0.771501	0.442304	0.181447	0.224556	0.168517	0.164391	0.201148	0.16212	0.183864	0.252002
Sub 5	Mean	0.113293	-0.76878	-0.585987	0.225198	0.703755	0.498529	0.308598	-0.0326585	-0.743173	0.806755	-2.80792	-1.53232	1.44898	2.87242	2.95415	2.96516	-0.0507481	-2.34081	-1.88548	-0.440345	0.0854302
	Std	0.108464	0.286931	0.144157	0.15399	0.0688599	0.0985593	0.0610353	0.111603	0.145879	0.066695	0.111575	0.256162	0.128461	0.138242	0.202307	0.0942215	0.302034	0.0645247	0.0744688	0.0786425	0.134841
Sub 6	Mean	-2.35996	-1.4641	0.927134	1.06051	0.902697	0.206387	0.539268	0.0896275	-0.120323	-0.4929	-0.236634	0.0231001	0.314564	-0.228259	-0.361866	-0.0276781	0.412792	0.0521335	-0.285973	-0.0117615	-0.0530621
	Std	0.123528	0.235005	0.141841	0.156912	0.150938	0.160821	0.16147	0.141272	0.142352	0.0566715	0.107488	0.0803271	0.0460621	0.0560003	0.133847	0.0470179	0.0584247	0.12596	0.0875045	0.0709253	0.114218
Sub 7	Mean	1.48502	0.376726	-0.695015	-0.395873	-0.585741	-0.449139	-0.56537	-0.534567	-0.24396	1.12922	0.702142	0.254528	-0.549751	-0.548101	-0.527563	-0.764003	-0.396803	0.0292405	0.149255	0.932803	-0.0598478
	Std	0.102302	0.106464	0.060087	0.0804356	0.061106	0.0763243	0.0597263	0.0846526	0.0697657	0.0678273	0.089919	0.0658837	0.0882918	0.0545343	0.062004	0.0541271	0.0522269	0.0659652	0.129944	0.0497091	0.0740648
Sub 8	Mean	13.1719	-0.010427	-7.97752	-9.34014	2.94695	1.22466	0.0908193	-6.0436	-1.13439	3.42319	1.19879	0.281426	-1.66229	-1.04244	-0.705239	-0.342296	-0.0273103	0.154555	-0.0530195	1.35722	-0.22446
	Std	0.315891	0.471792	0.654607	0.239726	0.103085	0.20221	0.26931	0.226807	0.16629	1.30275	0.147031	0.280013	0.0951421	0.127906	0.0777597	0.105159	0.0972968	0.0976097	0.11081	0.159344	0.262527
Sub 9	Mean	2.27432	3.55311	3.87351	-2.17778	-5.38946	-6.16508	-3.5089	-1.63892	2.57205	4.9673	0.189857	0.222788	-0.83655	-0.336602	0.484065	0.123517	-1.23675	-0.110896	0.730075	1.06901	-0.0670663
	Std	0.214092	0.255092	0.203582	0.227921	0.216216	0.237172	0.211069	0.262872	0.241532	0.268334	0.279614	0.229395	0.246441	0.228238	0.242456	0.216528	0.28242	0.217116	0.223424	0.226696	0.236511
Sub 10	Mean	1.45217	-1.02238	-0.653385	0.485479	1.17828	0.915269	0.742505	-0.619062	-0.374753	-0.709003	-1.12293	-2.8346	0.28919	0.114465	0.496564	0.575907	0.0181611	0.320922	0.445081	-0.544055	-0.0423082
	Std	0.190586	0.199134	0.117813	0.136855	0.138168	0.123897	0.125613	0.159374	0.138044	0.346818	0.140537	0.173694	0.132743	0.167365	0.183816	0.174398	0.174217	0.218748	0.11433	0.129459	0.16428
Sub 11	Mean	-1.41641	0.497944	0.347588	0.693524	0.243045	0.0984371	0.745673	0.264327	-1.747	-0.165376	-5.98226	4.30852	4.25499	3.4165	0.056407	1.66383	1.03868	-1.52023	-3.1384	2.29864	0.297921
	Std	0.400772	0.209595	0.216657	0.126021	0.360755	0.249488	0.141531	0.424217	0.303477	0.160394	0.112279	0.113737	0.283822	0.242537	0.116843	0.218057	0.330196	0.379886	0.29317	0.155334	0.241938
Sub 12	Mean	0.261881	0.246731	0.12598	-0.429873	0.0800915	-0.330726	-0.0339613	0.13541	0.615966	-0.081698	-0.11005	-0.645687	0.253296	0.532814	0.136993	-0.045573	-0.701711	-0.303059	-0.157044	0.628166	0.00889738
	Std	0.114488	0.112557	0.0884159	0.0902032	0.128373	0.0645468	0.0739028	0.0886475	0.0976115	0.0850268	0.100983	0.0905574	0.121872	0.0818934	0.0770026	0.0598858	0.0662179	0.11149	0.0772421	0.0784535	0.0904685
Sub 13	Mean	-1.3456	-0.738357	-0.379272	0.718402	0.66764	1.10557	1.13445	1.02171	-0.621974	-6.93475	0.422227	-0.0732017	0.384764	-0.571503	-0.747065	-1.71003	-0.787667	-0.298001	0.236832	0.748089	-0.388387
	Std	0.369264	0.227611	0.162344	0.348937	0.203794	0.805043	0.278342	0.302651	0.2413	8.23224	0.266633	0.192901	0.222505	0.226407	0.186765	0.191124	0.407031	0.243628	0.439663	0.261291	0.690474
Sub 14	Mean	-0.640585	-0.104582	0.442301	0.247722	0.318694	0.297003	-0.146435	-0.204384	-0.31797	-0.0601456	0.312875	-0.317425	-0.22092	-0.101056	0.345806	0.558976	-0.282125	0.0964205	0.073448	-0.283521	0.000704811
	Std	0.344227	0.331167	0.334713	0.343244	0.333718	0.342307	0.335786	0.337265	0.335809	0.330146	0.386412	0.357748	0.358463	0.353253	0.354431	0.352551	0.346121	0.342372	0.342894	0.344606	0.345362
Sub 15	Mean	0.360147	0.180449	-0.0438906	-0.216737	-0.943204	-1.30682	1.32664	0.883738	0.163188	-0.154312	0.807264	0.086629	0.0547911	-1.94918	-0.69341	-1.12416	0.157224	0.0965986	0.40681	0.528359	-0.0689943
	Std	0.203274	0.21871	0.204362	0.164254	0.176252	0.162678	0.18489	0.176034	0.161296	0.190989	0.0700397	0.0925377	0.0900934	0.0908429	0.0849738	0.0996384	0.0949998	0.21427	0.0987267	0.097384	0.143812
Sub 16	Mean	-0.389663	0.973815	-5.70323	-4.50651	-4.78031	8.23391	10.983	3.03751	-2.76434	-6.88838	1.94046	-1.0938	-2.17579	-2.39487	-0.512101	0.891284	0.422754	0.918411	0.867689	1.49892	-0.0720599							s
	Std	0.503981	0.500504	0.592741	0.811072	0.630869	0.70824	0.490978	0.548338	0.601429	0.55147	0.621485	0.712976	0.705003	0.641501	0.760698	0.652098	0.823304	0.771949	0.790825	0.657937	0.65387
Sub 17	Mean	-0.566824	-0.0710561	0.250443	0.417167	0.0749359	0.2176	-0.164202	0.259515	-0.37022	-0.0377225	-0.495299	-0.0792905	0.40252	0.679058	0.385736	0.390102	-0.446426	-0.964178	0.144401	0.164377	0.00953182
	Std	0.29229	0.294446	0.302845	0.296299	0.312053	0.30126	0.336534	0.307212	0.314692	0.304956	0.510921	0.504638	0.514126	0.511609	0.484892	0.486439	0.486493	0.476367	0.491386	0.477577	0.400352
Sub 18	Mean	3.30287	0.889968	0.153261	-0.895045	-1.93025	-2.38862	-0.416242	-1.24657	0.705661	2.03088	0.355351	0.169115	-0.692719	-0.0915667	0.306247	-0.57999	-1.00575	-1.94559	-2.95804	1.62389	-0.230658
	Std	0.454564	0.109793	0.246342	0.12378	0.287363	0.563009	0.163863	0.24022	0.205952	0.137549	0.153433	0.147259	0.127677	0.0927146	0.150869	0.149566	0.137188	0.273456	0.222035	0.105806	0.204622
Sub 19	Mean	0.00209604	0.0530073	0.00839595	-0.233883	0.12437	-0.178473	0.165083	0.112498	0.0212723	-0.146982	0.0646454	-0.109076	-0.0643126	-0.135867	-0.0143657	0.100461	-0.0800309	-0.0852405	0.203597	0.125995	-0.00334039
	Std	0.0766187	0.0476162	0.106979	0.0708594	0.0619109	0.118351	0.0752303	0.0426505	0.0602953	0.0444492	0.0654115	0.0603618	0.0483271	0.086268	0.080133	0.101906	0.0786678	0.0571028	0.0888787	0.0607661	0.0716392
Sub 20	Mean	-0.770267	-0.893872	0.780083	-1.5379	0.716624	1.23174	0.46153	0.635774	-0.790383	-1.08707	-0.0142764	-0.233181	0.22795	0.406371	0.29309	-0.147461	-0.091598	-0.251934	-0.65405	0.949061	-0.0384883
	Std	0.122956	0.100515	0.0733947	0.282742	0.0806224	0.127054	0.113595	0.136842	0.149664	0.0980983	0.0767492	0.054511	0.0808168	0.0636734	0.152598	0.0948728	0.0792735	0.139407	0.116137	0.12453	0.113403
Sub 21	Mean	1.01434	0.193811	0.281983	-0.977642	-2.20499	1.20348	0.586207	0.679933	0.842609	-0.0743086	0.0439372	1.02016	-0.110419	-0.150776	0.802811	-0.817898	-0.573998	0.328618	0.297588	0.375717	0.138058
	Std	0.162474	0.0977409	0.16987	0.100858	0.795778	0.152184	0.179304	0.237138	0.177991	0.13649	0.118768	0.103664	0.0967063	0.541361	0.158849	0.204771	0.110363	0.115342	0.132328	0.135346	0.196366
Sub 22	Mean	5.11289	0.0951343	0.524848	-0.592181	-2.19606	-2.71711	-1.3228	1.84269	0.540273	2.23767	2.33056	-1.01709	-0.5334	0.300532	-1.53771	-2.42622	1.03289	0.190319	-0.0436847	1.14867	0.148511
	Std	0.471379	0.679135	0.488787	0.691598	0.517256	0.339751	0.256066	0.219849	0.617369	0.42806	0.248292	0.268587	0.295583	0.30544	0.3687	0.331752	0.255857	0.272753	0.509809	0.505166	0.403559
Sub 23	Mean	1.0353	-0.403544	-0.837767	-0.553526	-0.491543	0.480856	0.545094	0.120588	-0.0523023	-0.136127	0.124866	-0.181874	-0.0157379	0.53241	-0.106644	-0.0131623	0.374534	-0.0797821	-0.410271	0.707545	0.0319456
	Std	0.108655	0.0977325	0.0631344	0.214217	0.0790007	0.0867307	0.0782457	0.177	0.0785425	0.0737028	0.0712461	0.0913045	0.0790251	0.082374	0.0863646	0.0949668	0.0877172	0.0853662	0.07581	0.0976333	0.0954384
Sub 24	Mean	-0.00404529	-0.319451	-0.0111336	0.203763	0.323487	0.285415	-0.290023	-0.0710978	-0.76154	0.110451	0.321175	0.24759	-0.271657	0.00466976	-0.0565042	-0.0593429	0.134682	0.117033	-0.141113	0.479561	0.012096
	Std	0.331998	0.338962	0.338734	0.325278	0.325948	0.326476	0.341208	0.313475	0.352559	0.359714	0.404111	0.40319	0.391522	0.393885	0.387642	0.379611	0.373705	0.383937	0.376472	0.362885	0.360566
Sub 25	Mean	1.28205	-0.630887	-1.58577	-0.230505	1.35667	0.385494	-0.0790274	0.475445	0.0485934	-0.748141	1.28179	0.266772	-0.784122	-0.769105	-0.24083	-0.151926	-0.161796	-0.135404	-0.345319	0.676523	-0.00447491
	Std	0.20197	0.18548	0.185153	0.115584	0.143151	0.174343	0.116463	0.116271	0.164321	0.126713	0.113151	0.121525	0.128089	0.118687	0.174579	0.114171	0.177308	0.139355	0.0879286	0.109808	0.140703
Sub 26	Mean	0.163778	-1.66079	2.03331	1.43576	1.30817	3.03192	-5.34281	6.95221	4.22753	2.55062	9.33035	3.22944	-27.1503	-16.2014	2.85276	4.35105	2.34846	4.45748	-0.481675	-5.97607	-0.427011
	Std	1.43677	2.20048	0.271838	0.356962	0.318116	1.31135	4.06354	0.398509	0.504997	1.16734	0.357351	4.8474	5.71057	2.67286	0.913212	0.663826	0.66145	0.23101	0.365188	3.39101	1.59219
Sub 27	Mean	1.93564	1.75109	-1.33934	-1.42221	-2.78948	-0.529991	0.697218	-0.818612	-0.82785	2.74418	-0.0230458	-0.348917	-0.755382	-1.5924	0.924269	1.85462	0.729312	0.810916	0.00917369	-2.16635	-0.0578578
	Std	0.28953	0.239309	0.229505	0.190098	0.194817	0.201005	0.230496	0.331594	0.23803	0.204641	0.190563	0.185329	0.1789	0.180625	0.174059	0.198569	0.161921	0.178906	0.167496	0.214322	0.208986
Sub 28	Mean	-0.10905	-0.130567	1.77784	2.46742	0.445673	-1.96681	-0.793921	0.721542	1.15572	1.09006	-0.0344438	-0.184405	-0.153705	1.10396	-0.177522	-0.665717	0.309416	0.377498	-0.469706	0.227108	0.24952
	Std	0.141702	0.210228	0.184956	0.270541	0.205949	0.237453	0.24953	0.389455	0.269533	0.25342	0.253061	0.255846	0.464426	0.427804	0.238624	0.291299	0.314637	0.334683	0.161793	0.177587	0.266626
Sub 29	Mean	-1.77603	-0.222741	0.79636	1.01475	1.58488	0.588821	0.490675	-1.62342	-0.550401	0.137411	-0.54373	-0.947104	0.464726	1.11453	1.22722	0.397009	-0.472283	0.293797	0.109637	-0.705043	0.0689537
	Std	1.85236	1.80766	1.85481	1.84082	1.86786	1.82926	1.85793	1.97154	1.96432	1.84751	1.67157	1.65777	1.60502	1.60319	1.60735	1.61241	1.76709	1.60651	1.60159	1.59131	1.75089
Sub 30	Mean	2.45562	-1.60243	-0.623554	-0.363895	0.566397	0.204071	1.38529	0.71132	-0.382766	-0.90959	2.67024	0.28093	-1.50127	-3.17148	-2.38225	-0.945841	0.547674	0.289979	0.613182	-1.27903	-0.17187
	Std	0.205492	0.240653	0.201353	0.28299	0.419077	0.292853	0.277718	0.216311	0.345525	0.238116	0.212246	0.320106	0.186831	0.162314	0.184749	0.269111	0.204394	0.308003	0.256678	0.79868	0.28116

## Sheet: 40Hz
		Trial 1	Trial 2	Trial 3	Trial 4	Trial 5	Trial 6	Trial 7	Trial 8	Trial 9	Trial 10	Trial 11	Trial 12	Trial 13	Trial 14	Trial 15	Trial 16	Trial 17	Trial 18	Trial 19	Trial 20	Mean
Sub 1	Mean	0.401535	-0.0231639	-0.378634	-0.0292214	0.0264505	-0.314654	-0.339016	0.167085	0.0336022	0.0515114	0.00516457	-0.625315	-0.200426	0.407131	0.647123	0.819956	0.165828	0.189816	-0.343437	0.158292	0.0409814
	Std	0.0982946	0.0872353	0.0895502	0.0890462	0.0876851	0.102666	0.104458	0.0868493	0.0892126	0.0859489	0.113829	0.115842	0.107153	0.0981476	0.110176	0.175897	0.0971817	0.108957	0.109572	0.210295	0.1084
Sub 2	Mean	-0.465484	0.364189	-0.203454	-0.417735	1.28454	0.356572	-0.164008	0.580135	0.271409	-0.772529	0.470909	1.54352	-1.56718	-0.84621	-0.611549	-0.625472	-0.684231	-0.625891	0.179352	1.22669	-0.0353209
	Std	0.0967486	0.0909856	0.113215	0.125545	0.767133	0.147698	0.166934	0.19058	0.102253	0.398574	0.178495	0.141863	0.111363	0.162947	0.157334	0.1303	0.138017	0.134922	0.147232	0.117272	0.180971
Sub 3	Mean	-0.448006	0.0353554	-0.451658	0.312717	1.51794	0.51769	0.167914	0.62307	-0.186695	-0.555134	-1.35462	-0.212947	0.71409	0.799655	1.19642	1.54005	1.53908	2.15717	-3.67953	-1.8074	0.121257
	Std	0.152959	0.0725635	0.0682479	0.186844	0.354946	0.0908187	0.0660419	0.122093	0.0639506	0.0795259	0.137665	0.168456	0.11759	0.0976834	0.0757857	0.0771486	0.0697636	0.086048	0.132768	0.0602772	0.114059
Sub 4	Mean	-0.077323	0.628552	0.372205	-0.339564	0.0815834	0.101979	-0.0556192	0.235262	-0.421076	1.48161	0.936048	-0.847396	-0.505923	0.429513	-0.638661	0.25916	-0.260805	-0.733031	0.264158	0.401504	0.0656091
	Std	0.132488	0.192672	0.134024	0.129141	0.18855	0.176636	0.173081	0.172921	0.17276	0.121328	0.201641	0.15291	0.250418	0.133115	0.16658	0.155425	0.19449	0.138004	0.161204	0.146521	0.164695
Sub 5	Mean	1.29819	2.03689	1.44687	-3.10258	-1.89557	0.0310462	-0.315805	-0.257741	0.0343963	1.05878	-0.334854	0.457825	-0.270774	-0.746646	0.715253	-0.266434	0.542864	0.0232559	0.451741	-0.290673	0.0308018
	Std	0.0547104	0.0995726	0.131604	0.21534	0.168622	0.138119	0.247558	0.251707	0.171163	0.181496	0.0815385	0.170558	0.148972	0.106103	0.198371	0.225588	0.187651	0.235458	0.091145	0.262771	0.168402
Sub 6	Mean	2.32948	0.492852	-0.473728	-1.90228	-1.10087	-0.624773	-0.669118	-0.317272	0.488994	1.19883	-0.807018	0.0783031	0.20961	0.7294	0.0660197	0.0617453	0.0448591	0.142664	-0.0516503	-0.0630662	-0.00835017
	Std	0.217017	0.136287	0.204269	0.112179	0.081672	0.116221	0.0673576	0.348804	0.0688904	0.0793871	0.107637	0.15417	0.135161	0.124077	0.218222	0.167136	0.0941615	0.159096	0.10118	0.117035	0.140498
Sub 7	Mean	0.266943	0.240575	0.250452	-0.579583	-0.586842	-0.3022	-0.22364	-0.148121	0.182753	0.349342	0.683004	0.131285	-0.2081	-0.852616	-0.674099	-0.873065	0.100298	-0.281108	0.342459	0.449828	-0.0866217
	Std	0.140823	0.0868888	0.0745991	0.058667	0.0934405	0.0710267	0.0618613	0.0646808	0.0759596	0.127949	0.0777854	0.095041	0.101787	0.0738644	0.0902582	0.0684178	0.0680457	0.0545239	0.0881829	0.0646519	0.0819227
Sub 8	Mean	6.36015	2.38031	-0.298922	-6.1533	-9.46065	-4.23389	3.66053	17.4162	7.33278	-10.889	-2.26999	-3.65432	4.39859	3.33457	-0.512751	0.798626	-4.68866	-4.52769	-1.91248	3.47777	0.0278959
	Std	0.119793	0.164686	0.196467	0.191339	0.259085	0.562454	0.466022	2.3652	0.814713	0.66471	0.39086	0.689437	0.470557	0.27224	0.165533	0.197452	0.1119	0.0856951	0.108047	0.749231	0.452271
Sub 9	Mean	0.0989915	-0.134555	-1.01587	-0.0402242	0.273634	-0.403423	-0.0964759	0.0484323	0.162306	-0.269892	0.0144452	-0.062716	0.149172	-0.275852	-0.484237	0.041901	0.676368	0.638289	-0.477269	-0.313688	-0.0735332
	Std	0.262378	0.210888	0.25214	0.207233	0.22879	0.852336	0.213558	0.204561	0.244931	0.23591	0.21895	0.201287	0.20714	0.204304	0.197359	0.194495	0.220031	0.186869	0.193222	0.190499	0.246344
Sub 10	Mean	0.449246	0.521187	-0.126953	-1.47368	-1.09266	-0.043401	0.151815	0.0659354	-0.339782	0.28009	-0.0656454	-0.271713	-0.184255	-0.695548	0.243653	0.471132	-0.0947234	0.785288	0.77828	-1.4779	-0.105982
	Std	0.151996	0.11546	0.118273	0.122387	0.441802	0.162259	0.132817	0.207222	0.164131	0.222517	0.133661	0.211797	0.136964	0.138654	0.211841	0.184369	0.160508	0.160219	0.27388	0.213838	0.18323
Sub 11	Mean	-2.41003	-0.677092	1.14136	3.0631	0.707813	-0.262975	-2.03423	0.375021	-0.0903054	0.407314	-3.91092	-1.21462	-0.183313	8.99415	6.20139	2.93463	1.19039	0.149785	-2.29056	-3.08151	0.45047
	Std	0.198862	0.149386	0.142662	0.234298	0.705816	0.151485	0.339527	0.17141	0.193427	0.56243	0.62471	0.660011	1.26587	0.610547	0.570524	0.432788	0.465339	0.48233	0.510955	0.676577	0.457448
Sub 12	Mean	0.338243	0.00841661	0.0259744	-0.166764	-0.327673	0.259488	-0.188562	0.15798	0.00594375	-0.00682937	0.306522	0.217536	0.389867	-0.187322	0.0865824	0.223371	-0.179226	-0.311189	-0.243924	0.0254952	0.0216964
	Std	0.146501	0.159574	0.144116	0.166561	0.155723	0.117213	0.163729	0.0582478	0.065874	0.0941922	0.181518	0.134264	0.115352	0.115528	0.119435	0.156824	0.170686	0.136712	0.196364	0.150902	0.137466
Sub 13	Mean	-0.249363	0.577089	-0.439992	-0.335761	-0.744647	-1.40987	-1.26146	1.44342	0.44807	0.727665	0.383447	-1.17643	-0.365462	2.21237	0.357521	-1.09831	1.13059	1.57295	-1.05842	1.87989	0.129665
	Std	0.195781	0.280422	0.207001	0.183244	0.237758	0.246561	0.174015	0.241032	0.576701	0.249776	0.253268	0.311369	0.191618	0.365175	0.358709	0.401447	0.329035	0.34792	0.21324	0.204532	0.27843
Sub 14	Mean	-1.05155	-0.399748	1.03721	0.592449	0.527495	0.0881476	-0.217314	-0.373497	-0.335889	-0.138667	-0.221748	0.207485	0.374903	-0.112307	-0.41299	-0.536194	0.266267	-0.242711	0.335867	0.37104	-0.0120876
	Std	0.412396	0.428015	0.432111	0.433079	0.443713	0.432983	0.42471	0.437664	0.419617	0.316015	0.374537	0.353514	0.37239	0.343246	0.340073	0.357112	0.354498	0.327921	0.326856	0.351218	0.384083
Sub 15	Mean	0.40608	0.391135	-0.346772	0.0261735	-0.11614	-0.483302	-0.413167	-0.415735	-0.032114	0.234891	-0.620948	0.592589	0.467798	0.226447	0.433669	0.32088	-0.803602	-1.61553	0.359656	0.596734	-0.0395631
	Std	0.123912	0.115107	0.13378	0.118443	0.146062	0.100256	0.09856	0.170921	0.1164	0.0915524	0.0971071	0.154257	0.260841	0.098666	0.0933857	0.0933442	0.107294	0.0900376	0.0895518	0.135518	0.12175
Sub 16	Mean	-0.360452	0.204255	-0.658822	1.35297	1.05795	0.276044	1.70624	-0.755993	-1.47234	1.08971	-2.90217	1.68518	0.193793	-1.53907	1.44604	2.25488	2.75058	3.02394	-3.84145	-3.65914	0.0926069
	Std	0.738855	0.746063	1.06762	0.829271	0.888359	0.693727	0.916217	0.824245	0.735196	0.740082	0.747181	0.635292	0.907394	0.833344	0.806961	0.581964	0.592717	0.76001	0.600858	0.689744	0.766755
Sub 17	Mean	-0.35117	0.245875	0.0913961	0.441473	0.0317164	0.479454	-1.55223	-0.442801	-0.262721	0.631264	0.216078	0.00537852	-0.170729	-0.299655	-0.351984	-0.384015	-0.346853	0.236053	0.211316	0.197181	-0.0687485
	Std	0.336927	0.366984	0.334973	0.328198	0.324268	0.371713	0.336292	0.342574	0.338828	0.342313	0.323379	0.31377	0.319651	0.326689	0.326312	0.356593	0.368068	0.342661	0.325446	0.343508	0.338457
Sub 18	Mean	1.39269	0.295148	-0.192336	-1.8175	-1.33358	0.188788	0.455775	0.521444	-0.59246	-0.828061	0.6216	-0.685201	-3.03826	14.5341	-8.25094	-8.46706	-9.81642	2.14413	-0.234538	-5.21628	-1.01595
	Std	0.1505	0.147519	0.149387	0.14858	0.160558	0.149136	0.228347	0.270702	0.307356	0.306008	0.140887	0.181125	0.543326	3.57038	0.408042	0.172972	0.198833	19.8543	0.438964	0.575421	1.40511
Sub 19	Mean	-1.21	-0.108973	0.460791	0.476777	0.420427	0.697434	0.0421632	0.0841909	-0.817907	-0.519655	0.428793	0.270345	-0.59055	-0.538059	-0.227624	-0.364095	-0.0860334	-0.0986832	0.206549	0.58279	-0.0445659
	Std	0.127148	0.111588	0.111456	0.080528	0.0649981	0.108042	0.0918531	0.178037	0.119237	0.0731414	0.0826255	0.185524	0.104809	0.104073	0.186798	0.0914432	0.0815224	0.118262	0.0799762	0.137942	0.11195
Sub 20	Mean	-0.00759593	1.28778	-0.14798	-0.324162	-0.218346	-0.337719	0.0216705	-0.381084	-0.832135	0.136478	0.241712	0.253545	-0.26738	-0.223785	-0.00915097	0.051188	-0.294836	-0.0749569	0.435027	0.643647	-0.00240429
	Std	0.128458	0.108985	0.0853542	0.0684233	0.110903	0.0957259	0.170735	0.121113	0.0621545	0.114261	0.0789461	0.0881193	0.227926	0.0870475	0.0735785	0.0826213	0.105574	0.0995286	0.150489	0.150911	0.110543
Sub 21	Mean	-1.28602	-0.21902	0.0202843	-0.492065	1.72933	0.743957	0.28663	1.04506	-0.649991	-0.816271	-2.41621	2.31089	-1.18797	0.549368	0.426757	-0.262137	0.832762	0.233215	-0.623286	-0.172542	0.00263723
	Std	0.298852	0.139315	0.1563	0.150146	0.216067	0.154428	0.134201	0.207369	0.162628	0.178784	0.488433	0.346837	0.32588	0.319521	0.318587	0.323013	0.316779	0.323618	0.336827	0.427342	0.266246
Sub 22	Mean	1.79771	-0.167945	1.26037	-1.79125	-1.6361	-0.416387	1.37799	0.0533894	-2.46791	2.54368	1.49118	-2.13128	-2.09797	8.0463	2.0386	0.134505	-0.10601	0.61856	-1.41562	-0.835042	0.314839
	Std	0.560621	0.257153	0.323254	0.228725	0.281351	0.399373	0.270152	0.372214	0.334064	0.381425	1.24154	0.418846	0.255529	2.86651	1.53844	0.247703	1.10158	1.33252	0.363729	0.30918	0.654196
Sub 23	Mean	0.00968285	-0.102358	-0.624957	0.184107	1.56808	0.531875	0.00708378	0.903693	1.09624	-1.75935	0.325293	-0.337143	-0.0932335	0.846232	-0.286985	-0.612379	-0.424409	-0.313663	0.549949	0.313582	0.0890674
	Std	0.157901	0.102031	0.121079	0.081371	0.13297	0.0707911	0.0732657	0.0774373	0.0976241	0.0878197	0.0697031	0.072877	0.0781212	0.0963724	0.0848874	0.0756539	0.120205	0.0621048	0.0675985	0.0706368	0.0900225
Sub 24	Mean	2.87889	1.77043	-5.20991	-3.1866	2.88834	2.77777	2.65694	2.15914	1.20662	-1.09222	-0.200044	0.190857	-0.171284	-0.502495	-0.418656	-0.188879	-0.289517	0.117398	0.66235	-0.0346014	0.300727
	Std	0.0985569	0.0927047	1.45172	0.115171	0.449357	0.239316	0.340043	0.181061	0.150712	0.171933	0.392723	0.313417	0.29892	0.278023	0.297029	0.293521	0.279319	0.278895	0.288713	0.311498	0.316131
Sub 25	Mean	0.163402	0.693016	0.0852756	-0.962564	-0.672823	-0.939171	-0.15903	0.580464	0.625632	0.111616	0.257983	0.340377	0.159311	-0.777808	-0.0943288	0.0978129	-0.940428	-0.353652	-0.579113	0.648441	-0.0857793
	Std	0.127076	0.11604	0.177582	0.122466	0.166226	0.0994022	0.153958	0.201187	0.246691	0.157419	0.147096	0.167163	0.137479	0.097845	0.137661	0.130257	0.159512	0.138557	0.106347	0.105033	0.14475
Sub 26	Mean	7.43299	-17.8702	-6.31163	-1.71134	-4.4098	-0.170575	4.17478	3.09601	0.818612	-0.790963	6.7502	3.25866	-25.0398	-1.73395	7.6998	8.55863	5.59472	27.0039	-11.4389	1.50417	0.320769
	Std	0.291708	6.05769	0.581663	0.301682	0.914444	0.416004	0.312792	0.317693	0.28769	0.258986	0.370473	2.91269	0.488841	0.454412	0.272851	0.761425	0.93913	3.04023	0.76119	0.357745	1.00497
Sub 27	Mean	-1.42672	0.148907	1.19573	1.85205	-0.354313	-1.08056	-0.138253	0.641592	0.376493	-0.791707	-0.101584	-0.0654988	0.0900181	0.117448	-0.559587	0.418241	-0.120613	-0.328236	-0.722001	0.147445	-0.0350573
	Std	0.180191	0.20765	0.176041	0.182507	0.19506	0.204111	0.198067	0.182864	0.184835	0.296668	0.2378	0.269723	0.243307	0.2433	0.247002	0.254688	0.236149	0.249713	0.255312	0.302092	0.227354
Sub 28	Mean	-1.93293	0.218921	-0.932854	1.90627	2.0199	1.79595	0.567331	-0.731743	-0.409373	-1.57703	-0.473354	-0.138145	-0.168041	-0.118167	0.782082	0.446351	0.0948962	-0.319728	-0.263734	0.23085	0.0498721
	Std	0.504625	0.563199	0.566466	0.554177	0.462998	0.490633	0.457336	0.453129	0.526179	0.44683	0.873177	0.864322	0.88037	0.881142	0.910094	0.895483	0.86928	0.872687	0.85119	0.866875	0.68951
Sub 29	Mean	1.43671	-0.043406	-1.5746	-0.483284	-0.0156118	0.726565	0.307298	0.527813	-0.128041	-1.06592	-0.770414	-1.08881	1.09135	0.885204	1.35228	0.819221	-0.328198	-0.341386	-0.135794	0.0491511	0.0610066
	Std	0.780055	0.826755	0.77421	0.718689	0.708991	0.719236	0.707506	0.716594	0.716211	0.695469	0.747031	0.757532	0.754783	4.01371	0.874119	0.878804	0.873382	0.927498	0.901954	0.897571	0.949505
Sub 30	Mean	0.00330134	-9.24169	-5.732	8.83911	2.32792	-1.69083	0.71231	-0.153701	-0.305557	-5.94715	-2.46044	-2.87083	0.21264	1.31305	4.23424	4.31107	2.06979	0.643799	-3.47897	-2.38769	-0.480081
	Std	0.911315	0.544237	0.547882	0.738243	0.493867	0.477326	0.45092	0.253018	0.328622	0.321807	0.410612	0.274297	0.353443	0.332388	0.28726	0.197548	0.329407	0.413943	0.158773	0.345834	0.408537

## Sheet: 40.5Hz
		Trial 1	Trial 2	Trial 3	Trial 4	Trial 5	Trial 6	Trial 7	Trial 8	Trial 9	Trial 10	Trial 11	Trial 12	Trial 13	Trial 14	Trial 15	Trial 16	Trial 17	Trial 18	Trial 19	Trial 20	Mean
Sub 1	Mean	0.446242	0.18576	-0.234332	0.0132647	0.128564	-0.0943046	-0.358232	0.124035	0.0960712	0.27562	-0.235966	-0.395519	-0.5415	0.404973	0.560135	0.43219	0.210195	0.131062	-0.122698	-0.168256	0.0428654
	Std	0.095116	0.0972479	0.095557	0.0913002	0.0949308	0.0951945	0.094888	0.0956269	0.101562	0.106689	0.122232	0.125724	0.108244	0.125363	0.094491	0.110431	0.116235	0.156011	0.107671	0.106994	0.107075
Sub 2	Mean	-0.424238	0.0321964	0.567391	-0.117415	-0.525106	0.522111	0.00137246	0.154015	-0.286245	-0.107817	0.711002	0.940497	1.26595	-1.13722	-0.697173	-0.107806	-0.429076	-0.609305	0.817145	1.12318	0.0846728
	Std	0.0841044	0.182879	0.170595	0.179199	0.114007	0.165751	0.10421	0.157496	0.103176	0.193124	0.208381	0.123775	0.174809	0.128448	0.126757	0.192073	0.115469	0.148367	0.14611	0.116637	0.146768
Sub 3	Mean	-0.456421	0.343086	-0.509875	0.218368	2.24109	0.264118	-0.304816	0.190753	-0.210213	-0.674626	-1.49258	-1.58746	0.249357	0.960224	0.898969	1.67765	2.0058	1.72054	-1.98625	-1.71005	0.091883
	Std	0.0721296	0.116495	0.0953593	0.0988622	0.128579	0.112288	0.0820215	0.217387	0.0741688	0.0906676	0.0873879	0.229568	0.131708	0.0906193	0.139115	0.0846998	0.099992	0.17596	0.128072	0.0953797	0.117523
Sub 4	Mean	-0.778438	0.740804	-0.11554	-0.107332	0.152067	-0.503123	0.233978	-0.0137432	-0.318684	0.732534	0.258855	-0.174555	-0.822319	-0.0656686	-0.296593	0.0641234	-0.744998	-0.790891	0.2091	0.555343	-0.0892541
	Std	0.153744	0.163449	0.16526	0.12558	0.149831	0.153169	0.133306	0.163297	0.115695	0.121796	0.12054	0.143282	0.163421	0.140721	0.121759	0.184874	0.144612	0.139809	0.218208	0.178312	0.150033
Sub 5	Mean	0.559444	1.31856	-0.633122	-2.69254	-2.40858	0.0996116	0.983813	-0.351739	0.324375	0.616476	0.311917	0.690909	1.06509	-0.6323	-0.0724152	0.54447	-0.198427	0.529408	0.724135	-0.38808	0.0195507
	Std	0.074265	0.111508	0.249436	0.0590719	0.254045	0.15527	0.258931	0.240333	0.265031	0.262342	0.0977285	0.209009	0.131172	0.163677	0.191342	0.0845077	0.115257	0.118645	0.278998	0.193498	0.175703
Sub 6	Mean	2.2252	0.62194	-1.12759	-1.75818	-1.38607	-0.604374	-0.0751212	0.044	0.798781	1.50818	-0.791616	-0.392144	0.390089	0.623088	0.625122	-0.145207	0.22244	-0.103514	-0.250826	-0.321445	0.00513768
	Std	0.139836	0.136807	0.191402	0.11095	0.129741	0.107686	0.187709	0.0997216	0.0760425	0.106373	0.209303	0.117112	0.200627	0.117088	0.154044	0.113723	0.104404	0.192761	0.080994	0.199257	0.138779
Sub 7	Mean	0.693139	0.210212	0.0304354	-0.522498	-0.374187	-0.498217	-0.278829	-0.021226	0.365087	0.576405	0.390965	0.491896	-0.217713	-0.778938	-0.526742	-0.551931	0.0148567	-0.183004	0.478738	0.297395	-0.0202078
	Std	0.081182	0.101597	0.13229	0.0690237	0.0657183	0.0556475	0.0824203	0.0736015	0.0548457	0.0602073	0.0589033	0.0746321	0.0679775	0.0711945	0.06086	0.0782931	0.0713908	0.0712588	0.0586207	0.0658803	0.0727773
Sub 8	Mean	8.12488	3.58964	-1.87939	-4.97009	-7.92954	-13.2698	5.38172	11.1598	10.8727	-8.39582	-3.70805	-6.06467	1.40524	4.64678	0.505142	-0.583961	-4.47153	-3.52179	-1.33711	1.87516	-0.428537
	Std	0.103944	0.117603	0.116695	0.198724	0.168741	1.20036	0.684129	0.734882	3.11452	0.694312	0.338538	0.212713	0.22412	0.197234	0.161946	0.641331	0.119085	0.309026	0.223004	0.521286	0.50411
Sub 9	Mean	0.142859	0.00682627	-0.0149841	-0.0266897	0.617998	0.640972	-0.153792	0.0192583	-0.0260867	-0.359653	-0.22384	-0.205882	0.413302	0.282092	-0.67035	-0.191198	0.306976	1.20075	-0.427152	-0.476483	0.0427464
	Std	0.228169	0.206723	0.205585	0.217438	0.216337	0.221382	0.219934	0.257329	0.225215	0.217205	0.189526	0.192309	0.209892	0.198724	0.238537	0.225459	0.215622	0.198455	0.18792	0.194846	0.21333
Sub 10	Mean	0.962544	0.725967	-0.644819	-1.46524	-0.989231	-0.373228	-0.0952753	0.0183864	-0.147804	1.0632	-0.0133749	0.0775152	0.183718	-0.230208	-0.149294	0.107831	0.372796	1.03455	1.01086	-0.387898	0.05305
	Std	0.168354	0.155527	0.160244	0.314523	0.133384	0.168455	0.150366	0.176766	0.209578	0.191511	0.170686	0.207814	0.293732	0.156264	0.13008	0.327153	0.160018	0.13949	0.299132	0.287045	0.200006
Sub 11	Mean	-2.93472	-0.987551	1.22883	2.4301	3.33759	-0.865714	-2.94263	0.79898	-0.42881	0.431654	-4.10927	-5.84622	-0.433548	7.51118	0.694788	-3.23076	-0.0259579	0.595617	-1.37198	-1.80411	-0.397626
	Std	0.553862	0.143663	0.197874	0.15238	0.385067	1.3281	0.187393	0.261926	0.221861	0.205963	0.850985	0.437672	0.509179	2.8172	3.09679	1.26067	0.443809	0.729771	0.538415	0.456493	0.738954
Sub 12	Mean	0.380437	-0.0996998	-0.0385083	-0.0974066	-0.309971	0.115816	-0.146838	0.168481	-0.221403	0.289186	-0.145063	-0.100065	0.0888138	-0.0306408	-0.239957	0.299705	-0.553522	-0.474194	0.396527	0.517047	-0.0100628
	Std	0.129723	0.172378	0.189025	0.16383	0.164693	0.141968	0.129201	0.0624075	0.146517	0.144182	0.0930228	0.103459	0.111668	0.116734	0.121355	0.0879118	0.115751	0.144177	0.164884	0.153849	0.132837
Sub 13	Mean	0.693691	-0.0512698	0.178948	-0.848003	-0.682821	-0.702257	-0.190129	1.27551	-0.632574	-0.571217	0.0996955	-0.300255	-2.58764	-1.03656	0.833864	0.242978	0.418372	0.659731	-2.63808	-1.70539	-0.377171
	Std	0.265082	1.15114	0.237508	0.234063	0.314378	0.213433	0.2256	0.1822	0.506617	0.387037	0.216862	0.363572	0.431144	1.15691	0.282549	0.384768	0.301211	0.237222	1.28716	2.03042	0.520444
Sub 14	Mean	-1.33114	-0.704562	0.627065	0.445919	0.643681	0.879286	-0.236882	-0.472155	-0.547291	-0.14971	0.164808	0.416722	0.0092712	-0.324614	-0.475245	-0.321418	-0.343893	-0.0128757	0.259165	0.122417	-0.0675727
	Std	0.502389	0.4232	0.426681	0.434364	0.429628	0.424633	0.425008	0.448871	0.421531	0.32228	0.35419	0.381112	0.343901	0.337193	0.337422	0.332305	0.328967	0.332462	0.326079	0.323057	0.382764
Sub 15	Mean	-0.0408704	0.501845	-0.118408	-0.13492	0.0745968	-0.235954	-0.134426	-0.357281	0.266766	0.489151	-0.699802	-0.201973	0.562461	0.522742	0.562064	-0.502682	-1.20814	-1.57545	0.694354	0.632994	-0.0451469
	Std	0.115322	0.0965284	0.110539	0.107877	0.172165	0.109241	0.0946057	0.111862	0.11147	0.102069	0.132262	0.091864	0.135289	0.108326	0.0921587	0.108302	0.133016	0.136325	0.101121	0.115857	0.11431
Sub 16	Mean	-1.02929	-1.36375	0.652016	0.447897	2.3129	0.341729	2.25879	-1.53633	-1.2689	-0.274078	-2.17757	-2.61904	1.52348	-1.19641	1.57968	1.05989	1.91003	2.38752	-1.51708	-2.59494	-0.0551722
	Std	1.0251	1.03502	0.725167	0.92596	0.75222	0.947268	0.716632	0.796685	0.70311	0.75913	0.579743	0.619653	0.613653	0.576275	0.768331	0.834131	0.734254	0.632785	0.773999	0.966021	0.774257
Sub 17	Mean	-0.716141	0.100613	0.249349	0.173154	-0.630747	0.537716	-1.1946	-0.354534	0.303003	1.01754	0.181247	0.163707	-0.245965	-0.495519	-0.163673	-0.651867	0.0671984	0.755171	-0.210809	-0.373209	-0.0744185
	Std	0.349951	0.340195	0.337618	0.329284	0.342801	0.356615	0.336292	0.3307	0.337929	0.334277	0.34038	0.325102	0.311308	0.339334	0.323398	0.324877	0.333701	0.366661	0.363649	0.344244	0.338416
Sub 18	Mean	1.3533	-0.0257158	0.40588	-1.13698	-0.815244	-0.745702	0.827128	-0.352648	0.579182	-1.17632	1.14228	0.0764446	-1.69768	36.9098	-7.70187	-8.88665	-4.63342	52.9275	-4.91455	-1.55082	3.0292
	Std	0.442492	0.111615	0.189466	0.217102	0.225918	0.17894	0.327265	0.183303	0.191006	0.387719	0.199222	0.232534	0.245618	1.3949	0.101865	0.12011	0.361435	3.73944	0.362698	0.237042	0.472484
Sub 19	Mean	-1.84319	-0.417057	1.40862	0.860179	0.346277	0.87872	0.453646	0.0372669	-1.26612	-0.720633	0.229359	-0.336836	0.06085	-0.418163	-0.45347	-0.346327	-0.206231	-0.273415	0.547443	0.546663	-0.0456211
	Std	0.138945	0.140722	0.132735	0.09856	0.0648997	0.0846679	0.0682478	0.14841	0.121202	0.107001	0.0818811	0.187592	0.106122	0.0761448	0.0856508	0.0687862	0.0806767	0.105184	0.134815	0.12155	0.10769
Sub 20	Mean	-1.22419	1.52905	-0.21706	-0.438059	-0.215135	-0.535145	-0.562296	-0.0447142	-0.365337	0.345564	0.598619	0.645597	0.44986	-0.0169125	0.0229779	-0.535626	-0.538053	0.238008	-0.0968298	-0.215571	-0.0587626
	Std	0.0789645	0.11205	0.0761376	0.0999825	0.0893074	0.081732	0.0995629	0.410152	0.112682	0.0899434	0.114365	0.103945	0.0776009	0.135706	0.132581	0.0833422	0.133185	0.115396	0.131527	0.106118	0.119214
Sub 21	Mean	-0.886568	0.164834	-0.195803	-0.900287	0.782666	1.65476	0.603289	0.531613	-0.872852	-1.16492	-1.28937	0.165819	1.79294	0.350408	0.115294	0.143448	0.308961	-0.448655	-0.130632	0.393812	0.0559379
	Std	0.174736	0.279803	0.137654	0.214868	0.379208	0.175113	0.216853	0.230472	0.57723	0.139182	0.348128	0.354496	0.369825	0.316935	0.326061	0.416935	0.318208	0.33708	0.328425	0.317526	0.297937
Sub 22	Mean	3.03837	3.77586	-1.28136	-1.30489	-1.76402	-2.48932	0.154228	-1.39202	1.14874	2.18662	-0.53534	0.733973	-1.47567	5.26657	-1.30969	-2.13625	-0.821316	-1.49581	-1.47231	-0.419864	-0.0796746
	Std	0.221981	2.39091	0.321536	0.272082	0.517159	0.475024	0.282316	0.380845	1.33092	0.451966	0.330946	2.20429	2.52253	6.28202	0.360465	0.171468	0.285823	0.44194	0.329427	0.301113	0.993738
Sub 23	Mean	-0.117344	-2.12039	0.242384	0.787484	0.771953	0.0737326	0.332677	0.69899	-0.288379	-1.46485	0.618721	0.0032312	-0.615374	0.673317	0.0810417	-0.668064	-0.243002	-0.0205682	0.432317	0.385492	-0.0218312
	Std	0.0575582	0.440558	0.0779753	0.206176	0.149872	0.0992476	0.114965	0.085291	0.0533033	0.137367	0.112468	0.403077	0.0978878	0.084466	0.126258	0.0889941	0.127773	0.0742069	0.131965	0.084469	0.137694
Sub 24	Mean	2.81361	1.60588	-7.02215	-4.34964	-0.361079	2.41065	-0.309149	1.65867	-1.60784	-0.601687	0.598089	1.06128	0.0490246	-0.410942	-0.27786	-0.440907	-0.145913	0.0840549	0.111192	-0.0247766	-0.257974
	Std	0.102964	0.240311	1.6106	0.524365	0.792622	0.202536	0.3495	0.160146	1.19953	0.226711	0.322853	0.292181	0.307447	0.284166	0.280639	0.288565	0.278574	0.281887	0.289168	0.30377	0.416927
Sub 25	Mean	-0.195221	1.04729	-0.258356	-0.601116	-0.700897	-0.509808	0.0546398	0.431909	0.265543	-0.395294	0.509059	0.869613	0.276213	-0.722938	-0.126779	-0.18662	-0.390362	-0.00338409	0.226819	0.699176	0.0144745
	Std	0.149212	0.107467	0.15227	0.104183	0.109631	0.156214	0.226161	0.196405	0.124991	0.189651	0.311638	0.129468	0.138652	0.314735	0.120398	0.158224	0.115047	0.1878	0.194268	0.120626	0.165352
Sub 26	Mean	7.38022	10.2593	-4.50203	-2.55434	-0.685045	-0.86181	4.317	2.234	0.76519	-1.82766	6.61716	8.31854	0.341484	-6.54647	6.4147	10.5888	-4.13471	3.69579	-6.60742	-1.48787	1.58624
	Std	0.358971	0.261727	0.522838	0.420154	0.414592	0.256234	0.335977	0.55138	0.309515	0.521883	0.283973	0.391715	6.94163	0.604662	0.474683	0.302764	3.90015	2.63885	0.857464	0.34954	1.03494
Sub 27	Mean	-2.44138	0.422407	1.51467	2.32862	1.30197	-2.37721	0.251495	0.515162	0.0812885	-0.402539	0.33482	0.343689	-0.129623	0.0410317	-1.20865	0.0560987	-0.0308481	0.260935	-1.30271	-0.43333	-0.0437057
	Std	0.178621	0.214046	0.164351	0.159161	0.221537	0.208861	0.263951	0.17011	0.18272	0.200432	0.240377	0.329685	0.246637	0.248548	0.244357	0.239429	0.236866	0.33002	0.269423	0.269246	0.230919
Sub 28	Mean	-2.98705	-0.149166	-0.00119479	0.706748	2.18225	2.21253	-0.564027	-0.436946	-1.21244	-0.967539	-0.144339	-0.343922	-0.249792	-0.0978239	-0.0639265	0.00349944	-0.591376	0.459064	-0.606076	-0.183613	-0.151757
	Std	0.549577	0.483298	0.480879	0.482533	0.448735	0.475976	0.509693	0.544516	0.473044	0.53777	0.867592	0.866946	0.886533	0.848452	0.886258	0.918446	0.864064	0.84461	0.833401	0.862021	0.683217
Sub 29	Mean	1.81062	-0.0295234	-1.17381	-0.557496	-0.206604	0.318317	0.855668	0.289503	0.403123	-0.557312	-0.653035	-0.0565681	0.0104226	1.42299	0.611554	-0.675528	-0.666298	-0.262397	-0.635675	-0.211606	0.00181776
	Std	0.811538	0.79134	0.769068	0.712948	0.699629	0.71665	0.718245	0.70866	0.705172	0.725003	0.740142	0.742059	0.723007	0.74709	0.859675	0.864438	0.871157	0.908689	0.885861	0.897771	0.779907
Sub 30	Mean	0.0671114	-7.93868	3.30645	7.44111	6.78047	-3.00074	0.929845	0.374615	0.310972	-3.66621	-3.61153	-3.9896	-2.76597	3.35814	2.35263	6.9224	2.17003	0.237885	-4.52355	-2.67543	0.103997
	Std	0.572387	0.410036	0.648831	0.306995	0.748694	0.427205	0.427556	0.526465	0.615481	0.266801	0.296766	0.438405	0.331658	0.568138	0.4491	0.787409	0.31417	0.179234	0.357583	0.410981	0.454195

[truncated: 2 more sheets: 41Hz, 41.5Hz]
