# Supplementary material for: A multi-day and multi-band dataset for a steady-state visual-evoked potential–based brain-computer interface
Source: Gigascience. 2019 Nov 25;8(11):giz133. doi: 10.1093/gigascience/giz133 (PMC6876666; doi:10.1093/gigascience/giz133)
Supplement: giz133_Supplemental_Files [file giz133_supplemental_files.zip › EMG2_Day2.xlsx]

## Sheet: 5Hz
		Trial 1	Trial 2	Trial 3	Trial 4	Trial 5	Trial 6	Trial 7	Trial 8	Trial 9	Trial 10	Trial 11	Trial 12	Trial 13	Trial 14	Trial 15	Trial 16	Trial 17	Trial 18	Trial 19	Trial 20	Mean
Sub 1	Mean	-0.453529	-1.39662	0.526036	1.86823	2.17289	0.65381	0.962494	-0.00461484	-1.6226	0.0992122	-0.117296	0.018036	-0.915345	0.0402838	0.343736	1.05399	-0.474557	-1.07461	-1.70586	1.06184	0.0517761
	Std	0.244248	0.290421	0.195556	0.350485	0.150759	0.289481	0.228375	0.459997	0.251239	0.340345	0.125495	0.110794	0.27154	0.20172	0.170976	0.169198	0.160599	0.345617	0.228985	0.178875	0.238235
Sub 2	Mean	-0.834026	0.364564	0.360563	0.557494	0.541919	0.318088	-0.0890324	-0.110008	0.0245319	-0.359001	0.294627	-0.435558	-0.141926	-0.0686382	-0.236706	-0.540734	-0.187158	-0.228921	0.204946	0.325366	-0.0119805
	Std	0.0912262	0.170502	0.126022	0.106835	0.141695	0.0849743	0.132557	0.0807024	0.0731979	0.0608951	0.0858248	0.0693869	0.0648488	0.0776023	0.0698243	0.0748646	0.0955438	0.0846296	0.0625375	0.0725769	0.0913123
Sub 3	Mean	0.483137	0.00778516	-0.0120879	-0.204633	-0.0935993	-0.0791825	-0.307665	-0.270037	0.187918	0.218623	-0.219703	-0.122314	0.0161831	-0.222818	0.0260596	-0.334054	0.13656	0.244927	-0.579753	0.0124547	-0.05561
	Std	0.174446	0.132945	0.152484	0.149594	0.0819449	0.0670627	0.0818855	0.141158	0.217907	0.0685534	0.111934	0.0908961	0.111052	0.196976	0.112795	0.099062	0.251316	0.125708	0.0928851	0.107954	0.128428
Sub 4	Mean	-0.757967	-0.381674	0.737216	0.775385	-0.667505	-1.45851	-0.335356	-0.133441	0.107605	1.78266	0.946737	0.175824	-0.293775	0.212449	0.498175	-0.85102	-1.5797	-1.46536	-0.399191	-0.348236	-0.171784
	Std	1.05941	0.342087	0.28038	0.465693	0.196035	0.262629	0.157912	0.230713	0.136657	0.216708	0.162822	0.172193	0.482034	0.322594	0.240468	0.25443	0.160942	0.183166	0.252769	0.44584	0.301274
Sub 5	Mean	-3.98237	-0.54746	1.85901	1.63959	3.12123	1.71417	0.681981	0.701088	-2.59826	-1.26889	4.781	0.343034	-0.00059488	-0.862451	-2.76405	-2.42261	-0.138465	-1.34978	1.451	2.77338	0.156528
	Std	0.425079	0.367437	0.399118	0.485169	0.489473	0.449464	0.44925	0.443177	0.458399	0.470959	0.224905	0.262601	0.226864	0.184276	0.191195	0.213451	0.236241	0.496314	0.22994	0.256706	0.348001
Sub 6	Mean	-4.16325	-1.09912	0.661061	0.829031	0.768222	1.19779	0.140654	-0.0900037	-1.06723	-1.06144	-0.328316	0.290749	0.127299	-0.491224	-0.00213729	0.0707843	0.375427	0.0555318	-0.145408	0.21758	-0.1857
	Std	0.610396	0.634513	0.116402	0.116945	0.129627	0.114488	0.13027	0.110269	0.185861	0.125584	0.0710955	0.100611	0.0718513	0.0826066	0.126137	0.121296	0.108144	0.0968815	0.0857891	0.0764428	0.16076
Sub 7	Mean	0.265821	-0.0565276	0.273913	-0.115123	-0.101342	-0.413818	-0.281595	-0.215289	0.192791	0.493562	-0.0298688	0.300566	-0.0484775	-0.0423735	0.0745027	-0.103347	0.0332663	0.11014	0.0734246	0.0373766	0.0223801
	Std	0.128181	0.127655	0.138072	0.152041	0.126542	0.118496	0.125577	0.123223	0.12829	0.117862	0.135718	0.162316	0.141834	0.137651	0.176474	0.137458	0.159389	0.149405	0.14581	0.150013	0.1391
Sub 8	Mean	0.909453	0.718612	-0.615265	-1.05016	-1.0967	-0.305496	0.695625	1.3303	0.0211321	0.0933301	-0.431119	-0.109337	0.71209	0.478633	0.196378	-0.187759	-0.729898	-0.352394	0.513877	0.297864	0.0544584
	Std	0.197305	0.188421	0.0901069	0.200971	0.140362	0.13049	0.13386	0.118709	0.0900828	0.253862	0.0902461	0.219584	0.158728	0.260722	0.214779	0.239203	0.216011	0.144649	0.118884	0.122346	0.166466
Sub 9	Mean	1.2082	0.0451242	-1.61266	-0.885048	0.471151	0.375421	0.571357	-0.0847929	0.0935942	0.67491	-0.283826	-0.503427	0.671519	0.36594	1.16586	0.0559967	0.440401	0.748816	-0.781319	-0.529958	0.110363
	Std	0.131355	0.184219	0.358571	0.179457	0.272125	0.19844	0.190773	0.177241	0.27512	0.518115	0.137063	0.0880013	0.151043	0.115689	0.156952	0.15673	0.216383	0.142501	0.200318	0.130134	0.199011
Sub 10	Mean	2.88829	-0.197443	-0.98127	-1.2732	-0.437951	-0.247065	0.777278	1.53807	0.81573	-0.759514	-1.40039	-1.09619	-0.0455933	0.31074	0.681669	0.513732	-0.321379	-0.126602	-1.49281	-0.331861	-0.059288
	Std	0.230452	0.23788	0.0956691	0.113125	0.19395	0.266004	0.170981	0.153752	0.191625	0.365726	0.130372	0.116286	0.233265	0.222022	0.350353	0.11821	0.184282	0.19309	0.163476	0.157669	0.194409
Sub 11	Mean	1.20581	-0.402836	0.105699	0.271961	0.545139	-0.933315	-2.4147	-0.2673	0.0104952	1.82974	0.0788619	0.0144292	-0.263934	0.834993	-0.765525	0.50684	-0.567746	-0.3508	0.0760131	-1.41488	-0.0950527
	Std	0.122036	0.14595	0.215983	0.52956	0.220379	0.65329	0.5445	0.270288	0.832668	0.880293	0.26303	0.192778	0.1826	0.20852	0.316822	0.235103	0.480588	0.2812	1.04701	0.527067	0.407483
Sub 12	Mean	-0.752965	0.406354	0.26183	-0.169612	0.154016	0.44526	0.63827	0.47846	0.00478216	-0.382196	0.151701	0.188032	0.186493	0.229084	-0.653715	-0.452668	0.275989	0.322072	0.191831	-0.11128	0.0705869
	Std	0.193098	0.178106	0.185396	0.182702	0.199601	0.203128	0.187387	0.176107	0.218395	0.183591	0.1868	0.197476	0.179779	0.208593	0.179535	0.194423	0.192877	0.258995	0.169918	0.17506	0.192548
Sub 13	Mean	5.32776	-1.79282	-2.56576	-0.617678	1.16709	1.17151	-2.41267	1.81673	-0.460881	0.465582	0.483713	0.205457	0.215687	1.86231	0.500746	-0.112645	1.66496	2.34546	2.85255	-11.0177	0.0549709
	Std	0.340063	0.35817	0.281904	0.306382	0.309393	0.228591	4.73389	0.226514	0.404339	0.678388	0.246164	0.331188	0.178305	0.258287	0.224243	1.00391	1.07069	0.970941	0.265297	6.83557	0.962611
Sub 14	Mean	24.8195	5.64899	-23.1772	-33.1712	-32.1012	13.0521	21.557	18.8527	22.8862	-49.7291	-3.76994	-5.47052	-3.80882	7.09681	5.19263	9.51685	4.55703	2.32338	-2.91343	0.4602	-0.908895
	Std	0.600525	0.652377	0.805413	0.279379	0.892548	0.797969	4.6147	5.19696	4.39326	4.06211	0.760594	0.93477	0.855212	0.745951	0.865639	0.589695	0.52486	0.577223	1.26771	0.628637	1.50228
Sub 15	Mean	-0.345643	-0.690678	0.38698	0.51477	0.507045	0.882545	0.0231889	-0.0837594	-0.550265	-0.64181	0.469532	-0.409031	-0.922657	-0.51813	0.097198	0.532654	0.563151	0.344706	0.264969	0.020552	0.022266
	Std	0.125171	0.115555	0.122131	0.13473	0.125056	0.141785	0.134671	0.198063	0.112454	0.148233	0.103638	0.170025	0.146738	0.137919	0.197093	0.185288	0.195354	0.145208	0.162223	0.325004	0.156317
Sub 16	Mean	12.1818	7.13506	-9.36011	-10.6964	-6.23834	-1.99239	-5.73653	-1.75273	1.42481	11.102	12.4559	1.36697	-3.87456	-7.04829	-5.75789	-2.61476	1.03586	1.46511	0.920939	4.27003	-0.0856736
	Std	2.54261	1.22609	0.70009	0.476598	0.950234	0.507836	0.543045	0.48192	0.54665	1.15291	0.4253	0.726613	0.440304	0.607984	0.410857	0.538567	0.389463	0.488465	0.626783	0.600015	0.719117
Sub 17	Mean	-0.490456	0.142513	-0.169954	0.0463869	-0.124539	-0.184387	0.715422	0.0691086	-0.278344	0.231537	1.04248	0.597785	-0.183567	-0.428482	-0.177437	-1.21143	-0.185662	-0.164501	0.396748	0.608035	0.0125628
	Std	0.174392	0.107462	0.084863	0.0691552	0.0921601	0.129063	0.0921219	0.161031	0.148106	0.099047	0.221076	0.198178	0.207468	0.195007	0.187873	0.205072	0.189335	0.226938	0.220442	0.197784	0.160329
Sub 18	Mean	-0.243693	1.76702	-1.97768	-2.61909	-3.2089	0.604004	1.21808	0.336243	0.126427	0.249079	-0.483459	1.42743	-0.101543	-0.0826262	1.14319	2.16362	-0.819317	-1.56294	-1.39769	-0.334526	-0.189818
	Std	0.216692	0.215916	0.134241	0.120299	0.207445	0.216227	0.337461	0.143995	0.127042	0.204758	0.112112	0.174513	0.16562	0.1023	0.233054	0.122869	0.101563	0.176416	0.0960181	0.103497	0.165602
Sub 19	Mean	-3.70531	-0.333247	-1.52407	-2.18866	-0.0387631	3.12181	0.920579	3.84715	3.86947	-14.0481	0.812777	1.28773	0.229652	0.00466938	-1.39159	-1.01597	-1.53056	-1.21903	0.208982	1.59891	-0.554678
	Std	0.254464	0.252179	0.300495	0.347052	0.285539	0.307212	0.338455	0.250215	0.251343	0.460772	0.279	0.232569	0.268316	0.248563	0.224189	0.274533	0.300728	0.363172	0.28326	0.211595	0.286683
Sub 20	Mean	22.7266	-6.31204	-8.94688	-21.4163	-36.6709	-7.55203	-6.21638	52.3941	1.25026	4.62691	2.56816	1.15361	2.01228	-7.17141	-8.82406	-5.44508	-3.24592	-2.29249	-5.44142	4.18354	-1.43098
	Std	1.1589	2.78731	2.97795	1.05236	1.65318	0.449861	1.97468	1.60475	0.554778	0.412069	0.894894	3.75912	4.70302	1.60188	1.89079	0.302866	0.282874	0.494656	3.60188	2.01654	1.70872
Sub 21	Mean	-0.752733	0.465457	-0.382034	-0.146128	1.19448	1.18602	0.722007	-0.259697	-0.641218	-0.198442	2.16198	0.572367	-0.305504	-2.33194	-0.0299747	-0.448723	-0.0434051	-0.476661	-1.82361	2.38362	0.0422936
	Std	0.34226	0.369989	0.504061	0.366816	0.333647	0.421247	0.345929	0.357129	0.399581	0.364896	0.294844	0.37508	0.305761	0.329776	0.314678	0.311446	0.289077	0.307746	0.615246	0.322858	0.363603
Sub 22	Mean	-1.58853	0.0655074	0.304198	0.264052	0.48731	0.796827	0.180742	-1.10409	0.0873727	-0.331496	2.64247	0.807763	-0.344458	-1.55671	-0.925161	-0.66779	-0.634889	-0.678714	0.79076	1.69857	0.0146873
	Std	0.153142	0.176975	0.122262	0.12548	0.148463	0.159384	0.297883	0.285465	0.317615	0.293284	0.460296	0.376604	0.274635	0.215415	0.299889	0.231142	0.252837	0.369446	0.270172	0.272434	0.255141
Sub 23	Mean	0.174512	-0.138297	-0.539125	-0.603956	-0.623438	0.939559	-0.164366	-0.278926	-0.189689	-0.385521	1.1363	0.754503	-0.0262022	-0.568549	-0.691274	-0.338128	0.478864	0.375508	-0.266022	0.920018	-0.00171122
	Std	0.281891	0.301594	0.250742	0.250982	0.275952	0.324544	0.264105	0.285789	0.281896	0.296047	0.252215	0.255294	0.300923	0.26495	0.264486	0.326927	0.406529	0.265066	0.25552	0.268644	0.283705
Sub 24	Mean	0.417109	0.118594	-0.495614	0.143672	0.10579	-0.147566	0.0801219	-0.0877506	0.310333	-0.134576	-0.10496	0.412282	0.269064	-0.278539	-0.00261173	0.00752788	-0.231736	-0.417071	0.449206	0.1509	0.0282087
	Std	0.700432	0.697344	0.692148	0.702198	0.690799	0.68568	0.68926	0.6867	0.685968	0.681198	1.05399	1.04732	1.05392	1.04658	1.04827	1.05976	1.04447	1.04518	1.05492	1.0542	0.871017
Sub 25	Mean	1.6802	-1.04052	1.11568	-1.10464	-1.32935	1.1998	-0.271629	-1.90658	0.193318	1.80105	0.274303	-0.339246	-1.74767	-0.391667	0.775831	0.0194094	0.492915	-0.323655	-0.0542469	-0.303519	-0.0630105
	Std	0.382444	0.319982	0.340948	0.306725	0.325766	0.329701	0.374083	0.325342	0.318765	0.469862	0.300613	0.321321	0.317716	0.318256	0.328875	0.34587	0.330384	0.33289	0.324361	0.317726	0.336581
Sub 26	Mean	1.03717	-0.486429	-0.947047	0.0704587	0.0494663	1.46716	0.906245	0.312478	0.569964	-1.54616	0.328162	0.832253	0.193289	-0.175958	-1.29462	-0.986021	0.350676	0.666662	0.420691	1.05028	0.140936
	Std	0.349	0.232407	0.224496	0.149295	0.305015	0.197463	0.143124	0.203101	0.154568	0.143898	0.201606	0.211054	0.235376	0.177011	0.205427	0.184447	0.209753	0.210631	0.179395	0.21839	0.206773
Sub 27	Mean	2.84068	0.0428748	-1.53327	-1.45677	-0.643567	-0.408135	-0.353795	0.524834	0.739969	0.259823	1.98979	1.299	-0.672735	-1.49517	-0.37452	-1.18491	-0.707184	-0.769309	0.364972	0.611708	-0.0462859
	Std	0.565059	0.444972	0.483331	0.514964	0.523788	0.585447	0.501314	0.475357	0.478505	0.702161	0.229272	0.303593	0.201304	0.195481	0.499625	0.181043	0.167983	0.187167	0.173857	0.488386	0.39513
Sub 28	Mean	0.0411508	0.15058	-0.132978	-0.169928	-0.203435	0.0313195	0.0123511	-0.176101	0.171652	0.194831	-0.262194	0.0839897	0.30404	-0.102007	0.0475867	0.0664513	-0.233079	-0.0697689	-0.133745	-0.166018	-0.0272653
	Std	0.166467	0.137095	0.134503	0.145272	0.132571	0.138907	0.129772	0.159564	0.129166	0.129301	0.140645	0.120284	0.138153	0.136927	0.116085	0.134706	0.1715	0.124851	0.131093	0.187067	0.140196
Sub 29	Mean	0.029786	-0.207401	-0.339982	-0.862809	0.545294	0.674483	-0.200248	0.0541686	1.26375	-1.98659	-0.616568	-0.00393412	2.51556	-0.85127	-1.8699	-0.22116	0.0977015	1.26335	0.383781	-0.0634176	-0.0197701
	Std	0.123644	0.175428	0.0949977	0.11262	0.137976	0.100435	0.332299	0.139909	0.0917641	0.133398	0.251724	0.37988	0.240571	0.136092	0.103742	0.125779	0.215454	0.13567	0.161148	0.153308	0.167292
Sub 30	Mean	-0.375061	0.198527	-0.704605	3.02445	1.04205	-0.819766	-3.55171	-0.400633	0.964362	1.12754	0.554761	0.837287	-2.24993	-0.43734	2.42768	1.42529	1.3019	1.65351	-0.355813	-1.21983	0.222134
	Std	0.668725	0.709668	0.695129	0.67738	0.728581	0.60866	0.662335	0.578103	0.550586	0.588729	0.576878	0.564379	0.599252	0.655198	0.582589	0.543569	0.541419	0.634675	0.571989	0.537724	0.613778

## Sheet: 5.5Hz
		Trial 1	Trial 2	Trial 3	Trial 4	Trial 5	Trial 6	Trial 7	Trial 8	Trial 9	Trial 10	Trial 11	Trial 12	Trial 13	Trial 14	Trial 15	Trial 16	Trial 17	Trial 18	Trial 19	Trial 20	Mean
Sub 1	Mean	-1.15962	-1.50015	-0.465987	1.68157	1.46539	0.115456	-0.213517	-0.768976	-1.59114	-0.619169	1.26433	0.0343775	-1.21727	0.964025	0.842771	0.727405	1.01008	-2.05843	-2.04794	1.35514	-0.109084
	Std	0.223501	0.165318	0.253483	0.151822	0.215851	0.171255	0.154432	0.148038	0.250733	0.179893	0.231929	0.222234	0.214551	0.124167	0.141586	0.39727	0.18326	0.392677	0.210116	0.162833	0.209747
Sub 2	Mean	-0.445403	0.0163903	0.0191533	0.587027	0.288098	0.438742	0.149511	-0.301431	-0.00760026	-0.191152	0.485616	0.0810559	-0.657184	-0.0991268	-0.370522	-0.221333	-0.231484	0.112613	0.167591	0.178051	-6.94477e-05
	Std	0.138744	0.147573	0.0750282	0.0817137	0.0736936	0.135548	0.068044	0.143465	0.0689435	0.131344	0.117667	0.102465	0.130471	0.083735	0.0688183	0.213043	0.066655	0.109292	0.062089	0.0779616	0.104815
Sub 3	Mean	0.238411	-0.304021	-0.430352	-0.021673	-0.0879678	-0.346769	-0.227642	0.0288584	0.40675	-0.075053	0.0666749	0.0554455	0.318897	-0.202807	0.167883	0.0503949	-0.499478	-0.00129873	-0.0217232	-0.295198	-0.0590334
	Std	0.185032	0.109839	0.125461	0.0595773	0.0883206	0.0757402	0.0519609	0.0696347	0.109085	0.0775129	0.183818	0.0793874	0.106785	0.148392	0.174299	0.486235	0.182766	0.0717114	0.171232	0.0736076	0.13152
Sub 4	Mean	1.16361	0.944509	0.148417	0.655969	-0.474793	-0.653009	-0.778409	-0.00576736	0.286154	0.801503	2.22589	-0.200838	-1.28291	-0.763363	-0.337745	0.227639	-0.578696	-1.5954	-0.333335	3.59712	0.152327
	Std	0.109928	0.351397	0.216896	0.249257	0.107861	0.179518	0.185111	0.268716	0.151211	0.200329	0.193398	0.17709	0.168884	0.136332	0.124205	0.12629	0.236953	0.237276	0.143041	0.219826	0.189176
Sub 5	Mean	-1.89685	-0.221725	0.975412	2.44616	1.58913	1.54707	1.22858	0.691679	-2.39914	-2.63608	4.35618	1.2212	-0.208062	-3.78498	-3.21739	-3.06904	-1.83985	-0.605198	1.06661	3.87821	-0.0439046
	Std	0.426517	0.371544	0.383795	0.42962	0.407686	0.539227	0.419647	0.489955	0.462441	0.459234	0.173862	0.216362	0.173486	0.187954	0.193192	0.512715	0.216863	0.243094	0.258584	0.219493	0.339264
Sub 6	Mean	-0.132023	1.62202	0.735373	0.647687	1.18126	1.03193	0.761248	-0.0793546	-0.996122	-0.720449	-0.454944	0.397529	0.0639932	-0.424422	0.446953	-0.147372	0.316784	-0.252444	-0.0963067	-0.362961	0.176919
	Std	0.0841187	0.0942923	0.134917	0.108567	0.121198	0.120678	0.125754	0.11773	0.123496	0.10489	0.177337	0.0880132	0.0684464	0.130669	0.0748163	0.104313	0.165543	0.120066	0.0798916	0.108711	0.112672
Sub 7	Mean	0.239485	0.0407764	0.0322463	-0.235583	-0.349332	-0.455692	-0.45452	-0.145265	0.227334	0.352903	-0.160628	0.243693	-0.0642044	0.00424975	-0.11743	0.162888	-0.128789	-0.084292	-0.149173	0.0711211	-0.0485106
	Std	0.136587	0.153026	0.129181	0.134653	0.123993	0.121328	0.132342	0.12757	0.128906	0.119563	0.147336	0.136678	0.145937	0.148001	0.142212	0.141242	0.147195	0.142944	0.151091	0.137615	0.13737
Sub 8	Mean	0.604832	0.632237	-0.0572843	-1.40709	-1.21668	-0.0615948	0.133168	-0.431202	-0.0738025	0.194041	-0.766619	0.513021	0.713441	0.548717	0.0695986	0.266766	0.268681	-0.744791	-0.355413	-0.140934	-0.0655454
	Std	0.158098	0.0918065	0.0878947	0.125179	0.135492	0.160884	0.139509	0.188304	0.137482	0.108611	0.17892	0.603312	0.0917941	0.190048	0.132225	0.199413	0.188802	0.179642	0.260633	0.185927	0.177199
Sub 9	Mean	-0.976225	-0.360662	0.196995	0.127022	1.28979	1.02582	1.25417	-0.146656	-2.84738	-1.2239	-1.223	-0.8447	0.504	0.912843	1.68366	0.603982	-0.310354	0.0477291	-1.11313	-0.0563357	-0.0728165
	Std	0.318865	0.143917	0.168073	0.145137	0.204854	0.106232	0.171416	0.260915	0.193865	0.126539	0.110774	0.231037	0.193262	0.095954	0.0945401	0.150849	0.129124	0.213879	0.112391	0.106164	0.163889
Sub 10	Mean	0.621167	-0.987892	-1.59298	-0.257002	-1.81132	0.550471	0.614126	0.650554	0.796039	-0.204149	0.17077	-1.30865	0.514644	0.620085	0.603636	1.46745	0.848292	-1.00613	-1.13366	1.23406	0.0194759
	Std	0.186898	0.210171	0.121794	0.247841	0.114506	0.148164	0.144183	0.149679	0.209042	0.300781	0.369546	0.12202	0.257409	0.211284	0.187442	0.209387	0.134513	0.225436	0.140963	0.156759	0.192391
Sub 11	Mean	-0.119833	0.966504	0.164857	-0.160705	-1.67145	-0.943925	-0.901329	-0.0655721	-0.675198	1.52599	0.999999	-0.388069	-0.0661901	0.793083	0.485205	-0.42362	0.386174	-0.258732	0.787254	0.980198	0.0707318
	Std	0.740107	0.306564	0.378202	0.393675	0.423733	0.340927	0.481084	0.535897	0.199751	0.582764	0.522722	0.185836	0.188056	0.296681	0.317241	0.331715	0.228181	0.248751	0.611179	0.498718	0.390589
Sub 12	Mean	-0.117547	0.15629	0.178195	-0.100774	-0.28114	0.3135	0.0336218	0.195259	-0.415035	-0.42072	-0.161209	0.0937649	-0.161601	0.22613	-0.304483	-0.0866371	-0.235264	0.314645	0.25932	-0.350502	-0.0432092
	Std	0.191063	0.195361	0.185831	0.182436	0.178512	0.19827	0.178741	0.18356	0.188589	0.175419	0.192282	0.217252	0.210405	0.187649	0.211776	0.209997	0.196003	0.189656	0.171835	0.174077	0.190936
Sub 13	Mean	2.82383	-3.9673	-2.37279	-0.129355	0.700646	0.685791	-0.962384	-0.875343	1.31674	1.66903	0.978345	0.785372	-0.12397	1.64849	0.635219	-0.27701	4.21672	0.0790371	3.37077	-12.9595	-0.137882
	Std	0.218055	0.197178	0.239748	0.353742	0.284151	0.245909	0.430882	0.933762	0.245813	0.306026	0.194279	0.221712	0.23808	0.219257	0.212502	0.274704	0.540503	0.840252	0.308137	3.48083	0.499276
Sub 14	Mean	11.8694	-5.67234	-14.4971	-34.944	-13.157	8.05987	14.4435	21.5469	4.92523	-6.56851	3.50639	-7.7175	-3.83443	8.53613	5.03752	6.01115	4.10447	-1.57609	-5.69225	-9.87623	-0.774745
	Std	0.419617	0.623504	0.897343	0.236255	11.3771	0.595138	6.08666	5.04283	1.30908	4.79617	1.02149	0.386545	0.700274	0.978577	0.893435	1.37615	1.33628	0.528185	0.82058	2.035	2.07301
Sub 15	Mean	-0.60612	-0.317124	-0.00803458	0.540468	0.420355	0.772391	0.0938473	-0.488619	0.0444034	0.0593618	1.59748	-0.514128	-0.940828	-0.33339	0.121298	0.759757	0.607742	0.325557	0.335531	-0.960984	0.0754484
	Std	0.155925	0.139545	0.116654	0.111627	0.117355	0.157532	0.180552	0.118231	0.118662	0.146187	0.277849	0.130558	0.141534	0.175124	0.168156	0.189474	0.249253	0.131076	0.117599	0.142515	0.15427
Sub 16	Mean	12.9905	-3.10598	-6.91724	-8.93621	-0.699433	-2.13517	-2.92686	2.62003	2.0367	9.10904	17.8962	-3.01145	-7.47037	-5.90326	-6.26211	-5.20853	0.0261131	4.61646	1.85335	6.02271	0.229726
	Std	0.551416	0.654734	0.493718	0.579307	0.566348	0.472151	0.525349	0.486241	0.496096	0.873617	0.438142	0.430721	0.675607	0.413835	0.463396	0.414775	0.392653	1.52071	0.52417	0.607156	0.579007
Sub 17	Mean	-0.326259	0.341665	0.647151	-0.207951	-0.0465228	0.274435	0.52383	-0.391333	-0.347583	0.0323347	1.01573	0.33733	-0.127004	-0.483479	-0.150903	-1.24303	-0.849776	0.0740228	0.331195	0.781721	0.00927898
	Std	0.162483	0.135523	0.281476	0.126231	0.112897	0.0777177	0.0768106	0.110741	0.0840015	0.0660005	0.462836	0.197356	0.188303	0.233503	0.208713	0.206019	0.197304	0.202327	0.199768	0.206403	0.176821
Sub 18	Mean	1.07539	3.46266	0.155496	-3.48061	-1.3347	1.40273	1.90727	0.537976	0.0333327	0.104938	-1.69005	1.39655	-0.416755	0.410569	0.697222	1.62519	3.00827	-2.49408	-1.49931	1.14154	0.302181
	Std	0.169599	0.170887	0.236991	0.128862	0.402712	0.140748	0.144748	0.120224	0.283999	0.154815	0.117711	0.158274	0.186823	0.238145	0.0846002	0.18453	0.462144	0.106562	0.188472	0.106128	0.189349
Sub 19	Mean	-1.35563	1.21093	0.206496	-1.15819	1.48077	4.62824	3.56445	4.96398	2.39235	-6.34384	-0.226277	1.69608	0.185944	-0.701902	-0.550475	-2.03964	-1.27149	-0.581079	0.419733	2.0891	0.430477
	Std	0.222552	0.244806	0.231767	0.230166	0.233504	0.22503	0.458393	0.254665	0.412596	0.893005	0.248115	0.2643	0.367644	0.242466	0.270869	0.615238	0.249638	0.234119	0.249069	0.430561	0.328925
Sub 20	Mean	15.6524	26.9301	-2.8039	-37.6897	-20.1961	4.14754	-9.66198	1.31209	4.44737	-7.40563	-2.27056	3.73823	40.3445	-6.88023	-13.8523	-11.2577	-3.74388	-0.0169733	3.46607	13.5393	-0.110065
	Std	21.8099	15.3341	0.863387	0.504272	1.516	0.335891	2.39663	0.780937	0.413035	0.681615	2.79836	2.97315	1.59757	0.798369	1.27738	1.94424	1.82733	0.528894	0.659502	0.937286	2.9989
Sub 21	Mean	-0.274502	-0.470031	-1.08968	0.519527	1.05327	2.65193	1.66604	-0.945768	-1.20551	-0.867197	2.91198	0.0350975	-0.379452	-2.02738	-1.78214	-0.849524	0.331275	-3.29546	-2.55265	3.4709	-0.154964
	Std	0.344451	0.349837	0.450878	0.337167	0.336601	0.383434	0.341647	0.349219	0.492883	0.36474	0.320754	0.321434	0.352132	0.314743	0.606099	0.335684	0.320056	0.678363	0.379623	0.494132	0.393694
Sub 22	Mean	-0.134667	0.225506	0.109811	0.42218	0.780167	0.380558	-0.242543	-0.705302	0.00108453	-0.166334	1.69369	-0.130142	0.0699853	-1.69223	-1.12292	-1.12102	-1.08688	-0.787508	0.635081	1.27104	-0.0800218
	Std	0.139444	0.136229	0.125414	0.115395	0.117456	0.184402	0.694238	0.285538	0.307522	0.284046	0.447463	0.243277	0.27403	0.237711	0.252534	0.240086	0.243532	0.261766	0.206493	0.216934	0.250676
Sub 23	Mean	-0.0418286	0.166113	-0.10486	-0.89079	0.830471	0.250168	0.268821	0.800274	0.188272	-0.226198	1.00533	0.413518	-0.806103	-1.08902	-0.666566	-0.644429	-0.0537994	-0.220168	-0.44206	0.705103	-0.0278876
	Std	0.271182	0.2452	0.312733	0.262099	0.294705	0.27534	0.294554	0.271963	0.332365	0.258312	0.252071	0.249111	0.276032	0.268909	0.255577	0.237541	0.253416	0.26389	0.379123	0.266384	0.276025
Sub 24	Mean	0.17705	-0.17556	-0.476135	0.0554435	-0.0717146	-0.191118	-0.0913482	-0.11903	0.267161	0.107965	0.159037	0.216111	-0.0798256	-0.199652	-0.0146824	-0.206733	-0.32131	0.145741	0.156064	0.0466369	-0.030795
	Std	0.697915	0.704495	0.693465	0.696384	0.693516	0.686177	0.689104	0.685633	0.686182	0.680743	1.04346	1.04172	1.03876	1.04783	1.05129	1.05119	1.04884	1.04876	1.04753	1.0527	0.869285
Sub 25	Mean	0.0582752	-0.664385	0.0877977	-0.947406	-0.885739	1.85806	0.496197	-2.141	0.525744	1.42953	1.088	-0.851247	-1.43484	-0.0733656	1.07851	0.147858	0.660342	-0.563309	-0.67615	1.27466	0.0233768
	Std	0.425335	0.353992	0.315754	0.3248	0.322969	0.315591	0.333262	0.31872	0.332521	0.383181	0.383617	0.316733	0.329129	0.329543	0.348546	0.323703	0.339455	0.346884	0.3309	0.326163	0.34004
Sub 26	Mean	0.795018	-1.85606	-2.54619	0.778533	-0.41554	0.930324	1.75993	0.434771	-0.395691	-0.772454	0.802784	0.491182	-0.403604	0.0226167	-1.5365	-0.780066	-0.10643	-0.279444	0.269766	-1.05342	-0.193024
	Std	0.249946	0.149644	0.269502	0.212348	0.159347	0.310935	0.122243	0.115863	0.113668	0.111132	0.227576	0.288104	0.343141	0.198486	0.228831	0.261843	0.318465	0.219313	0.21507	0.185805	0.215063
Sub 27	Mean	0.616633	-0.765006	-2.46182	-1.19195	0.204819	-0.212309	-0.190774	0.720059	0.70314	0.340588	3.63323	1.96037	-1.26634	-1.37211	-0.872371	-1.21135	-1.23989	-0.553633	0.121181	3.23128	0.00968719
	Std	0.468151	0.487408	2.11583	0.470673	1.46909	0.467685	0.843443	0.502452	0.464005	0.496263	0.800102	4.81656	0.213409	0.230077	0.180247	0.871628	0.19263	0.182722	0.171199	0.207729	0.782565
Sub 28	Mean	0.258786	0.143145	0.0619186	-0.119794	-0.135159	-0.182442	-0.207728	-0.0300873	0.159399	0.0637912	-0.761302	0.279981	0.344029	-0.0592245	0.204559	0.0477185	0.0315588	-0.103823	-0.0875067	0.046724	-0.00227282
	Std	0.141265	0.132905	0.148105	0.134794	0.140862	0.130487	0.128709	0.135881	0.149237	0.136887	0.13223	0.127851	0.138952	0.147342	0.128813	0.166837	0.132857	0.117263	0.128498	0.110199	0.135499
Sub 29	Mean	-0.369667	-0.697	-0.447079	0.789988	1.19483	1.10124	0.56185	0.504288	0.201058	-1.38513	-1.97967	1.43715	3.09103	-1.37677	-1.94532	-1.23912	0.245126	0.672779	-0.0611637	0.857318	0.0577864
	Std	0.138199	0.10351	0.154835	0.121504	0.132522	0.111635	0.125351	0.175775	0.195884	0.195122	0.376587	0.227373	0.110553	0.196925	0.109201	0.133471	0.179933	0.099988	0.104508	0.203679	0.159828
Sub 30	Mean	-0.112431	-0.54594	-0.51318	2.43165	-0.718603	0.236882	-1.2391	0.538753	1.27915	0.885982	-0.158254	-2.03359	-0.906329	-0.369974	0.533573	1.08112	0.702854	1.21581	-0.193472	-1.81135	0.0151781
	Std	0.682908	0.835029	0.971349	0.679956	0.657824	1.16768	0.641426	0.654917	0.577148	0.581593	0.599555	0.645975	0.597552	0.645723	0.578552	0.572596	0.843384	0.56372	0.589539	0.759605	0.692302

## Sheet: 6Hz
		Trial 1	Trial 2	Trial 3	Trial 4	Trial 5	Trial 6	Trial 7	Trial 8	Trial 9	Trial 10	Trial 11	Trial 12	Trial 13	Trial 14	Trial 15	Trial 16	Trial 17	Trial 18	Trial 19	Trial 20	Mean
Sub 1	Mean	-0.791716	-1.70515	-1.33746	1.23314	1.41399	0.959138	1.18759	0.823841	-1.68686	-0.630504	0.673854	-1.05763	-0.60974	-0.519514	0.740067	1.29665	0.220504	-1.03132	0.479365	1.30745	0.0482845
	Std	0.359936	0.166809	0.155193	0.21272	0.477952	0.326808	0.289597	0.216432	0.270322	0.253045	0.279397	0.383869	0.117155	0.196249	0.117083	0.282587	0.366394	0.122925	0.14404	0.228829	0.248367
Sub 2	Mean	-0.996158	-0.202027	0.144702	0.555206	0.213468	0.204938	-0.354655	-0.565316	-0.0784749	-0.195175	0.509736	0.0513709	-0.000752477	0.0263943	0.00817977	-0.292591	-0.135081	0.0635717	0.100513	0.309671	-0.031624
	Std	0.0949742	0.0775875	0.0870941	0.0644401	0.144293	0.0835879	0.128349	0.0680724	0.103864	0.0825635	0.0857779	0.151579	0.0952977	0.0708769	0.0860411	0.0722428	0.0865108	0.115029	0.135351	0.0899271	0.0961729
Sub 3	Mean	0.243881	0.0435676	-0.196387	-0.336464	-0.1564	0.0430356	-0.207497	0.0757396	0.271323	0.0958657	0.0154609	-0.0619751	0.319643	0.299566	0.428783	-0.52361	-0.37628	-0.0498185	0.0646067	-0.211244	-0.0109102
	Std	0.151998	0.121744	0.120345	0.152052	0.115728	0.125466	0.390479	0.0984374	0.117267	0.0649317	0.157671	0.0857967	0.120067	0.0922911	0.113131	0.122236	0.10789	0.12065	0.0732216	0.0666975	0.125905
Sub 4	Mean	0.522543	-0.313918	0.813092	0.945276	-0.71918	-0.563291	-1.15519	-0.510501	-0.147388	0.624906	0.83342	-0.534124	-0.266756	-0.528377	-0.208074	-0.319322	-1.44277	-1.51211	0.790651	2.63912	-0.0525996
	Std	0.168147	0.352548	0.214727	0.338733	0.195431	0.236702	0.228554	0.11979	0.238767	0.31605	0.263032	0.136336	0.364712	0.164498	0.178143	0.262717	0.137468	0.17157	0.156628	0.15349	0.219902
Sub 5	Mean	-2.52434	-1.06446	0.389482	2.20517	1.60098	1.93244	1.0746	0.181317	-2.97571	-1.92287	4.77436	2.01813	-0.739548	-0.996446	-3.39038	-2.81614	-1.24463	-0.607349	1.88798	3.54416	0.0663372
	Std	0.398889	0.368069	0.378146	0.407227	0.582691	0.409908	0.433741	0.486744	0.532318	0.441755	0.175803	0.192863	0.234634	0.183981	0.193366	0.194085	0.205906	0.221881	0.307728	0.240767	0.329525
Sub 6	Mean	-0.228476	0.219712	1.22371	0.889363	1.03199	0.765271	-0.140567	0.00573764	-0.70545	-1.03196	-0.268052	0.452684	0.00736999	-0.246114	0.0211348	-0.375257	0.504319	-0.325945	0.777889	-0.214457	0.118145
	Std	0.134464	0.118742	0.104133	0.109186	0.106195	0.112654	0.12408	0.120274	0.127536	0.136984	0.0930931	0.0737756	0.179603	0.146978	0.158955	0.170319	0.0905129	0.215007	0.12767	0.100257	0.127521
Sub 7	Mean	0.349358	0.0478255	0.0345851	0.126336	-0.0973853	-0.335836	-0.0240077	-0.280853	0.109505	0.312676	-0.114928	-0.0686293	-0.0698572	-0.00925157	-0.183291	0.0286765	-0.299614	-0.0237238	-0.00658272	0.141468	-0.0181764
	Std	0.128301	0.128548	0.126253	0.151535	0.140006	0.125922	0.131825	0.136486	0.124188	0.124338	0.145985	0.167443	0.14173	0.142774	0.143713	0.145622	0.148263	0.138856	0.166327	0.145174	0.140165
Sub 8	Mean	0.765172	0.772267	0.016853	-0.934683	-1.34951	-0.711616	0.939668	1.53019	0.0272024	0.129242	-0.247649	-0.0916413	0.645948	0.32091	0.449812	-0.24133	-0.068427	-0.199432	-0.0360363	0.258895	0.0987915
	Std	0.156708	0.117781	0.274976	0.139797	0.109554	0.171585	0.108186	0.303983	0.109403	0.172233	0.144277	0.101923	0.170522	0.117344	0.12366	0.114942	0.135081	0.455913	0.101506	0.136285	0.163283
Sub 9	Mean	-1.38837	-0.228082	-0.754118	-0.0588186	0.782567	0.987687	0.428241	0.431668	0.132338	-0.532721	-0.948425	-0.712208	0.576045	0.700388	1.21897	0.305314	-0.522912	0.624717	0.270915	-0.390372	0.0461411
	Std	0.171093	0.248265	0.291952	0.0904263	0.0934757	0.101774	0.0921287	0.123133	0.214352	0.119441	0.113049	0.514039	0.111254	0.281319	0.105701	0.285557	0.101715	0.147186	0.439239	0.102881	0.187399
Sub 10	Mean	0.916513	0.760654	-1.20548	-1.37221	-0.800736	-2.55973	0.619644	0.813734	0.595104	-1.17743	-0.751352	-0.598834	0.986429	0.709908	0.293458	1.05481	0.655261	-0.569479	-1.48329	0.0785142	-0.151725
	Std	0.142278	0.126324	0.130187	0.119603	0.719589	0.129333	0.116194	0.102038	0.191733	0.199769	0.217802	0.165973	0.12829	0.121424	0.116106	0.203035	0.402012	0.221355	0.132072	0.566719	0.212592
Sub 11	Mean	0.582462	0.51676	0.686636	-0.509548	-0.252517	-0.698798	-1.14552	0.428745	0.544877	1.13666	0.676875	0.0853884	0.534698	0.321293	0.456338	0.0293123	-0.249204	-0.211164	1.05932	-1.74145	0.112558
	Std	0.384036	0.206086	0.36799	0.465103	0.490105	0.506865	0.519605	0.690786	0.173909	0.408798	0.625138	0.334816	0.313097	0.23272	0.311857	0.252424	0.32857	0.791425	0.769946	0.61322	0.439325
Sub 12	Mean	-0.0915832	0.319051	-0.0125769	0.000444682	-0.019267	-0.250135	0.674515	0.485814	-0.0828158	-0.585115	-0.220965	0.382354	0.431232	0.220543	0.0240177	-0.482755	-0.21562	0.600449	0.148467	0.0448605	0.0685458
	Std	0.188116	0.187391	0.175878	0.185718	0.184156	0.177936	0.189694	0.183387	0.177533	0.183287	0.183722	0.200157	0.181175	0.181349	0.191413	0.194041	0.179509	0.184366	0.19707	0.206753	0.186633
Sub 13	Mean	-0.7384	0.99747	-3.78336	-2.06905	-0.465368	1.67795	-2.83937	-0.287822	-0.432971	1.7988	0.630491	0.347494	-0.106718	1.07564	0.955806	-9.15717	5.31931	3.2864	-3.66481	6.06986	-0.0692916
	Std	0.860002	0.356673	0.442103	0.513184	0.579835	0.315582	0.579517	0.404418	0.91344	0.257116	0.203323	0.199804	0.30975	0.377047	0.238006	1.79528	0.575445	2.1338	1.34081	0.396056	0.639559
Sub 14	Mean	15.0811	8.39362	-8.62752	-29.3472	-30.1646	19.5566	12.06	6.6426	28.4435	-26.8703	-2.83006	-4.93243	-2.80207	4.01439	6.06186	7.41249	5.4716	0.00572419	-1.35202	-3.01076	0.160334
	Std	0.621001	0.258787	0.566266	0.803884	0.590473	5.34606	1.91165	1.55292	7.97841	2.33949	1.71309	0.899541	0.967274	0.759085	2.11401	0.446106	1.10173	0.968471	1.23206	1.07048	1.66204
Sub 15	Mean	-0.457506	-0.331324	-0.201105	0.579808	0.344908	0.736596	0.000890726	-0.0455526	-0.48855	-0.489606	0.852894	-0.717715	-0.990672	-1.00314	-0.0612672	0.586916	0.517318	0.142823	0.0345641	-0.608873	-0.0799298
	Std	0.18874	0.168251	0.144442	0.123347	0.122651	0.125305	0.133436	0.135634	0.126653	0.149064	0.118087	0.13665	0.206313	0.188721	0.174557	0.202304	0.235642	0.138016	0.107513	0.116282	0.15208
Sub 16	Mean	15.2699	10.1529	-5.45322	-10.1303	-0.493721	-0.565653	-7.84365	-5.94023	-0.896916	7.46389	15.8472	-5.27939	-8.52159	-8.02035	-5.64502	-5.02512	0.0956967	2.49168	1.88055	4.37819	-0.311755
	Std	0.505603	0.518255	0.527291	0.539002	1.04865	0.740599	0.475674	1.21161	0.604901	0.564604	0.650404	0.490135	0.404707	0.416617	0.384319	0.499568	0.47375	0.775312	0.664315	1.05026	0.627279
Sub 17	Mean	-0.0423634	0.206049	0.270016	0.0749946	-0.176976	-0.244646	0.590319	0.134648	-0.332978	0.394148	1.28415	-0.436152	-0.244576	-0.258689	-0.562788	-1.22261	-0.509531	0.0246398	0.853251	0.462497	0.0131699
	Std	0.0847498	1.32723	0.172208	0.0830643	0.0941537	0.0922686	0.148445	0.124332	0.078797	0.120291	0.326413	0.224592	0.211807	0.203924	0.198416	0.193416	0.199776	0.227273	0.208948	0.193271	0.225669
Sub 18	Mean	0.763971	1.43043	0.972511	-2.44055	-2.30612	0.097777	0.0903207	0.010481	0.0690156	0.392958	-1.42748	0.300608	-0.384561	-0.273221	0.447829	1.71042	0.0716055	-2.06623	-0.78983	0.902131	-0.121397
	Std	0.122498	0.161004	0.326849	0.102297	0.241154	0.193409	0.129091	0.11611	0.12328	0.152513	0.501365	0.113194	0.144383	0.0929919	0.0916772	0.165697	0.243329	0.101815	0.122317	0.117344	0.168116
Sub 19	Mean	-1.77162	-1.27095	0.40332	-1.22198	1.07045	2.56267	1.951	2.16589	5.14779	-13.0578	0.497833	-0.0275128	0.61214	-0.195961	-0.337578	-1.22806	-1.18241	-0.912657	0.725433	2.0433	-0.201337
	Std	0.254657	0.253543	0.237872	0.227023	0.259883	0.233967	0.388276	0.258961	0.270597	0.776703	0.340869	0.284088	0.251494	0.23469	0.319265	0.246649	0.228106	0.407583	0.271166	0.218796	0.298209
Sub 20	Mean	15.2189	-15.7036	-0.276551	-26.8738	-16.3266	56.5438	-17.5475	-19.9305	5.87696	-0.185145	3.23541	0.808684	9.53139	-3.03449	-9.74488	-5.40058	-5.2194	8.61735	5.93224	18.346	0.193383
	Std	4.25295	6.60546	3.76448	1.67537	0.437745	6.06662	0.565731	1.15177	0.561542	0.764776	0.998194	4.29189	4.22991	0.737438	0.770152	0.457282	0.322256	1.54788	1.89048	0.689791	2.08909
Sub 21	Mean	-0.8364	0.235665	-0.590414	0.638393	1.6523	0.353905	-0.0385744	-0.663471	-0.0922129	-0.02921	2.54307	0.160227	-0.517863	-2.21223	-2.752	-0.436093	0.89292	-0.376844	0.566062	3.64573	0.107148
	Std	0.362594	0.373212	0.336013	0.34188	0.369784	0.349676	0.405159	0.359193	0.347387	0.345075	0.343106	0.301532	0.30696	0.301523	0.314806	0.309497	0.297567	0.315282	0.353059	0.450903	0.34421
Sub 22	Mean	-0.385732	-0.162572	0.341106	0.406762	0.799232	1.02977	-0.473405	-0.925419	-0.354835	-0.159091	2.17814	-1.03093	0.388587	-0.990411	-1.45352	-1.12892	-0.856337	-0.583059	0.984412	1.72709	-0.0324569
	Std	0.153162	0.128329	0.125241	0.117856	0.15497	0.124931	0.313681	0.268271	0.329852	0.415461	0.445851	0.270748	0.268594	0.225811	0.213972	0.233278	0.243805	0.21008	0.205839	0.235399	0.234257
Sub 23	Mean	0.621643	-0.597935	-0.00265437	-0.995095	0.194099	1.02306	-0.490207	-0.29447	-0.058188	-0.0714389	1.1202	0.0178241	-0.457077	-0.660224	-0.832425	-0.324127	0.179749	-0.0910059	0.79579	0.730507	-0.00959877
	Std	0.249232	0.280513	0.299942	0.290464	0.27667	0.329625	0.288086	0.309532	0.301659	0.259789	0.299495	0.24792	0.267979	0.292376	0.273333	0.310616	0.250139	0.31412	0.388209	0.277559	0.290363
Sub 24	Mean	0.205225	0.0898255	-0.438139	-0.232347	-0.0686311	-0.140123	-0.201352	-0.187616	-0.0133781	0.0217436	0.337245	0.036629	-0.47211	-0.278584	-0.445758	-0.0917352	-0.207258	0.0377512	0.295998	0.110149	-0.0821232
	Std	0.698813	0.694183	0.725521	0.692204	0.689601	0.687295	0.684773	0.685839	0.684207	0.679604	1.049	1.05026	1.04818	1.0469	1.04769	1.05283	1.04639	1.04744	1.04655	1.04862	0.870295
Sub 25	Mean	0.508282	-0.774578	0.312712	-0.137462	-0.31495	0.537701	-0.542294	-1.52449	-0.428788	1.5168	0.799904	-1.60358	-0.821731	0.0510407	0.544835	-0.023268	0.731136	-0.584649	-0.551514	0.355401	-0.0974748
	Std	0.333084	0.310226	0.312323	0.31091	0.333938	0.387375	0.325435	0.336967	0.443514	0.340248	0.335965	0.438492	0.362825	0.323712	0.33089	0.370301	0.3702	0.321968	0.375841	0.360719	0.351247
Sub 26	Mean	0.685206	0.53335	-1.92449	-0.519527	-0.33376	-0.0445106	-0.387916	0.193858	0.564787	-1.18592	0.639543	-0.0369033	-0.702569	0.26495	-0.707762	-0.684423	-0.18093	0.165691	1.08384	-0.0182827	-0.129788
	Std	0.227601	0.233757	0.351669	0.222824	0.162203	0.181489	0.135724	0.178591	0.135013	0.141525	0.255507	0.209222	0.249455	0.204981	0.188745	0.307239	0.298113	0.189173	0.201634	0.249946	0.216221
Sub 27	Mean	1.22221	0.196073	-1.18379	-1.62671	-0.357202	-0.390637	0.161102	0.476659	0.530025	0.0703272	3.28203	-0.0547107	-1.64827	-1.47522	-1.38626	-0.888526	-0.647113	-0.487435	0.485552	2.38883	-0.0666541
	Std	0.486543	0.621744	0.448589	0.519883	0.509603	0.480217	0.607506	0.470489	0.500843	0.466233	0.24868	0.301888	0.204866	0.214075	0.190866	0.193601	0.412237	0.178301	0.184827	0.21737	0.372918
Sub 28	Mean	0.191232	0.180566	0.0570536	-0.356154	-0.189107	-0.266163	0.140251	0.0453587	0.145095	0.425802	-0.567475	0.402276	-0.0619898	-0.0683482	-0.0313053	0.0757664	0.209296	-0.0165726	-0.174401	-0.0873793	0.00269005
	Std	0.139593	0.194979	0.163319	0.142377	0.136943	0.132221	0.165631	0.14195	0.144991	0.138673	0.166563	0.126658	0.130538	0.133525	0.128013	0.174015	0.118815	0.119109	0.119366	0.134109	0.142569
Sub 29	Mean	-0.230186	0.108782	-1.16602	-0.444975	0.829315	0.829679	1.35588	0.248824	0.743858	-2.10011	-1.06955	2.799	2.25035	-0.0371129	-1.87447	-0.852021	0.0391627	0.967948	-0.451833	0.546796	0.124666
	Std	0.165547	0.176351	0.278085	0.12227	0.180303	0.113449	0.169376	0.136393	0.234046	0.103571	0.407628	0.13039	0.323069	0.225488	0.100497	0.34092	0.0938573	0.136863	0.424599	0.113761	0.198823
Sub 30	Mean	-0.444847	-0.599067	-0.933821	1.55111	1.71742	-0.579743	-4.05397	-0.952095	0.909409	0.40067	0.75051	-2.1687	-0.84022	-0.976121	0.96775	0.620189	2.36567	1.25278	0.0549508	-2.96457	-0.196135
	Std	0.674087	0.621743	0.62251	1.04582	0.932922	0.596854	1.02182	0.576535	0.560912	0.537276	0.640146	0.615618	0.597638	0.586517	0.811232	0.575704	0.564633	0.831098	0.590247	0.611492	0.68074

## Sheet: 6.5Hz
		Trial 1	Trial 2	Trial 3	Trial 4	Trial 5	Trial 6	Trial 7	Trial 8	Trial 9	Trial 10	Trial 11	Trial 12	Trial 13	Trial 14	Trial 15	Trial 16	Trial 17	Trial 18	Trial 19	Trial 20	Mean
Sub 1	Mean	-0.0903912	-1.63198	0.311867	1.99037	0.981747	0.665381	0.120565	-0.431554	-1.42492	-1.37698	-0.290141	-0.631734	-0.887611	-0.847301	0.695644	1.0051	-0.435795	-2.82126	-1.17935	1.81238	-0.223298
	Std	0.114479	0.213792	0.206522	0.132465	0.172182	0.358715	0.196311	0.170932	0.187317	0.348619	0.135739	0.45549	0.25232	0.298095	0.215798	0.369793	0.307077	0.268834	0.159318	0.314533	0.243917
Sub 2	Mean	-0.888988	-0.178589	0.483676	0.750393	0.135481	0.452052	0.069354	-0.327203	-0.283612	0.150691	-0.121567	0.188141	0.0728657	-0.163683	-0.328405	-0.183452	-0.0301643	0.215402	0.12746	0.248383	0.0194118
	Std	0.120405	0.115274	0.0726424	0.0849827	0.089329	0.0864866	0.0839253	0.0642905	0.0762357	0.0834683	0.11243	0.0954014	0.0656108	0.0780583	0.0824359	0.075321	0.0765171	0.142919	0.0885298	0.0566798	0.0875471
Sub 3	Mean	0.115555	-0.22342	-0.2517	0.192067	-0.0549725	0.0756944	-0.598467	-0.13368	0.0385257	0.132768	-0.132434	-0.437349	0.38039	0.151788	0.0941538	0.0931228	-0.103481	-0.0728776	-0.0381231	-0.28814	-0.053029
	Std	0.127035	0.123222	0.120851	0.0745411	0.0726088	0.0704136	0.126089	0.0849331	0.0640198	0.103337	0.0954053	0.141848	0.0709965	0.126633	0.100108	0.140005	0.143905	0.125829	0.0798161	0.0828613	0.103723
Sub 4	Mean	0.33265	-0.516817	0.840175	1.06909	-1.01334	-0.933404	-1.16913	-0.434571	0.675636	1.47094	0.548455	-0.615481	-0.745788	-0.212928	0.233383	0.0967655	-1.16126	-1.13377	0.68825	1.59345	-0.0193849
	Std	0.265525	0.113134	0.134495	0.274711	0.493148	0.154749	0.274294	0.141211	0.196884	0.234376	0.19688	0.278329	0.277695	0.20212	0.131903	0.221285	0.298357	0.320071	0.264136	0.232477	0.235289
Sub 5	Mean	-2.89756	-0.357362	1.39254	1.76809	1.71376	0.953191	0.593688	0.765679	1.02545	-3.66669	-0.360314	1.89704	-1.10025	-1.17965	-2.55516	-3.87664	-1.74021	0.383609	0.38286	3.12991	-0.186401
	Std	0.367054	0.473487	0.389695	0.405816	0.430009	0.59206	0.443591	0.442859	0.463956	0.903572	0.258134	0.245626	0.196865	0.186955	0.189412	0.331795	0.651026	0.238156	0.514053	0.26103	0.399258
Sub 6	Mean	-1.1273	0.838678	0.206264	0.593107	1.07341	1.06735	0.13294	0.212697	-0.656839	-1.05078	-0.18479	0.378793	0.291246	-0.062464	0.146057	-0.203965	0.443991	-0.422084	0.244012	-0.101183	0.0909572
	Std	0.195801	0.123984	0.116634	0.128414	0.116701	0.116146	0.146681	0.104963	0.120469	0.169285	0.0702813	0.089246	0.138971	0.124241	0.0883129	0.0839276	0.153136	0.0935127	0.119235	0.0752169	0.118758
Sub 7	Mean	0.294012	0.137635	0.0424489	-0.183315	-0.340036	-0.314701	-0.298748	-0.116919	0.0348094	0.317612	0.0263715	0.0548601	-0.142735	-0.0941698	0.375636	0.0370334	-0.105111	-0.162818	-0.106737	-0.0621295	-0.03035
	Std	0.123456	0.129917	0.132888	0.128349	0.125545	0.126077	0.125542	0.125175	0.122305	0.122489	0.133125	0.139965	0.14069	0.152606	0.145609	0.141054	0.138482	0.140905	0.141256	0.137191	0.133631
Sub 8	Mean	0.423265	1.0023	-0.556191	-0.859522	-1.2827	-0.144922	0.207986	0.658524	-0.133591	-0.278466	-0.139485	0.062253	0.223367	0.230736	0.178543	-0.0362528	-0.636332	-0.335454	0.565089	-0.000547365	-0.0425701
	Std	0.132475	0.161444	0.266448	0.152532	0.319561	0.122605	0.173592	0.169023	0.223009	0.161444	0.0922752	0.174526	0.142719	0.101276	0.19116	0.156882	0.124917	0.189657	0.151727	0.0907675	0.164902
Sub 9	Mean	-1.09868	-0.0225608	-0.713522	-0.646486	1.57936	-0.184204	0.817856	-0.401997	0.150015	-1.63014	-0.746036	-0.88846	-0.261873	0.297293	1.33004	0.559039	0.0903978	-0.874837	-1.41247	-0.544763	-0.230101
	Std	0.116777	0.102162	0.459011	0.109895	0.287885	0.109198	0.0988683	0.178901	0.167013	0.138173	0.145581	0.11961	0.136407	0.109769	0.117296	0.156079	0.232621	0.167725	0.374963	0.120037	0.172399
Sub 10	Mean	2.03914	-1.36289	-1.00135	-0.500496	-1.19716	-0.978325	0.864739	0.507159	0.98901	1.19309	-0.652233	-0.531661	1.35269	1.24191	1.1852	0.801408	-0.435164	-1.64993	-1.6047	0.604829	0.0432628
	Std	0.415666	0.121483	0.140295	0.160731	0.128881	0.17157	0.220064	0.287552	0.169762	0.139771	0.133938	0.127028	0.263768	0.100756	0.227366	0.145132	0.166155	0.0957465	0.142297	0.187453	0.177271
Sub 11	Mean	0.298961	0.135897	0.53722	0.511611	-0.0213163	0.175644	-0.0350941	0.505822	0.641707	1.15251	-1.11541	-1.1486	0.517606	0.352882	-0.0686453	-0.898635	-0.0219575	-0.42591	-1.54438	-0.772154	-0.0611123
	Std	0.346706	0.118861	0.320128	0.360698	0.59595	0.650761	0.292274	0.945524	0.333897	1.12938	0.278315	0.544988	0.275069	0.225945	0.247904	0.720303	0.469148	0.878764	1.25908	2.76633	0.638001
Sub 12	Mean	-0.351903	0.0384612	0.18847	-0.331303	-0.376378	0.0842809	0.399812	0.610604	-0.149277	-0.569466	0.0682921	-0.119324	0.37913	0.247687	-0.383448	-0.467242	-0.055466	0.526807	0.0591818	-0.255935	-0.0228508
	Std	0.194333	0.179678	0.187622	0.178102	0.181362	0.276113	0.181643	0.188318	0.179031	0.189141	0.186522	0.183013	0.190175	0.18268	0.177536	0.188948	0.186164	0.215494	0.258913	0.166774	0.193578
Sub 13	Mean	6.02554	-2.80626	-3.29208	-1.06554	1.34199	2.10712	0.593344	1.31489	-4.429	1.66845	-2.56047	0.473893	-9.93966	-3.19312	-0.557333	-2.42086	5.36124	3.08015	1.86703	0.359909	-0.303539
	Std	0.390029	0.288344	1.25884	0.396463	0.218366	0.202831	0.223678	0.216667	0.768677	0.203736	0.6848	0.177773	5.43098	0.934929	0.210283	0.577942	0.610607	0.452789	0.385103	1.59138	0.761211
Sub 14	Mean	19.8074	-0.154933	-18.7204	-34.6738	4.51315	21.358	18.7124	25.967	9.65553	-1.31141	-4.97442	-7.88779	-5.01268	-0.0199118	4.88623	6.26469	5.99458	-5.45809	-3.86702	-3.37057	1.58539
	Std	0.649163	0.724166	0.418089	0.348976	1.1689	2.32385	3.96593	0.541681	3.70368	0.959451	0.829186	0.856217	0.749459	0.621351	0.997103	0.814547	0.361182	2.30808	1.00447	1.47906	1.24123
Sub 15	Mean	-0.473748	-0.42363	0.338926	0.468357	0.641691	0.772156	-0.05148	-0.162452	-0.390912	0.0345518	-0.343563	-0.561151	-1.22551	-1.12667	0.765012	0.863747	0.646372	0.368791	0.0716706	-0.644919	-0.021638
	Std	0.165713	0.217024	0.143266	0.116053	0.132507	0.168403	0.162615	0.121354	0.125269	0.120582	0.143218	0.130728	0.221426	0.172156	0.184675	0.168826	0.196705	0.123196	0.121776	0.104303	0.15199
Sub 16	Mean	14.1767	0.842488	-6.95586	-11.0569	-0.0228126	-2.41124	-4.3638	2.45657	0.186068	4.49026	8.50003	-3.96103	-8.19514	-8.46304	-4.77147	-5.54156	0.979686	3.53562	1.13022	5.37038	-0.703741
	Std	0.572986	0.600396	0.544835	0.581476	0.53967	0.674651	0.475624	0.836925	1.08409	1.1389	1.29012	1.04967	0.504204	0.447086	0.426468	0.43409	0.405517	0.883809	1.90022	0.420066	0.74054
Sub 17	Mean	-0.531354	0.506921	0.658732	-0.142637	-0.261623	-0.513317	0.559702	-0.142737	-0.508154	-0.129596	0.757634	0.156394	-0.360567	-0.518799	-0.780209	-1.54154	-0.483492	0.208308	0.939214	0.258158	-0.093448
	Std	0.118727	0.103193	0.123374	0.0930737	0.184388	0.118973	0.151097	0.144589	0.101617	0.284869	0.22369	0.198168	0.192488	0.206998	0.248511	0.21161	0.256236	0.222097	0.197224	0.192525	0.178672
Sub 18	Mean	1.69773	2.84446	-1.47069	-2.98581	-0.770699	-0.299319	2.06281	0.323146	0.388356	-0.289934	0.147855	0.957782	-0.332074	-0.127901	1.30466	1.19192	-0.752291	-1.72054	-1.02355	1.35974	0.125282
	Std	0.778866	0.270316	0.442909	0.108352	0.121928	0.125728	0.137635	0.181425	0.159372	0.125903	0.176532	0.133769	0.139037	0.186141	0.0966101	0.141437	0.162706	0.116102	0.120168	0.113485	0.191921
Sub 19	Mean	-2.82608	1.55437	-1.05393	-1.47024	1.86854	3.23411	1.07711	4.31976	5.10692	-0.454159	1.50853	1.18785	0.410563	-0.446581	-2.26092	-1.8345	-1.2596	0.0852002	0.77219	1.51447	0.55168
	Std	0.335607	0.40814	0.434922	0.280952	0.271369	0.248594	0.22984	0.339985	0.23485	0.700639	0.396823	0.386492	0.260583	0.276248	0.232167	0.240747	0.248817	0.254538	0.232947	0.251011	0.313264
Sub 20	Mean	22.1595	27.9475	6.70638	-29.578	20.1011	7.37109	2.47451	15.9414	1.53982	-2.41685	4.83563	2.12862	2.72181	-7.7742	-5.60024	-6.36854	-5.00273	-6.45101	-3.43425	3.63885	2.54702
	Std	6.6943	2.609	0.472894	1.0899	8.98322	4.00222	1.40557	4.59231	1.19054	1.22837	0.359364	6.11062	0.99911	1.10632	0.478508	1.51276	0.462392	2.74751	1.97276	5.80217	2.69099
Sub 21	Mean	-0.802174	0.341367	-0.639754	-0.32152	-0.317862	0.30624	0.523074	-0.392221	-0.801607	-1.04723	1.52159	0.90467	-1.7605	-1.94011	-1.0149	-0.238514	0.152572	-2.01776	-0.744903	2.37073	-0.295941
	Std	0.351022	0.508051	0.331178	0.33264	0.34465	0.35864	0.336526	0.356797	0.346734	0.336585	0.359205	0.317005	0.31415	0.345291	0.330658	0.32317	0.318378	0.392819	0.517955	0.311131	0.356629
Sub 22	Mean	-0.940302	0.032605	0.0302638	0.351849	0.883812	0.585809	0.617399	-0.853197	-0.2046	0.0357872	1.39749	-0.509584	0.339196	0.393495	-0.940875	-1.38885	-0.512736	0.169979	1.25348	1.71274	0.122688
	Std	0.134579	0.152595	0.160301	0.127478	0.170127	0.119788	0.28691	0.29643	0.292028	0.271466	0.26228	0.276265	0.260582	0.421052	0.229748	0.226103	0.25395	0.205925	0.236573	0.250238	0.231721
Sub 23	Mean	0.536175	0.265726	-0.457023	-1.03257	0.572192	1.17815	0.146804	0.651622	0.369549	-0.0597011	0.994266	-0.278484	-0.545401	-0.453341	-0.574002	-0.512711	-0.0158609	-0.607131	0.232435	0.410279	0.0410489
	Std	0.298835	0.325899	0.252823	0.253431	0.302311	0.28664	0.279317	0.284275	0.290507	0.314791	0.258505	0.233707	0.245221	0.284817	0.255006	0.273175	0.234984	0.26036	0.260773	0.284284	0.273983
Sub 24	Mean	0.177537	0.0301253	-0.384926	0.103289	-0.0324129	0.0233004	0.0306426	-0.0600898	0.0276243	0.446391	0.390234	0.163785	-0.360838	-0.267533	-0.0752795	-0.0379775	-0.108916	0.041476	0.387078	0.0260091	0.025976
	Std	0.701233	0.699423	0.690172	0.701977	0.692691	0.685732	0.692682	0.683457	0.684999	0.683765	1.05741	1.04426	1.04676	1.04994	1.05139	1.0559	1.04547	1.04701	1.04923	1.05108	0.870729
Sub 25	Mean	0.845282	-0.836514	1.23384	-1.138	-0.690711	0.811369	0.292503	-2.26433	-1.15471	1.00158	-0.17234	-0.3438	-0.149791	0.0964681	0.282273	-0.0735932	0.570186	-0.346581	-0.0186532	-0.678551	-0.136704
	Std	0.355121	0.334504	0.339591	0.371432	0.354658	0.335947	0.319443	0.331531	0.330825	0.327048	0.300054	0.350929	0.357596	0.329168	0.364542	0.328932	0.377759	0.362576	0.456517	0.326362	0.347727
Sub 26	Mean	0.840054	-1.03756	-2.09647	1.01088	-0.512662	0.87846	1.14913	0.124007	0.549242	-0.376859	0.486563	0.208863	-0.295256	-0.429879	-1.08157	-0.100163	0.559429	-0.427375	0.958128	0.790295	0.0598626
	Std	0.218012	0.207964	0.218053	0.239456	0.129935	0.13595	0.257567	0.150412	0.16007	0.187348	0.214982	0.248024	0.260401	0.271544	0.271326	0.191135	0.217578	0.230558	0.227836	0.198702	0.211843
Sub 27	Mean	1.95475	-0.43674	-1.48768	-1.20191	-0.484468	-0.309199	-0.231489	0.703745	0.902808	0.668321	1.59337	0.681591	-1.89525	-1.89938	-0.696018	-0.951803	-0.869543	-0.56919	0.237247	1.63444	-0.13282
	Std	0.533533	0.510713	0.582197	0.468092	0.469405	0.470029	0.490766	0.509012	0.45629	0.460605	0.254335	0.235751	0.22199	0.233741	0.203544	0.187755	0.162203	0.175531	0.195842	0.347216	0.358428
Sub 28	Mean	0.0283709	0.159108	-0.0673769	-0.0196104	-0.271769	-0.0711203	0.053124	-0.124297	3.19629e-05	0.0137444	-0.0195192	0.200717	0.135446	0.237887	0.103762	0.233425	-0.00206844	0.0846742	-0.0843413	-0.208497	0.0190845
	Std	0.150075	0.139125	0.138724	0.157486	0.140896	0.130996	0.136471	0.133919	0.144531	0.136055	0.127247	0.139089	0.123464	0.134315	0.125007	0.130478	0.120393	0.112696	0.127485	0.110014	0.132923
Sub 29	Mean	0.149655	-0.853774	-0.346562	0.265308	0.497556	0.617363	0.0539864	0.742372	1.32219	-1.16444	-0.577817	2.30079	1.15092	-0.0239386	-1.76071	-1.47554	-0.261876	-0.381474	-0.0308612	-0.494361	-0.0135607
	Std	0.190744	0.183739	0.106198	0.195399	0.209512	0.115338	0.105082	0.262658	0.11361	0.136518	0.0930055	0.229411	0.333565	0.105538	0.209902	0.16526	0.147164	0.222022	0.110252	0.311694	0.177331
Sub 30	Mean	-0.373746	-1.28708	0.136396	0.718672	0.0741747	-1.76455	-0.91898	-0.7742	0.958012	1.82897	1.1927	-3.70432	-0.715707	-1.6248	2.37142	1.03282	1.1058	1.20454	0.484482	-2.56018	-0.130779
	Std	0.650252	0.576596	0.714991	0.804282	0.694402	0.801859	0.638177	0.695087	0.602742	0.690789	0.574503	0.705083	0.708215	0.598679	0.604635	0.590343	0.569735	0.587814	0.56592	0.7226	0.654835

## Sheet: 21Hz
		Trial 1	Trial 2	Trial 3	Trial 4	Trial 5	Trial 6	Trial 7	Trial 8	Trial 9	Trial 10	Trial 11	Trial 12	Trial 13	Trial 14	Trial 15	Trial 16	Trial 17	Trial 18	Trial 19	Trial 20	Mean
Sub 1	Mean	2.24032	-0.729354	-0.318814	-0.594465	-2.15235	-2.93582	-1.50118	-0.980267	1.90261	1.9012	-1.29248	0.519166	-0.249294	1.16643	0.488757	1.30574	0.819953	-1.90573	-1.69842	-0.00447711	-0.200923
	Std	0.298303	0.0889032	0.171352	0.204674	0.253077	0.143243	0.128127	0.12321	0.177671	0.207564	0.407809	0.143656	0.172528	0.10499	0.166742	0.260752	0.156274	0.139317	0.113501	0.0937306	0.177771
Sub 2	Mean	0.0313072	-0.138192	0.786521	-0.352675	-0.637147	-0.17376	-0.136697	0.306364	0.0895175	-0.309116	0.294722	0.223908	-0.186185	0.0921315	0.25058	0.256433	-0.443019	-0.0722264	-0.229171	0.754288	0.0203791
	Std	0.0954986	0.160507	0.137215	0.0798197	0.22489	0.0794287	0.163018	0.0878667	0.111326	0.122453	0.173579	0.101839	0.0626819	0.0882733	0.056028	0.0914127	0.173917	0.0958491	0.0592918	0.0829145	0.11239
Sub 3	Mean	0.134321	-0.262106	0.175964	0.0231762	-0.201214	-0.00264546	0.42655	-0.16501	0.202174	0.200394	-0.214813	-0.550784	0.511021	0.513758	0.866541	-0.459369	-0.0732006	-0.667994	-0.386346	0.510467	0.0290442
	Std	0.11627	0.119507	0.199399	0.129322	0.129156	0.125167	0.102405	0.115704	0.133626	0.0944206	0.198555	0.185735	0.157381	0.222445	0.188905	0.122828	0.114041	0.134982	0.198004	0.118259	0.145306
Sub 4	Mean	-1.12794	-0.842689	-1.92881	1.37809	1.01231	0.599491	1.68236	1.59718	-0.808678	-2.77713	0.211696	0.717211	-0.111918	-0.485656	-0.571416	-0.66975	-0.0491385	0.494143	0.0209647	0.366664	-0.0646508
	Std	0.20814	0.712269	0.220016	0.21554	0.218688	0.138162	0.152463	0.350455	0.346909	0.203596	0.195448	0.161493	0.107159	0.214672	0.246168	0.152742	0.116687	0.221371	0.135994	0.181494	0.224973
Sub 5	Mean	-0.136282	0.626343	-0.0755933	-0.815983	-0.311211	0.290313	0.843209	0.4601	-0.378072	-0.25321	-0.535124	-0.161051	0.376631	0.369463	0.242688	0.703296	0.695876	-1.97766	-2.64297	0.461638	-0.11088
	Std	0.166849	0.172866	0.168891	0.1671	0.175459	0.182803	0.157674	0.196472	0.135072	0.294401	0.309358	0.36536	0.311576	0.325925	0.32244	0.302175	0.304888	0.302146	0.697841	0.344692	0.2702
Sub 6	Mean	-2.56674	0.668327	1.00171	0.844403	-0.267114	0.243616	0.639962	0.0166665	-0.400845	-0.51569	-0.113067	0.261951	-0.907539	1.53092	0.65113	0.0974542	-0.295897	-0.0839691	-0.0931725	-0.455808	0.0128148
	Std	0.120947	0.104703	0.100439	0.0709362	0.169583	0.0647257	0.0857956	0.119425	0.128159	0.186909	0.0960639	0.0978677	0.37901	0.0862928	0.0599136	0.0847452	0.0575815	0.0913897	0.0849308	0.0864323	0.113793
Sub 7	Mean	-0.298573	0.0740329	-0.110118	0.264407	-0.0516787	-0.166427	0.136153	0.183339	-0.0583803	-0.0696792	0.576487	0.0869826	-0.2129	-0.50471	-0.282345	-0.327031	-0.178166	0.191874	0.0115468	-0.1218	-0.0428493
	Std	0.234894	0.225226	0.21432	0.325797	0.243837	0.234926	0.211626	0.21848	0.188835	0.183582	0.199453	0.206624	0.197663	0.283664	0.193449	0.204606	0.200908	0.202471	0.203874	0.204762	0.21895
Sub 8	Mean	-0.175712	-0.704764	-0.53354	0.231143	1.19815	1.46962	1.35925	0.0120962	-0.215964	-0.834213	0.497389	0.343459	-0.668686	-0.915747	-0.340267	0.458725	0.879505	1.59423	0.724577	-1.19992	0.158967
	Std	0.261988	0.28035	0.209244	0.122709	0.232257	0.165177	0.175221	0.103332	0.154807	0.235333	0.194323	0.214967	0.246189	0.210442	0.202423	0.201386	0.212951	0.200015	0.199451	0.193829	0.20082
Sub 9	Mean	-0.238717	0.503329	0.641897	-0.34142	-0.0973792	-0.642728	-0.637955	-0.392676	0.165015	0.47183	0.729728	-1.4047	0.768311	0.089376	-0.813928	0.1072	0.128756	-1.14028	-0.220299	0.228921	-0.104786
	Std	0.104627	0.149305	0.0692231	0.126561	0.372061	0.121701	0.13063	0.224005	0.138807	0.148864	0.159629	0.0848269	0.129369	0.11547	0.18963	0.258582	0.196071	0.220135	0.134356	0.253402	0.166363
Sub 10	Mean	0.408023	-0.296054	-0.696536	1.50185	0.697033	-0.00421309	-0.329554	-0.485884	-0.498836	1.03239	-0.333192	0.630903	0.241896	1.02518	0.108096	-0.497102	0.71884	-0.274337	0.398968	-0.0506205	0.164843
	Std	0.159291	0.56208	0.106221	0.294155	0.170174	0.162995	0.141541	0.102659	0.142731	0.130633	0.244794	0.150245	0.121857	0.161109	0.110556	0.126979	0.190439	0.285838	0.259884	0.128806	0.187649
Sub 11	Mean	-0.0725759	0.455629	-0.112652	1.04093	0.861171	-0.481228	-1.79651	0.000781047	-0.0520602	0.0908202	0.280965	0.360399	0.223698	-0.560292	0.337359	-0.639822	0.312013	0.957587	0.567705	-0.671489	0.0551212
	Std	0.227464	0.195787	0.20852	0.185404	0.242702	0.23123	0.319497	0.180357	0.23253	0.2718	0.205826	0.253184	0.527729	0.24507	0.436417	0.192253	0.18723	0.281814	0.189308	0.173309	0.249372
Sub 12	Mean	0.0804603	0.0480955	0.16934	0.143719	0.00903979	0.201038	-0.289573	-0.472733	0.0926884	0.437635	-0.544663	0.270624	0.0706745	0.658819	0.378347	-0.161552	0.231634	-0.140625	-0.0159156	0.477355	0.0822204
	Std	0.227898	0.244046	0.258592	0.259751	0.261412	0.282878	0.326256	0.249501	0.252646	0.249282	0.267338	0.283255	0.103066	0.123093	0.131286	0.128941	0.271303	0.167747	0.0974646	0.101637	0.21437
Sub 13	Mean	0.816646	1.09659	0.206449	-1.46476	0.0759722	0.392561	0.0587131	-2.24587	-0.263837	1.7864	-0.242799	-0.908094	2.37979	4.42304	5.96574	2.38578	7.62222	-1.90904	-4.9587	-3.60366	0.580657
	Std	0.213045	0.167484	0.205418	0.299836	0.277518	0.287967	0.318617	0.740293	0.522839	0.422055	0.506869	0.566506	0.257033	0.33487	0.27646	1.82213	2.38493	2.2446	0.871117	0.470312	0.659495
Sub 14	Mean	10.5109	-3.51283	-5.27087	-3.45358	-4.81444	-0.724883	-3.81433	2.35092	4.06069	2.00823	-8.68557	2.66377	3.85067	5.09824	-1.28028	-0.130912	0.18632	6.54717	3.86254	-3.65129	0.290022
	Std	0.344617	0.380605	0.180656	0.461645	0.254748	0.274034	0.591399	0.462672	2.99883	0.742691	1.81624	0.893452	0.525178	0.502737	1.51516	0.704244	0.971788	0.574294	3.09122	0.748223	0.901722
Sub 15	Mean	0.66475	-0.25046	-0.406515	-0.567243	-0.276653	0.169472	0.0894329	-0.409288	0.476524	0.466961	-0.206231	-0.388561	0.023915	0.811128	0.269407	0.287815	-0.408022	0.263558	0.462826	-0.0874046	0.0492705
	Std	0.202812	0.1112	0.099663	0.407064	0.0885164	0.0842867	0.0819359	0.0863382	0.0897086	0.116672	0.146046	0.135943	0.148924	0.132361	0.154332	0.137974	0.129305	0.139963	0.136865	0.138914	0.138441
Sub 16	Mean	4.22985	-1.17665	-3.53666	-5.36609	3.41443	-0.463762	-0.836523	-8.15059	10.6873	-3.85016	-0.707723	-2.61438	-3.75042	-3.62345	-2.31433	25.8656	12.6184	-3.42058	-3.03418	-2.87162	0.554921
	Std	0.268776	0.330803	0.264802	0.387478	0.298597	0.426311	0.548934	0.603658	0.404908	0.543262	0.587666	0.572817	0.413701	0.795606	0.438668	0.462833	0.666355	0.387552	0.454308	0.40967	0.463335
Sub 17	Mean	-0.232152	0.0228038	0.119526	0.184909	-0.495823	0.175233	0.04936	-0.0338899	-0.399235	-0.294148	0.0509828	0.209269	0.30018	-0.196035	0.0728551	0.308662	0.26563	0.0414022	0.0213773	0.429367	0.0300138
	Std	0.160593	0.1572	0.169702	0.160007	0.260308	0.203984	0.183972	0.183979	0.177908	0.194007	0.0816642	0.0626754	0.108403	0.0543641	0.133814	0.120436	0.111088	0.101328	0.095265	0.131061	0.142588
Sub 18	Mean	-1.27762	0.962811	2.03602	1.26134	0.917703	-0.069715	-0.445831	-0.366839	0.409592	1.37882	-0.172354	0.0419787	2.33798	-1.5105	-0.0143664	1.53697	0.693317	0.258612	0.0468733	-0.719312	0.365274
	Std	0.0963548	0.12616	0.213008	0.223144	0.392897	0.126208	0.225897	0.253098	0.271694	0.16431	0.149882	0.135839	0.245568	0.146494	0.145108	0.0988172	0.133883	0.0892559	0.116581	0.111495	0.173285
Sub 19	Mean	0.702577	0.99786	1.59786	-0.0232681	-0.347567	-1.65099	-8.62765	-0.118495	2.53387	2.30493	1.66755	-0.0683817	3.37874	2.68336	0.659188	-13.3972	-5.72541	2.33977	2.77246	4.43672	-0.194205
	Std	0.353483	0.170327	0.198491	0.487936	0.26671	0.232631	0.497685	0.617077	0.45095	0.242216	0.280221	0.234039	0.23259	0.250713	0.28692	0.2078	0.525966	0.554625	0.302658	0.344702	0.336887
Sub 20	Mean	10.8386	0.587767	-2.29029	-10.1269	2.73052	2.74834	4.92755	3.59253	0.578652	-2.2275	-3.98494	0.28019	-15.9186	16.4323	10.5645	-6.32123	-1.60853	7.42008	-10.7031	-12.5308	-0.250549
	Std	0.478968	1.03648	0.285554	2.20925	0.222194	0.275735	0.434857	0.223015	0.425273	1.04928	0.433684	0.991847	5.18349	0.466589	1.48773	1.2599	0.174538	2.10054	6.54973	1.09216	1.31904
Sub 21	Mean	-7.64437	-1.90964	0.464718	3.85305	6.83261	6.95031	8.36373	5.01884	-5.9306	-13.2745	0.565256	-2.0968	-3.08612	0.743522	1.76877	2.55397	2.05924	1.10202	0.47893	-4.63722	0.108785
	Std	0.353482	0.412581	0.361985	0.383738	0.367345	0.385654	0.431613	0.423301	0.459816	0.389645	0.370746	0.376136	0.451789	0.460621	0.41234	0.394462	0.485331	0.389076	0.391174	0.428442	0.406464
Sub 22	Mean	0.0307823	-0.743421	0.124053	-0.0186049	-0.0465519	0.323517	0.881978	-0.252314	-0.556873	-0.14983	1.08817	0.189721	0.0952568	-0.602023	-1.42656	-0.562217	0.0105946	0.0380566	0.242815	0.635033	-0.0349207
	Std	0.372515	0.348528	0.316151	0.358062	0.293615	0.300366	0.304196	0.338352	0.305637	0.315425	0.325075	0.336437	0.336949	0.315867	0.312737	0.334562	0.318435	0.320032	0.312497	0.348074	0.325676
Sub 23	Mean	-1.04765	0.763901	0.950293	0.947683	-0.377011	-0.594776	-1.8105	-2.53428	0.907015	0.7286	-0.724766	0.687407	0.101931	0.42519	0.222061	-0.141741	-0.354329	-0.28267	0.0807841	0.100855	-0.0976004
	Std	0.262435	0.263615	0.271849	0.271279	0.277584	0.288886	0.323035	0.277848	0.375829	0.308408	0.274565	0.254652	0.236889	0.296814	0.234008	0.29749	0.252771	0.264245	0.265139	0.297499	0.279742
Sub 24	Mean	0.653745	0.0837986	0.106246	-0.0418112	-0.588441	-0.528329	-0.519831	-0.295717	0.518088	0.185971	0.113734	-0.136662	-0.181266	-0.0397878	-0.0335799	-0.16139	-0.123756	0.200079	0.151608	-0.116989	-0.0377144
	Std	0.818063	0.814571	0.816254	0.81722	0.811745	0.8092	0.806423	0.809782	0.798045	0.799601	0.854901	0.851834	0.847561	0.845659	0.843275	0.842358	0.841543	0.840459	0.838688	0.835002	0.827109
Sub 25	Mean	-0.641765	2.15024	0.40459	0.436441	-0.71751	-0.564931	4.05317	-0.149771	1.22255	3.34943	0.301031	0.178133	-0.646352	-0.0767957	-1.24222	-0.360268	0.975609	-0.250291	-0.262271	-1.01765	0.357069
	Std	0.63957	0.437192	0.38297	0.339725	0.353027	0.354079	2.7974	0.380068	0.348726	0.440699	0.343035	0.368612	0.40315	0.411759	0.392801	0.383298	0.380129	0.413215	0.357391	0.37179	0.514932
Sub 26	Mean	-0.701273	-0.349675	0.37681	0.372576	0.722497	0.951647	0.759245	-0.588891	0.458667	0.305196	0.923859	0.37015	-0.147557	-1.11961	-0.961381	-1.0571	-0.202741	0.291019	-0.240886	5.44057	0.280156
	Std	0.145465	0.199528	0.211634	0.217658	0.154731	0.136772	0.152535	0.13799	0.173154	0.208938	0.236321	0.342747	0.201154	0.261645	0.196494	0.250297	0.306884	0.25115	0.307008	3.16336	0.362773
Sub 27	Mean	0.359113	0.0856009	0.523273	-0.275395	-0.527655	0.035539	-0.0732756	0.101363	0.256023	-0.104498	0.803223	0.12601	0.423429	-0.960113	-0.942944	-0.413187	-0.179947	0.00579889	-0.170319	0.817996	-0.00549824
	Std	0.182762	0.196005	0.176257	0.238313	0.241007	0.207582	0.19057	0.184349	0.169316	0.188011	0.177193	0.18898	0.316272	0.208649	0.185304	0.210289	0.292156	0.201608	0.208888	0.208815	0.208616
Sub 28	Mean	-0.414087	0.0444544	0.418036	0.467484	0.489906	0.67947	0.211012	0.153604	-0.444811	-0.486685	0.252533	0.303112	-0.0883786	-0.233964	-0.329634	-0.275841	-0.0303348	0.0330641	0.190316	0.351703	0.0645481
	Std	0.148313	0.127705	0.1601	0.135769	0.147062	0.191523	0.130218	0.147967	0.139344	0.128274	0.1521	0.191526	0.14221	0.155117	0.12575	0.130464	0.133958	0.151744	0.122081	0.14442	0.145282
Sub 29	Mean	1.97515	1.13532	0.583047	-0.955892	-4.12647	-3.25175	-2.48296	-0.424619	2.93609	2.68114	2.427	-0.928015	-2.07335	-0.898338	-1.38193	1.97969	0.76724	-1.20364	-0.0152271	0.536958	-0.136027
	Std	0.158324	0.170234	0.124204	0.29106	0.252718	0.196252	0.245663	0.328645	0.431488	0.187267	0.144034	0.0966377	0.145258	0.167336	0.177915	0.206799	0.240464	0.130038	0.11464	0.121941	0.196546
Sub 30	Mean	1.12649	-0.00388423	0.142237	-1.11368	-1.5333	-0.809325	1.05374	1.43523	-0.222621	0.30605	-0.957777	1.70525	-1.21915	-0.694778	0.856787	3.20602	1.58464	-0.555389	0.24454	-0.505077	0.202299
	Std	0.55635	0.683802	0.653218	0.589904	0.511538	0.553131	0.611597	0.559515	0.53167	0.51091	0.596772	0.628443	0.620867	0.62443	0.605862	0.627003	0.71178	0.656801	0.758034	0.634138	0.611288

## Sheet: 21.5Hz
		Trial 1	Trial 2	Trial 3	Trial 4	Trial 5	Trial 6	Trial 7	Trial 8	Trial 9	Trial 10	Trial 11	Trial 12	Trial 13	Trial 14	Trial 15	Trial 16	Trial 17	Trial 18	Trial 19	Trial 20	Mean
Sub 1	Mean	2.69666	0.347149	-0.718837	-1.11921	-1.03934	-2.20216	-1.53676	0.242514	0.782019	1.62889	-3.04531	0.0634163	-0.00662007	0.877883	1.30588	1.6186	0.508442	-0.266329	-1.38162	-0.0672175	-0.0655971
	Std	0.117043	0.211074	0.131653	0.175282	0.127629	0.174462	0.200702	0.150723	0.152365	0.449406	0.394696	0.0980334	0.287289	0.143455	0.138097	0.18293	0.118175	0.209164	0.175173	0.129762	0.188356
Sub 2	Mean	-0.639734	-0.0130744	0.238136	-0.360735	-0.378509	-0.373406	0.661097	0.35776	-0.0269382	0.0968383	0.619805	-0.22436	-0.284017	-0.0548229	-0.127447	0.251743	-0.401679	-0.819082	-0.250003	0.617829	-0.05553
	Std	0.0585511	0.110266	0.196876	0.116269	0.0852101	0.133994	0.0761909	0.0716231	0.0998791	0.068205	0.07613	0.0679463	0.058197	0.0765998	0.117926	0.099518	0.0665597	0.119576	0.088587	0.142823	0.0965464
Sub 3	Mean	0.158538	0.269634	-0.195951	-0.111642	-0.30037	0.20801	0.315398	-0.0201176	-0.187239	-0.00100705	-0.758532	0.0942002	0.480446	0.298193	-0.0491772	0.287312	0.068542	-0.496878	-0.132749	0.228217	0.00774141
	Std	0.108463	0.121129	0.150061	0.116951	0.140981	0.138363	0.113522	0.116321	0.12732	0.101566	0.14877	0.235512	0.177559	0.211321	0.148884	0.284642	0.14362	0.173393	0.132408	0.095298	0.149304
Sub 4	Mean	-0.727069	-0.900643	-1.55749	2.05545	1.79575	0.683385	1.38486	1.38389	0.466737	-2.56343	0.338226	0.489523	-0.0959406	-0.424278	-0.35777	-0.292416	-0.903431	-0.0628033	0.241121	0.728267	0.0840971
	Std	0.196268	0.604942	0.119618	0.411003	0.22467	0.314645	0.34925	0.348549	0.198809	0.493637	0.248968	0.144144	0.165661	0.189796	0.150805	0.123109	0.18797	0.153258	0.3103	0.179089	0.255725
Sub 5	Mean	0.335066	0.122165	0.591971	-0.754914	-1.04304	0.307363	0.813088	0.406584	0.486972	-0.633799	-0.649185	-0.384728	0.249576	0.237468	0.645474	0.44934	0.592661	-1.77107	0.340509	0.634645	0.0488076
	Std	0.220815	0.153714	0.265116	0.146159	0.147657	0.146574	0.211114	0.172612	0.152205	0.165581	0.335956	0.310367	0.316288	0.30934	0.352986	0.312731	0.325634	0.304447	0.298607	0.302231	0.247507
Sub 6	Mean	-1.2973	0.503274	0.881514	1.02399	1.14747	0.256679	-0.482218	-0.762643	-0.338589	-0.440924	-0.884587	0.60107	-0.0494844	0.981541	0.619009	0.18841	0.0874826	0.874444	-0.42159	-0.579862	0.0953841
	Std	0.291652	0.125992	0.128234	0.071522	0.0786045	0.0646773	0.187498	0.147791	0.150186	0.08734	0.281984	0.0898865	0.0657995	0.172562	0.0705943	0.0962345	0.0762154	0.050115	0.145541	0.108562	0.124549
Sub 7	Mean	-0.0468462	0.24614	-0.0221963	0.0954599	-0.0249487	-0.0476036	0.0821644	-0.0783536	0.201747	-0.27421	0.822007	-0.153825	-0.36504	-0.556786	-0.239049	-0.417316	-0.0834473	0.275884	0.0613374	0.219323	-0.0152779
	Std	0.216232	0.232259	0.233289	0.281782	0.273832	0.231023	0.236206	0.192536	0.18998	0.179681	0.196294	0.207407	0.202431	0.217429	0.204498	0.20875	0.212151	0.216351	0.202385	0.208999	0.217176
Sub 8	Mean	-0.212032	-0.916484	-0.829629	0.0560235	0.021012	1.23791	0.468422	-0.148959	-0.792555	-0.404978	0.965543	0.22531	-0.667731	-0.784519	0.293004	0.222931	0.788459	1.27872	0.269999	-1.29973	-0.0114646
	Std	0.240321	0.234671	0.132931	0.144151	0.131559	0.143809	0.174636	0.120549	0.138465	0.104198	0.0953277	0.24452	0.196719	0.224347	0.22111	0.205546	0.195515	0.230728	0.223597	0.217369	0.181003
Sub 9	Mean	0.0127154	0.707994	0.318335	-1.28899	-1.08211	-0.621075	-0.389137	-0.222946	-0.267808	0.841037	1.27684	-0.325941	-0.195638	0.0425757	-0.366241	0.395495	0.655943	0.044527	0.0943547	0.246583	-0.00617404
	Std	0.121224	0.167536	0.10019	0.129233	0.152834	0.218094	0.104613	0.228125	0.18227	0.125007	0.15533	0.08937	0.144952	0.361296	0.145324	0.111186	0.132275	0.302208	0.169932	0.167494	0.165425
Sub 10	Mean	-0.0691398	-0.900831	-0.357833	0.834771	1.2826	-0.215594	-0.760856	-0.174154	-0.0814607	-0.424126	-1.23299	-0.44089	0.539195	0.714819	-1.95072	-1.9271	-0.591768	-1.47537	1.54822	-0.125089	-0.290416
	Std	0.136022	0.153475	0.126895	0.11863	0.328649	0.14037	0.12801	0.223561	0.129335	0.168743	0.13154	0.218318	0.181257	0.132816	0.203113	0.126577	0.261996	0.132533	0.134718	0.148663	0.166261
Sub 11	Mean	-0.209091	-0.295264	0.0796302	1.15742	1.22014	-1.09566	-0.836939	-0.466232	-0.468526	0.460676	-0.658952	0.20844	0.022289	-1.17391	-0.977478	-0.868079	0.19319	0.0561141	0.073809	0.320968	-0.162873
	Std	0.241647	0.211517	0.182389	0.181561	0.188164	0.186837	0.204649	0.203541	0.219187	0.236607	0.33759	0.267151	0.194735	0.576608	0.443901	0.485978	0.247163	0.188106	0.20569	0.228154	0.261559
Sub 12	Mean	0.162705	0.120101	-0.142679	0.27097	0.150152	0.137715	-0.718766	-0.251525	-0.13324	0.0537339	-0.958801	0.372156	-0.0236451	0.450279	-0.0052922	0.943621	-0.0616683	-0.447401	-0.161205	0.0438462	-0.00994721
	Std	0.242	0.231153	0.249785	0.259771	0.27331	0.324763	0.292013	0.252489	0.262657	0.285017	0.207589	0.13421	0.181942	0.118555	0.104248	0.489466	0.0999159	0.111838	0.103084	0.105481	0.216464
Sub 13	Mean	0.901423	0.923293	0.568775	-1.41008	-1.0555	0.324118	-1.13501	0.338561	1.13185	0.976958	-13.5347	1.48029	-1.78974	3.30595	-7.68243	2.48422	10.5563	3.44624	0.985337	-2.38714	-0.078563
	Std	0.230671	0.162887	0.172094	0.354447	0.295272	0.288524	1.04565	0.318086	0.34263	0.798104	3.46102	0.286196	2.62688	0.353732	2.05332	0.729171	0.346269	0.40273	0.890859	0.327837	0.774319
Sub 14	Mean	7.49451	-0.244332	-4.92903	-2.63809	-7.73644	0.193616	-1.73921	1.95397	3.59902	-2.23201	-11.5699	3.6491	0.284428	5.23503	1.52551	4.34729	-5.40639	8.09926	-4.36173	-6.8327	-0.565407
	Std	0.516649	0.511115	0.1905	0.223385	0.499758	0.24432	0.404003	0.467081	0.384136	1.91408	1.03436	0.569578	0.562973	0.54073	0.879205	0.510356	3.78525	0.414909	4.75262	1.78745	1.00962
Sub 15	Mean	0.660531	0.403299	-0.437466	-0.420022	-0.467322	0.192485	-0.114738	-0.290373	0.357673	0.369672	0.116189	-0.195993	0.159801	0.425914	0.000341032	0.122759	-0.447541	0.0887007	0.319024	-0.328022	0.0257456
	Std	0.10501	0.143293	0.105193	0.0995487	0.0891888	0.140026	0.1215	0.0965014	0.175962	0.0860898	0.149762	0.142694	0.14387	0.1627	0.129274	0.143104	0.144138	0.122636	0.138297	0.115065	0.127693
Sub 16	Mean	2.76044	-1.35456	-2.85552	-4.46268	-5.03159	1.24446	-4.05146	-4.84315	-2.2869	8.04447	-2.525	-2.63394	-1.33074	-4.29511	-0.183499	5.49376	18.1329	-1.39596	-3.57018	-5.56189	-0.53531
	Std	0.355997	0.300912	0.295586	0.421084	0.621602	0.319339	0.797678	0.270771	0.647323	0.405634	0.960248	0.567835	0.474615	0.554757	0.426805	1.58548	0.899753	0.571433	0.521461	0.916768	0.595754
Sub 17	Mean	-0.152313	-0.0965514	0.240154	0.349328	0.291808	-0.00254439	0.164545	0.0919899	-0.308647	-0.0651091	-0.268434	0.408054	0.244315	-0.496757	0.674689	0.321955	0.37977	-0.202537	0.197893	-0.245902	0.0762852
	Std	0.165919	0.160005	0.159154	0.242661	0.216418	0.176537	0.170159	0.20189	0.202713	0.18172	0.213546	0.0707462	0.0760053	0.0994205	0.0880093	0.0752612	0.0762752	0.0717326	0.122135	0.187511	0.147891
Sub 18	Mean	-1.11333	-0.321384	2.13298	1.2223	-0.0506959	-1.00906	0.485409	-1.96694	-1.8095	0.777748	-0.679525	-0.437393	0.528099	-1.80444	1.10969	1.62691	0.767612	0.784205	-0.504581	-0.720245	-0.0491074
	Std	0.122476	0.22349	0.230347	0.115511	0.283136	0.154196	0.202813	0.119721	0.11413	0.142408	0.0966293	0.150888	0.21391	0.107415	0.116936	0.162459	0.139648	0.0983547	0.108733	0.114232	0.150872
Sub 19	Mean	1.24701	0.794353	1.1435	-0.0908576	0.383467	-1.91565	-10.5833	3.63627	2.1564	2.39641	1.71453	1.25746	3.69766	2.61156	-4.72148	-9.76999	-7.45342	1.87826	2.87752	3.22552	-0.275738
	Std	0.192524	0.259739	0.292408	0.172165	0.168802	0.272874	0.566603	0.347145	0.229562	0.539191	0.240796	0.253939	0.267805	0.196671	0.674966	0.570285	0.292466	0.284414	0.507196	0.316597	0.332307
Sub 20	Mean	9.91112	-6.31179	1.15308	-17.2811	32.251	0.445858	2.7005	3.40372	2.22181	-11.5688	-6.15723	2.10118	6.25014	17.6278	-2.09767	-0.191439	-2.51641	-3.58992	3.15315	-5.08845	1.32083
	Std	0.622271	3.46391	3.45151	15.8944	1.35674	0.443619	0.485667	0.61478	0.275483	5.19136	0.46393	0.316369	1.59811	0.332515	1.10961	0.979689	0.511826	4.44208	6.50893	0.418918	2.42409
Sub 21	Mean	-6.11319	-3.39749	-0.67214	4.15877	4.8312	7.60876	7.03263	1.55916	1.46542	-7.6831	0.718025	-1.75363	-3.19877	0.375692	3.37802	3.58793	1.56446	1.82728	0.0102489	-3.12178	0.608875
	Std	0.365641	0.489222	0.499404	0.389751	0.439445	0.400085	0.460103	0.63779	0.391929	0.501448	0.409886	0.447394	0.368964	0.52299	0.389594	0.419427	0.423891	0.421444	0.416145	0.45109	0.442282
Sub 22	Mean	-0.0363571	-0.272513	-0.266267	0.0483602	0.112218	0.632952	0.735245	-0.0674133	-0.0608325	-0.427307	1.30983	0.233262	-0.541372	-0.36313	-1.22224	-0.852179	-0.360279	-0.146319	0.207225	0.575886	-0.0380614
	Std	0.299686	0.296021	0.31339	0.296096	0.314337	0.309129	0.310731	0.317305	0.309515	0.309581	0.35141	0.32225	0.320665	0.338863	0.307169	0.328424	0.315761	0.321183	0.317621	0.348976	0.317406
Sub 23	Mean	-0.221602	0.631143	0.790506	0.82256	0.620623	-0.424305	-2.70068	-2.15327	1.51665	1.64173	-0.565864	0.211975	0.48226	-0.334897	-0.0892736	-0.515941	-0.133048	-0.372954	0.401665	0.695881	0.0151577
	Std	0.278415	0.277443	0.303235	0.254639	0.332923	0.281383	0.313844	0.265221	0.361203	0.341312	0.246634	0.240264	0.246294	0.242273	0.237957	0.315543	0.314123	0.268021	0.271908	0.321912	0.285727
Sub 24	Mean	0.286109	0.0727783	0.0142317	-0.304012	-0.221549	-0.490766	-0.587864	0.485527	0.936178	0.204323	0.147938	-0.0841216	-0.202733	0.206873	-0.00122493	0.191527	-0.0691289	0.291747	-0.0159058	-0.159151	0.0350388
	Std	0.81714	0.817187	0.816569	0.814658	0.811305	0.810154	0.813385	0.800183	0.802293	0.797934	0.858107	0.852219	0.849415	0.844586	0.846764	0.845055	0.842633	0.841338	0.837112	0.841492	0.827976
Sub 25	Mean	3.22827	4.40156	0.628695	-0.422974	-0.938816	-1.2134	-10.0457	-0.554648	-0.952589	1.72272	0.439426	0.0436331	0.161189	1.15539	-0.317667	-0.28667	0.841703	0.201177	0.257996	-0.709064	-0.117988
	Std	0.44472	0.373629	0.374647	0.344858	0.367602	0.392454	0.345039	0.360994	0.352263	0.385478	0.343008	0.380674	0.555819	0.357584	0.388336	0.752296	0.384047	0.406224	0.442602	0.376117	0.40642
Sub 26	Mean	-0.334898	-0.132776	-0.383019	0.68475	0.689932	0.881029	0.63443	-9.21177	-0.098451	0.592706	1.39656	0.0907282	0.34988	0.0146811	-1.615	-1.32609	-0.436374	-0.664906	-0.15395	1.64339	-0.368958
	Std	0.16978	0.170404	0.19765	0.141102	0.153353	0.162989	0.158651	4.34019	0.163706	0.156198	0.21729	0.215188	0.238737	0.237913	0.21717	0.281762	0.378088	0.236779	0.225646	0.285341	0.417397
Sub 27	Mean	0.0294561	-0.326833	0.164336	-0.1437	-0.510593	-0.187106	0.000490903	0.166615	0.130903	0.0409066	0.787212	0.224931	-0.12423	-0.90797	-0.620024	-0.898149	-0.132409	0.622529	-0.0886034	0.931266	-0.0420485
	Std	0.179814	0.616138	0.172796	0.37308	0.207799	0.375396	0.212265	0.180483	0.180341	0.176421	0.396193	0.176742	0.193882	0.188153	0.21295	0.188052	0.179373	0.218833	0.241052	0.217809	0.244379
Sub 28	Mean	-0.82421	-0.536542	0.167885	0.528891	0.556701	0.501123	0.447149	0.126354	-0.0944957	-0.500452	0.172264	0.238556	-0.0882705	-0.189683	-0.405568	-0.636296	-0.305106	-0.244056	0.0944475	0.31275	-0.0339278
	Std	0.158074	0.137342	0.131598	0.134323	0.144053	0.126967	0.159875	0.147629	0.131246	0.131616	0.138998	0.134301	0.129108	0.161469	0.133403	0.176294	0.13708	0.187576	0.134308	0.129102	0.143218
Sub 29	Mean	2.15822	1.99567	0.548466	-2.93686	-3.12945	-3.44647	-1.52083	0.328836	1.12579	3.2917	2.18974	-0.89927	-0.462148	-1.45194	-0.345401	0.0527519	0.642359	-1.12917	0.429673	-0.0368159	-0.129758
	Std	0.24069	0.110361	0.129284	0.131693	0.214922	0.187919	0.359865	0.275159	0.239727	0.160885	0.140829	0.156664	0.160779	0.162547	0.197565	0.26411	0.110803	0.214063	0.335697	0.239882	0.201672
Sub 30	Mean	1.15877	0.180217	-0.0563054	-2.3291	-2.36078	-0.0798298	1.81826	-0.0465819	-1.0839	-0.596078	-0.371781	-5.3876	-1.53733	-0.825709	3.46236	2.87311	1.54001	-1.19054	-1.09049	-1.3823	-0.365279
	Std	0.530944	0.545001	0.554639	0.537982	0.541637	0.506636	0.509141	0.540237	0.513089	0.516034	0.744488	0.663843	0.625099	0.780031	0.631757	0.692479	0.729903	0.710288	0.629755	0.660459	0.608172

## Sheet: 22Hz
		Trial 1	Trial 2	Trial 3	Trial 4	Trial 5	Trial 6	Trial 7	Trial 8	Trial 9	Trial 10	Trial 11	Trial 12	Trial 13	Trial 14	Trial 15	Trial 16	Trial 17	Trial 18	Trial 19	Trial 20	Mean
Sub 1	Mean	1.8257	1.34258	0.0303766	-0.923923	-1.21495	-2.27489	-0.790453	-0.81807	2.41615	1.30191	0.105923	-0.332674	0.704977	0.654141	1.11567	1.13812	0.640619	-1.34896	-1.48182	-1.2995	0.0395462
	Std	0.132467	0.1502	0.232311	0.248606	0.149058	0.138268	0.158358	0.113759	0.173437	0.362097	0.190376	0.202951	0.0778054	0.0830045	0.19195	0.242517	0.306904	0.197661	0.168496	0.232975	0.18766
Sub 2	Mean	-0.134276	0.109347	-0.0809929	-0.493441	-0.354605	0.0630497	0.449322	0.673259	0.284967	-0.225641	0.147129	0.116339	-0.0439258	0.0878527	-0.123171	0.281091	-0.702132	-0.330316	-0.249214	0.632742	0.00536926
	Std	0.218497	0.0716372	0.168329	0.219714	0.115241	0.157042	0.116676	0.101138	0.109914	0.0652308	0.0873212	0.0579218	0.0523453	0.0901488	0.135114	0.147293	0.0834828	0.150124	0.131358	0.0650028	0.117176
Sub 3	Mean	0.264547	-0.150904	-0.35373	0.511291	-0.350913	-0.102868	0.0807483	-0.315009	-0.430679	-0.295003	-0.659515	0.480945	0.714545	0.413036	0.106127	-0.405936	-0.44351	-0.678699	0.14705	0.0556617	-0.0706407
	Std	0.125263	0.148593	0.13201	0.409234	0.139052	0.226709	0.144326	0.0916386	0.208221	0.167754	0.151079	0.154166	0.171142	0.303532	0.169123	0.170085	0.11951	0.538091	0.113916	0.116228	0.189984
Sub 4	Mean	-0.867186	0.59185	-0.872342	-0.648567	1.28389	0.0496586	1.33994	1.89368	-0.275762	-1.8557	1.08232	-0.402118	-0.409109	-0.418649	-1.04529	-0.412055	0.25342	0.0798371	0.501656	0.616353	0.0242909
	Std	0.649498	0.215866	0.205935	0.328604	0.269888	0.148493	0.238662	0.207722	0.223758	0.119612	0.119508	0.279122	0.1169	0.465901	0.164991	0.153285	0.157967	0.200701	0.290852	0.120928	0.23391
Sub 5	Mean	-0.984255	0.528725	0.338592	-0.360322	-0.996749	0.236768	0.512025	0.769032	-0.146201	-0.709834	-0.434101	-0.0292247	0.463016	0.39544	0.963419	0.396786	0.0123801	-2.10712	0.438493	0.286069	-0.0213531
	Std	0.174005	0.358597	0.189035	0.147501	0.242081	0.160884	0.151506	0.148766	0.153421	0.137227	0.299945	0.33838	0.328413	0.313833	0.31199	0.307236	1.20327	0.31512	0.315183	0.299593	0.294799
Sub 6	Mean	-3.20765	0.533671	1.34324	1.0611	1.11769	0.0207694	-0.436683	0.0399875	0.0502265	-0.852614	0.701526	0.579864	-0.966248	-0.0969635	0.621251	-0.253886	0.293073	0.368424	-0.676708	-0.269798	-0.00148636
	Std	0.12635	0.0683176	0.070281	0.0700775	0.0781153	0.0877829	0.100524	0.133204	0.108274	0.105729	0.0736221	0.0875656	0.186921	0.192746	0.0528196	0.115375	0.105797	0.0799195	0.0941634	0.0940282	0.101581
Sub 7	Mean	-0.389472	0.154785	0.0206094	0.10019	-0.0669522	-0.0636574	0.147348	-0.13306	0.134821	-0.208988	0.249017	-0.16789	-0.357831	-0.535423	-0.230232	-0.451536	0.0444108	0.0681185	0.16728	0.365493	-0.0576485
	Std	0.223804	0.237619	0.268007	0.256417	0.319	0.304024	0.210642	0.215359	0.183266	0.179734	0.197731	0.2016	0.200711	0.202956	0.204636	0.237243	0.202935	0.202941	0.203797	0.206532	0.222948
Sub 8	Mean	0.283447	-0.391097	0.0278446	0.429999	0.165493	1.54149	0.30949	0.0604702	-0.351666	-0.137136	0.0300778	-0.576301	-0.899498	-0.629357	-0.048301	-0.0560292	1.03456	1.3663	-0.34715	-1.15049	0.0331074
	Std	0.309188	0.143897	0.260879	0.168051	0.225616	0.169596	0.183777	0.226734	0.207753	0.177595	0.175012	0.254364	0.195846	0.197336	0.221639	0.195709	0.205219	0.199641	0.256924	0.195897	0.208534
Sub 9	Mean	-0.229324	0.872547	0.157873	0.249253	0.23187	-0.802019	-0.689715	0.29961	-0.601711	1.53448	-1.39427	0.27478	-0.729084	0.234748	-1.07254	-0.142493	1.17546	-1.14071	0.206888	0.688215	-0.0438074
	Std	0.123513	0.253026	0.164659	0.135457	0.197833	0.15113	0.112226	0.247575	0.115825	0.167121	0.0929029	0.131964	0.103931	0.101819	0.115086	0.0837458	0.201438	0.373485	0.191903	0.147657	0.160615
Sub 10	Mean	-0.556819	-0.421313	0.307177	0.925069	1.20373	0.600705	-0.648555	-0.43552	-0.477824	-0.371602	1.82762	0.311763	0.569119	0.309965	-0.36359	-0.832914	0.113315	-1.35846	1.6214	0.742728	0.1533
	Std	0.151335	0.10642	0.215597	0.155937	0.33045	0.117946	0.177022	0.124671	0.126926	0.187238	0.388596	0.182083	0.13953	0.184049	0.160819	0.128313	0.140412	0.112977	0.223427	0.244581	0.179916
Sub 11	Mean	-0.509483	-0.596123	1.01757	1.30812	0.667715	0.09464	0.217896	-0.0360056	0.623317	0.121952	-0.0285043	-0.855281	0.346736	0.0673482	0.606765	-0.509726	0.438518	-0.665701	-0.0233833	0.707492	0.149693
	Std	0.223924	0.172197	0.227552	0.173865	0.36636	0.214234	0.212038	0.33713	0.252825	0.359125	0.241576	0.261064	0.195314	0.331105	0.221565	0.181148	0.272321	0.454032	0.210534	0.201045	0.255448
Sub 12	Mean	-0.173382	-0.0541763	0.0683271	-0.0816476	0.289649	-0.0612259	-0.643588	-0.937297	0.257897	0.158305	-0.175485	0.201789	-0.260071	0.231953	0.410162	0.312117	-0.241808	-0.323654	-0.637012	-0.449187	-0.105417
	Std	0.226266	0.227562	0.266822	0.265559	0.263492	0.353285	0.234346	0.239099	0.252563	0.235331	0.0988545	0.122384	0.133637	0.152575	0.106233	0.225825	0.0955059	0.134201	0.117503	0.185873	0.196846
Sub 13	Mean	-0.51028	1.57376	-0.761942	-2.02367	-0.51002	0.348235	-1.32787	0.286861	-3.56686	1.50018	2.65233	1.92015	1.20848	2.8392	-13.48	-12.3895	-12.4505	-0.105928	1.49298	-0.179961	-1.67422
	Std	0.25414	0.191313	0.188562	0.361853	0.301296	0.310034	0.336339	0.3259	1.96315	0.3464	0.250288	0.24705	0.380966	0.296428	3.66016	8.61845	2.61937	0.904091	0.33183	0.312543	1.11001
Sub 14	Mean	12.3733	2.85436	-5.999	-4.9805	-10.148	-2.77218	-0.079952	2.88985	5.71191	4.99605	-0.181667	4.16814	2.88623	3.82552	-1.04514	-7.33267	0.811253	1.84698	2.71695	-1.02512	0.575816
	Std	0.428855	0.489872	0.32027	0.251652	1.26425	0.457158	0.43326	1.18358	0.373114	0.721056	1.97777	0.648952	0.443521	0.470996	1.73703	2.12955	1.51835	0.918163	1.2222	3.47695	1.02333
Sub 15	Mean	0.50611	0.498968	-0.718885	-0.611697	-0.667771	-0.0112068	-0.102186	-0.418072	0.173425	0.342828	-0.418849	-0.156372	0.245757	0.17127	0.0146839	0.122281	0.17068	0.306217	-0.0414547	-0.276231	-0.0435251
	Std	0.113761	0.115507	0.0892923	0.0889568	0.100666	0.129416	0.0949747	0.11796	0.0808242	0.0982299	0.114168	0.122144	0.144134	0.129671	0.133252	0.136994	0.168984	0.154551	0.192215	0.133807	0.122975
Sub 16	Mean	9.258	-0.212343	-3.22702	-4.11171	5.01424	-0.33034	-9.07753	-6.37403	13.4899	4.41211	-1.34209	-1.5363	-3.94912	-5.36132	-0.530268	21.1562	5.75415	-3.77365	-6.1818	-12.7047	0.0186153
	Std	1.07612	0.478201	0.397664	0.399463	1.09565	0.866146	0.961166	0.329711	0.516601	0.892743	0.408068	0.380795	1.11786	0.452793	0.463479	1.22665	0.894611	0.434997	0.584171	0.491428	0.673417
Sub 17	Mean	-0.747675	0.030234	0.518184	0.268445	0.289815	-0.235165	0.140521	0.434118	0.229168	-0.426191	0.207349	0.234858	0.113592	-0.187133	0.589304	0.436912	-0.0114953	0.0409938	-0.547788	-0.278311	0.0549868
	Std	0.169222	0.158217	0.169441	0.174145	0.171241	0.186691	0.208263	0.193668	0.205314	0.511029	0.199141	0.084911	0.182155	0.0935918	0.0889246	0.106655	0.0738264	0.059905	0.0538166	0.127723	0.160894
Sub 18	Mean	-1.79447	-0.886403	1.418	1.31649	-0.721047	0.192599	0.590247	-1.68234	-0.16998	0.873969	0.408905	-0.603608	-1.32293	-1.70171	0.910684	1.58221	0.510399	0.344652	-0.75166	-1.09079	-0.128839
	Std	0.202702	0.197978	0.172878	0.299152	0.137998	0.299677	0.0981753	0.153543	0.263362	0.122433	0.0820094	0.0740708	0.168643	0.209276	0.0932085	0.150107	0.140981	0.139379	0.12055	0.0882394	0.160718
Sub 19	Mean	0.278052	1.07653	2.68482	-1.11858	-0.531952	-1.02018	-9.01949	2.28199	2.48232	2.63634	0.359303	1.95169	2.77731	3.56866	-2.4905	-13.1584	0.0348997	2.07709	2.97808	3.09115	0.0469581
	Std	0.289772	0.31266	0.305301	0.601729	0.229283	0.518236	0.46827	0.230994	0.219168	0.566825	0.349981	0.224688	0.221886	0.445323	0.251178	0.279084	0.263059	0.235677	0.278324	0.300883	0.329616
Sub 20	Mean	9.92295	-14.2373	-9.44356	-19.467	14.5204	2.44632	2.54983	3.63665	-6.01335	-0.451028	-2.78892	0.904808	2.80045	13.9973	0.854299	-20.9237	-2.79819	2.59106	14.0365	8.18498	0.0161273
	Std	0.38307	5.05855	1.0885	1.59631	0.829022	0.277223	1.63517	0.392942	1.63168	0.93423	0.442972	1.35564	3.0078	0.414957	5.39039	8.85261	0.261769	1.70377	4.33594	1.43445	2.05135
Sub 21	Mean	-8.71163	-4.6581	1.20852	3.25385	5.52543	6.58384	6.61883	3.40198	-3.3189	-10.2363	-1.71107	-1.90331	-1.55159	-1.71198	3.28293	3.64791	0.470203	1.32001	-0.809678	-1.70797	-0.0503511
	Std	0.465805	0.3862	0.404308	0.40135	0.3667	0.391576	0.373369	0.53287	0.403968	0.549064	0.38458	0.370379	0.378158	0.421074	0.397457	0.387304	0.48621	0.436439	0.414677	0.682553	0.431702
Sub 22	Mean	0.421056	-0.17832	-0.137362	-0.104946	-0.0991152	0.18042	0.620695	-0.028793	-0.328798	-0.0376273	0.491028	0.193824	-0.245596	-0.324297	-1.48206	-0.759806	0.471788	-0.069741	0.73568	0.571572	-0.00551991
	Std	0.316778	0.29417	0.29481	0.302506	0.29575	0.297945	0.301181	0.324648	0.297966	0.308738	0.321414	0.323189	0.318625	0.313766	0.317221	0.308081	0.312883	0.319319	0.31759	0.312686	0.309963
Sub 23	Mean	-1.11595	0.116148	1.54279	1.11468	-0.161952	-0.465089	-2.78703	-2.2923	1.15875	1.65671	0.316488	0.263393	0.138748	-0.246312	-0.529331	-0.112688	-0.408997	-0.0935318	0.268984	-0.120774	-0.0878627
	Std	0.278157	0.385649	0.278782	0.272458	0.289845	0.276296	0.267555	0.262448	0.2614	0.280809	0.260925	0.251685	0.278732	0.301735	0.262469	0.269808	0.268188	0.278473	0.298368	0.2887	0.280624
Sub 24	Mean	0.616295	-0.0279451	0.016304	-0.128699	-0.513031	-0.653764	-0.484629	-0.230184	0.57213	-0.0654727	-0.0577063	-0.000773153	-0.193188	0.020745	-0.019567	0.0565483	0.254218	0.282407	-0.00691592	-0.180585	-0.0371906
	Std	0.817976	0.813725	0.815571	0.81245	0.81093	0.809127	0.80454	0.800069	0.802767	0.830476	0.850743	0.871084	0.849935	0.84613	0.839249	0.847959	0.840837	0.839479	0.836968	0.836238	0.828813
Sub 25	Mean	-5.73004	4.96873	-0.618119	-0.514786	-1.59665	-0.252429	-5.76985	-0.30231	1.44162	2.7474	-0.836509	-0.936983	1.09949	1.25841	-0.0762161	-0.963942	0.302607	-0.0750455	1.68975	0.820082	-0.16724
	Std	0.705987	0.35143	0.375397	0.459146	0.333869	0.348122	0.670301	0.392779	0.422638	0.515618	0.360808	0.358395	0.351144	0.349486	0.371784	0.390218	0.400582	0.383439	0.393744	0.373646	0.415427
Sub 26	Mean	-0.713793	-0.360099	0.788871	0.90552	0.377891	0.520527	0.363419	-0.40762	0.437429	0.804544	1.01544	0.389633	0.494597	-0.00642274	-1.35664	-1.96814	-0.969525	-0.333895	-0.165941	0.336771	0.0076283
	Std	0.153877	0.161132	0.154785	0.141607	0.189935	0.195551	0.136487	0.217352	0.170841	0.215334	0.287144	0.204235	0.185409	0.951321	0.206011	0.23865	0.20873	0.307279	0.266279	0.229486	0.241072
Sub 27	Mean	0.957009	-0.700384	0.0965371	-0.379805	-0.678451	-0.453365	0.233174	0.141433	0.417575	0.0191941	0.340375	0.437308	-0.300261	-0.551952	-0.530755	-0.861578	0.0618877	0.572424	-0.0753858	0.271622	-0.0491699
	Std	0.176258	0.20734	0.182713	0.1868	0.299247	0.218729	0.752032	0.179705	0.230772	0.169238	0.200875	0.174823	0.199904	0.19421	0.195379	0.233998	0.1997	0.199703	0.199336	0.195131	0.229795
Sub 28	Mean	-0.323122	-0.874466	0.382146	0.379848	0.596304	0.408156	0.298523	0.0259651	-0.415141	-0.398694	0.416012	0.0231767	-0.0842506	-0.236004	-0.305508	-0.268248	0.089656	-0.0185053	0.0661521	0.166372	-0.0035814
	Std	0.19383	0.13081	0.128133	0.136684	0.14202	0.156152	0.136586	0.148523	0.148808	0.13628	0.175681	0.13348	0.140385	0.142587	0.125209	0.133916	0.123167	0.131848	0.166625	0.128151	0.142944
Sub 29	Mean	2.19253	3.02816	0.0744295	-0.527747	-3.90518	-3.76108	-0.822791	-0.859477	1.45438	1.84011	0.997191	-0.299227	-0.786831	-1.20685	-1.25513	0.889998	0.63126	-0.980239	1.18876	-0.054618	-0.108117
	Std	0.183963	0.165449	0.159436	0.245145	0.10414	0.176348	0.207074	0.183387	0.199194	0.143387	0.223054	0.255974	0.131595	0.219903	0.138897	0.281495	0.163198	0.182929	0.207831	0.147734	0.186007
Sub 30	Mean	0.629317	0.739649	-0.296853	-0.912347	-2.85075	-0.794364	2.48889	3.95236	-0.515269	-0.943255	1.60328	-2.275	-0.591097	-0.824167	3.79552	2.95771	-0.377504	-0.202633	-0.765855	-1.76501	0.152631
	Std	0.547195	0.53923	0.537923	0.603015	0.595624	0.588699	0.528025	0.983038	0.542573	0.506494	0.644106	0.622607	0.617084	0.676948	0.687598	0.624449	0.640297	0.664322	0.612833	0.615718	0.618889

## Sheet: 22.5Hz
		Trial 1	Trial 2	Trial 3	Trial 4	Trial 5	Trial 6	Trial 7	Trial 8	Trial 9	Trial 10	Trial 11	Trial 12	Trial 13	Trial 14	Trial 15	Trial 16	Trial 17	Trial 18	Trial 19	Trial 20	Mean
Sub 1	Mean	2.70461	-0.282791	-0.519765	-0.134257	-0.803761	-1.90274	-0.923706	0.118831	0.91564	1.12024	0.136428	0.537159	-0.42868	1.05471	0.51035	0.618656	1.87428	1.23524	-1.31815	-0.354189	0.207905
	Std	0.0983786	0.102849	0.146681	0.385128	0.223426	0.286584	0.423016	0.18741	0.126042	0.169111	0.155045	0.188952	0.265945	0.132579	0.240288	0.173663	0.187149	0.192136	0.146408	0.231597	0.203119
Sub 2	Mean	-0.284833	0.403912	0.648827	-0.0862162	-0.399228	0.0153614	0.414954	0.0284304	0.354189	-0.439029	0.27532	0.160071	-0.409664	0.311234	-0.323082	-0.00832922	-0.683243	-0.853542	0.325348	0.723767	0.00871235
	Std	0.101563	0.157823	0.132927	0.0719451	0.134864	0.139706	0.121476	0.13732	0.0946639	0.0670151	0.1019	0.0943613	0.0998538	0.119388	0.163472	0.102367	0.106464	0.108682	0.113155	0.176318	0.117263
Sub 3	Mean	-0.0396553	0.141447	0.0517119	-0.39481	-0.0359209	-0.0777216	0.149774	-0.157235	-0.431814	0.00447337	-0.33867	-0.619969	0.342388	0.63188	0.43583	-0.0890915	-0.563635	-0.361117	0.479488	0.278468	-0.029709
	Std	0.22462	0.162945	0.125531	0.150482	0.122984	0.146957	0.1486	0.0969959	0.0962063	0.165909	0.168354	0.192798	0.169627	0.19965	0.565483	0.127613	0.142021	0.172626	0.225736	0.108727	0.175693
Sub 4	Mean	-0.298774	0.195937	-0.999482	0.204663	1.24096	1.74188	2.19789	0.364486	0.408337	-3.01428	1.02387	0.776266	-0.404696	-0.428318	-0.899935	-0.270609	0.503241	-0.462357	0.108646	0.703001	0.134536
	Std	0.19016	0.137899	0.196061	0.119421	0.125517	0.165631	0.275184	0.221215	0.136978	0.132967	0.217487	0.150949	0.141167	0.159668	0.11713	0.145633	0.15365	0.173024	0.136013	0.442954	0.176935
Sub 5	Mean	0.821579	0.38037	0.388618	0.20107	-1.24208	0.350602	0.380129	0.58183	0.230543	-0.48788	-0.579143	-0.439596	0.399608	0.373076	0.267104	0.949354	0.746513	-1.33712	0.554608	0.35487	0.144703
	Std	0.174979	0.187338	0.194567	0.186822	0.193578	0.138695	0.149729	0.152793	0.177265	0.17004	0.294855	0.304969	0.328519	0.31487	0.320424	0.310797	0.31156	0.407326	0.307067	0.308011	0.24671
Sub 6	Mean	0.478186	0.758339	1.26992	1.04689	0.712591	0.406935	-0.295289	-0.690612	0.251846	-0.578881	0.0192325	0.342164	-2.3139	1.33755	0.765072	0.0501949	0.0402901	0.657595	-0.17043	-0.620291	0.17337
	Std	0.0981378	0.0869611	0.0788564	0.116305	0.125157	0.067245	0.135147	0.0974718	0.0907005	0.135696	0.0971855	0.188416	4.00766	0.161452	0.0642854	0.0602367	0.0623621	0.0624682	0.0857722	0.0967195	0.295912
Sub 7	Mean	0.011944	0.129473	0.00867854	0.00442203	-0.0309338	0.103255	0.0832985	0.132696	0.0467259	-0.200583	0.389678	0.0693253	-0.0584455	-0.308734	-0.206027	-0.181607	-0.0710165	0.251253	0.138308	0.485128	0.0398419
	Std	0.211989	0.235661	0.262116	0.238696	0.234671	0.208649	0.210175	0.186417	0.185053	0.177137	0.195609	0.196671	0.196012	0.209617	0.205285	0.200009	0.22141	0.196226	0.209344	0.204197	0.209247
Sub 8	Mean	-0.130429	-1.26634	-0.591624	-0.258973	0.176861	1.14987	-0.0345269	-0.572996	-0.611048	-0.292616	-0.108752	0.0909848	-1.62547	-0.631192	0.0362416	0.515521	0.982135	1.04949	-0.825816	-1.17531	-0.2062
	Std	0.15964	0.119049	0.153562	0.155821	0.11693	0.136326	0.261017	0.124231	0.112299	0.109767	0.170945	0.284207	0.286433	0.263037	0.20245	0.199708	0.193818	0.19104	0.238073	0.181484	0.182992
Sub 9	Mean	1.19896	0.385441	0.496913	0.430268	0.734943	-0.439393	-0.315342	-0.331649	-0.522352	0.32241	0.169408	-1.139	0.402197	0.322159	-1.78396	0.312662	-0.198662	-0.0785241	0.898584	0.53961	0.0702336
	Std	0.16264	0.19155	0.220038	0.184727	0.130103	0.169465	0.103884	0.10068	0.152691	0.498209	0.34145	0.150823	0.0867416	0.187946	0.205689	0.136485	0.0951071	0.174417	0.270534	0.0990802	0.183113
Sub 10	Mean	-0.221195	-0.500242	-0.212152	0.201969	0.823231	-0.472925	-0.680065	-0.378277	-0.408128	0.732286	0.727594	0.901529	0.902194	-0.103463	-0.192249	-0.936079	1.13077	-0.801118	1.2219	-0.149986	0.0792796
	Std	0.105091	0.131346	0.139901	0.119495	0.266122	0.164042	0.129949	0.224015	0.153344	0.25237	1.4121	0.347029	0.15652	0.304509	0.162084	0.220276	0.137103	0.351848	0.159891	0.197161	0.25671
Sub 11	Mean	-0.75069	0.100332	0.253925	0.948941	0.91984	-1.99328	0.596398	-0.407871	0.137727	-0.396405	-0.492391	0.394306	-0.0997314	0.733186	0.776857	-0.246148	-0.0613943	0.172577	1.16245	0.276893	0.101276
	Std	0.274777	0.339185	0.287457	0.203893	0.193703	0.216251	0.181434	0.312362	0.242186	0.18686	0.466049	0.189905	0.3213	0.362577	0.266801	0.190566	0.236412	0.2965	0.212487	0.23544	0.260807
Sub 12	Mean	0.0112597	0.101188	0.290469	-0.288627	0.289704	-0.0410509	-0.169714	-0.092379	0.294455	0.43318	-0.0697552	-0.165813	0.00211269	0.514535	0.0302963	0.128211	-0.0642597	0.134576	-0.466574	-0.473931	0.0198942
	Std	0.227641	0.227555	0.312912	0.274861	0.268908	0.300295	0.24827	0.257393	0.264348	0.248301	0.432615	0.500356	0.0824291	0.0889414	0.151513	0.119513	0.108996	0.205234	0.35626	0.133336	0.240484
Sub 13	Mean	1.18442	0.761504	-0.106254	-1.35169	-0.154349	-0.148598	-0.267864	0.525041	-0.137906	1.7501	1.9434	-2.63208	2.22416	5.46529	-5.25447	10.4029	5.52583	1.85023	0.634626	-1.49458	1.03599
	Std	0.306714	0.149824	0.188293	0.657621	0.296158	0.312053	0.30995	0.298717	0.411464	0.386266	0.244526	6.59787	0.281888	0.309961	1.12258	0.477291	0.87403	0.754991	0.335859	0.336728	0.732639
Sub 14	Mean	7.15685	-2.98572	-5.7129	-4.89029	-6.47611	-0.565725	0.777539	-1.50823	1.57494	7.89262	-1.9601	1.36545	4.54308	-3.53601	0.706462	-5.36931	-3.1834	5.79752	0.17525	-7.17053	-0.668431
	Std	0.935131	0.267843	0.248714	0.183356	0.426087	0.234693	0.29349	2.25294	0.78385	0.549686	1.04921	0.55462	0.442769	1.85636	1.21005	4.58989	1.80799	0.790285	1.76424	1.82664	1.10339
Sub 15	Mean	0.583127	0.384907	-0.643759	-0.622035	-0.280526	0.0700607	-0.110071	0.029035	0.0604771	0.290055	-0.339686	-0.59948	-0.135831	0.681644	-0.000590866	-0.17952	-0.486376	0.0459566	-0.263732	-0.288807	-0.0902576
	Std	0.125787	0.109969	0.109313	0.101159	0.11097	0.155977	0.127436	0.0983066	0.0853031	0.0915375	0.118267	0.192912	0.129098	0.147621	0.131225	0.152689	0.139927	0.121705	0.150423	0.147765	0.12737
Sub 16	Mean	1.92332	-0.723842	-4.47356	-4.45883	5.56922	1.31772	-7.16999	-3.33125	12.5291	0.476325	-0.268787	-1.55756	-2.85907	-3.17025	-1.81419	23.3869	8.52257	0.637722	-10.4178	-12.3259	0.0895899
	Std	0.290012	0.426191	0.438257	0.484458	0.269619	0.343574	0.346935	0.357493	1.91434	0.609891	0.376733	0.388323	0.503137	0.696893	0.434785	0.65197	0.871881	0.571452	0.514523	0.498023	0.549424
Sub 17	Mean	-0.20906	-0.174409	0.174615	0.437517	-0.070059	-0.0541149	0.0457844	-0.485316	0.281307	-0.382768	-0.119353	0.0376959	-0.0863339	-0.165523	0.178619	0.330991	0.31421	-0.246661	-0.607488	-0.547511	-0.0673929
	Std	0.193915	0.209837	0.261239	0.162594	0.18129	0.179881	0.216293	0.208932	0.175157	0.378191	0.122339	0.064957	0.087812	0.10865	0.16742	0.150301	0.057809	0.056718	0.087507	0.0750782	0.157296
Sub 18	Mean	-1.1187	0.232319	1.50262	1.59203	0.128065	-0.981676	0.302439	-1.84724	-1.93637	1.19761	0.282408	0.0829178	-0.548807	-1.41386	0.83374	0.873694	0.681903	0.564665	-0.80838	-0.857686	-0.0619156
	Std	0.0975595	0.127881	0.205954	0.135056	0.193623	0.236984	0.118969	0.166788	0.149323	0.0986955	0.0793313	0.139511	0.134477	0.0801585	0.12914	0.0993372	0.138143	0.102177	0.11283	0.118654	0.13323
Sub 19	Mean	0.898894	0.992114	2.35296	1.84549	-0.606555	-4.54164	-5.20608	3.17078	1.9979	2.24467	2.03914	1.61384	2.97608	2.00033	-1.21872	-11.3082	-2.71966	1.45819	2.93761	3.77829	0.23527
	Std	0.175665	0.252599	0.237206	0.321861	0.243301	0.516823	0.878428	0.621802	0.320593	0.399883	0.274229	0.212878	0.319321	0.31561	0.462196	0.731243	0.808229	0.282408	0.301594	0.348442	0.401216
Sub 20	Mean	0.373902	-10.5223	-7.3467	-10.7767	5.43734	3.56269	0.395577	3.52476	0.649435	-4.31913	-4.02317	-3.65323	0.576594	-13.7694	8.34031	4.14326	-2.98918	1.39647	6.88699	-1.16965	-1.16411
	Std	5.62115	3.39972	6.63907	0.613438	0.449035	0.379118	1.57494	0.308836	0.795435	5.67781	0.238363	1.43822	0.533512	3.62304	2.55457	0.380062	0.498035	0.913243	4.5107	1.44308	2.07957
Sub 21	Mean	-5.46306	-2.95338	0.406136	1.80325	6.52217	8.69089	5.61869	0.901285	-0.706927	-11.8939	-0.686767	-0.813167	-2.38269	0.839453	1.8695	2.82023	1.88758	1.12638	-1.92631	-1.72208	0.196865
	Std	0.382933	0.443466	0.404984	0.470368	0.370765	0.45757	0.449737	0.520159	0.435084	0.449328	0.572681	0.422678	0.402667	0.465246	0.470378	0.386498	0.4015	0.397473	0.433611	0.403095	0.437011
Sub 22	Mean	-0.0252633	-0.675035	-0.0359983	-0.568397	0.320529	0.453452	0.222739	0.0951742	-0.0705266	-0.0809567	0.739787	0.528565	0.340419	-1.11658	-1.52474	-0.468833	0.264727	0.0569418	0.669732	0.682228	-0.00960176
	Std	0.304537	0.294976	0.310021	0.31282	0.308306	0.304159	0.30075	0.297102	0.303106	0.300633	0.318941	0.31771	0.321085	0.314624	0.316364	0.314007	0.316845	0.316605	0.317387	0.315587	0.310278
Sub 23	Mean	-0.362048	0.56744	1.10629	1.65386	-0.0130642	-0.67082	-2.92812	1.68786	1.07597	1.56046	-0.350428	0.734511	0.0747863	0.311593	0.0175992	0.322809	-0.666321	-0.718417	-0.00150825	0.230259	0.181635
	Std	0.301867	0.319609	0.321614	0.311237	0.294179	0.27639	0.35915	0.590631	0.284563	0.280873	0.332049	0.293444	0.240989	0.252725	0.267975	0.319885	0.278401	0.358524	0.290686	0.270738	0.312276
Sub 24	Mean	0.148848	0.0252294	-0.0809059	0.0208156	-0.563671	-0.536604	-0.394177	0.589653	0.86924	-0.154461	0.00258577	-0.00927533	-0.046841	-0.145887	-0.0250842	-0.15676	-0.0101934	0.301578	0.0727323	-0.422658	-0.0257918
	Std	0.815087	0.817706	0.815235	0.814357	0.810606	0.811545	0.805146	0.796926	0.801572	0.795756	0.858862	0.851166	0.858908	0.844283	0.843734	0.843829	0.841792	0.840154	0.840075	0.847343	0.827704
Sub 25	Mean	5.16971	3.65041	-0.367213	-0.521027	-1.01921	-1.67499	-1.94501	-0.572317	0.818101	2.96432	-0.0946717	-0.533648	-0.98055	-0.30076	-0.938791	-0.504154	0.446704	0.178309	1.02086	0.188377	0.249222
	Std	0.332971	0.338699	0.342549	0.386065	0.339096	0.354756	0.485836	0.362843	1.55401	0.359843	0.34646	0.390329	0.384779	0.373654	0.350147	0.360342	0.377269	0.365352	0.364424	0.39467	0.428205
Sub 26	Mean	-0.275583	-0.123965	0.165492	0.711802	0.149676	0.63269	-0.228542	-5.21659	0.53192	0.476328	0.924233	1.31383	0.119188	-0.666243	-1.25959	-0.372734	-0.448426	-0.436283	0.207233	0.6764	-0.155959
	Std	0.149623	0.241791	0.200169	0.14839	0.186042	0.162624	0.223189	3.2695	0.195481	0.259216	0.189004	0.182048	0.197176	0.257973	0.214953	0.260533	0.237385	0.267716	0.297855	0.284516	0.371259
Sub 27	Mean	-0.30025	-0.116441	0.413662	-0.335407	-0.461222	0.038143	0.192162	0.358532	0.631633	-0.14197	0.756527	0.340648	0.148169	-0.950274	-0.913917	-0.128844	0.0967689	0.24797	0.119172	0.575077	0.0285068
	Std	0.174834	0.17917	0.193397	0.310342	0.199615	0.196218	0.185629	0.189087	0.282722	0.185289	0.192467	0.190354	0.204898	0.194115	0.188161	0.195147	0.192443	0.189562	0.182207	0.223389	0.202452
Sub 28	Mean	-0.911666	-0.569371	0.438694	0.255756	0.485343	0.348606	-0.000341759	0.0462668	-0.370779	-0.540067	0.478895	0.327716	-0.0945658	-0.280528	-0.14025	-0.254509	-0.246326	0.133023	0.164674	0.233313	-0.024806
	Std	0.128437	0.137966	0.198693	0.137318	0.131496	0.130402	0.131821	0.132513	0.134708	0.12547	0.172303	0.134292	0.141292	0.130404	0.125576	0.130598	0.123851	0.162457	0.123754	0.136779	0.138507
Sub 29	Mean	2.94567	1.11205	0.564708	0.152827	-3.457	-3.58225	-0.722367	1.10378	1.64455	2.60969	1.53348	-0.183824	-1.67153	-0.868424	-0.82549	1.7129	0.902277	-0.374641	-0.467986	0.212223	0.117032
	Std	0.203909	0.151558	0.194996	0.273823	0.118778	0.191895	0.128492	0.147899	0.186693	0.163157	0.127849	0.239473	0.133041	0.111982	0.227381	0.0930169	0.128117	0.13498	0.156911	0.302256	0.17081
Sub 30	Mean	0.243469	0.125498	-0.368796	-0.760508	-1.89602	1.88837	2.41996	-0.40025	-0.542727	-0.733218	-0.666991	0.819104	-1.62678	0.413972	2.87094	2.44296	0.0857553	-1.33545	-1.79077	-2.10212	-0.0456799
	Std	0.509884	0.643879	0.552533	0.555733	0.56789	0.676787	0.552759	0.5115	0.499896	0.540407	0.632578	0.629978	0.630074	0.647121	0.715073	0.645545	0.640171	0.676019	0.641741	0.651453	0.606051

## Sheet: 40Hz
		Trial 1	Trial 2	Trial 3	Trial 4	Trial 5	Trial 6	Trial 7	Trial 8	Trial 9	Trial 10	Trial 11	Trial 12	Trial 13	Trial 14	Trial 15	Trial 16	Trial 17	Trial 18	Trial 19	Trial 20	Mean
Sub 1	Mean	-0.147031	0.0948126	0.924433	0.301238	0.358475	-0.305836	-0.604095	0.163814	-0.447636	1.93785	1.51083	1.04933	0.286798	-1.71317	-2.33797	-1.69415	-0.233231	-0.19517	1.42039	1.17301	0.0771346
	Std	0.408384	0.164545	0.200904	0.355502	0.115887	0.203953	0.208023	0.156572	0.148095	0.175966	0.193157	0.19969	0.192234	0.130984	0.151577	0.114306	0.173204	0.118338	0.325312	0.168972	0.19528
Sub 2	Mean	-1.08489	-0.301625	0.214188	0.684451	0.0820452	0.105929	-0.283394	0.567186	0.661097	-1.45601	0.367599	0.361008	-0.358867	-0.3181	-0.0698867	-0.286395	-0.114068	-0.345332	-0.250288	0.353844	-0.0735758
	Std	0.204451	0.160537	0.0921689	0.0884502	0.0763743	0.119141	0.0797177	0.0881913	0.158884	0.11408	0.089645	0.072095	0.0873723	0.0641447	0.108644	0.0734261	0.119849	0.0872367	0.0985464	0.255231	0.111909
Sub 3	Mean	0.034934	0.553732	-0.589916	-0.442038	0.156893	-0.171581	0.318293	-0.0342423	-0.568942	0.279273	-0.269267	0.987779	-0.551864	-0.148174	-0.05062	0.106574	0.17968	0.472467	-0.0354516	-0.391103	-0.0081786
	Std	0.17678	0.0738201	0.0910066	0.0984939	0.092291	0.1783	0.108927	0.106744	0.121881	0.153634	0.511869	0.167858	0.120183	0.132119	0.0650662	0.0955482	0.081059	0.09634	0.251009	0.0800202	0.140147
Sub 4	Mean	-1.05497	-0.0322519	1.74743	1.83651	0.387725	-6.35571	-0.302102	-0.512765	0.0330027	2.77472	-1.10205	-0.852038	2.89162	1.271	1.05506	-0.283012	-1.82106	-0.86081	0.0957307	-0.111244	-0.0597613
	Std	0.363809	0.560999	0.215194	0.19279	0.192381	0.148252	0.158396	0.159714	0.258051	0.11796	0.524339	0.142003	0.137861	0.16681	0.295129	1.60991	0.202406	0.182437	0.148326	0.137892	0.295733
Sub 5	Mean	-0.23574	-0.475397	0.0476224	-1.33949	0.659176	0.782386	-3.17945	-0.930682	-0.39419	1.78366	-1.1105	-0.612063	-0.867401	1.1951	0.30253	1.09074	1.99724	1.88542	1.82038	-3.09712	-0.0338888
	Std	0.687505	0.263974	0.873893	0.438593	0.272111	0.25737	1.39469	0.345631	0.445301	0.265257	0.449601	0.475829	0.471997	0.329626	0.647662	0.269859	0.262853	0.341933	0.244721	0.22841	0.448341
Sub 6	Mean	-1.2962	0.821058	0.88729	0.596856	0.674848	0.223649	0.0373882	-0.596804	-0.0343122	0.215407	-1.23631	1.02132	0.899254	1.34623	0.659724	0.42792	0.669637	0.279569	-0.408439	-1.23606	0.197601
	Std	0.130947	0.111863	0.114104	0.0870854	0.0881283	0.108394	0.114931	0.101441	0.113074	0.0981612	0.179245	0.2487	0.0986566	0.108308	0.201628	0.147177	0.0668605	0.0740135	0.0697854	0.073895	0.11682
Sub 7	Mean	-0.374215	-0.100403	-0.0296588	0.0859331	0.27428	0.0960209	-0.176725	0.123629	-0.0693198	-0.266428	0.347777	0.0327187	-0.234202	-0.258161	-0.181622	0.162292	0.174375	0.093494	0.0999644	0.0109917	-0.00946291
	Std	0.136598	0.139609	0.136919	0.144686	0.141175	0.148917	0.138441	0.13909	0.142755	0.140417	0.134903	0.131839	0.130403	0.158785	0.137165	0.128687	0.133073	0.130767	0.129996	0.134822	0.137952
Sub 8	Mean	0.710881	-0.120487	-0.119147	0.594558	-0.449303	0.224684	-0.895466	0.364386	0.111563	-0.00981697	-0.649764	-1.47979	-2.59978	4.26977	2.55989	0.951209	-1.0707	-0.859974	-0.886674	-0.666721	-0.00103415
	Std	0.103681	0.159485	0.128617	0.117812	0.22419	0.238261	0.110806	0.114723	0.0994423	0.149526	0.118982	0.1461	0.179473	0.258886	0.435954	0.101726	0.166333	0.0969003	0.115298	0.190907	0.162855
Sub 9	Mean	0.188223	-1.29033	-0.574557	0.75425	0.397418	0.972183	1.49605	0.80868	-1.24748	-1.03677	1.51831	-1.08494	-0.967184	-0.649127	-1.53704	1.20478	2.73418	1.96354	-0.241224	-1.24698	0.1081
	Std	0.51634	0.159479	0.109646	0.295474	0.128612	0.313368	0.112921	0.106425	0.089615	0.269497	0.111747	0.131846	0.160457	0.15002	0.156805	0.190569	0.130769	0.124531	0.12803	0.104583	0.174537
Sub 10	Mean	0.491771	0.302736	-0.628623	-0.199035	-0.737079	0.530073	0.171761	0.185271	0.901658	-0.152743	1.26845	0.743111	-0.381015	-0.163918	0.0665954	-0.106166	0.431617	0.541906	0.488238	0.334813	0.204471
	Std	0.169176	0.225905	0.117945	0.104042	0.259179	0.227917	0.109462	0.135535	0.152151	0.126125	0.11208	0.34249	0.230297	0.11071	0.126924	0.165614	0.115461	0.111528	0.13236	0.119853	0.159738
Sub 11	Mean	1.71463	0.727447	0.144807	0.536851	-2.30967	0.0432086	-0.564705	0.864194	0.0909356	1.54303	0.81964	0.221252	0.245179	-1.5509	0.867274	0.962559	-1.39711	1.73674	-0.450376	-3.45356	0.0395708
	Std	0.132401	1.61731	0.871449	0.696075	0.468097	0.16634	0.425208	0.514303	0.315785	0.111882	0.240008	0.396955	0.348621	0.493231	0.391125	0.3188	1.12228	0.194934	0.295537	1.46149	0.529091
Sub 12	Mean	-0.348973	0.0118785	0.354542	0.332588	0.245591	-0.793538	-0.562991	-0.164503	0.281256	0.0842633	-0.488019	-0.51708	0.528599	0.15118	0.734706	0.135933	0.175543	-0.202327	0.0214937	-0.238616	-0.0129236
	Std	0.155459	0.164306	0.181839	0.163411	0.152741	0.179119	0.168002	0.171262	0.207679	0.188277	0.276167	0.29236	0.282987	0.28121	0.33098	0.305836	0.33954	0.345544	0.320379	0.330432	0.241876
Sub 13	Mean	8.03363	6.18896	2.78882	-0.77853	-4.12151	0.755855	0.451915	1.37301	-0.251536	10.0219	0.705635	0.822669	-0.11418	-0.439172	-0.935789	0.735769	-0.32522	0.505891	1.26231	1.79259	1.42365
	Std	0.891877	1.28022	0.405491	0.39653	0.799924	0.726476	0.48669	0.302981	1.39934	0.399428	0.250532	0.239228	0.421614	0.337609	0.741603	0.18673	0.19666	0.128582	0.28839	0.258765	0.506933
Sub 14	Mean	5.04345	-0.222815	1.18932	-9.2693	-4.57964	2.52056	-5.06109	4.5325	4.79812	0.0290488	-0.373134	0.408969	4.73407	-2.42494	-2.55892	0.920565	-1.18406	-0.439118	-0.266267	0.880067	-0.0661306
	Std	0.588358	0.894622	1.01173	1.19851	0.998183	1.07178	0.680078	0.513411	0.776758	1.66214	0.593147	0.831587	0.24779	0.282881	0.267254	0.264205	0.55106	1.07517	0.286063	0.610552	0.720264
Sub 15	Mean	-0.103391	-0.872692	0.266912	0.46946	0.138495	0.539895	0.112984	-0.182352	-0.040182	-0.275195	0.26252	0.26278	-0.477118	-0.302598	0.210148	-0.10039	0.133543	0.120544	0.0560809	0.0970537	0.0158248
	Std	0.272065	0.221398	0.215914	0.533471	0.460961	0.353918	0.391905	0.379968	0.380774	0.364703	0.127969	0.157338	0.117856	0.11357	0.123711	0.127124	0.141064	0.123299	0.124772	0.137211	0.243449
Sub 16	Mean	3.89614	-9.90105	1.78223	-3.18981	-3.65505	-2.6019	-3.23792	-5.50189	0.571945	17.7023	12.4659	6.42521	-4.23011	-8.46622	-2.71722	2.64191	3.95148	2.99365	0.897793	-0.718187	0.455461
	Std	1.19799	0.413896	0.546029	0.277729	1.01644	0.34525	0.445924	0.680537	0.415791	0.817443	0.345947	0.513761	0.399122	0.360772	0.475695	0.661242	0.477766	0.448353	0.413977	0.654468	0.545407
Sub 17	Mean	0.224471	0.57106	0.58193	-0.315572	-0.135861	-0.421821	-0.530715	-0.261478	0.574884	0.559127	0.274523	-0.0388282	-0.795209	0.647309	0.717748	-0.178674	-0.338956	-0.442662	-0.204174	-0.250439	0.0118331
	Std	0.179788	0.0928493	0.142298	0.214553	0.115698	0.183725	0.124945	0.124457	0.230621	0.106423	0.121442	0.193754	0.111152	0.140638	0.119537	0.161332	0.168469	0.28337	0.192522	0.0983892	0.155298
Sub 18	Mean	0.462004	0.462505	-0.650509	-1.26074	-1.77794	-0.0403453	0.635881	0.424601	0.147053	0.145409	-0.102897	0.989676	-0.535251	-1.09282	-0.908161	2.17705	1.26965	0.801803	-0.697417	-0.841296	-0.0195873
	Std	0.151713	0.135958	0.379063	0.118419	0.0905388	0.124594	0.136794	0.105073	0.122951	0.238009	0.101709	0.109128	0.152459	0.122228	0.174628	0.224143	0.146444	0.195608	0.146873	0.139807	0.155807
Sub 19	Mean	-3.8105	4.93958	-4.0245	-1.94224	1.65444	0.110738	1.92088	-0.16782	-0.844386	-1.19158	-0.0132522	-0.43749	-1.66188	1.27213	1.4985	0.545939	0.978388	0.0540728	-0.353503	0.736517	-0.0367987
	Std	0.291264	0.378871	0.258042	0.266419	0.276799	0.268269	0.38025	0.269116	0.315259	1.2136	0.498709	0.486448	0.436793	0.430514	0.459865	0.422579	0.627056	0.449995	0.438786	2.02666	0.509765
Sub 20	Mean	8.28149	3.20456	-6.49803	-1.69974	-3.39343	-0.152237	-6.21827	-1.28321	7.91369	-4.24035	-11.3685	-7.59746	0.525734	7.81882	10.1459	-2.67611	3.26591	2.23926	-5.02703	-2.88195	-0.48205
	Std	0.650397	0.471995	0.516499	0.890426	0.555335	0.325402	5.05828	1.22268	0.385872	2.45926	0.22978	0.435593	1.48558	0.395752	3.23065	2.00639	0.633712	0.842408	0.594014	0.62789	1.1509
Sub 21	Mean	1.60558	0.359384	1.07641	0.01037	-2.23197	-0.539465	0.318917	0.348283	1.32228	-0.149326	2.05786	-0.712403	-0.230524	-1.56418	-1.17101	-0.716991	0.19537	1.4622	0.650697	0.0926013	0.109205
	Std	0.37236	0.35288	0.343278	0.34842	0.343993	0.441959	0.341963	0.342927	0.35201	0.33948	0.372497	0.421644	0.379217	0.380712	0.404877	0.45105	0.374366	0.370746	0.389134	0.371264	0.374739
Sub 22	Mean	0.167652	0.188898	0.293861	0.447721	-0.0342296	-0.200987	0.372378	-0.165544	-0.218155	-0.522477	0.706076	-0.422515	1.24392	-1.33357	-0.54008	-0.619273	-0.110444	-0.350472	-0.189887	1.01082	-0.0138151
	Std	0.190328	0.188595	0.269818	0.149622	0.161366	0.189577	0.131138	0.113814	0.335412	0.162463	0.324203	0.328909	0.366425	0.269988	0.25158	0.287943	0.30036	0.291257	0.28965	0.293768	0.244811
Sub 23	Mean	9.87989	0.803395	-17.2447	-11.6163	10.0127	3.51958	-0.714176	-3.13345	-0.494336	3.54357	0.588888	0.729934	-0.655678	-0.746728	-0.672034	0.146982	1.31302	0.726501	1.08895	0.231647	-0.134617
	Std	0.599054	0.278531	1.88548	2.10571	0.251081	0.353983	0.275056	0.253898	0.312802	0.289448	0.284912	0.296872	0.302578	0.260815	0.279519	0.252137	0.271335	0.244491	0.284582	0.246554	0.466442
Sub 24	Mean	0.611362	-0.110339	-0.60593	-0.181717	-0.302685	0.104337	-0.330114	-0.167766	0.0880684	0.458757	-0.177637	-0.512834	0.175921	-0.00664533	0.470883	0.396583	-0.156712	-0.0554691	-0.498028	-0.34648	-0.0573221
	Std	0.851604	0.853807	0.838962	0.844364	0.846119	0.856102	0.843532	0.843147	0.840759	0.839866	1.0192	1.02731	1.028	1.01809	1.01347	0.984405	0.995497	0.990568	0.994382	0.997316	0.926325
Sub 25	Mean	3.79077	4.0268	-2.31468	-0.740114	0.769425	-4.02804	-1.28917	-0.278981	1.16874	2.3229	0.855342	-0.362772	-0.0476632	0.300361	-0.2622	-0.739472	-1.01195	-1.72909	-2.60004	-0.441831	-0.130583
	Std	0.888407	0.17189	0.335328	0.267915	0.211911	0.242609	0.202477	0.223646	0.218398	0.212275	0.28548	0.287489	0.30679	0.301559	0.293143	0.320083	0.308848	0.309761	0.320847	0.298026	0.300344
Sub 26	Mean	3.22542	-1.00147	0.596936	0.73301	0.183585	-0.628579	-0.916297	0.0340899	0.45169	-1.15339	-0.341182	-0.114202	0.349988	0.973721	-0.435679	-1.80415	-0.372762	-0.0485189	0.979561	-0.0190635	0.0346351
	Std	0.740846	0.250227	0.337805	0.257716	0.316306	0.337594	0.289615	0.261401	0.355235	0.520512	0.26822	0.316779	0.311589	0.712148	0.279346	0.276438	0.296833	0.29686	0.274125	0.413865	0.355673
Sub 27	Mean	-1.29619	-0.551246	0.354274	1.11095	1.28809	2.83163	-1.53493	-1.36274	-0.502364	0.57795	-0.357099	-0.386491	-0.22189	0.738271	0.748213	-0.358834	0.138453	0.0919032	-0.798541	-0.0297208	0.0239842
	Std	0.190582	0.289758	0.207271	0.202072	0.228684	0.303718	0.280094	0.226501	0.244997	0.327384	0.375125	0.379409	0.424776	0.378733	0.495917	0.393725	0.373187	0.380648	0.400479	0.4039	0.325348
Sub 28	Mean	0.216544	-0.135121	0.153812	-0.101542	0.0249873	0.127054	-0.120847	0.117079	-0.143773	-0.0311431	0.0152948	-0.113669	0.0201874	-0.110477	0.0696957	-0.207781	0.144622	0.115263	-0.000230992	0.0263368	0.00331456
	Std	0.0732096	0.0652088	0.0740548	0.0842046	0.085821	0.0918457	0.11089	0.088871	0.100811	0.0762418	0.14403	0.0842418	0.0902356	0.0989498	0.107603	0.135603	0.0771554	0.0603746	0.0747592	0.102951	0.0913531
Sub 29	Mean	5.23957	0.0441708	-1.1213	-0.982496	-1.23376	-0.937489	-0.92957	-1.00109	0.701783	2.76186	1.1699	0.653913	1.66503	-2.32582	-2.49084	-1.83113	-0.394582	-2.46061	2.66263	2.24528	0.0717733
	Std	0.239531	0.360413	0.25589	0.159811	0.278064	0.191619	0.225615	0.199909	0.249519	0.260711	0.29814	0.194011	0.169715	0.27804	0.183216	0.187803	0.227629	0.23607	0.221138	0.185036	0.230094
Sub 30	Mean	-0.762989	-0.0983091	0.3456	2.3488	1.31845	-0.289099	0.107384	0.809776	-2.10093	0.831695	4.14825	2.27668	-0.141385	-0.936348	-2.47892	-7.00229	-7.45774	-5.52901	3.36404	6.45709	-0.239463
	Std	0.635928	0.639438	0.707394	0.857855	0.687038	0.930105	0.646984	0.631598	0.722866	0.724145	0.754714	0.631776	0.705657	0.549977	0.64444	0.651745	0.687636	0.905085	0.695128	0.688107	0.704881

## Sheet: 40.5Hz
		Trial 1	Trial 2	Trial 3	Trial 4	Trial 5	Trial 6	Trial 7	Trial 8	Trial 9	Trial 10	Trial 11	Trial 12	Trial 13	Trial 14	Trial 15	Trial 16	Trial 17	Trial 18	Trial 19	Trial 20	Mean
Sub 1	Mean	-0.0313529	0.203713	-0.849821	0.748657	-0.203043	-0.067314	-0.670614	-0.382377	-0.68265	-0.153865	2.16914	1.49499	-0.337305	-2.21325	-2.09594	-2.95964	-0.80293	1.67729	1.03702	0.38929	-0.1865
	Std	0.188751	0.272284	0.143904	0.191064	0.143229	0.198194	0.425213	0.264696	0.166769	0.105104	0.310288	0.0913793	0.129888	0.194564	0.171291	0.189596	0.158673	0.098063	0.15978	0.173833	0.188828
Sub 2	Mean	-0.620899	0.559369	0.504319	0.254376	0.827554	0.0948047	-0.022901	-0.051924	-0.0329596	-0.641151	0.837787	0.240435	-0.290666	-0.126033	-0.0315306	-0.65767	-0.238712	-0.024371	0.108128	-0.00821407	0.0339871
	Std	0.250363	0.121176	0.141118	0.185207	0.0619538	0.0890383	0.0890085	0.135993	0.303736	0.103415	0.147497	0.0915358	0.0592578	0.134816	0.0812858	0.240904	0.12312	0.079233	0.0688426	0.0579541	0.128273
Sub 3	Mean	0.154849	-0.0667399	-0.0708063	-0.145629	0.155317	0.214771	0.0642946	-0.42723	-0.350757	-0.208895	1.2386	0.586583	-0.506218	0.00315178	-0.29219	0.214601	0.682791	0.506083	-0.126946	0.143289	0.0884459
	Std	0.105242	0.156955	0.110396	0.0708972	0.0520529	0.125923	0.126945	0.105628	0.0848724	0.112441	0.128264	0.137014	0.140708	0.179099	0.349812	0.0774804	0.0987536	0.112263	0.178302	0.115892	0.128447
Sub 4	Mean	0.0295252	1.81423	1.63237	0.568529	0.304229	-7.17571	-6.16944	-1.22359	1.94772	2.95772	-4.33382	0.870893	2.45408	0.820197	1.00705	1.58134	-4.61621	-1.84699	-0.828913	1.67834	-0.426422
	Std	0.367514	0.547107	0.197394	0.19161	0.249796	0.152312	0.188022	0.235518	0.245073	0.341858	0.683109	0.26555	0.243215	0.135534	0.280079	0.20476	0.215893	0.213379	0.239339	0.141782	0.266942
Sub 5	Mean	-0.673517	0.383667	0.216704	0.308729	0.352299	-2.03069	-1.04076	-0.334532	0.885054	0.858237	-2.52789	-0.368484	1.13015	-1.85158	1.14088	0.620895	1.07605	0.668156	1.70289	-2.44665	-0.0965193
	Std	0.274908	0.260266	0.301307	0.360203	0.259138	0.429	0.283364	0.259293	0.283823	0.266685	0.892696	0.371262	0.417093	0.607414	0.369021	0.281767	0.275239	0.259839	0.232148	0.233853	0.345916
Sub 6	Mean	-0.179591	0.59822	0.192699	0.553407	-0.17761	-0.162675	-0.41146	-0.286177	-0.10449	0.641334	-4.16077	0.568987	0.88203	1.37795	1.24396	1.21343	0.646858	0.465517	-0.0280686	-1.90684	0.0483349
	Std	0.104286	0.0911029	0.0905712	0.0911727	0.0866918	0.0960219	0.133652	0.12274	0.143932	0.13396	0.264693	0.203357	0.0791767	0.103161	0.161311	0.0817483	0.074574	0.0953483	0.116282	0.175099	0.122444
Sub 7	Mean	-0.202589	0.0345169	-0.0904697	0.102725	0.470868	0.0900477	0.017602	0.0501382	-0.247688	0.00315445	0.365643	-0.00800011	-0.0847315	-0.11756	-0.0672488	0.0774965	-0.0291381	-0.23107	-0.0416282	0.290537	0.0191303
	Std	0.137941	0.140176	0.149369	0.139061	0.155329	0.158169	0.143864	0.139042	0.14928	0.136918	0.151834	0.152168	0.126293	0.131638	0.134265	0.154167	0.131725	0.130131	0.149705	0.180757	0.144592
Sub 8	Mean	0.15763	-0.571136	0.437897	-0.363944	0.338008	-0.498326	-0.724472	0.944783	-0.147277	-0.0784889	-0.883987	-1.24777	-2.27336	4.12353	3.21673	1.61144	0.477246	-1.13621	-0.999502	-1.13879	0.0621998
	Std	0.128951	0.112699	0.212975	0.110408	0.12008	0.13898	0.109901	0.116811	0.103152	0.109663	0.127353	0.126781	0.17382	0.173974	0.194301	0.138338	0.165157	0.117877	0.197729	0.270614	0.147478
Sub 9	Mean	-0.273271	-0.733746	-1.83887	0.461825	1.08124	1.06129	1.41868	-0.402732	-0.847354	-0.609497	2.77319	-1.43421	-1.29013	-0.59244	-1.79912	-2.52047	1.59298	0.787621	-0.0231337	0.249198	-0.146947
	Std	0.173111	0.141408	0.0953818	0.126339	0.10097	0.168487	0.0902568	0.133554	0.131359	0.173003	0.100568	0.138116	0.286048	0.113695	0.191946	0.108609	0.121327	0.139362	0.137286	0.135382	0.14031
Sub 10	Mean	0.136639	0.641456	0.558718	-1.01111	-0.692489	0.875472	0.609975	0.239342	0.122658	-0.201199	0.822272	0.0509546	-1.13334	0.150169	0.0766565	-0.61019	0.429077	-0.966405	-0.77606	1.04554	0.0184068
	Std	0.302116	0.134368	0.230899	0.184858	0.20906	0.270058	0.252255	0.111873	0.105786	0.137148	0.19338	0.1235	0.2188	0.103211	0.108218	0.103704	0.125724	0.125718	0.167447	0.170155	0.168914
Sub 11	Mean	1.25342	-0.136469	-2.06836	-1.83457	-3.13986	-2.13201	-0.0232706	0.387407	0.247764	1.42264	-0.516785	0.49883	0.321853	-2.67448	1.00504	1.81707	-0.564188	-7.68078	-0.937194	2.77144	-0.599125
	Std	0.349511	0.528885	0.923765	0.375785	0.382702	1.35536	0.667999	0.208101	0.239047	0.181704	0.310756	0.543076	0.308856	3.0222	0.244973	0.56391	0.985747	2.67481	0.183278	0.356634	0.720355
Sub 12	Mean	-0.19179	0.156563	0.485234	0.369559	0.0364694	-0.42843	-0.614774	0.161965	-0.0910465	0.235849	-0.221757	-0.349645	0.0783109	0.414333	0.465299	0.137035	-0.133047	-0.272993	-0.0284279	-0.186157	0.00112748
	Std	0.157853	0.178774	0.156903	0.174186	0.163215	0.203717	0.16186	0.183419	0.19264	0.366537	0.286998	0.284358	0.288438	0.488968	0.317964	0.304579	0.313612	0.328147	0.324599	0.280955	0.257886
Sub 13	Mean	-12.3657	-2.94054	5.77121	-3.45797	-11.7958	3.71016	1.73818	0.186655	4.31512	-4.90553	0.430114	0.444816	0.311362	-0.0911446	0.0190631	0.630561	0.711315	0.834102	1.19222	-0.139601	-0.770071
	Std	5.69299	2.25935	0.345532	0.37269	7.31328	0.169766	0.651168	0.389866	0.536567	3.02002	0.440552	0.202552	0.281275	0.153082	0.133095	0.184757	0.183395	0.130753	0.270237	0.963984	1.18475
Sub 14	Mean	3.61788	-5.73231	-6.04581	-8.4604	0.494064	1.63177	-5.86978	2.6295	1.17924	-1.09484	-0.921605	0.363406	4.74636	-2.96114	-3.28756	-1.42876	2.76689	-1.93576	-1.38974	2.01688	-0.984085
	Std	1.34682	1.77901	1.49293	3.7147	0.831399	0.934127	2.35117	0.90486	1.79696	0.930796	0.270945	1.11154	0.520163	0.258057	0.330447	0.274935	0.341166	0.413896	0.441179	1.74926	1.08972
Sub 15	Mean	-0.589272	-0.410313	-0.146129	0.110375	0.48381	0.519669	0.295608	-0.205515	-0.262121	-0.176211	1.02681	-0.114277	-0.352799	-0.181306	0.277953	0.176334	-0.18634	0.257211	0.0369937	-0.122241	0.0219118
	Std	0.248093	0.220151	0.324316	0.27404	0.397743	0.45082	0.417061	0.338162	0.367372	0.379356	0.137834	0.141663	0.123239	0.135218	0.140839	0.138637	0.1483	0.126835	0.117153	0.125906	0.237637
Sub 16	Mean	12.4248	-1.52198	6.65918	-3.91756	-5.30409	-3.48806	-4.21089	-6.2043	-2.0936	10.2021	-2.49071	4.1757	-5.0434	-7.08428	-3.93439	2.88703	3.8478	0.719902	1.79183	-2.44384	-0.251436
	Std	0.543343	1.14757	0.263247	0.882065	0.323557	0.253241	0.495525	0.2538	3.18757	0.752553	0.567229	0.346243	0.402332	0.435141	0.372922	0.410693	0.35712	0.38101	0.367656	0.623689	0.618325
Sub 17	Mean	-0.023868	0.32443	0.801274	-0.264593	-0.98158	-0.767544	-0.697376	-0.00447822	0.338816	0.896006	0.0528162	0.0901707	-0.875989	0.155159	0.880271	0.693805	0.185315	0.187699	-0.353545	0.330333	0.0483562
	Std	0.311681	0.118075	0.177539	0.120364	0.145113	0.146552	0.13785	0.103179	0.0879031	0.0970525	0.17284	0.109378	0.109477	0.15408	0.112015	0.119934	0.155971	0.169735	0.151461	0.106711	0.140346
Sub 18	Mean	1.04138	-0.31567	-0.790897	-1.47362	0.64799	-0.0953283	0.259543	0.615078	-0.0454739	-0.219362	-0.207022	0.690381	-0.508874	-0.831569	-0.802571	-0.246634	2.48028	-0.227767	-0.594559	-0.747646	-0.0686167
	Std	0.156829	0.116242	0.208787	0.164732	0.268464	0.132874	0.382773	0.1276	0.150183	0.11053	0.354849	0.136502	0.114229	0.101305	0.210893	0.15665	0.172822	0.0998139	0.131563	0.20737	0.175251
Sub 19	Mean	-2.42235	5.33321	0.770314	0.547335	0.921175	-0.357278	0.764492	0.905802	-1.07651	-1.34917	0.041826	-1.41068	-1.19351	0.657001	0.732506	1.5283	0.0647329	-0.582348	-0.891707	-1.20333	0.0889906
	Std	0.357577	0.363196	0.687997	0.263884	0.296582	0.333982	0.313203	0.305973	0.320291	0.358378	0.466225	0.572796	0.365121	0.448652	0.493721	0.432214	0.41499	0.464827	0.478431	0.42779	0.408291
Sub 20	Mean	6.06974	2.61447	-1.22236	-14.1404	-7.78421	0.332288	2.46025	4.68502	8.44037	11.081	-7.33018	-6.08137	2.8698	8.21668	3.65037	2.04962	-0.0778709	5.23179	1.22072	-17.7793	0.225322
	Std	0.397565	0.358006	0.457235	2.97491	2.67317	0.505841	0.351797	0.395475	0.374329	0.469035	0.511391	0.369588	0.403859	0.325015	1.44065	2.56044	1.22395	0.618294	0.36132	2.68183	0.972685
Sub 21	Mean	0.835847	0.204362	-0.487087	-1.53285	-2.99911	-0.29629	0.688251	1.1905	1.78204	0.999561	2.48024	-1.14834	-0.239387	-2.07898	-2.10159	-1.50647	-0.639207	1.93425	1.29562	0.015031	-0.0801804
	Std	0.350854	0.351414	0.39858	0.337072	0.339162	0.344871	0.354665	0.351561	0.35141	0.386513	0.405141	0.42396	0.456543	0.408377	0.386179	0.444712	0.389869	0.36003	0.384204	0.366926	0.379602
Sub 22	Mean	-0.333979	-0.20125	0.340714	0.103058	-0.312751	-0.030413	-0.0735425	-0.142898	-0.232829	0.414483	1.04462	-0.837934	1.61654	-1.59879	-1.27992	-0.475926	-0.490942	-0.540806	-0.363409	1.25024	-0.107287
	Std	0.181104	0.182498	0.202476	0.154702	0.14455	0.208269	0.165267	0.0900523	0.338521	0.171475	0.200482	0.306154	0.341904	0.258307	0.292108	0.517422	0.28471	0.293675	0.290584	0.27154	0.24479
Sub 23	Mean	5.27114	-5.60013	-13.2901	9.36682	7.14762	1.12709	-0.0878054	-2.87166	0.114507	2.13738	0.790542	0.197092	-0.678037	-0.614959	-0.57084	-0.289671	-0.367541	0.731747	0.856481	-1.06006	0.115478
	Std	0.31303	0.588647	0.278031	0.671243	0.538963	0.506717	0.326178	0.329276	0.327887	0.277524	0.287644	0.286232	0.269677	0.279505	0.261493	0.378859	0.290199	0.483972	0.255504	0.292125	0.362135
Sub 24	Mean	0.447771	-0.121779	-0.177587	-0.415919	0.182169	-0.000688848	0.0546378	-0.409417	0.230239	0.27989	-0.4905	-0.145213	0.197831	0.110514	0.407537	0.433114	0.186182	-0.170784	-0.207063	-0.0664457	0.0162243
	Std	0.851065	0.839805	0.84247	0.843675	0.846867	0.843747	0.843106	0.840868	0.840187	0.8483	1.01796	1.0253	1.02215	1.01708	1.01425	1.0109	0.986365	0.997507	0.991377	0.991705	0.925734
Sub 25	Mean	3.93627	3.56698	-15.5196	0.147668	3.27574	-2.78656	-2.06684	1.59729	1.98134	6.318	1.90735	-1.58021	-0.789615	0.590618	0.199741	-0.73443	-0.147487	-0.909087	-2.0593	14.9064	0.591714
	Std	0.21228	0.289883	0.294631	0.219684	0.958364	0.274896	0.199031	0.225903	0.275991	1.36016	0.295385	0.310255	0.304396	0.298265	0.316118	0.289535	0.375823	0.367392	0.310986	5.06998	0.612448
Sub 26	Mean	0.343444	-1.75599	-3.85996	0.147455	0.139128	-0.233537	-0.618617	0.227983	1.01393	2.63729	0.478518	-1.32163	1.5387	-0.425416	-0.448319	-0.932422	-0.958778	0.776076	0.525126	0.536044	-0.109548
	Std	0.254392	0.292819	0.284779	0.279877	0.271724	0.297409	0.442301	0.387692	0.32878	0.323085	0.582324	0.475204	0.286333	0.376598	0.247485	0.282983	0.30393	0.326051	0.773259	0.427493	0.362226
Sub 27	Mean	-0.915528	-0.0782178	0.326214	1.2566	1.78336	-0.405866	-0.727703	-0.963248	-0.398207	0.242386	0.0131588	-0.303672	0.0150345	0.382046	0.438561	0.351719	-0.0031173	-0.792983	-0.556862	0.440729	0.00522062
	Std	0.204757	0.21015	0.211462	0.200756	0.225435	0.271825	0.269102	0.248692	0.25241	0.276202	0.494567	1.0827	0.434866	0.428945	0.397584	0.514412	0.509867	0.446059	0.508059	0.403529	0.379569
Sub 28	Mean	-0.138241	-0.224704	0.265512	-0.00142823	0.201918	0.179926	0.184208	0.158026	-0.202674	0.161898	0.267601	0.0969458	0.123499	0.0360341	-0.0385214	-0.078542	-0.205029	0.0107471	-0.0411056	0.194603	0.0475337
	Std	0.0657598	0.0961476	0.0990049	0.0623371	0.151814	0.0974595	0.0675738	0.0953297	0.0749128	0.102378	0.127224	0.0625159	0.0782857	0.0721619	0.059277	0.0600679	0.0821656	0.120739	0.0856431	0.0924397	0.0876618
Sub 29	Mean	2.52573	-2.27115	-2.7534	-0.198218	-1.46552	-0.579342	-1.1775	0.370769	1.66206	1.5026	2.12083	0.256268	1.1891	-2.36054	-1.99328	-2.83263	-2.09946	-1.41169	1.39367	2.54037	-0.279066
	Std	0.323712	0.174116	0.276655	0.209486	0.169028	0.364095	0.228666	0.201305	0.26789	0.20956	0.250052	0.208047	0.182214	0.277654	0.281544	0.199619	0.179565	0.200256	0.232386	0.217918	0.232688
Sub 30	Mean	0.219753	-1.18674	-1.69329	2.32622	0.196313	-1.13262	-0.153791	-0.67869	-1.53499	-0.296147	4.58631	1.80971	0.31102	-0.877429	-2.20291	-5.46129	-6.30635	-2.30543	1.07182	7.60248	-0.285302
	Std	0.694107	0.692755	0.643846	0.657421	0.779854	0.681368	0.633534	0.664357	0.801427	0.665988	0.560997	0.58439	0.852607	0.547654	0.646237	0.712732	0.64784	0.626611	0.639406	0.649792	0.669146

[truncated: 2 more sheets: 41Hz, 41.5Hz]
