# Supplementary material for: A multi-day and multi-band dataset for a steady-state visual-evoked potential–based brain-computer interface
Source: Gigascience. 2019 Nov 25;8(11):giz133. doi: 10.1093/gigascience/giz133 (PMC6876666; doi:10.1093/gigascience/giz133)
Supplement: giz133_Supplemental_Files [file giz133_supplemental_files.zip › HeadMovement_Day1.xlsx]

## Sheet: 5Hz
		Trial 1	Trial 2	Trial 3	Trial 4	Trial 5	Trial 6	Trial 7	Trial 8	Trial 9	Trial 10	Trial 11	Trial 12	Trial 13	Trial 14	Trial 15	Trial 16	Trial 17	Trial 18	Trial 19	Trial 20	Mean
Sub 1	Mean	0.00420627	-0.00304875	3.72193e-05	-0.0017215	-0.0010994	0.0104495	0.00488555	-0.00917166	-0.00901934	0.0044657	0.0150997	-0.0119267	0.00654035	-0.00826666	-0.0159602	-0.00731428	0.00544071	0.0123296	0.00108417	0.00143097	-7.79355e-05
	Std	0.0075183	0.00764249	0.00806532	0.00817078	0.0108341	0.00819142	0.0205099	0.00768686	0.00760188	0.00910748	0.00740195	0.00961454	0.00790279	0.0123229	0.0140157	0.0118836	0.0108245	0.0111563	0.0111871	0.0118754	0.0101757
Sub 2	Mean	-0.00108557	-0.00807971	-0.00887775	-0.000133374	-0.00710948	-0.0183221	-0.0101525	-0.00105347	-0.00574669	-0.00845834	-0.0192202	0.0129773	0.0140941	0.0254742	0.0127475	-0.011917	0.0115788	0.0218669	-0.0123683	-0.0133763	-0.0013581
	Std	0.00610424	0.00607411	0.00592206	0.00619412	0.00592006	0.0119169	0.00671398	0.0111993	0.00723046	0.0069876	0.00716088	0.00755642	0.00768958	0.0147201	0.0060763	0.00607264	0.00864668	0.00742528	0.00635699	0.00718629	0.0076577
Sub 3	Mean	0.00342259	-0.00856595	0.00102211	0.0049463	-0.0183568	0.00627822	-0.0070288	-0.0105116	-0.0159829	0.0285653	0.013818	-0.00366314	-0.00801581	-0.0109075	-0.00928831	-0.0253703	0.00288972	-0.00921794	0.0137097	0.00368576	-0.00242857
	Std	0.00622298	0.00763425	0.0062928	0.00694412	0.00680745	0.00857704	0.00637409	0.00730664	0.00669983	0.00883448	0.006634	0.00687047	0.00642718	0.00657461	0.0069263	0.00893619	0.00643599	0.00674284	0.00754195	0.00667385	0.00707285
Sub 4	Mean	0.030044	0.00544072	-0.0108464	-0.0113449	-0.0297268	-0.0390483	-0.0290664	0.0166372	0.0176121	0.0263287	-0.0176309	0.0219494	0.0474345	-0.0487006	-0.0266951	-0.0343992	-0.0139654	-0.0196771	-0.0133284	0.0275232	-0.00507299
	Std	0.0061921	0.00680732	0.00544293	0.00580333	0.00637089	0.00665096	0.00652825	0.00684174	0.00725272	0.00648278	0.0110176	0.00623597	0.00714916	0.0100904	0.00605128	0.00645335	0.00608205	0.00937299	0.00657802	0.00656177	0.00699828
Sub 5	Mean	-0.0294034	-0.00702702	0.0164015	0.0117683	0.00791394	-0.000151343	0.00103929	-0.00019742	-0.00470184	-0.0166302	0.012025	-0.00880387	-0.00655442	-0.00333664	0.00149446	-0.00141252	0.0676267	0.011785	-0.00664065	-0.0153702	0.00149123
	Std	0.00801774	0.00732739	0.00831341	0.00895064	0.00790043	0.00783038	0.00766821	0.00754264	0.00790023	0.00759452	0.00736202	0.00782118	0.0134901	0.00850698	0.00839362	0.00868985	0.0137425	0.00876871	0.00873068	0.00782055	0.00861859
Sub 6	Mean	-0.00228576	0.011059	0.011743	0.00900773	0.000790148	-0.000167179	-0.00173523	-0.00538053	-0.00365202	-0.00215876	-0.0113768	0.00411795	0.0158282	0.0103735	0.00827147	0.00374211	-0.00069837	-0.00606908	-0.000337781	-0.00703877	0.00170164
	Std	0.00764248	0.00700222	0.00686195	0.00704149	0.00728274	0.00695897	0.00682985	0.0072462	0.0063166	0.00715893	0.00836899	0.0066008	0.00715696	0.00801952	0.00814015	0.00687062	0.00765838	0.00752953	0.00820968	0.00791961	0.00734078
Sub 7	Mean	-0.00187998	0.00412407	0.00826094	-0.00288532	-0.00144021	-0.0113906	-0.00592337	0.000587751	0.000749381	0.00706349	0.00251667	0.00495886	0.000532797	-0.00156051	-0.00833215	-0.00871645	4.27765e-05	0.0037283	0.0113582	-0.00736338	-0.00027844
	Std	0.00796174	0.00695089	0.00820615	0.00644319	0.00754391	0.00697859	0.0070048	0.0076343	0.00693644	0.00685401	0.0068472	0.00700882	0.00712483	0.00741842	0.0069351	0.0069006	0.00781508	0.00671812	0.00635387	0.00681855	0.00712273
Sub 8	Mean	0.0192981	-0.0104745	0.00510923	-0.0125651	-0.0101647	-0.030684	-0.0275963	0.00523166	0.00391043	0.0260362	0.0017359	0.00631965	0.00933063	-0.00478008	-0.00346865	-0.0144877	-0.0238435	-0.026476	0.00487488	0.0220935	-0.00303003
	Std	0.00810136	0.00831706	0.0087863	0.0081468	0.00836735	0.00875718	0.0079385	0.00899814	0.00959803	0.0103291	0.00802177	0.00843704	0.0075236	0.00861517	0.00746689	0.00812652	0.00854885	0.00909694	0.00800667	0.00862356	0.00849034
Sub 9	Mean	0.00020026	0.000165494	0.000139451	8.73062e-05	6.12785e-05	1.78714e-05	-8.18182e-06	-5.15762e-05	-6.89556e-05	-0.000129707	0.000189327	0.000145907	0.00011116	7.64203e-05	5.03796e-05	3.30223e-05	-1.03535e-05	-3.63974e-05	-7.97986e-05	-0.000114485	3.89211e-05
	Std	1.10361e-06	1.10361e-06	1.10361e-06	1.10361e-06	1.10361e-06	1.10361e-06	1.10361e-06	1.10361e-06	1.10361e-06	1.10361e-06	1.10322e-06	1.10322e-06	1.10322e-06	1.10322e-06	1.10322e-06	1.10322e-06	1.10322e-06	1.10322e-06	1.10322e-06	1.10322e-06	1.10341e-06
Sub 10	Mean	-0.00151828	-0.00501051	0.0132026	-0.00416701	0.00342343	-0.00559442	0.0170188	0.0270548	0.0260011	-0.0747317	0.0337879	-0.0329087	-0.00784032	-0.0019326	-0.0260002	-0.0108677	-0.00924305	-0.0128465	0.0294994	0.0194165	-0.00116282
	Std	0.00567621	0.0116886	0.00625182	0.00884435	0.00574706	0.00616902	0.00682098	0.00611937	0.00679786	0.00993862	0.00644581	0.0078566	0.00863609	0.00728649	0.00971426	0.0098364	0.00965115	0.00859348	0.0102909	0.0102382	0.00813016
Sub 11	Mean	0.000177337	3.08233e-05	0.000101778	7.44839e-05	0.000149026	0.000134656	-5.32987e-05	5.95389e-05	-0.000133773	-9.34245e-05	-8.45376e-05	0.000147945	0.000137615	0.000260181	0.000293486	0.000254338	0.000148949	1.09019e-05	-0.000182792	-0.000325346	5.53943e-05
	Std	0.000146519	0.000162267	0.000154781	0.000183824	0.000143683	0.000147541	0.000148072	0.000150533	0.00015133	0.000143469	0.000152415	0.00015679	0.000170633	0.000149789	0.000151019	0.00016452	0.000161712	0.000150739	0.000139797	0.000154439	0.000154194
Sub 12	Mean	-6.01569e-07	0.00019046	7.56865e-05	-5.193e-05	0.000187756	-4.70961e-05	4.36889e-05	-2.2408e-05	-2.8918e-05	-0.000167993	-2.1883e-05	0.000168748	9.01526e-05	0.000251577	0.000116993	-3.17319e-05	4.51748e-06	9.26401e-05	-5.72314e-05	-0.000147897	3.22265e-05
	Std	0.0001636	0.000184094	0.000154868	0.000170128	0.000155928	0.000156943	0.000151554	0.000176748	0.000179265	0.000153486	0.000167533	0.000179523	0.000170018	0.000159498	0.000152692	0.000158196	0.000153217	0.000159035	0.000158093	0.000296101	0.000170026
Sub 13	Mean	-0.00839144	-0.0116904	-0.00920953	0.0137845	0.0165657	0.0127919	-0.00688037	0.00240981	-0.000681938	-0.0152489	0.0925544	-0.047065	-0.00529926	-0.0314228	-0.0300145	-0.00581633	0.0149225	0.011579	0.0293927	-0.00264884	0.000981555
	Std	0.00602094	0.00688594	0.00646854	0.00651516	0.00646364	0.00636839	0.00659735	0.00596877	0.00664288	0.00684627	0.0198894	0.00558449	0.0281646	0.00729563	0.00704449	0.0203745	0.00593552	0.00976112	0.00980965	0.0101677	0.00944025
Sub 14	Mean	0.00813844	0.0106435	0.00927233	0.00635261	-0.0119961	-0.0128058	-0.00444169	0.00345776	0.0182054	0.0150117	-0.0145844	-0.00554117	0.0340007	0.00922213	0.00685581	0.0131845	-0.0092493	-0.0139412	-0.00512796	0.00343736	0.00300474
	Std	0.0122074	0.00643839	0.0066442	0.00604972	0.00679632	0.00583846	0.00608588	0.0065102	0.00667211	0.00786329	0.00784402	0.00810177	0.00821635	0.0069856	0.00840963	0.00745861	0.00711103	0.00735311	0.00763284	0.00946442	0.00748417
Sub 15	Mean	0.0159735	0.00401014	0.00352515	0.00417157	-0.0128732	-0.021101	0.006061	-0.0379752	-0.024338	0.0408044	0.0447251	-0.0435856	-0.0293672	0.0439257	0.0285734	0.0236517	0.0125832	-0.0581386	-0.0190018	0.0236631	0.000264369
	Std	0.00931284	0.00865589	0.00954262	0.0121066	0.0154462	0.0119359	0.00934995	0.00978001	0.0086252	0.00878282	0.0105447	0.00951588	0.0109539	0.00992481	0.0104543	0.0110915	0.0208334	0.0177716	0.0417748	0.00885674	0.012763
Sub 16	Mean	0.00676956	-0.0101746	-0.00152976	-0.00253739	-0.0229974	0.0398195	0.0225967	-0.00621404	0.00361107	-0.00582856	0.00701642	-0.0323763	-0.00363628	0.00802263	0.00169532	0.0105568	0.0100359	0.0212023	-0.00316153	-0.00594987	0.00184602
	Std	0.00845949	0.0059731	0.00469236	0.00479906	0.00566275	0.00812576	0.00584876	0.00502759	0.00500974	0.00741358	0.00504149	0.0056273	0.00514126	0.00537754	0.0051461	0.00469941	0.00522412	0.00489777	0.00525441	0.0290236	0.00682226
Sub 17	Mean	0.0307658	-0.010338	-0.00358173	-0.0141815	0.000492583	-0.0233924	-0.0277296	-0.00965941	0.00716393	0.0154006	0.0201455	0.00655746	0.0089682	-0.0178432	-0.0170116	-0.00799528	-0.0171065	-0.000554427	-0.00312776	0.0391826	-0.00119224
	Std	0.00931848	0.00923828	0.00925951	0.00891597	0.00987351	0.00948734	0.00894644	0.00981081	0.00942695	0.0111842	0.00988414	0.00938861	0.00979759	0.00999282	0.011405	0.0262696	0.0100277	0.0098048	0.00976432	0.00988166	0.0105839
Sub 18	Mean	0.0225856	0.012364	0.00594205	0.000908341	-0.0202076	0.00276258	-0.00424338	0.0017668	-0.00233112	0.0119144	-0.0211347	-0.00705408	0.00605201	0.0148159	-0.00485465	-0.000752938	4.92632e-05	-0.00906868	-0.0147095	0.025348	0.00100761
	Std	0.00684691	0.00695545	0.00767658	0.00878062	0.00723835	0.018358	0.00726319	0.00720245	0.00736813	0.00717935	0.00844274	0.00759832	0.00825054	0.00849999	0.00695059	0.00735392	0.00882786	0.00720172	0.00680159	0.00675098	0.00807737
Sub 19	Mean	-0.0367031	0.00840847	0.011396	0.00971164	0.0143774	0.00726034	-0.0143777	-0.00584104	0.0111278	-0.0128517	-0.0189087	0.0113317	0.000894163	0.0298515	0.00852431	0.0118079	0.0378039	0.0194126	0.0128445	-0.0510011	0.00275345
	Std	0.0067202	0.00731794	0.00770952	0.00755388	0.00714545	0.00684801	0.00661586	0.006985	0.00939241	0.00735702	0.0060265	0.00576113	0.00713331	0.00875327	0.00675278	0.00665955	0.0127269	0.00649852	0.00862007	0.00769161	0.00751345
Sub 20	Mean	0.018605	0.000146224	-0.00624959	-0.0110503	0.0176197	0.00134546	-0.0263868	0.0318711	0.0144251	0.0110908	0.00758118	0.00155106	-0.00407734	-0.00887384	0.00948841	-0.00972646	0.0109799	0.00717899	0.029619	0.0187402	0.0056939
	Std	0.00800594	0.00721015	0.00761626	0.0114198	0.0104377	0.0151549	0.0100328	0.00881284	0.00785375	0.021373	0.00737511	0.00891176	0.0100223	0.00759187	0.0150915	0.0104272	0.00984504	0.0118308	0.0123368	0.00908222	0.0105216
Sub 21	Mean	0.00173722	0.00259231	0.00509127	-0.00293605	-0.00725463	-0.00686239	-0.00606927	0.0026269	0.00962037	0.00606373	0.0104593	0.00164717	0.00471418	-0.00269635	-0.0148983	-0.020961	-0.0390287	0.00240172	0.103235	-0.067388	-0.000895283
	Std	0.00847934	0.00881476	0.00914667	0.00880767	0.00806475	0.00914668	0.00879694	0.00872852	0.00861382	0.00880706	0.00867452	0.00896025	0.00831357	0.00840781	0.00858003	0.00838613	0.00793041	0.0110174	0.0163348	0.0954543	0.0134733
Sub 22	Mean	-0.00114495	0.00178964	0.00856592	0.00585841	-0.000388263	-0.00764821	-0.00252095	-0.000653045	0.00109769	0.00211451	-0.00719849	0.00759501	0.0261849	-0.00763316	-0.00206564	-0.00502707	-0.00257779	-0.00362639	-0.00206307	-0.00315144	0.000375383
	Std	0.00799844	0.00727377	0.00701366	0.00808297	0.0105433	0.00765885	0.00794207	0.00770951	0.00814308	0.00818411	0.00745435	0.0075755	0.00766594	0.00846793	0.0073708	0.00780863	0.0081443	0.0078246	0.00882597	0.00811037	0.00798991
Sub 23	Mean	0.0148899	0.0168425	-0.00541339	0.0235239	-0.0100766	-0.0158415	-0.0493795	0.0633238	0.00660805	0.0262799	0.00392793	0.013084	-0.0111793	-0.00265919	0.0678986	-0.0416034	-0.0100546	-0.00367714	0.0624533	0.038295	0.00936212
	Std	0.00782386	0.00870358	0.00757647	0.0140086	0.0128022	0.0132988	0.0173876	0.00986029	0.00967961	0.00809694	0.00872705	0.00771954	0.00840604	0.00927243	0.0371659	0.0105836	0.0102679	0.0184579	0.0146821	0.0238052	0.0129163
Sub 24	Mean	0.0105492	0.00420086	-0.0076884	-0.0103697	-0.0141714	-0.0132955	0.0186444	0.000802691	0.00797556	0.0154649	0.00989838	-0.00368557	-0.00123816	-0.00939319	0.0265696	0.0188914	0.0156543	-0.00612811	-0.0245907	-0.00285336	0.00176186
	Std	0.00740272	0.00692915	0.00767275	0.00686885	0.0138712	0.0150627	0.0178881	0.0156934	0.00685568	0.00751935	0.00802926	0.0141825	0.0100793	0.0107559	0.00899822	0.0112985	0.00974627	0.0100669	0.0329169	0.00641627	0.0114127
Sub 25	Mean	0.179548	0.0390996	-0.106454	-0.0802098	-0.0649373	-0.0362566	-0.0205785	0.0105681	0.0265342	0.0811344	-2.29505	1.63742	1.31762	0.97666	0.768487	0.598837	0.184046	-0.0963104	-0.433563	-0.78242	0.0952089
	Std	0.0018495	0.0494497	0.00184354	0.00203499	0.00217935	0.00195953	0.00185533	0.00226986	0.00216163	0.0021935	0.0112452	0.016635	0.0139304	0.0132825	0.0131903	0.0155362	0.0172036	0.0119065	0.0142391	0.0124198	0.0103693
Sub 26	Mean	-0.00129945	0.00383588	0.00277598	0.000452352	-0.00127574	0.00890203	0.0038292	-0.00430815	-0.00517579	0.0099427	-0.0240447	-0.00720327	0.00667535	0.0245474	0.019342	0.0321382	0.00855102	-0.0118646	-0.00212744	-0.0204829	0.00216051
	Std	0.00963184	0.00961151	0.00823897	0.00960379	0.00910295	0.00889805	0.00864656	0.00831729	0.00876817	0.00956355	0.00894694	0.00918926	0.0108546	0.00987362	0.00954858	0.00961793	0.023511	0.0086573	0.0102278	0.00941472	0.0100112
Sub 27	Mean	-0.00876056	0.0106813	-0.00202521	0.00214662	-0.0162599	-0.00562368	-0.00283122	0.000411389	-0.0105684	0.0118745	-0.00707808	-0.00164379	0.000805793	0.00330716	-0.0042999	0.0087337	0.00355802	-0.00410013	0.00428612	-0.00835189	-0.00128691
	Std	0.00786035	0.00769243	0.007866	0.00776641	0.00850132	0.00779266	0.00789842	0.00771583	0.00932754	0.00929848	0.00718172	0.00716819	0.00678385	0.00769687	0.00647542	0.00913988	0.00693427	0.00695595	0.00812125	0.00759821	0.00778875
Sub 28	Mean	-0.00353669	0.0162049	-0.0214772	0.0275296	-0.0100503	-0.02874	0.0105954	-0.0248494	0.0068876	0.0146174	-0.0272447	0.0279436	0.101012	-0.0112011	-0.010035	0.0304998	0.0341876	-0.0235845	0.0246336	0.00963255	0.00715127
	Std	0.00806129	0.00911449	0.00834713	0.0159426	0.00862095	0.0125565	0.0141254	0.0117333	0.0098737	0.0108306	0.00736418	0.00863834	0.0319357	0.0137221	0.00871274	0.00862435	0.0157766	0.0202715	0.00855588	0.0110996	0.0121953
Sub 29	Mean	0.00971921	0.101233	-0.033866	-0.0180458	-0.124792	0.0364068	0.0167555	0.00353394	0.0213776	0.0476279	-0.00632799	0.0440161	0.000516554	-0.0208535	-0.0541327	-0.0383681	-0.0243551	0.00791099	0.0380213	0.0151634	0.00107705
	Std	0.00755561	0.00662024	0.0636892	0.00872538	0.00931555	0.00819264	0.0349304	0.00641503	0.00886797	0.0144307	0.00738898	0.00749709	0.00914235	0.00857147	0.0174726	0.00755471	0.00748734	0.0142896	0.0106013	0.00998414	0.0134366
Sub 30	Mean	0.0261639	-0.0112471	-0.00197716	0.00852648	-0.00383276	-0.00210542	-0.0086483	-0.00203518	0.00184999	0.0061479	-0.00317061	-2.17045e-05	0.00792873	0.0156501	0.0118607	0.00206115	4.01484e-05	-0.00665554	-0.00475321	-0.00243856	0.00166718
	Std	0.00766796	0.00625551	0.00601323	0.00528741	0.0053976	0.00705651	0.00734893	0.00947338	0.00530365	0.00557067	0.00667165	0.00591713	0.00661895	0.00904916	0.00750346	0.00602638	0.00680706	0.0059862	0.0066616	0.00645357	0.0066535

## Sheet: 5.5Hz
		Trial 1	Trial 2	Trial 3	Trial 4	Trial 5	Trial 6	Trial 7	Trial 8	Trial 9	Trial 10	Trial 11	Trial 12	Trial 13	Trial 14	Trial 15	Trial 16	Trial 17	Trial 18	Trial 19	Trial 20	Mean
Sub 1	Mean	-0.00420787	-0.00328901	-0.00790195	0.00278847	-0.00709144	0.0331024	-0.00551688	-0.00996758	-0.00525965	-0.000959261	0.0154606	0.00394405	-0.00906421	0.0104935	-0.02358	-0.000738339	0.0304028	0.0328538	-0.0303836	-0.021313	-1.13588e-05
	Std	0.00804748	0.00771463	0.00808171	0.00907931	0.00932627	0.0103956	0.00845959	0.007629	0.00841754	0.00864521	0.00709888	0.00741364	0.00858353	0.0107719	0.00980308	0.0115079	0.0192417	0.0305328	0.0104807	0.0107102	0.010597
Sub 2	Mean	-0.00849361	-0.00816978	-0.00474873	-0.00174337	0.00762314	0.0107151	-0.0180781	-0.00239919	0.00272803	-0.0120589	-0.0151369	-0.00913592	0.0124614	0.0198713	0.0218108	0.0223629	-0.00963809	0.0184736	-0.0131001	-0.0171735	-0.000191486
	Std	0.0060214	0.006228	0.00605343	0.00647386	0.00717647	0.00624651	0.00784204	0.00666206	0.00745231	0.00760266	0.00784017	0.00676121	0.00678044	0.0071994	0.0065299	0.00617609	0.00903948	0.00977908	0.00614121	0.00607401	0.00700399
Sub 3	Mean	0.00396159	4.3945e-05	0.0122651	-0.000133813	-0.0182687	-0.00641122	-0.011522	-0.0158065	0.00168925	0.031002	0.00557345	-0.00876812	-0.0116154	-0.00498363	-0.0126507	-0.0166869	0.00197874	0.0139913	-0.0083457	0.0162256	-0.00142309
	Std	0.00680048	0.00785302	0.00682535	0.00791833	0.00843522	0.00704186	0.00739501	0.00664677	0.0177438	0.00665924	0.00628052	0.00639167	0.00698453	0.00668598	0.00710303	0.00818835	0.00627839	0.00645117	0.00682084	0.00751994	0.00760118
Sub 4	Mean	0.0586425	0.0102604	-0.000718241	-0.0106598	-0.0276301	-0.0272818	-0.0253013	0.00909938	0.0187945	0.0146792	-0.0148292	-0.00598294	0.0209301	0.0613889	-0.0297968	-0.0263677	-0.0261943	0.00373631	-0.00357358	0.000303544	-2.50413e-05
	Std	0.00784963	0.0061299	0.00572794	0.00651786	0.00574946	0.00625144	0.00603345	0.00708134	0.00669009	0.00699281	0.00769849	0.00601202	0.00550903	0.00590017	0.00591783	0.00598092	0.00629085	0.00598762	0.00587455	0.00666258	0.0063429
Sub 5	Mean	-0.0283373	-0.00949898	0.0176004	0.0148423	0.007515	0.000868024	0.00193843	-0.00205305	-0.00348507	-0.0212289	0.0126603	-0.0224193	-0.00559845	-0.00436986	0.00151689	0.000689502	0.0499835	0.0123001	-0.00903952	-0.0118931	9.9549e-05
	Std	0.00763751	0.00764421	0.00786263	0.00799001	0.00806611	0.00844867	0.0076041	0.0124704	0.00708786	0.0077441	0.00777574	0.0071984	0.00777321	0.00821498	0.00824261	0.00742794	0.00842061	0.00851198	0.00808487	0.0078421	0.0081024
Sub 6	Mean	-0.0180726	0.0147755	0.00713206	0.0142542	0.00361665	-0.00249606	-0.00286097	-0.00432763	-0.000519986	-0.000805217	-0.00750645	0.000345284	0.00526147	0.0123459	0.0111937	0.00246989	-0.0016256	-0.00483886	-0.00513735	-0.00600655	0.000859878
	Std	0.00993767	0.00696641	0.00663862	0.00698818	0.00689263	0.00608493	0.00739283	0.00722414	0.00754702	0.00717219	0.00796583	0.0083462	0.00763454	0.00819556	0.00897611	0.00702054	0.00766971	0.00782075	0.00861337	0.0083733	0.00767303
Sub 7	Mean	-0.00426094	0.00576774	0.00544639	-0.00331007	0.000679928	-0.00909389	-0.00579304	0.00270971	0.00188187	0.00687624	0.00421868	0.00936644	0.00582788	-0.00886392	-0.0029014	-0.00157047	0.00453282	0.00746215	0.00267285	-0.00283547	0.000940675
	Std	0.00774574	0.00618914	0.00660617	0.00689776	0.00669557	0.00666878	0.00746477	0.00676021	0.00708597	0.00693627	0.00758664	0.00718544	0.00636178	0.00723696	0.00701623	0.00762702	0.0069672	0.00656381	0.00669004	0.00633874	0.00693121
Sub 8	Mean	0.0228782	0.0150534	0.00834626	0.00494277	-0.00848495	-0.0229217	-0.0285365	0.00603412	0.0115535	0.0162272	0.00985836	0.00871318	0.014323	-0.00562039	-0.00444214	-0.0109982	-0.0452942	-0.01665	0.00770945	0.0218044	0.000224793
	Std	0.0099266	0.0116432	0.00830605	0.00878616	0.00840519	0.00856937	0.00830313	0.00858732	0.00883809	0.00851104	0.00858149	0.00870657	0.00938774	0.00756059	0.00828843	0.00851768	0.00804508	0.0085619	0.00859446	0.00845303	0.00872866
Sub 9	Mean	0.000209	0.000174184	0.000122078	9.59959e-05	6.99491e-05	2.65579e-05	-1.6862e-05	-6.02659e-05	-8.63414e-05	-0.000121021	0.00018064	0.000171973	0.00013722	8.50878e-05	5.90471e-05	1.56586e-05	-1.90401e-05	-4.50808e-05	-9.71336e-05	-0.000105817	3.97915e-05
	Std	1.10361e-06	1.10361e-06	1.10361e-06	1.10361e-06	1.10361e-06	1.10361e-06	1.10361e-06	1.10361e-06	1.10361e-06	1.10361e-06	1.10322e-06	1.10322e-06	1.10322e-06	1.10322e-06	1.10322e-06	1.10322e-06	1.10322e-06	1.10322e-06	1.10322e-06	1.10322e-06	1.10341e-06
Sub 10	Mean	-0.0342436	0.0100048	0.00498991	0.00640211	-0.00576991	-0.0350145	0.0147786	0.0312569	0.019701	-0.0794061	0.0667348	0.0589437	-0.0210776	-0.0117378	-0.00827734	-0.0108044	-0.0307676	0.00941911	-0.00116365	-0.00712178	-0.00115767
	Std	0.00838535	0.00584859	0.00788699	0.00615721	0.00625553	0.00846143	0.00796683	0.00589411	0.00852953	0.0186578	0.0135584	0.0123702	0.0110983	0.00766009	0.00640098	0.00841804	0.00871529	0.00920385	0.00666737	0.00849032	0.00883131
Sub 11	Mean	0.000216852	9.33553e-05	8.04968e-06	0.000108074	-2.55247e-05	3.20638e-05	-7.15338e-05	4.52261e-05	-8.96641e-05	1.03291e-05	8.68361e-05	0.000145028	0.000159058	0.000105538	0.000366695	0.000320831	9.93304e-05	-7.37701e-05	-0.000112625	-0.000198903	6.12623e-05
	Std	0.000149941	0.000152781	0.000167979	0.000156268	0.000163606	0.000151691	0.000167389	0.000160054	0.000167091	0.000149002	0.0001545	0.000161235	0.000164687	0.000162827	0.000151138	0.000149409	0.000156735	0.000162671	0.000148201	0.000158056	0.000157763
Sub 12	Mean	-0.000124717	0.000203614	0.000173088	3.76156e-05	8.81981e-05	0.000111121	-1.25864e-05	3.10425e-05	-7.959e-05	-0.000271564	6.32616e-05	8.44856e-05	4.25851e-05	8.63442e-05	0.000106569	4.63214e-05	-1.09624e-05	-8.69289e-06	-7.91653e-05	-0.000120828	1.8307e-05
	Std	0.000172044	0.000164954	0.000161444	0.000155058	0.000161324	0.000143623	0.000163999	0.000147458	0.000172135	0.000143667	0.000150638	0.000150705	0.000152507	0.000155656	0.000156122	0.000174335	0.000154616	0.000165983	0.000149218	0.000152359	0.000157392
Sub 13	Mean	0.000739766	-0.00759393	-0.000615875	0.0113966	0.0129106	0.00839354	-0.0039641	0.00425372	-0.00708591	-0.00413299	-0.0734421	-0.0703031	-0.0360741	-0.0207358	-0.0389547	-0.00282478	0.000224393	0.00304015	0.0440687	-0.00886797	-0.00947839
	Std	0.00621826	0.00623857	0.00696694	0.00619801	0.00669624	0.00670412	0.00615851	0.00653676	0.00599791	0.00617358	0.00803348	0.00651194	0.00548854	0.00614075	0.00650072	0.00577076	0.00621738	0.00635367	0.0151321	0.011499	0.00707686
Sub 14	Mean	-0.0153426	0.010681	0.0017397	0.00130535	-0.0141661	-0.0167918	-0.00314452	0.0163342	0.0200416	0.00683908	-0.0168955	-0.0120788	-0.0024679	0.0156965	0.00763541	0.0144296	0.00656849	-0.00891903	-0.0141042	-0.0162674	-0.000945344
	Std	0.00633035	0.0063193	0.00641561	0.0064876	0.0212472	0.00730304	0.00638074	0.00697697	0.00675765	0.0066723	0.0070585	0.00810103	0.00751786	0.00737862	0.00751591	0.00795237	0.00711817	0.00912283	0.00725573	0.00727811	0.00785949
Sub 15	Mean	-0.00985555	-0.00100681	0.0138952	0.00332213	0.0246334	0.0148876	0.00150056	-0.0321484	-0.0207895	0.0233117	0.0669357	-0.0371314	-0.0296137	0.0255636	0.0436359	-0.00836761	-0.0755304	-0.0338178	0.0212309	0.0123506	0.000150311
	Std	0.0103243	0.00926721	0.00972515	0.00929404	0.00871863	0.0113703	0.0100329	0.00932732	0.0092492	0.00986947	0.0195536	0.104726	0.00989947	0.0105274	0.0236766	0.0116672	0.0166112	0.00922261	0.0093878	0.016414	0.0164432
Sub 16	Mean	0.0189998	-0.00486861	0.00247799	-0.00814294	-0.0157974	-0.030573	0.0169982	-0.00258585	-0.00376967	-0.00602826	0.00881105	0.00584819	-0.0181078	0.00294268	-0.000966061	0.00386684	0.0130969	0.0182889	-0.0113298	-0.0112248	-0.00110318
	Std	0.00676124	0.0062518	0.00545142	0.00731434	0.00770356	0.00620089	0.00562815	0.00471718	0.00836435	0.0174555	0.00516674	0.00518558	0.0190589	0.00509989	0.00537934	0.00503414	0.00499558	0.00501496	0.00486498	0.00769393	0.00716712
Sub 17	Mean	0.0385485	-0.00327519	-0.00700709	-0.0148433	-0.0127726	-0.00366827	-0.0259562	-0.00285858	-0.00127413	0.0298984	0.0181806	0.014292	0.00633369	0.00362991	-0.0530957	-0.0293208	-0.0290983	0.0029793	0.0223458	0.0323923	-0.000728473
	Std	0.0103097	0.00884843	0.0104725	0.00955272	0.009317	0.0103424	0.00990072	0.00952651	0.00891122	0.0108664	0.00965172	0.0106349	0.00977016	0.010052	0.010174	0.0192297	0.00987939	0.00970951	0.00937744	0.0179368	0.0107231
Sub 18	Mean	-0.00221581	0.00171634	-0.00854821	-0.0402883	-0.0248018	-0.0109515	-0.0141859	0.00534885	-2.86379e-05	0.00908322	-0.00806034	-0.0135646	-0.000572875	0.00830307	-0.00561172	0.00459358	0.000185327	0.0119211	-0.00639844	0.0127684	-0.00406542
	Std	0.0094868	0.0100113	0.00818686	0.0197068	0.00744543	0.00813405	0.00720335	0.00669771	0.00708445	0.00826602	0.00908125	0.00755257	0.00737636	0.00916134	0.00824239	0.00762245	0.00874593	0.00749097	0.0100279	0.00689374	0.00872088
Sub 19	Mean	-0.0411779	-0.0024973	0.00251444	0.00736481	0.0164993	0.0124726	-0.0089447	-0.00452418	-0.000898685	-0.00277604	-0.0109501	0.017099	0.00876987	-0.00393438	0.0126594	0.0391425	0.0274354	0.0276699	-0.0473904	-0.0574055	-0.000443602
	Std	0.00792585	0.00715145	0.00687507	0.00750885	0.00702508	0.00732049	0.00684597	0.00685831	0.0069739	0.00727655	0.0101456	0.00777114	0.00813833	0.00688946	0.0063842	0.00599424	0.00694109	0.00784512	0.00626448	0.00712348	0.00726293
Sub 20	Mean	0.0253649	0.00165701	-0.00459041	-0.0225292	-0.00211206	0.0246502	-0.0158164	0.0203841	0.0210754	0.00465465	0.0158311	0.00824185	0.0137596	-0.0144959	0.00497894	-0.00802201	0.0192441	-0.0156889	-0.0184453	-0.0126938	0.00227239
	Std	0.00910833	0.00759948	0.0104398	0.00802964	0.00925701	0.00856375	0.0199144	0.00781383	0.0102821	0.0116475	0.00944124	0.00911257	0.0104003	0.00864445	0.0138706	0.0115363	0.0139146	0.0138745	0.0103054	0.00815496	0.0105955
Sub 21	Mean	0.0148324	0.000651414	0.00156146	-0.00314423	-0.00451376	-0.0051404	-0.00625012	0.00209894	0.0138461	0.00175866	0.00455547	0.00144663	0.00356023	0.00371466	-0.0115392	-0.02574	-0.0549481	-0.00316342	0.00738281	0.017374	-0.00208282
	Std	0.0100064	0.00906423	0.00917227	0.00895123	0.00853925	0.00870775	0.00903312	0.00861989	0.00910534	0.00903855	0.00818669	0.00847527	0.00789407	0.0100244	0.00966511	0.0096978	0.0129077	0.0127511	0.0115771	0.00941659	0.00954169
Sub 22	Mean	-0.0167839	0.00236069	0.00297857	0.00209106	0.00601874	-0.007889	-0.00344683	0.00251811	0.000215945	0.00393628	-0.00954771	-0.00756572	0.0133596	0.0163921	0.00121881	-0.00366544	-0.00230412	0.000801714	-0.00189191	-0.000873019	-0.000103801
	Std	0.00702541	0.00708045	0.00799432	0.007785	0.00781028	0.00729851	0.00789076	0.00826229	0.00815192	0.00807996	0.00713747	0.00746756	0.00758031	0.00723225	0.00785139	0.00771479	0.00848962	0.00805654	0.00836304	0.00826158	0.00777667
Sub 23	Mean	0.0147447	0.00171829	-0.00059644	0.0201498	0.00519883	-0.0661184	0.0445784	0.0427218	-0.0273512	0.0266159	0.0488512	0.0337623	0.00180925	0.00623487	0.0128165	-0.189729	-0.0273947	-0.0604038	0.0962239	-0.0159974	-0.00160825
	Std	0.00829208	0.00833721	0.0101852	0.0128653	0.0124781	0.0173211	0.0286089	0.00807625	0.00857605	0.00804637	0.00948783	0.0090318	0.00795548	0.0126519	0.0109896	0.0412874	0.0205155	0.0150814	0.0342294	0.0394145	0.0161716
Sub 24	Mean	0.0213578	-5.27836e-07	-0.0126434	-0.0183046	-0.0213941	-0.0114149	0.0157157	0.0202063	-0.000297829	-0.0124206	-0.00382809	-0.00761312	0.00429413	-0.00603912	0.00654711	-0.00206876	0.00567445	0.00391029	-0.0046275	-0.00299931	-0.0012973
	Std	0.00742291	0.00745839	0.0082246	0.0232799	0.00909629	0.0153692	0.00928594	0.00818971	0.00691626	0.00680744	0.00677294	0.00660342	0.00699669	0.0152844	0.00933518	0.00788143	0.00661583	0.00862506	0.00665165	0.00688173	0.00918495
Sub 25	Mean	0.177111	0.128663	-0.0988427	-0.0850603	-0.0700433	-0.04278	-0.0146837	0.01875	0.0405792	0.0712642	-2.37838	-2.46288	1.52853	1.04968	0.854094	0.415942	0.12037	-0.157483	-0.608029	-0.713618	-0.11134
	Std	0.00214958	0.00877953	0.00177403	0.00190631	0.00189076	0.00203006	0.00203726	0.00194284	0.00197369	0.00302811	0.0105659	0.0110331	0.0168478	0.0135031	0.0125678	0.0100928	0.0156154	0.0128431	0.0111068	0.0241406	0.00829143
Sub 26	Mean	-0.00875669	0.00163986	0.00367733	-0.000695613	-0.00291807	0.0102357	-0.00163424	-0.00771574	-0.00255047	0.000222086	-0.0129771	-0.00615853	-0.00969715	0.0179408	0.0189894	0.0195004	0.0270151	-0.0218943	-0.017551	-0.00683023	-7.92774e-06
	Std	0.00929163	0.0100934	0.00959955	0.00881957	0.00921508	0.0110242	0.00781939	0.00819125	0.00880932	0.00975669	0.00905364	0.00921707	0.0093005	0.0110569	0.0108156	0.0102633	0.00959257	0.00927683	0.00965119	0.0144697	0.00976587
Sub 27	Mean	-0.00726858	0.00726698	0.00294729	0.00192034	-0.00799755	-0.0102539	-0.00510656	-0.00598705	-0.00679718	0.00342541	-0.0122782	-0.0064136	-0.00365307	0.00169435	-0.00642805	0.00996713	-0.002485	0.00753899	0.000301212	-0.00207266	-0.00208399
	Std	0.0108668	0.00762352	0.00720438	0.00797992	0.00772122	0.0074097	0.00767558	0.00880846	0.00994378	0.00780505	0.00706896	0.00751735	0.00671375	0.00585889	0.0068786	0.00657971	0.00601409	0.00786464	0.00711368	0.007181	0.00759145
Sub 28	Mean	-0.0137317	0.0294702	-0.00118586	0.0209421	-0.00967428	-0.00758921	-0.0401607	0.00198599	-0.00873848	0.0309704	0.00898759	-0.0226232	0.0272073	0.026868	-0.0111669	0.0219718	-0.0462252	-0.0395507	-0.0180585	0.0528417	0.00012702
	Std	0.0134176	0.0110622	0.00895074	0.00824425	0.0481266	0.0092273	0.0102445	0.0156744	0.0101133	0.00718126	0.0122902	0.0107033	0.010286	0.0169408	0.00820145	0.0250968	0.00984419	0.00842077	0.0293511	0.0420746	0.0157726
Sub 29	Mean	-0.0199236	0.0832846	-0.0744168	-0.0473925	-0.0255726	-0.00207982	-0.154447	0.0202922	0.0519987	0.0596115	0.0276308	8.91083e-06	0.0756557	-0.0311029	-0.0899315	-0.0448415	-0.0356428	-0.0021152	0.0425638	0.0371788	-0.00646207
	Std	0.00783815	0.00635884	0.0113676	0.0130214	0.00730328	0.0111495	0.00870778	0.00770165	0.00811652	0.0224105	0.00800249	0.0127851	0.0084454	0.00791403	0.00941564	0.0079592	0.00765647	0.00711438	0.0080108	0.00721839	0.00942485
Sub 30	Mean	0.0204503	-0.00857967	0.0100487	0.00835714	0.00105395	-0.0028253	-0.00729197	0.00259382	0.00343085	0.00526755	0.00311327	0.00243422	0.0049201	0.00769068	0.0130411	-0.00407777	0.00291361	0.00179384	-0.00480583	-0.000804231	0.00293621
	Std	0.00700998	0.00683114	0.00662442	0.00528452	0.00534652	0.00601264	0.00638114	0.00528489	0.00590151	0.00589581	0.00694143	0.00663243	0.00847923	0.00792392	0.00622525	0.00651665	0.00706038	0.0068189	0.0066102	0.00773423	0.00657576

## Sheet: 6Hz
		Trial 1	Trial 2	Trial 3	Trial 4	Trial 5	Trial 6	Trial 7	Trial 8	Trial 9	Trial 10	Trial 11	Trial 12	Trial 13	Trial 14	Trial 15	Trial 16	Trial 17	Trial 18	Trial 19	Trial 20	Mean
Sub 1	Mean	0.00293643	0.000883537	-0.0139805	-0.000603933	0.0128602	0.00867507	-0.0117456	-0.00659257	-0.00775959	0.000303808	0.00739966	-0.00277384	-0.00316777	0.00341767	-0.0161616	-0.0318136	0.0128912	0.00645455	-0.00179229	-0.00362311	-0.00220961
	Std	0.00754822	0.00741821	0.00792785	0.00839311	0.0085532	0.00803438	0.010105	0.00786841	0.00832926	0.00780931	0.00867879	0.00722067	0.00864438	0.00871497	0.0136517	0.0107014	0.0121018	0.0172725	0.0112622	0.0112937	0.00957645
Sub 2	Mean	-0.0101379	-0.0107129	0.00297206	-0.00514375	0.0512111	0.00526738	-0.0139762	0.0229255	0.00910321	-0.0106859	-0.0317751	0.0138963	0.0184976	-0.00498326	-0.0376176	0.0146366	0.00321682	-0.0152203	-0.00280101	-0.0258356	-0.00135814
	Std	0.00662669	0.0061209	0.00675215	0.00626274	0.00778683	0.00701325	0.00724127	0.00642625	0.00680209	0.00647032	0.0072551	0.00810873	0.00609705	0.0083369	0.00772885	0.00927758	0.00582843	0.00622239	0.00601373	0.00654558	0.00694584
Sub 3	Mean	0.00100271	0.0176486	-0.0021865	-0.00695035	0.012329	0.00252338	-0.0324226	-0.0157935	-0.0286786	0.0151299	0.0202152	0.00174025	-0.00367891	-0.0183841	-0.0258913	-0.00382269	-0.0128508	0.00497661	0.0114025	0.0269339	-0.00183787
	Std	0.00671994	0.00709477	0.00662481	0.00660667	0.0110449	0.00752091	0.00807493	0.00647105	0.00707271	0.00676953	0.00719414	0.00633175	0.00713947	0.00620697	0.00745904	0.00673494	0.00783731	0.00667159	0.00653167	0.00671829	0.00714127
Sub 4	Mean	0.0167627	0.00690893	-0.00651536	-0.00291198	-0.0234384	-0.0330373	-0.0211944	0.00569478	0.0248142	0.0121172	-0.0301377	0.0037543	0.0501705	0.0694482	-0.0281192	-0.0280646	-0.0208739	-0.00484312	-0.0131165	0.0344797	0.000594907
	Std	0.00569951	0.00575629	0.00639951	0.00654243	0.00630833	0.00643213	0.00609783	0.00656637	0.0065199	0.00725917	0.00716852	0.00639054	0.00607938	0.00663941	0.00617463	0.00733717	0.00709629	0.00877833	0.00717051	0.00700695	0.00667116
Sub 5	Mean	-0.0203089	-0.00394016	0.0159586	0.0158027	-0.000137599	-0.000648047	0.00141293	-0.000363853	-0.00387403	-0.000316752	0.0233645	-0.025148	-0.00308746	-0.00181584	0.0158119	-2.70197e-05	0.0341483	-0.00922896	0.0040908	-0.0176966	0.00119983
	Std	0.00797968	0.00710281	0.00803235	0.00811723	0.0114607	0.00784371	0.00814412	0.0076127	0.00720884	0.00696095	0.00811145	0.00773555	0.0077186	0.00777538	0.00807817	0.00774012	0.00824084	0.0183486	0.0126163	0.00813826	0.00874831
Sub 6	Mean	0.00663139	0.0120687	0.00984453	0.0125224	-0.00234348	0.000310765	-0.00375158	-0.00402203	-0.0012428	0.00130759	-0.0192977	-0.000318074	0.00944305	0.0172422	0.00589582	-4.14963e-05	-0.0053806	-0.00291175	-0.00341168	-0.00160147	0.00154719
	Std	0.0073153	0.00693403	0.00624487	0.00714492	0.00763465	0.00626418	0.00684574	0.0074022	0.00699431	0.00687554	0.00807643	0.00846388	0.00721389	0.00743446	0.00786971	0.00714445	0.00734228	0.00760116	0.00774086	0.00806116	0.0073302
Sub 7	Mean	0.000575583	0.00513406	0.00235021	0.000648078	-0.00792613	-0.00957606	-0.00365704	2.96648e-05	0.00229552	0.0028784	-0.0036529	0.0107424	0.00197993	-0.0109851	-0.00642158	0.00101275	0.000429736	0.0119302	-0.000597041	-0.00693273	-0.000487101
	Std	0.00689455	0.00770252	0.00824104	0.00771023	0.00821294	0.00753307	0.00638158	0.00707642	0.00685201	0.00649106	0.00771267	0.00720059	0.00865822	0.00756054	0.00694867	0.00863355	0.00676083	0.00699122	0.00791891	0.0068673	0.0074174
Sub 8	Mean	0.0179865	-0.00196669	0.00595155	0.00253208	-0.0152582	-0.0270174	-0.0127587	-5.96809e-07	0.00717828	0.015506	0.00601648	0.00257418	0.0256174	0.0125193	0.00348913	-0.0104006	-0.03473	-0.00119605	0.0125634	0.0275175	0.00180618
	Std	0.00768547	0.00888595	0.00805199	0.00795712	0.00929278	0.00874473	0.00810383	0.00845543	0.0084383	0.00889727	0.00792408	0.0085311	0.00779525	0.00983471	0.00796669	0.00906584	0.00818079	0.00799066	0.00795529	0.00835081	0.0084054
Sub 9	Mean	0.000191579	0.000156811	0.000113369	0.000104679	4.39277e-05	9.18486e-06	-2.55199e-05	-4.29056e-05	-7.76612e-05	-0.000103679	0.000206773	0.000163286	0.000128533	0.000102464	4.17025e-05	2.43452e-05	-2.77171e-05	-6.24254e-05	-8.84756e-05	-0.000131861	3.63206e-05
	Std	1.10361e-06	1.10361e-06	1.10361e-06	1.10361e-06	1.10361e-06	1.10361e-06	1.10361e-06	1.10361e-06	1.10361e-06	1.10361e-06	1.10322e-06	1.10322e-06	1.10322e-06	1.10322e-06	1.10322e-06	1.10322e-06	1.10322e-06	1.10322e-06	1.10322e-06	1.10322e-06	1.10341e-06
Sub 10	Mean	0.000731083	-0.0114412	0.00769964	0.00335135	0.0069924	0.0112991	0.00453603	0.0276035	0.0276375	0.000946695	0.00105075	-0.0178484	-0.00209047	0.0137617	-0.0273533	-0.0671091	-0.023991	0.0068799	-0.0259997	0.0219311	-0.00207062
	Std	0.00708611	0.00999198	0.00655179	0.00697848	0.00647499	0.00772274	0.0127276	0.00606509	0.00636287	0.0187539	0.00692234	0.0131787	0.0103949	0.00691119	0.0083834	0.0123129	0.0065749	0.00983124	0.0131239	0.0137185	0.00950337
Sub 11	Mean	0.000232815	3.47519e-05	4.80204e-05	5.418e-05	-1.82141e-06	-5.94806e-06	1.40622e-05	-0.000130673	-4.30708e-05	2.55215e-05	-0.000378279	7.64119e-05	0.000135265	6.23107e-05	0.000252053	0.000221349	-1.3957e-05	-0.000117676	-0.000147592	-0.000307348	5.18769e-07
	Std	0.000166013	0.000145845	0.000155764	0.000157317	0.000148422	0.000159442	0.000149925	0.000152699	0.000150032	0.000157027	0.000168988	0.000149666	0.000153925	0.000156727	0.000150231	0.000149642	0.00016274	0.000147077	0.000141584	0.000151965	0.000153751
Sub 12	Mean	0.000157177	-9.10273e-05	0.000267604	7.39762e-05	0.00012266	4.61368e-05	-7.87923e-05	-4.50074e-05	2.65119e-05	-0.000140854	-0.000108825	0.000100575	1.69319e-05	0.000203716	1.50614e-05	1.99798e-05	-1.5142e-05	-5.39206e-06	-0.000118706	-0.000165163	1.4071e-05
	Std	0.00016834	0.000161438	0.000173221	0.000164067	0.000150783	0.000162207	0.000148961	0.000159174	0.000188225	0.000160889	0.000161017	0.000162866	0.000170639	0.000159264	0.000147681	0.000157778	0.000143196	0.000164882	0.000159088	0.000164136	0.000161392
Sub 13	Mean	0.000279018	-0.0182663	0.000647317	0.00618606	0.00768653	0.0115434	0.00313001	0.00242634	0.000905201	-0.00756308	0.11662	-0.0786854	-0.0372543	-0.000328401	-0.0204182	0.00945611	-0.000736429	0.0244073	0.0297491	-0.0188347	0.00154749
	Std	0.00621124	0.00652908	0.00762344	0.00727968	0.00669765	0.00762072	0.00772507	0.00638999	0.00633775	0.00642952	0.00683167	0.00749854	0.00628515	0.00804541	0.00677166	0.00621934	0.00579679	0.00969901	0.0173791	0.00853862	0.00759547
Sub 14	Mean	0.0118621	0.00819964	-0.00213312	1.88233e-05	-0.0127646	-0.00905541	-0.00163118	0.00174444	0.0209813	-0.0395514	-0.0247983	-0.00676936	0.015636	0.0272814	0.00479923	0.020045	-0.00165721	-0.0162706	0.0011073	0.00132674	-8.1459e-05
	Std	0.00704307	0.006044	0.00827037	0.00646414	0.00640032	0.00620356	0.00611282	0.00631567	0.00658897	0.013995	0.00778709	0.00709366	0.010614	0.00746436	0.0077516	0.00742337	0.00704157	0.00720476	0.0100532	0.0076444	0.00767579
Sub 15	Mean	0.00132951	-0.000719591	0.0206335	-0.0217883	0.030919	-0.0132337	0.0133254	-0.0540635	-0.0215667	1.65659e-05	0.0483474	-0.0808969	-0.0161955	-0.0118717	-0.00485099	0.0378783	-0.0659742	-0.0253522	0.00431648	0.0548398	-0.00524536
	Std	0.00909967	0.00844956	0.00749411	0.0111094	0.01114	0.00965131	0.00986889	0.0186584	0.00891207	0.00874217	0.00965509	0.0106084	0.00989673	0.0120277	0.0296233	0.0112911	0.00983304	0.0129741	0.0100252	0.00829753	0.0113679
Sub 16	Mean	0.015485	-0.0153827	0.00141849	-0.00139459	-0.0203077	-0.0165243	0.024474	-0.00549539	-0.00604651	0.00299909	0.006639	-0.00956212	-0.00464045	-0.00897311	-0.00283444	0.0131137	0.0138619	0.015019	-0.00268453	-0.00797333	-0.000440449
	Std	0.00930124	0.00515569	0.00520269	0.00508316	0.00536846	0.0160928	0.0055045	0.00518665	0.0061423	0.00832075	0.00541769	0.0122359	0.00565584	0.00497058	0.0054534	0.0046765	0.00499005	0.0101107	0.00630914	0.00505373	0.00681159
Sub 17	Mean	0.0114154	-0.0138571	-0.000186698	-0.00827767	0.00373036	-0.037053	-0.0159719	-0.00441514	0.00210052	0.0475817	0.01749	0.0101079	0.00483335	0.00638	-0.0138127	-0.0195755	-0.00427469	0.00091842	0.00545764	0.029971	0.0011281
	Std	0.00962105	0.00917558	0.00956004	0.0099995	0.00977189	0.00894832	0.00827675	0.0101278	0.0102833	0.0117027	0.0107304	0.0106479	0.00977149	0.00970902	0.0105174	0.0111831	0.0102357	0.0102441	0.00902804	0.0158868	0.010271
Sub 18	Mean	0.011811	0.00267327	-0.00357504	0.00414442	-0.00424907	-0.0122387	0.000322877	0.00553501	0.00125433	0.00738796	0.0157623	-0.00204123	0.0065752	-0.00276535	-0.00547544	-0.00653726	-0.00795271	-0.0227474	-0.0114669	0.0112679	-0.000615737
	Std	0.00964188	0.0116578	0.00849972	0.00766225	0.00749128	0.0102659	0.00700627	0.00661071	0.00728966	0.00736308	0.00705762	0.00815712	0.0073359	0.00872463	0.00749533	0.0127718	0.00675222	0.00705641	0.0070482	0.00664589	0.00812668
Sub 19	Mean	-0.0286482	0.0129162	0.0123017	0.00667327	0.0146166	0.00612437	-0.0109741	-0.00784435	0.00508795	0.0031722	-0.0229029	-0.00578122	-0.00130809	-0.0173648	0.00946534	0.0160939	0.0305079	0.0181172	-0.0156048	-0.0404007	-0.000787636
	Std	0.00678859	0.00724013	0.00704558	0.00708175	0.00746668	0.00657073	0.00701157	0.00704347	0.00589215	0.00726123	0.00584021	0.00611841	0.00694771	0.011212	0.00685582	0.00646238	0.00757787	0.00729546	0.0203447	0.00722638	0.00776414
Sub 20	Mean	0.0103838	-0.000346861	-0.0142409	-0.0232225	-0.0118306	-0.0058477	-0.0264841	0.0105333	0.0178179	-0.00213007	0.00536631	-0.00152939	0.000108893	-0.00878401	0.00047649	0.00406621	0.0172494	-0.00211022	-0.00541663	-0.0136657	-0.00248032
	Std	0.00842367	0.00826602	0.00862298	0.00925495	0.011233	0.0157448	0.0172698	0.0113619	0.0115733	0.0123082	0.00864802	0.0081472	0.00988036	0.0121286	0.0124393	0.0093067	0.0109819	0.0083514	0.0122973	0.0108705	0.0108555
Sub 21	Mean	-0.000402383	0.00209806	0.00353595	0.000481278	-0.00842773	-0.0117174	-0.00232137	0.000418555	0.0114554	0.00792201	0.0246711	-0.00682718	0.00285016	0.000919388	-0.0177654	-0.0263178	0.0148336	-0.0212856	0.0346316	0.0545093	0.00316308
	Std	0.00854529	0.00830319	0.00887169	0.00848608	0.00849336	0.0100596	0.00917765	0.00977742	0.00987091	0.00906397	0.00880894	0.0111101	0.00858766	0.00835057	0.00827863	0.00847339	0.00999713	0.00835844	0.0809454	0.00825476	0.0125907
Sub 22	Mean	-0.0015981	0.0068637	0.00467202	0.00363644	-0.0134551	-0.0071346	-0.00489975	-0.0025642	0.0035779	0.000113325	-0.0183605	-0.00175393	0.0168454	0.0282243	-0.00572523	-0.00488242	-0.00298538	-0.00393652	-0.000906035	0.00230394	-9.8237e-05
	Std	0.00773484	0.00772881	0.0082446	0.00793796	0.00867647	0.00745617	0.00802619	0.00767864	0.00793222	0.00767842	0.00717669	0.00763162	0.0075129	0.00807235	0.00762745	0.00806319	0.00800631	0.00804301	0.00851732	0.00830637	0.00790258
Sub 23	Mean	0.012275	0.00707438	0.00344986	0.0152658	-0.164934	-0.00551784	0.0754586	-0.046156	-0.0351769	0.0175791	-0.0068956	0.0336233	-0.00101656	-0.0267217	-0.0577703	-0.0786382	-0.0179417	0.248328	-0.031766	-0.0314727	-0.0045477
	Std	0.00764026	0.0102905	0.0109885	0.0101063	0.0488256	0.015589	0.132518	0.0479027	0.00789736	0.00991885	0.00829479	0.0084387	0.0078733	0.00789813	0.0152909	0.0117691	0.0137509	0.0189319	0.0788091	0.0116698	0.0242202
Sub 24	Mean	0.00224817	-0.00368699	-0.00361449	0.0116575	0.00112396	0.00444078	-0.000920919	0.00950219	0.00666762	-0.00754385	-0.00036948	-0.00997437	-0.00957723	-0.00173485	0.0207063	-0.00422761	0.00929434	-0.0228606	0.00469959	-0.000422391	0.000270384
	Std	0.00767554	0.00736643	0.00706468	0.0100214	0.0117425	0.00868571	0.00961799	0.0128956	0.00769765	0.0193876	0.0082031	0.00754571	0.00799899	0.0106701	0.00992643	0.0166119	0.00818155	0.01324	0.00874936	0.00689493	0.0100089
Sub 25	Mean	0.175433	-0.116014	-0.0954312	-0.0904884	-0.0546902	-0.0313295	-0.00847969	0.00478661	0.0319326	0.0564989	-2.12928	1.81932	1.44114	1.23275	0.667138	0.493555	0.00377461	-0.320857	-0.541936	-0.949342	0.0794241
	Std	0.00202865	0.00212054	0.00186843	0.00189623	0.00206398	0.00194282	0.00189793	0.00200472	0.00244714	0.00206454	0.0103467	0.0175937	0.0161562	0.0188431	0.0130665	0.0144674	0.0143979	0.0123816	0.0119066	0.0122987	0.00808966
Sub 26	Mean	0.0020054	0.00645666	0.00592543	0.00208409	-8.89355e-05	0.0051873	-0.00182531	-0.00528398	-0.007847	-0.0012404	-0.0263878	0.00226112	-0.007888	0.0112733	0.0350624	0.0195373	-0.002603	0.00458136	-0.0058478	-0.0240567	0.000565277
	Std	0.00936668	0.00911064	0.0089612	0.00947535	0.00853143	0.00904438	0.0081944	0.00841314	0.00781774	0.00984223	0.0101733	0.00909959	0.00948451	0.00906613	0.0101629	0.0117132	0.0113206	0.0112237	0.0105858	0.0101609	0.00958739
Sub 27	Mean	-0.00319741	0.011121	0.00408885	0.000161225	-0.0060229	0.0138115	0.0031762	-0.00292871	-0.00347936	-0.000162484	0.0138845	-0.00664981	-0.002716	0.000759328	0.000682696	0.0102429	-0.00560319	0.0033398	-0.00268765	-0.00690865	0.00104559
	Std	0.00735131	0.0082945	0.00786401	0.00718919	0.00770552	0.00826469	0.00710798	0.00770267	0.00816131	0.00759076	0.0112799	0.00698088	0.00713379	0.0111025	0.00681798	0.00659252	0.00638259	0.00683316	0.00673018	0.00755685	0.00773211
Sub 28	Mean	0.00862067	0.00722457	0.0150257	0.0150159	0.0223392	0.0686353	-0.0504362	-0.0383279	0.0371943	0.0234389	0.0127159	-0.0143188	0.0182735	0.0368867	0.0248617	0.0180396	-0.0334406	-0.00577089	-0.0516178	0.0227872	0.00685735
	Std	0.00863437	0.00845134	0.00772913	0.00834103	0.00911746	0.0272661	0.0103157	0.00977911	0.0162587	0.018845	0.0146154	0.0134003	0.0085765	0.00838111	0.0133476	0.0179386	0.010513	0.0203367	0.0493141	0.00950872	0.0145335
Sub 29	Mean	0.0346132	0.108276	-0.0101738	-0.0939818	-0.00783011	0.049575	-0.0764824	-0.035722	0.0235838	0.0670661	-0.00816575	0.0236696	0.0998788	-0.0328842	-0.041105	0.00491047	-0.026189	0.0411497	0.0585797	-0.0185707	0.00800987
	Std	0.00737574	0.00596467	0.00730336	0.0248635	0.00727279	0.0259926	0.0180407	0.00821112	0.009637	0.00739859	0.00888728	0.00732926	0.00736499	0.00693928	0.00757852	0.00768424	0.00723693	0.0102644	0.00840433	0.00670282	0.0100226
Sub 30	Mean	0.0161801	-0.00951379	0.0115153	0.0111624	0.000198781	0.000320463	-0.0126793	-0.00533103	0.000350096	0.00252578	-0.0125421	-0.00422208	0.00434308	0.00572498	0.00676843	-0.000421163	0.0019186	-0.00190242	-0.00346767	-0.00569905	0.000261472
	Std	0.00751576	0.00663677	0.00576137	0.00531745	0.00683468	0.00781254	0.00839793	0.00553607	0.00551671	0.00569129	0.0091889	0.006957	0.00687619	0.00877135	0.0113681	0.00621961	0.00781954	0.00666911	0.00664883	0.00708345	0.00713113

## Sheet: 6.5Hz
		Trial 1	Trial 2	Trial 3	Trial 4	Trial 5	Trial 6	Trial 7	Trial 8	Trial 9	Trial 10	Trial 11	Trial 12	Trial 13	Trial 14	Trial 15	Trial 16	Trial 17	Trial 18	Trial 19	Trial 20	Mean
Sub 1	Mean	-0.00277675	-0.000132475	-0.00705784	0.00284703	0.0147929	0.0294121	0.0140605	-0.0114226	-0.00653397	9.88106e-05	0.0135872	-0.00397759	0.00175025	-0.000284377	-0.0162251	0.00535771	-0.00858005	0.0451104	0.00291016	-0.0129076	0.00300144
	Std	0.00713985	0.00763784	0.00928792	0.00908116	0.00878601	0.00856479	0.00729543	0.00883392	0.00782846	0.00843372	0.00760484	0.00793898	0.00972638	0.0113163	0.014197	0.0167265	0.0109473	0.0166277	0.0167225	0.0122154	0.0103456
Sub 2	Mean	-0.00572121	-0.00705692	-0.00224353	0.0136597	0.0682751	0.0172871	0.00284723	-0.00469704	-0.00480831	-0.0135582	-0.0296284	0.00514298	0.0149063	-0.0145952	0.0181849	0.0277442	0.0251111	0.0199503	-0.000212576	-0.0239841	0.00533017
	Std	0.00625929	0.00638377	0.00624128	0.00747851	0.0150057	0.00654717	0.00707719	0.00667624	0.00770912	0.00701885	0.00796643	0.00722362	0.00756976	0.0070463	0.00620477	0.00670382	0.00725646	0.0134219	0.0125745	0.00588595	0.00791253
Sub 3	Mean	0.00767981	0.00316629	0.0146183	-0.00172347	-0.0128357	0.000560133	-0.0154136	-0.0271787	0.0221934	0.0241398	0.0287353	0.00741579	-0.0121205	-0.0125883	-0.0285602	0.0113167	-0.00713642	-0.0241318	0.0152022	0.0212273	0.00072831
	Std	0.00780216	0.00657072	0.00669445	0.00626031	0.00794594	0.00933473	0.00746691	0.00741712	0.00689775	0.00612932	0.00696824	0.0061441	0.00663871	0.00606621	0.00769148	0.00724603	0.00572218	0.00798007	0.00871382	0.00606182	0.0070876
Sub 4	Mean	0.0116442	-0.00717629	0.00941394	-0.0197682	-0.0279442	-0.0221011	-0.0278115	0.00707214	0.00777583	0.0145264	-0.0200953	0.0183202	0.0329186	0.0739026	-0.0297616	-0.0203465	-0.01328	0.00668277	-0.0140149	0.025501	0.000272898
	Std	0.00576731	0.00668428	0.0172312	0.00728936	0.00634755	0.0062395	0.00623538	0.0264262	0.00734562	0.00615781	0.00621697	0.00596779	0.00602579	0.00689635	0.00635978	0.00580912	0.0070494	0.00661343	0.00658945	0.00621067	0.00797315
Sub 5	Mean	-0.00771779	0.00983229	0.0187768	0.00891193	0.00748799	-0.00289374	0.000679192	-0.000561079	-0.00169649	-0.00281476	0.0181773	-0.0182286	-0.00117014	0.00214406	0.00278357	-0.00228431	-0.00724393	0.00319654	-0.00628842	-0.016242	0.000242418
	Std	0.00743882	0.00856465	0.00843112	0.00787235	0.00776289	0.00835262	0.00799956	0.00792881	0.00701921	0.00737769	0.00731594	0.00729599	0.00752175	0.00741069	0.00853432	0.00755172	0.00768068	0.0076944	0.0132272	0.00753496	0.00802577
Sub 6	Mean	0.0133288	0.0124447	0.00955579	0.00447405	0.0019187	-0.00384893	0.0001316	-0.003695	-0.00132744	0.000328196	-0.00286573	0.00177839	0.0142047	0.0127603	0.00800663	0.000694939	0.00326575	-0.00641718	0.000135462	-0.00561878	0.00296275
	Std	0.00823448	0.00712052	0.00682882	0.00680366	0.00774957	0.006798	0.00666974	0.00739193	0.00757026	0.00743816	0.00784102	0.0082458	0.00720816	0.00725182	0.00725674	0.00728355	0.00742082	0.00788908	0.00733302	0.00792852	0.00741318
Sub 7	Mean	0.00231168	0.00449678	0.00975136	-0.00313021	-0.00365972	-0.00900779	-0.00573342	-0.00306629	0.00271611	0.00585181	-0.00508598	0.0108316	-0.000447572	-0.00837204	-0.00859019	-0.000942255	0.00210674	0.00682838	0.0114292	-0.00727846	5.04859e-05
	Std	0.00672229	0.00646209	0.00631912	0.00657864	0.00675938	0.00664867	0.00715094	0.00660543	0.00728864	0.00670424	0.00782603	0.00787543	0.00711695	0.00820822	0.00766992	0.00723166	0.0069268	0.00708169	0.00745421	0.00647384	0.00705521
Sub 8	Mean	0.0274936	-0.000918569	0.00876431	-0.011781	-0.0140831	-0.0241715	-0.0294582	-0.00576872	0.0169095	0.0231651	-0.00880254	0.00729235	0.0234465	0.0106926	-0.00269222	-0.0124321	-0.00990806	-0.00400118	0.00311021	0.0207356	0.00087963
	Std	0.00803214	0.0149023	0.00848945	0.00807106	0.00803748	0.00857973	0.00860211	0.00832401	0.00836285	0.00813793	0.00758657	0.00787143	0.00846854	0.00860515	0.00789446	0.00838457	0.00860012	0.00781401	0.00826539	0.00874932	0.00858893
Sub 9	Mean	0.000182883	0.000148131	0.000130771	7.86197e-05	5.26174e-05	3.5238e-05	4.95157e-07	-3.42159e-05	-9.50184e-05	-0.00011235	0.000198023	0.000154603	0.000119847	9.37744e-05	6.77305e-05	6.99109e-06	-1.67642e-06	-5.37674e-05	-7.11024e-05	-0.000123171	3.89211e-05
	Std	1.10361e-06	1.10361e-06	1.10361e-06	1.10361e-06	1.10361e-06	1.10361e-06	1.10361e-06	1.10361e-06	1.10361e-06	1.10361e-06	1.10322e-06	1.10322e-06	1.10322e-06	1.10322e-06	1.10322e-06	1.10322e-06	1.10322e-06	1.10322e-06	1.10322e-06	1.10322e-06	1.10341e-06
Sub 10	Mean	0.00882909	0.00273282	0.0147373	-0.0186619	0.0043328	0.0221385	0.018175	0.0349349	0.00408514	-0.0299208	0.0187787	-0.0101215	-0.0163215	-0.0259733	-0.01427	-0.000435416	-0.0110325	-0.000701951	0.0161409	0.0223661	0.00199062
	Std	0.00909797	0.00912438	0.00596226	0.013183	0.0063472	0.00648121	0.00621268	0.00624604	0.00838467	0.014064	0.00736905	0.00869954	0.0105915	0.00983488	0.00754792	0.012433	0.00961717	0.00986928	0.0120066	0.0104556	0.0091764
Sub 11	Mean	9.41125e-05	0.000106421	4.21353e-05	-3.55448e-05	9.42223e-07	8.11035e-05	-0.000145673	-0.000114313	-9.48117e-05	5.76482e-05	-0.000216999	0.000112157	0.00014082	0.000126988	0.000264627	0.000203356	0.00011574	-6.49789e-05	-6.89991e-05	-0.000305417	1.49657e-05
	Std	0.000151313	0.000142645	0.000150109	0.000143105	0.000150217	0.000157943	0.000167044	0.000149313	0.000152083	0.00015685	0.000142549	0.000157563	0.000152576	0.000149144	0.000159172	0.00016086	0.00014791	0.000154363	0.000141906	0.00013943	0.000151305
Sub 12	Mean	0.00015148	0.000102029	0.000142778	5.0913e-05	0.000177334	3.13526e-05	0.000122968	-0.000142071	-0.000108083	-0.000169591	-3.29439e-05	0.000158383	0.000188697	0.000155989	0.000208938	0.000136853	8.23206e-06	-4.94389e-05	-0.000161513	-0.000113229	4.29538e-05
	Std	0.000163845	0.000171937	0.000161636	0.000161738	0.000139643	0.000153445	0.000161911	0.00014629	0.000182478	0.000174942	0.000155155	0.000156146	0.000142405	0.000162385	0.000150452	0.000171729	0.000146976	0.000155931	0.000151294	0.000147563	0.000157895
Sub 13	Mean	-0.0062241	-0.0108962	-0.00740271	0.01934	0.00719323	0.00269412	0.00882355	0.00151373	0.00072069	-0.00845407	0.114648	-0.0249846	-0.0390993	-0.0165604	-0.0335516	0.0089966	0.00943642	0.0396158	0.0458967	-0.0235958	0.00440552
	Std	0.0065823	0.00749159	0.00676839	0.0060773	0.00609216	0.00647996	0.0115643	0.00680656	0.0127197	0.00672475	0.00662573	0.00639562	0.00579165	0.00614774	0.00573832	0.00578998	0.0062401	0.0339655	0.00714032	0.0163648	0.00887534
Sub 14	Mean	0.0169861	0.00606931	0.00844353	0.00506226	-0.0132951	-0.0150482	-0.00744826	-0.00127047	0.0167482	-0.00874959	-0.0180131	0.00163296	0.0372063	0.0173468	0.00109425	0.0045033	0.00275251	-0.00346618	-0.0121489	-0.00255951	0.00179232
	Std	0.00666161	0.0105324	0.00656122	0.0063086	0.00726357	0.00762241	0.00731527	0.00644623	0.00755146	0.010779	0.0174747	0.00743619	0.00783133	0.00891371	0.00755241	0.00731371	0.0112477	0.00770859	0.0076579	0.0105415	0.00853597
Sub 15	Mean	0.0110697	0.00133523	0.0126053	0.0197123	0.0103122	0.0432882	-0.00110995	0.0130308	-0.00518535	0.019664	0.022913	-0.0545302	-0.0068739	0.00187048	0.049657	0.0294684	0.0396998	-0.0414141	-0.0276866	0.041949	0.00898876
	Std	0.0101831	0.00866103	0.00792138	0.00943313	0.0106785	0.0101546	0.00949685	0.00952775	0.00902255	0.0094192	0.0318058	0.0107649	0.00970928	0.0135591	0.00907887	0.00980913	0.0105672	0.0127277	0.00923772	0.00869226	0.0110225
Sub 16	Mean	0.0155553	-0.00916115	0.00394666	-0.00709304	-0.0211349	-0.0249523	0.0135818	0.0154019	0.00698524	0.00448483	0.00361656	-0.0328304	-0.00551822	-0.0036424	0.0163033	-0.00161531	0.00703382	0.0247179	0.00639789	-0.00652427	0.000277662
	Std	0.00559285	0.00509528	0.00487687	0.00574718	0.00503551	0.00672338	0.00763849	0.0116234	0.00947841	0.00530704	0.0049667	0.00554212	0.00523798	0.00773254	0.00602368	0.00478295	0.00810967	0.00856281	0.00543293	0.0131203	0.00683151
Sub 17	Mean	0.00659912	-0.00630917	0.00402946	-0.0129428	-0.0042367	0.00574557	-0.0235132	0.000297079	0.0135291	0.0308289	0.0156509	0.0117452	0.00731151	0.00444872	-0.0283318	-0.0484562	-0.0297673	0.00358946	-0.00718575	0.0324376	-0.00122651
	Std	0.00900336	0.00940543	0.00978327	0.00973537	0.0100758	0.00867997	0.00989205	0.00962351	0.0097922	0.0105907	0.00962244	0.0105055	0.00970109	0.0105308	0.00945732	0.0108124	0.0257543	0.0101793	0.0104131	0.0101182	0.0106838
Sub 18	Mean	0.018317	-0.00319101	0.00132001	-0.0117253	-0.010887	-0.0021186	-0.0227542	0.001871	0.00520531	0.0079045	0.00485575	-0.0063376	0.0049725	0.0150273	0.0110329	0.00637589	-0.0032298	-0.00612565	-0.0298464	0.012185	-0.000357415
	Std	0.0067431	0.00837162	0.00666033	0.00834606	0.0076141	0.00862404	0.00711975	0.00683708	0.00741645	0.00764768	0.010432	0.0082063	0.0074781	0.0075037	0.00799375	0.00785138	0.00688562	0.00916742	0.00893708	0.00964634	0.00797409
Sub 19	Mean	-0.00881109	0.0116929	-0.00400743	0.0143351	0.0173775	0.0180412	0.00432134	-0.0163144	-2.20379e-05	0.00197623	-0.0283186	-0.00139996	-0.00257564	-0.0116951	0.0217653	0.0426708	0.0380805	0.0304319	0.00108806	-0.0537838	0.00374264
	Std	0.00762869	0.00716426	0.00708633	0.00751711	0.00747789	0.00732907	0.0069901	0.00661113	0.00618028	0.00682998	0.00637236	0.00637368	0.00636071	0.00659991	0.00697675	0.00782044	0.00819356	0.00749793	0.00685706	0.0104406	0.00721539
Sub 20	Mean	0.00655996	-0.00772778	-0.00627288	-0.00868924	-0.00677647	-0.00857552	-0.030326	-0.0420193	0.0127418	-0.0118344	-0.00158478	-0.00818244	-0.00363315	-0.024776	-0.00433942	0.00995	0.00152138	-0.00802643	0.0323325	-0.0181752	-0.00639167
	Std	0.00764784	0.0079013	0.00746464	0.00876214	0.014316	0.00943948	0.0194857	0.00816493	0.0124178	0.00803092	0.00795074	0.00914514	0.0101715	0.00890111	0.00712073	0.011318	0.00874223	0.00830659	0.012764	0.0083434	0.00981971
Sub 21	Mean	0.000433352	-0.00498298	0.00345027	-0.00455678	-0.00895459	-0.011497	-0.00994103	-0.000283357	-0.0038935	0.00362691	0.0170106	-0.00736145	0.00324092	-0.000406715	-0.00938549	-0.0276622	-0.0361424	-0.0381692	-0.01822	0.0548127	-0.00494409
	Std	0.00869431	0.00875037	0.00862032	0.00807718	0.00848814	0.00850952	0.00895614	0.00883229	0.00870695	0.00980523	0.00969324	0.00768576	0.0085674	0.00789787	0.0093818	0.00838533	0.00864938	0.0127965	0.0352385	0.0134699	0.0104603
Sub 22	Mean	0.00261217	0.00797537	0.00294978	0.00748197	0.00491538	-0.00722376	-0.00641254	-0.00214872	0.00149276	0.00122884	-0.016274	0.00327393	0.0201588	0.0166543	0.00237516	-0.00705801	-0.0073309	0.0017383	-0.00230959	-0.00307483	0.00105122
	Std	0.00785629	0.00723398	0.00792939	0.00815106	0.0114898	0.00745544	0.00753543	0.00780414	0.0080896	0.00837419	0.00773677	0.00751517	0.0075745	0.00780455	0.00832707	0.00764387	0.00775709	0.00848141	0.00801787	0.00817755	0.00804776
Sub 23	Mean	0.00103849	-0.00420823	-0.00769464	-0.00705639	-0.0734602	0.0446555	-0.0241798	-0.0586531	-0.00819072	0.0218306	-0.00247314	0.0358854	-0.00104645	0.0303013	-0.0101194	0.0427372	-0.0176357	-0.170959	0.0981301	0.029953	-0.00405725
	Std	0.00897865	0.0089534	0.00858706	0.0113101	0.0110064	0.00854573	0.0918378	0.015628	0.00859677	0.00936074	0.00797399	0.00855319	0.0087568	0.00853984	0.00939017	0.0210183	0.0110005	0.132002	0.02665	0.0385363	0.0227613
Sub 24	Mean	-0.00204371	0.000768236	-0.00979133	-0.0329157	-0.00588048	-0.00282216	-0.000665308	-0.00207234	-0.0229162	-0.0122155	0.00361508	-0.0122503	-0.0018162	-0.00591952	0.00431026	-0.00778187	0.00125001	-0.00815355	0.00509051	-0.00108679	-0.00566484
	Std	0.00751942	0.0123174	0.00822415	0.00829748	0.00880109	0.0104616	0.00783447	0.00755743	0.00811066	0.00967176	0.00754724	0.007035	0.0119607	0.0161217	0.014243	0.00675757	0.00951469	0.0108776	0.00692383	0.00682083	0.00932987
Sub 25	Mean	0.138341	-0.111683	-0.102454	-0.0750855	-0.0589097	-0.0493601	-0.0268282	-0.00289228	0.0489706	0.0617448	-2.21184	1.73036	1.37604	1.1524	0.907197	0.321319	0.257213	-0.217888	-0.394637	-0.882071	0.0929966
	Std	0.0111674	0.0017889	0.00178681	0.00190989	0.00184789	0.00200042	0.00197357	0.00189221	0.00217305	0.00187695	0.0107906	0.0123565	0.0124503	0.0143849	0.0119704	0.0144011	0.011559	0.0115082	0.0139203	0.0134048	0.00775817
Sub 26	Mean	0.0063539	0.000674079	0.00538636	0.000954932	-0.00130663	0.00112875	0.00660459	0.000675512	-0.00222576	-0.00610215	-0.0346286	-0.00161399	0.000462407	0.0132951	0.0255089	0.0130789	0.0159238	-0.011134	-0.00386619	-0.018987	0.000509147
	Std	0.0092859	0.00917202	0.00853945	0.0090376	0.00845662	0.00866133	0.00852676	0.00807433	0.00991964	0.00891883	0.00964862	0.00926614	0.00870151	0.00956429	0.00923981	0.00952213	0.0111017	0.00987006	0.00932902	0.00983427	0.0092335
Sub 27	Mean	0.00209262	0.00368225	-4.85446e-05	0.000912306	-0.0214411	-0.0045541	0.00887156	0.00311003	-0.00197043	0.00290302	-0.0115644	-0.000591281	-0.0012102	0.00167649	0.00204104	0.0108386	0.00965572	0.00713794	0.00628062	-0.00583316	0.000599447
	Std	0.00715445	0.00856217	0.00730576	0.0077193	0.00965039	0.0076156	0.0111733	0.00762924	0.00822503	0.00739316	0.00840977	0.00694319	0.00749936	0.00668778	0.00634896	0.00657698	0.00686479	0.00741497	0.00680095	0.00631249	0.00761438
Sub 28	Mean	0.0143747	-0.0169867	-0.00948846	0.04157	-0.00505336	-0.00388746	0.0260918	-0.0426887	-0.000419046	0.0186814	-0.0572455	0.0422974	0.0343004	0.0403347	-0.0161977	-0.0273974	-0.0222276	-0.00343409	0.0161991	0.0150309	0.00219272
	Std	0.00830657	0.00833587	0.00872387	0.00880085	0.00823488	0.00880707	0.00973056	0.00791678	0.00966929	0.00975453	0.00895745	0.0186025	0.00849153	0.00802981	0.00827412	0.0143654	0.00913646	0.0139659	0.030091	0.00956751	0.0108881
Sub 29	Mean	0.070529	0.114841	-0.0365785	0.00107289	-0.065304	-0.0101418	0.0216512	-0.0010134	0.0461802	-0.0386882	0.013254	0.0302722	0.0660514	-0.0281783	-0.0322971	-0.0243604	-0.0115957	0.025945	-0.00667516	-0.0148491	0.00600579
	Std	0.00898725	0.00641923	0.00990546	0.0078246	0.0118733	0.00897949	0.00876645	0.00920906	0.00873877	0.0120096	0.00918072	0.00759166	0.0315629	0.00706578	0.0183695	0.00688935	0.00630789	0.00808138	0.00820966	0.00690517	0.0101439
Sub 30	Mean	0.00352751	-0.00480321	0.0116065	0.0100017	-0.0029204	-0.000920014	-0.00312174	-0.0121285	0.00325722	0.00644513	0.00228028	-0.00335539	0.00833009	0.00839438	0.0158873	-0.00199059	0.000413216	-0.0015901	-0.0014839	0.000787474	0.00193085
	Std	0.00522618	0.00593071	0.00909249	0.00560464	0.00791192	0.00576704	0.00576902	0.00533012	0.00581496	0.00540927	0.00899971	0.00686652	0.00611345	0.00971319	0.00778363	0.00621568	0.0066842	0.00607711	0.00707052	0.00766274	0.00675215

## Sheet: 21Hz
		Trial 1	Trial 2	Trial 3	Trial 4	Trial 5	Trial 6	Trial 7	Trial 8	Trial 9	Trial 10	Trial 11	Trial 12	Trial 13	Trial 14	Trial 15	Trial 16	Trial 17	Trial 18	Trial 19	Trial 20	Mean
Sub 1	Mean	-0.00507226	0.0080377	0.00831654	-0.0153719	-0.000769982	-0.00510044	0.000997939	0.0178914	0.00145174	0.00933003	-0.0278793	-0.00674939	-0.00933276	-0.00317774	-0.00277362	0.0344684	0.0233356	-0.00785744	-0.00127977	-0.0262387	-0.000388699
	Std	0.00908167	0.00863949	0.0100253	0.0105049	0.00919042	0.010429	0.0107969	0.00942127	0.00948107	0.011743	0.0086353	0.00820269	0.00987355	0.00935598	0.00915387	0.0099446	0.0109275	0.0100644	0.0104042	0.0112198	0.00985475
Sub 2	Mean	0.0161123	-0.0151188	0.00204391	0.00851292	-0.0284318	-0.00186858	-0.0363849	-0.000652321	-0.0250292	0.0335985	-0.013917	0.0303297	0.0201358	-0.0239655	0.0196625	0.013639	0.0131453	-0.0104622	-0.0100932	-0.0167352	-0.00127394
	Std	0.00560056	0.00612598	0.0110566	0.00586572	0.0152195	0.00744466	0.0057694	0.00494576	0.00607356	0.00660642	0.0227748	0.00573318	0.00653177	0.00653283	0.0074264	0.0128094	0.00649631	0.00656046	0.0102608	0.00551812	0.0082676
Sub 3	Mean	0.000633221	0.00414941	-0.00331528	-0.012859	-0.00678213	0.000153388	0.00842346	0.00991492	-0.00605437	-0.0123598	-0.00176194	0.0113689	-0.00248675	0.00306934	-0.00625815	-0.00845717	0.0088163	-0.010213	-0.00588252	-0.000428303	-0.00151647
	Std	0.00672249	0.00718091	0.00681014	0.00701644	0.00692116	0.00757693	0.00725857	0.00714624	0.00731726	0.00671961	0.00655434	0.0107078	0.00737171	0.00694028	0.00658018	0.00703293	0.0069145	0.00688487	0.00774254	0.00763862	0.00725188
Sub 4	Mean	-0.023022	-0.0188634	-0.00344562	0.0167632	-0.00166984	0.0231213	0.00942316	0.000640967	-0.00194041	-0.0276636	0.0382026	-0.000838266	-0.0269276	-0.0385222	-0.0193547	-0.0337854	0.0127769	0.0185086	0.00740044	0.00472961	-0.00322332
	Std	0.00606474	0.00597431	0.0233588	0.00546262	0.00564239	0.0055652	0.00628504	0.0061972	0.00633559	0.00718653	0.00657427	0.00712249	0.00581393	0.00628906	0.00667114	0.00698052	0.00628639	0.00584119	0.00561309	0.00550959	0.00703871
Sub 5	Mean	0.00126566	0.0132697	0.0168172	-0.0173544	0.0222378	-0.0152154	-0.0305316	0.00389088	-0.0159428	0.0262531	0.0024065	-0.00912873	-0.00532227	-0.000983501	-0.00158723	0.00778881	-0.0108177	0.00127317	0.0147793	-0.0116183	-0.000425985
	Std	0.00793207	0.00681339	0.00775467	0.00645398	0.0170093	0.0093098	0.00751728	0.00915652	0.0113192	0.00724905	0.00848068	0.00803365	0.00738841	0.0072185	0.00713869	0.00727027	0.00836996	0.00702463	0.00669579	0.00678215	0.0082459
Sub 6	Mean	-0.00734142	-0.00197657	0.000321165	0.00694555	0.00754184	0.00350295	0.000432252	-0.000388554	6.35308e-06	-0.000832333	-0.0337016	-0.00180733	0.00840489	0.00886909	0.0100102	0.0106349	0.0211988	0.0144602	-0.00362544	-0.0189147	0.00118701
	Std	0.00735655	0.00754666	0.00734482	0.00752335	0.00768449	0.00742864	0.00746402	0.00840223	0.00773941	0.00797296	0.00765058	0.0080881	0.00859031	0.00804291	0.00818948	0.00797342	0.00842182	0.00833558	0.00703096	0.00744502	0.00781157
Sub 7	Mean	0.00205792	0.00516812	0.00103547	0.000667366	-0.00231752	0.00817244	-0.00569585	-0.00301453	-0.000145676	0.00920478	0.046674	-0.0162692	-0.00904654	-0.000141104	0.00143145	0.00306899	-0.0012561	-0.00412036	0.000492886	0.00551206	0.00207393
	Std	0.0075289	0.00714471	0.00707006	0.00777521	0.00750968	0.00699538	0.00737691	0.00746065	0.0075707	0.00730545	0.00933275	0.00694877	0.00775972	0.0064388	0.00640601	0.00588409	0.00655025	0.00703068	0.00620056	0.00633343	0.00713114
Sub 8	Mean	0.0462395	0.027886	0.0148713	-0.0302764	-0.0227789	-0.0443942	-0.0384446	-0.00514701	0.0265117	0.0402187	0.0584112	-0.0156677	-0.0444352	-0.0127959	-0.0253596	-0.00163283	-0.000897581	-0.00866984	-0.0173073	0.0233873	-0.00151407
	Std	0.00687965	0.0158099	0.00700257	0.010429	0.00791113	0.0100706	0.00711029	0.00704574	0.00669327	0.00727491	0.00753875	0.0073714	0.00950289	0.0117157	0.00682958	0.00750303	0.00776346	0.00723966	0.0127973	0.00848989	0.00864894
Sub 9	Mean	0.000200201	0.00016546	0.000130697	8.73271e-05	5.26656e-05	2.66519e-05	6.31861e-07	-5.14209e-05	-6.87549e-05	-0.000120846	0.00020867	0.000156556	0.000121871	0.000104506	6.98243e-05	3.51581e-05	5.11024e-07	-3.4206e-05	-6.88753e-05	-0.000112205	4.52212e-05
	Std	1.10275e-06	1.10275e-06	1.10275e-06	1.10275e-06	1.10275e-06	1.10275e-06	1.10275e-06	1.10275e-06	1.10275e-06	1.10275e-06	1.10188e-06	1.10188e-06	1.10188e-06	1.10188e-06	1.10188e-06	1.10188e-06	1.10188e-06	1.10188e-06	1.10188e-06	1.10188e-06	1.10231e-06
Sub 10	Mean	-0.0391567	-0.0159654	-0.00535974	0.0213289	0.0159185	0.0328564	0.0682422	0.023105	-0.0416705	-0.0419059	-0.0454193	-0.00196744	0.0393939	0.0293049	-0.0919134	0.00286737	0.0500757	0.0415677	-0.00950428	-0.0204628	0.000566757
	Std	0.00603588	0.00617285	0.00723214	0.00753019	0.0121928	0.00738405	0.0090604	0.0120658	0.0172954	0.0105611	0.0086456	0.00760059	0.0215397	0.00830823	0.0236783	0.012671	0.00826905	0.00940242	0.00658925	0.00700076	0.0104618
Sub 11	Mean	2.73865e-06	0.000146843	0.0002027	0.000116854	4.41048e-05	0.000124897	2.05457e-05	0.00010144	-5.2384e-06	-0.000214514	-3.07716e-05	2.7508e-05	0.00018856	0.000283681	0.000208435	0.000128895	-5.32232e-05	-7.65241e-05	1.90056e-05	-0.000198415	5.1876e-05
	Std	0.000160908	0.000165578	0.000150234	0.000161241	0.000183066	0.000158738	0.000151099	0.000154698	0.000150244	0.00014573	0.000184585	0.000158915	0.000155457	0.000144032	0.000172518	0.000153549	0.000165296	0.000157019	0.000176919	0.00015609	0.000160296
Sub 12	Mean	-0.000716898	-0.000139214	0.000402385	0.00051251	0.000550666	0.000564048	0.000464022	1.49312e-06	-0.000204826	-0.00085425	2.56058e-05	7.04814e-05	0.000170263	8.41016e-05	4.96866e-05	8.9712e-05	1.66581e-05	-7.20448e-05	-0.000132334	-0.000129511	3.76277e-05
	Std	0.000213705	0.000176247	0.000210437	0.000187049	0.000163309	0.000175645	0.000163675	0.000173249	0.000176663	0.000162765	0.000170635	0.000169872	0.000164877	0.000171921	0.000166044	0.000173513	0.0001678	0.000180639	0.000169562	0.000175145	0.000175638
Sub 13	Mean	-0.00238444	0.0296853	-0.127638	0.0127322	-0.0413368	0.055794	0.0433645	-0.0240206	-0.02852	0.0491003	-0.0154437	-0.0736753	0.0379681	0.0201723	-0.00206248	-0.0262329	0.0098898	-0.0265277	-0.0254616	0.00208762	-0.00662545
	Std	0.00601989	0.00814474	0.00767347	0.0110655	0.00727908	0.0142452	0.00989069	0.0381448	0.0271829	0.0172929	0.0084923	0.04591	0.00589666	0.0131881	0.00875332	0.00909629	0.00636877	0.00808816	0.0133031	0.0104591	0.0138247
Sub 14	Mean	0.00617497	0.000163852	-0.0055087	-0.0131386	-0.00472554	-0.0028203	0.0169392	0.00609755	-0.00485593	-0.014445	-0.00713342	0.0129171	-0.00103169	0.00226473	0.00794779	-0.0126597	-0.038517	-0.0149047	0.00678148	0.0174804	-0.00214867
	Std	0.00911846	0.00799262	0.00927885	0.0102246	0.00955277	0.00873135	0.0087739	0.0084689	0.00985404	0.012395	0.00927444	0.00801167	0.00876541	0.00912679	0.00776106	0.00757032	0.00842849	0.0117918	0.00793907	0.00818937	0.00906244
Sub 15	Mean	-0.0191667	-0.00500851	0.0158123	0.0309366	-0.0125087	-0.015565	0.0204261	0.0029529	0.0427633	-0.0630543	0.0628578	0.0130687	0.0349263	0.0490619	-0.0240084	-0.0235056	-0.007487	-0.00136013	0.0068311	0.0242387	0.00661057
	Std	0.00936521	0.00952278	0.0088733	0.00954584	0.0104446	0.00924997	0.00904083	0.0100941	0.0591761	0.0142561	0.00904073	0.0096217	0.00965573	0.0100082	0.0098556	0.00944001	0.0142038	0.0174654	0.0164762	0.0112246	0.013328
Sub 16	Mean	0.0252471	0.0141404	-0.0113255	-0.0282171	-0.0153263	-0.0124741	-0.0139021	0.0195716	0.012813	0.00472238	0.00497408	0.000913279	-0.00650773	0.00365059	-0.000595493	0.00219077	0.0183876	0.0149834	-0.0203411	-0.00302345	0.000494063
	Std	0.00580455	0.00636349	0.00555758	0.00541156	0.00536325	0.0054743	0.00509126	0.00525763	0.00514153	0.00524396	0.00786979	0.0063529	0.00954239	0.00514149	0.00558281	0.00514834	0.00558207	0.00525966	0.00526785	0.005503	0.00579797
Sub 17	Mean	0.0390862	-0.027728	-0.0351211	-0.0280899	0.0225397	0.0247647	-0.024337	0.0213921	0.0197527	-0.0224922	0.058113	-0.0176362	-0.022777	-0.010035	-0.0177751	-0.00764999	-0.0266008	-0.0028497	0.00913751	0.0206497	-0.00138283
	Std	0.00864901	0.0124779	0.00852887	0.00899895	0.0102458	0.009287	0.0147374	0.00969588	0.0108391	0.0104223	0.0101337	0.00890653	0.0107394	0.0102651	0.0110162	0.0109963	0.0106762	0.0109911	0.0102235	0.0108389	0.0104335
Sub 18	Mean	0.0225323	-0.000785744	0.00263018	0.00338349	-0.00245268	-0.0242764	-0.0165522	-0.00179689	-0.00571246	0.0120839	-0.00576212	0.0166471	-0.00522395	-0.0173103	0.0256946	0.012685	0.00117452	-0.0121557	-0.00745077	-0.0114918	-0.000706985
	Std	0.00728699	0.00693177	0.00786038	0.0081859	0.00759663	0.0079479	0.00779918	0.00769654	0.00870718	0.0083416	0.00811053	0.00787001	0.00885194	0.00892317	0.0214649	0.00777819	0.0142449	0.00911807	0.00754063	0.0114103	0.00918334
Sub 19	Mean	-0.0341663	0.00701404	0.0198431	0.0210448	0.00872603	-0.00383973	-0.00171675	-0.00870149	-0.00102277	-0.00295108	-0.0191134	0.0164051	0.0227286	0.0195133	-0.00114084	-0.00137637	-0.0318963	-0.0189736	-0.00354965	0.0150897	9.58153e-05
	Std	0.00640568	0.00649666	0.00700372	0.00733422	0.00693231	0.00745753	0.00689288	0.00795218	0.00732237	0.00687795	0.00569455	0.00685466	0.00651928	0.00689609	0.00698355	0.00613704	0.00633288	0.00720338	0.00715394	0.00682793	0.00686394
Sub 20	Mean	0.0101592	0.00557555	-0.014872	-0.0264739	-0.0258275	0.0193336	-0.0369581	-0.0264669	-0.00369342	0.0250542	-0.00396219	0.00382954	0.0163052	-0.0325415	-0.0326107	0.0084397	0.015618	0.00488473	0.00953366	0.00265233	-0.00410102
	Std	0.00724858	0.007381	0.00953047	0.0108956	0.0147269	0.0118491	0.00952611	0.00961477	0.0231169	0.00820683	0.0104566	0.00862149	0.0089504	0.0152471	0.0295051	0.0152453	0.0134005	0.0126972	0.0133097	0.0125251	0.0126027
Sub 21	Mean	0.00476019	0.000944113	-0.00276375	0.00149811	-0.00678057	-0.0024052	-0.000878992	0.00592568	-0.000132603	0.00376667	-0.0121682	-0.00534353	-0.00283269	-0.00168956	0.00530618	0.0198041	0.0115988	0.00862311	0.00204251	-0.0180756	0.000559935
	Std	0.00806137	0.00818754	0.0082058	0.00802001	0.00870808	0.00832202	0.00825203	0.00820315	0.00838354	0.00778448	0.0081735	0.00819008	0.00833103	0.00770469	0.0087335	0.00878001	0.00868363	0.00829636	0.00816836	0.00867925	0.00829342
Sub 22	Mean	0.00778281	0.00405304	-0.00258866	-0.00517688	-0.0107111	-0.00511188	-0.00358363	-0.000415668	0.000570449	0.00756248	-0.00740343	-0.00109289	0.00428618	0.00457029	-0.00407875	0.00216229	0.00101636	-0.00139193	0.00164651	-0.000362173	-0.00041333
	Std	0.00885419	0.00745005	0.00820313	0.00775477	0.00823202	0.00803741	0.00763629	0.0085139	0.00834526	0.00881873	0.00777826	0.00808842	0.00800812	0.00752854	0.00779738	0.00801418	0.00748277	0.0079079	0.00797672	0.00813334	0.00802807
Sub 23	Mean	-9.55156e-05	0.000966767	-0.00834076	0.00310027	-6.2872e-05	-0.00301778	-0.0051756	0.0491004	0.0491594	-0.0263203	-0.0162797	-0.0147997	0.0174924	0.0167994	0.0150073	-0.0469116	-0.0300973	-0.00369525	0.00323697	0.0181777	0.000912212
	Std	0.00881921	0.00837343	0.0075901	0.0125289	0.0102978	0.00811075	0.00721746	0.0147345	0.0142265	0.0100111	0.00749685	0.00740653	0.00815054	0.00714909	0.00791631	0.00886897	0.00843076	0.00942757	0.00734415	0.00694932	0.00905249
Sub 24	Mean	-0.00445752	-0.00644985	-0.0181798	0.0138531	0.0121343	0.0104953	-0.00714906	0.0146724	0.0117849	-0.0139871	0.00377015	0.023953	-0.00381997	-0.0187336	-0.0179609	-0.0119014	0.0110324	-0.00024633	-0.0048835	-0.0173671	-0.00117202
	Std	0.0077667	0.00783654	0.0086206	0.00830124	0.00759665	0.00795054	0.00863462	0.00816563	0.0103996	0.00932008	0.00721247	0.00892139	0.00973873	0.00779006	0.00777259	0.0335334	0.00812181	0.00863723	0.00783229	0.0141991	0.00991756
Sub 25	Mean	0.00170176	-0.0159463	0.00386511	0.0156321	0.0181419	0.00337088	-0.0231101	0.00857247	0.0159454	0.00455454	0.0177403	-0.00340941	-0.0218798	-0.0111571	0.0339961	0.0266479	0.0119194	0.0050758	-0.00919073	-0.0185659	0.00319521
	Std	0.0108338	0.00830388	0.00678202	0.00953029	0.00907039	0.0155124	0.00866947	0.014582	0.0118608	0.0119433	0.00842168	0.0100458	0.00754384	0.00770988	0.00965076	0.00782498	0.0087137	0.00789934	0.00800338	0.0101888	0.00965451
Sub 26	Mean	0.0147559	0.00666511	0.00641014	-0.00675679	-0.0147491	-0.0132821	-0.0178003	0.0072568	0.0109448	0.0131233	-0.0130768	-0.0236545	0.0169212	0.0371604	0.0100945	0.0133812	-0.000888128	-0.00140026	-0.00901919	0.000991967	0.00185391
	Std	0.00796261	0.00881574	0.00851919	0.00882195	0.00922426	0.00833866	0.00858562	0.00947062	0.00833613	0.00889471	0.00839026	0.00886714	0.00880155	0.00950467	0.00763992	0.00826275	0.0104191	0.00868445	0.0111365	0.00931091	0.00889934
Sub 27	Mean	0.0065718	-0.00861826	-0.000224343	0.00629771	0.00308603	-0.00531388	-0.00695291	-0.00396131	-0.00140647	0.00784451	0.0120269	-0.000307918	-0.00850194	-0.000829912	0.000895932	0.00246084	-0.00123017	-0.00141575	-0.00141644	0.00179394	3.9918e-05
	Std	0.0119472	0.01085	0.00971627	0.00928989	0.0103135	0.0107728	0.00815101	0.00971429	0.00983879	0.00951349	0.0112137	0.00793689	0.00927695	0.00815011	0.00805573	0.00842266	0.0087953	0.0083057	0.00757107	0.00899957	0.00934175
Sub 28	Mean	0.0122461	-0.0211964	-0.00224908	0.0058017	-0.00454892	0.00327415	-0.0242713	0.0138768	0.052752	-0.044021	0.00266561	-0.00322532	0.00182101	-0.0263834	0.0427415	-0.0517646	0.0183892	0.00692227	-0.0295662	0.0013917	-0.00226721
	Std	0.0073634	0.00754049	0.00779679	0.00749622	0.00839605	0.0081926	0.0126632	0.0137645	0.0134534	0.00867024	0.00881084	0.00846136	0.0103192	0.0090783	0.0100728	0.0115312	0.0135713	0.00794481	0.0121297	0.00788682	0.00975717
Sub 29	Mean	0.0347006	0.0539878	-0.0102844	-0.032751	-0.0170721	-0.0573598	-0.0428145	-0.00258638	0.00944223	0.0326882	-0.0124832	-0.0643218	-0.0241289	-0.0110266	-0.0109544	0.00105521	-0.0114516	-0.0420696	-0.0192945	0.0072393	-0.0109743
	Std	0.00663517	0.00670598	0.00768481	0.00714627	0.00642968	0.0135548	0.0215737	0.00675298	0.00826508	0.00632565	0.00800452	0.00802241	0.00706972	0.00606433	0.00672008	0.00650343	0.00642585	0.00695783	0.00650464	0.00786598	0.00806064
Sub 30	Mean	-0.00845737	-4.09857e-05	-0.00750902	0.00950731	0.0157917	0.0130182	0.00906938	-0.0126398	-0.00365814	-0.00712926	-0.00430498	0.00819355	0.00504799	0.00502082	0.000321387	-0.00346508	-0.0144481	-0.00869756	-0.0078608	0.0125726	1.65933e-05
	Std	0.00565427	0.00554014	0.00531257	0.00509676	0.00515603	0.00947464	0.00482773	0.00493751	0.0055233	0.0062057	0.00868831	0.00610455	0.00798489	0.00577512	0.00627602	0.00577999	0.00604153	0.00614337	0.00603682	0.00638667	0.0061473

## Sheet: 21.5Hz
		Trial 1	Trial 2	Trial 3	Trial 4	Trial 5	Trial 6	Trial 7	Trial 8	Trial 9	Trial 10	Trial 11	Trial 12	Trial 13	Trial 14	Trial 15	Trial 16	Trial 17	Trial 18	Trial 19	Trial 20	Mean
Sub 1	Mean	0.0112508	0.0190847	0.00110499	-0.0161203	-0.00821761	-0.000113197	-0.000345905	0.0155001	-0.00811914	-0.00325118	-0.017933	-0.0136432	-0.00792559	-0.000785873	0.0335392	0.0336088	0.0076527	-0.00137378	-0.0149566	-0.0216276	0.000366414
	Std	0.00855965	0.00937244	0.00946207	0.00909968	0.00873978	0.0111159	0.0101801	0.0104491	0.00940429	0.00886951	0.00881611	0.00921785	0.00859564	0.00909712	0.00792522	0.0096733	0.00919305	0.00978245	0.011907	0.0105875	0.00950239
Sub 2	Mean	0.0425719	0.00040704	-0.00407607	0.0203909	0.0103019	-0.0336899	-0.0253169	-0.0097088	0.00256191	0.0556969	0.00367007	-0.00812756	0.0155999	-0.0171031	-0.00467293	0.0063198	0.0105929	-0.0127132	0.0509062	-0.0213456	0.00411327
	Std	0.00674174	0.00641738	0.00742272	0.0145059	0.00681959	0.00698104	0.00802039	0.0125239	0.00812377	0.00755945	0.00542969	0.00610808	0.00549538	0.00866311	0.00583703	0.00811985	0.00675226	0.0066069	0.0129069	0.00763488	0.0079335
Sub 3	Mean	-0.00698041	-0.0031963	-0.00333319	-0.0143689	-0.0144079	0.00480166	0.0182637	0.00514757	-0.00138859	-0.0163899	0.0100995	0.00963835	-0.00710486	0.00263523	-0.00231746	-0.00281485	0.00842047	-0.00933024	-0.00344712	0.010928	-0.000757259
	Std	0.0071424	0.00735863	0.00697403	0.00669304	0.00688945	0.00714541	0.00744588	0.00723316	0.00684866	0.00636147	0.00684295	0.00931121	0.00694334	0.00662502	0.00739936	0.00664016	0.00755531	0.00858608	0.00745588	0.00977886	0.00736152
Sub 4	Mean	-0.0293913	-0.0203871	0.025355	0.0103435	0.00414887	0.0110361	0.0184431	0.000672603	-0.0111478	-0.0342031	0.0431338	0.0164723	-0.0198105	-0.0444635	-0.02311	0.054797	0.0151832	0.00557448	0.0156059	-0.00685906	0.00156968
	Std	0.00571293	0.0061895	0.00552412	0.00566897	0.00574482	0.00582449	0.00578309	0.00648898	0.00596917	0.00775528	0.0066356	0.00717857	0.0072247	0.0063294	0.00654823	0.0073678	0.00573418	0.00564273	0.00577039	0.0057942	0.00624436
Sub 5	Mean	0.00543751	0.0106711	0.0185966	-0.0311197	-0.0243395	-0.0278112	-0.00640803	0.0122205	-0.0144058	0.0291657	-0.000568825	0.00325755	-0.00957101	-0.00099853	-0.000573804	0.0125266	-0.00143399	0.00773865	0.00500478	-0.010158	-0.00113847
	Std	0.00692805	0.0127152	0.00662158	0.00686826	0.00619956	0.00742799	0.0114179	0.0204189	0.00947661	0.0264394	0.00822192	0.00756155	0.00839991	0.00718978	0.00717772	0.00712656	0.00656902	0.00699797	0.00716323	0.00644387	0.00936825
Sub 6	Mean	-0.000459056	-0.00134675	-0.00085844	0.00716012	0.00851575	0.00226485	0.00119035	0.000383057	-0.00257855	0.000232248	-0.0220088	-0.00851222	0.0064905	0.00674693	0.00924881	0.0153711	0.0195567	-0.00375093	-0.0112167	-0.0222732	0.000207785
	Std	0.0072908	0.00659171	0.00778176	0.00747785	0.00770788	0.00766236	0.0082958	0.00807459	0.0076875	0.00776337	0.00849791	0.00802476	0.0082386	0.00805042	0.00790317	0.00755751	0.00876562	0.00822887	0.00776583	0.00683431	0.00781003
Sub 7	Mean	0.00306888	-0.000139503	-0.00211276	0.000153525	0.00040892	-0.00873652	-0.00448539	-0.000550013	-0.00180471	0.00931087	0.0115007	-0.016867	-0.0122825	-0.00177	0.0020978	-0.00171888	-0.00668154	-0.00174552	0.0066762	0.00601821	-0.000982968
	Std	0.00726548	0.00756379	0.00860332	0.00706926	0.00682466	0.00731871	0.00740453	0.00765111	0.00776506	0.00751908	0.0140397	0.00619681	0.00607658	0.00643796	0.00666815	0.0066303	0.00655259	0.00632532	0.00692678	0.00672812	0.00737837
Sub 8	Mean	0.0126552	0.0239334	0.00239005	-0.0295412	-0.0340349	-0.0379386	-0.00361501	0.013881	0.021092	0.0286289	0.0383549	0.0113502	-0.0266787	-0.011271	-0.0171299	0.00106145	-0.00595795	-0.014498	0.0143951	0.0267232	0.000689995
	Std	0.00726287	0.00663122	0.00805217	0.00670127	0.00681725	0.00775186	0.00879273	0.00770572	0.00754067	0.00754519	0.0122608	0.00766273	0.00724989	0.00715158	0.00786702	0.013612	0.00741224	0.00826627	0.00723798	0.0147473	0.00841344
Sub 9	Mean	0.00018281	0.000148066	0.000113344	7.86729e-05	6.1323e-05	9.3052e-06	-2.53977e-05	-6.00815e-05	-8.61143e-05	-0.000129519	0.000199933	0.000173883	0.000130534	9.58398e-05	6.11355e-05	1.7825e-05	-8.17457e-06	-6.02087e-05	-9.48654e-05	-0.000120868	3.43722e-05
	Std	1.10275e-06	1.10275e-06	1.10275e-06	1.10275e-06	1.10275e-06	1.10275e-06	1.10275e-06	1.10275e-06	1.10275e-06	1.10275e-06	1.10188e-06	1.10188e-06	1.10188e-06	1.10188e-06	1.10188e-06	1.10188e-06	1.10188e-06	1.10188e-06	1.10188e-06	1.10188e-06	1.10231e-06
Sub 10	Mean	-0.0280665	-0.0107481	0.0108858	0.0236647	0.0243912	0.0653314	0.0139405	-0.0143059	-0.0234395	-0.0394976	-0.0257003	-0.0084027	0.0207817	0.0299579	-0.0742322	0.0615062	0.0466126	-0.00610059	-0.0379626	-0.00122103	0.00136976
	Std	0.00652226	0.00667496	0.00756564	0.00724874	0.00672572	0.00816978	0.0173474	0.0192907	0.00983506	0.00911419	0.00876961	0.00681132	0.00970661	0.0246802	0.017852	0.0137117	0.00665555	0.00698999	0.00858186	0.00759038	0.0104922
Sub 11	Mean	-6.48595e-05	2.11614e-05	0.000264229	4.93479e-05	-1.70827e-05	3.14368e-05	2.67748e-05	8.58953e-05	-1.89798e-06	-0.000231167	-5.64918e-05	-0.000173633	7.85517e-05	0.000107606	0.000251143	4.82149e-05	-4.75151e-05	-7.6457e-05	-0.000152699	-0.000226933	-4.21872e-06
	Std	0.000165916	0.000152176	0.000162242	0.000160494	0.000153444	0.00014925	0.000147914	0.000146989	0.000155351	0.000147421	0.000155455	0.000161594	0.000141723	0.000147094	0.000150375	0.000156306	0.000168352	0.000149837	0.000151073	0.000152423	0.000153771
Sub 12	Mean	-0.000432433	0.000226886	0.00036384	0.000503792	0.000440217	0.00055927	0.000359925	1.39947e-05	-0.000353626	-0.000883151	3.50994e-05	-0.000143318	0.000216365	0.000293413	0.000123611	0.000112223	-2.81635e-05	-2.70591e-05	2.08772e-05	-0.000318264	5.41749e-05
	Std	0.000153244	0.000213126	0.000237856	0.000170029	0.000169418	0.000177332	0.000232521	0.000168246	0.000173162	0.000167025	0.000170835	0.000179508	0.000161177	0.000173608	0.000182575	0.000169226	0.000171893	0.000171386	0.000176614	0.000178943	0.000179886
Sub 13	Mean	-0.00282555	0.0758104	-0.0369885	0.00548109	-0.0388166	-0.0946253	-0.112286	0.0198909	0.0302418	0.0695192	-0.0094487	-0.00196441	0.0370391	-0.0153785	-0.019537	-0.0517839	0.00771177	-0.041305	0.0468435	0.367957	0.0117768
	Std	0.037822	0.0210133	0.0116922	0.0140749	0.00591477	0.0768919	0.0227225	0.00589116	0.0224079	0.022247	0.0104892	0.00736364	0.00659447	0.0245551	0.00796264	0.0346216	0.0136953	0.00746315	0.0356591	0.378693	0.0383888
Sub 14	Mean	0.00296665	0.0131508	-0.0118011	-0.00760614	-0.0139305	0.00407377	0.00745965	-0.0016733	-0.000842607	-0.000200239	0.000619779	0.0111641	0.00535509	0.0104418	0.010334	-0.0337706	-0.0219158	0.00316283	0.00772668	0.0209981	0.000285639
	Std	0.00818822	0.00811439	0.00809288	0.00903859	0.00870964	0.00892204	0.00834443	0.00785595	0.00903332	0.00897174	0.00792712	0.00809951	0.00832613	0.00855812	0.00750774	0.00964203	0.00880481	0.0078652	0.00810325	0.00906018	0.00845826
Sub 15	Mean	-0.0132508	-0.00162925	0.0389118	-0.0269202	-0.0243695	0.0299326	0.0435934	-0.024168	0.0365898	-0.036772	0.0600312	-0.054723	0.0233949	-0.00259479	-0.0187418	-0.032227	0.00218228	-0.00219481	0.00310951	0.0252919	0.00127231
	Std	0.00892454	0.00885196	0.0097889	0.0383564	0.0093812	0.0107908	0.0186741	0.00932473	0.00972497	0.0104427	0.00926829	0.00976997	0.00967442	0.0110313	0.0108074	0.00976194	0.0099953	0.0102382	0.0108126	0.0132445	0.0119432
Sub 16	Mean	0.0230208	0.0019492	-0.0177404	-0.0265552	-0.0166088	-0.0153505	-0.00371358	0.0172946	0.01319	0.00619136	-0.0156888	-0.0131634	-0.000425895	0.00253107	0.00175666	0.0102279	0.0136135	-0.00901646	-0.00182172	0.00430019	-0.00130048
	Std	0.00537675	0.00559329	0.00529629	0.00571331	0.00542638	0.00550856	0.00547834	0.00487577	0.00526966	0.00600216	0.0058036	0.0152344	0.00513033	0.00511622	0.00544368	0.00569424	0.00567086	0.00931597	0.00569983	0.00535861	0.00615041
Sub 17	Mean	0.00881351	-0.0430766	-0.0397326	0.0202038	0.00978733	0.0289797	0.0055287	0.0211836	-0.000728969	-0.0225987	0.0452149	0.0127309	-0.0259045	-0.0102193	-0.0268488	-0.0088457	-0.0221394	0.0136421	0.00597887	0.0201672	-0.000393199
	Std	0.00837412	0.00828686	0.00834535	0.0161923	0.0103946	0.0106283	0.0103781	0.0101275	0.0102141	0.0130372	0.0109968	0.0104555	0.00998271	0.0100343	0.0107459	0.0119868	0.0103147	0.0111358	0.0107885	0.0105307	0.0106475
Sub 18	Mean	0.0173969	-0.0102841	-0.00462861	-0.0127088	0.0030307	-0.0276174	-0.00826543	0.00201906	0.00850846	0.0347521	-0.00460479	0.00727092	-0.0153444	-0.00924179	0.0284325	-0.00945949	0.000679624	-0.0136988	0.00995586	-0.0102124	-0.000700998
	Std	0.00936248	0.0079454	0.00926273	0.00758055	0.00753405	0.00825321	0.00758092	0.00824378	0.00977175	0.0129086	0.00762922	0.00822543	0.00809398	0.00955437	0.0126199	0.0101981	0.0159831	0.00841865	0.0126819	0.00909504	0.00954716
Sub 19	Mean	-0.00513424	0.0149731	0.0297882	-0.0211713	0.00473745	-0.00429453	0.000781984	-0.00631767	9.53712e-05	0.0058007	-0.0141041	0.021456	0.0278479	0.00457861	-0.00867049	-0.0398411	-0.024253	-0.0107615	0.0183899	0.0135781	0.000373971
	Std	0.00690964	0.00695761	0.00723912	0.0108102	0.00639736	0.00676728	0.00681725	0.00712232	0.00829664	0.00697855	0.00664382	0.00935243	0.00665928	0.0159282	0.00842817	0.0401727	0.00670716	0.00673455	0.00615299	0.00654704	0.00938111
Sub 20	Mean	0.035052	0.0172835	-0.000171363	0.00706654	0.0095733	-0.00979358	-0.0543441	-0.00469741	0.0626163	-0.0109858	0.0193141	0.00736804	-0.0238583	-0.0250409	-0.0263196	0.00395047	0.0191374	0.00876523	-0.000823366	0.00575812	0.00199252
	Std	0.00830146	0.00809279	0.0191181	0.0120746	0.00683198	0.0117893	0.0127556	0.00697999	0.0479658	0.027593	0.0115759	0.00894931	0.0142994	0.00725733	0.00985801	0.00636884	0.00650392	0.00993603	0.0145882	0.0151382	0.0132989
Sub 21	Mean	-3.97198e-06	-0.000817557	0.00213972	6.94452e-05	-0.00155966	0.000360651	0.000469555	0.00269812	-0.000528433	0.00469528	-0.0114219	-0.00365959	-0.00236231	0.00095157	0.00976173	0.0245795	0.0133158	0.00731375	-0.0201412	-0.026997	-5.68288e-05
	Std	0.00784432	0.00815029	0.00783638	0.00826422	0.0082395	0.0083203	0.00808543	0.00825018	0.00805235	0.00847973	0.00771029	0.00824994	0.00860619	0.00838381	0.00844301	0.00898527	0.00807228	0.00836778	0.00897458	0.00798761	0.00826517
Sub 22	Mean	0.00143228	0.00357283	0.000562337	-0.00295609	-0.0170129	0.00218074	0.00198053	-0.00511635	0.00126656	0.00772669	0.00556953	-0.00538708	0.00089987	-0.00132346	-0.00026377	-6.91798e-05	-0.00146135	0.00262223	0.00194257	-0.00223954	-0.000303681
	Std	0.00797526	0.00801044	0.00793327	0.00789213	0.00757125	0.0087887	0.00799401	0.00801193	0.00800705	0.00844427	0.00848354	0.00787083	0.0076947	0.00822955	0.007548	0.00775643	0.00755924	0.00837566	0.00826634	0.00816485	0.00802887
Sub 23	Mean	0.012938	-0.010014	-0.0153596	0.00215649	-0.00723888	-0.00330239	0.0191639	0.0558269	-0.0437881	-0.0295351	0.00451889	0.0227032	0.0148138	0.0185515	-0.00356417	-0.0375955	-0.0457299	-0.00422246	0.0525952	0.0123072	0.000761253
	Std	0.00777165	0.00855425	0.00758794	0.00890913	0.00776199	0.0084701	0.0113326	0.013834	0.0195412	0.0108738	0.0102224	0.00852714	0.00769794	0.00714163	0.00773598	0.00881138	0.0117045	0.00761153	0.0222683	0.00704506	0.0101701
Sub 24	Mean	-0.00924409	-0.00810422	-0.0185719	0.0168955	0.00137102	0.00656884	0.00471309	0.01641	-0.0230244	-0.0209964	0.00882386	0.00453414	-0.00692193	-0.0223501	-0.0277887	-0.00441075	0.0238378	0.0050467	-0.0172644	0.0282348	-0.00211206
	Std	0.00938367	0.00829322	0.0189336	0.0072567	0.0132167	0.00871411	0.00845095	0.00802569	0.0121293	0.00841534	0.011534	0.00712525	0.00818998	0.00794152	0.0173312	0.00718457	0.00676968	0.00784133	0.0141825	0.0191659	0.0105043
Sub 25	Mean	0.00177957	-0.00253666	0.000111018	-0.00301283	0.00557183	-0.00325207	0.00656594	0.0220798	0.0289689	-0.0219239	-0.0192534	-6.58799e-06	-0.0167706	-0.020133	0.0306146	0.0131185	0.00887791	-0.0062939	-0.0416281	-0.0110525	-0.00140877
	Std	0.00729284	0.008759	0.0106706	0.0107924	0.00821343	0.0145119	0.00812032	0.00956179	0.00921642	0.0119484	0.0081331	0.008392	0.00836016	0.00705285	0.00706925	0.0135973	0.00707728	0.0089671	0.00945091	0.00810749	0.00926472
Sub 26	Mean	0.0130491	-0.000482535	0.00241751	-0.00737508	-0.0176064	-0.0120696	-0.0183826	0.0137799	0.00748141	0.0138444	-0.0197684	-0.0166127	0.0116693	0.0353197	0.0116125	0.00561491	0.00099564	-0.00776323	-0.00248289	-0.0101307	0.000155512
	Std	0.00855602	0.00846954	0.00852505	0.0087026	0.00902861	0.00848534	0.0097805	0.00894128	0.00898002	0.00925279	0.00887427	0.00861309	0.00911726	0.00870556	0.00803567	0.00890794	0.0086178	0.00879518	0.00880717	0.00891566	0.00880557
Sub 27	Mean	-0.00721612	-0.0072991	0.00258064	0.002325	0.00206307	-0.00228343	-0.00636916	-0.00218717	-0.00172373	0.00842988	0.000738207	-0.00333032	-0.00649692	0.00186756	0.000564347	-0.000995397	-0.00675683	0.00054476	-0.00703343	0.00138567	-0.00155962
	Std	0.0109718	0.00988006	0.0101955	0.00963297	0.0101438	0.0084578	0.00909001	0.00934271	0.0106037	0.00898922	0.00935871	0.00785988	0.00829786	0.00836584	0.00822786	0.00833327	0.00857507	0.00814488	0.0096231	0.00856578	0.00913299
Sub 28	Mean	0.00587913	-0.0156108	-0.00661584	0.00525835	-0.000346849	-0.0424682	0.0152523	0.0127778	0.0209771	-0.0481984	-0.00524299	0.00754473	-0.0009964	-0.0122533	0.0472522	0.054582	0.0153877	-0.0496968	0.0556976	0.000123761	0.00296514
	Std	0.0079411	0.00831642	0.00803982	0.00887386	0.00783276	0.0078363	0.00905211	0.0183718	0.00886236	0.00897471	0.00866294	0.0111597	0.00907082	0.008185	0.0105529	0.011696	0.00792554	0.00879794	0.00928381	0.00966083	0.00945483
Sub 29	Mean	0.0320404	0.0495493	-0.00311197	0.0213672	-0.0252013	-0.0525488	-0.0168647	0.0136592	0.0285648	0.0239772	0.0054991	0.0769144	-0.0136478	-0.00792282	-0.00550652	0.0159013	0.011854	-0.00397325	0.0201962	0.0200667	0.00954063
	Std	0.00624393	0.00775834	0.00799214	0.017693	0.00586152	0.0108085	0.00644455	0.0125424	0.00807261	0.00682578	0.00774998	0.00666108	0.00764705	0.00639732	0.00644533	0.00790694	0.00837657	0.00774204	0.0071382	0.00781872	0.0082063
Sub 30	Mean	0.00354231	-0.00612584	-0.00193454	0.00856076	0.0138143	0.0113254	-0.00257818	-0.00827292	-0.000520582	-0.00673956	-0.0124832	0.00973019	0.00503572	0.00396815	0.00430521	-0.00881691	-0.0139781	-0.0125195	0.0166169	0.013998	0.000846385
	Std	0.00586746	0.0104024	0.00529066	0.00536388	0.00792942	0.00497319	0.00542021	0.00623087	0.00516442	0.00531277	0.006769	0.00694623	0.00560689	0.00563907	0.00622936	0.0060119	0.0055914	0.00599192	0.00636528	0.00624804	0.00616772

## Sheet: 22Hz
		Trial 1	Trial 2	Trial 3	Trial 4	Trial 5	Trial 6	Trial 7	Trial 8	Trial 9	Trial 10	Trial 11	Trial 12	Trial 13	Trial 14	Trial 15	Trial 16	Trial 17	Trial 18	Trial 19	Trial 20	Mean
Sub 1	Mean	-0.00600177	0.0119403	0.0149069	-0.00738901	-0.00546069	-0.0125966	-0.004111	0.00229526	-0.00504281	0.00413594	-0.0125309	-0.000363133	-0.0016654	0.0219876	0.0456066	0.0346137	-0.00674438	-0.0128428	-0.0148866	-0.023835	0.0011008
	Std	0.00791695	0.00988142	0.0098849	0.0104919	0.011414	0.0109013	0.00935614	0.00948258	0.00962501	0.00867957	0.0087451	0.00819379	0.00844423	0.0161702	0.00776471	0.00934981	0.0129875	0.010482	0.0109685	0.0117822	0.0101261
Sub 2	Mean	0.015621	-0.0135162	0.0137182	0.00574775	-0.0415281	0.0311847	-0.0372567	-0.034731	0.00319968	0.0331031	0.00590678	0.0251484	0.0164809	-0.0146664	-0.0128486	0.0113721	-0.0139105	-0.0253694	0.0642717	0.0144954	0.00232114
	Std	0.00707697	0.00661592	0.00660805	0.00589869	0.0166306	0.0211817	0.00807477	0.0173943	0.0141312	0.0126435	0.0052266	0.00604624	0.00674205	0.00651761	0.00712819	0.015336	0.00635561	0.00592219	0.00586976	0.0114498	0.00964248
Sub 3	Mean	0.000783424	0.00709936	0.00212313	-0.0080415	-0.0081221	0.00235313	0.0133785	0.0155819	-0.00264731	-0.0024549	-0.0155367	-0.00654694	-0.00918862	-0.00200955	0.00236253	0.00293449	-0.00489747	-0.00987554	0.000120043	-0.00515422	-0.00138692
	Std	0.00692926	0.00724095	0.00641754	0.00723336	0.00740018	0.00732141	0.00742481	0.00757803	0.00622012	0.0065243	0.00727419	0.00803737	0.0104945	0.00766074	0.00703259	0.00636946	0.00698143	0.00712226	0.00741241	0.00723312	0.0072954
Sub 4	Mean	-0.0297157	-0.0168262	-0.0288169	0.017439	-0.0072092	0.0307955	0.0185429	0.0113691	-0.0167034	-0.0225246	0.0320869	-0.0194839	-0.0262884	-0.0328401	-0.0328941	0.0285791	0.0229067	0.00724063	0.0192309	0.0136968	-0.00157075
	Std	0.00688304	0.00598262	0.00610391	0.00576509	0.00569718	0.00623877	0.00636665	0.00602553	0.00569807	0.0064604	0.00736841	0.00687172	0.0061737	0.00638228	0.00661705	0.00660379	0.00581921	0.00568024	0.0109882	0.00688356	0.00653047
Sub 5	Mean	-0.00682457	0.0189011	0.0207874	-0.0154386	0.00609275	-0.00653686	-0.00776875	-0.00940983	0.00243123	0.0120052	0.00685306	-0.0102798	0.000643592	-0.0030524	0.00616524	-0.0167853	-0.0015734	0.00291734	0.0129114	-0.0282394	-0.000810025
	Std	0.0081984	0.00678361	0.00660647	0.00640413	0.00733791	0.00801787	0.00800709	0.0083536	0.00738441	0.0226398	0.00716894	0.00744616	0.00731843	0.00716148	0.00689044	0.00834732	0.00722968	0.0074028	0.00661452	0.00849283	0.00819029
Sub 6	Mean	-0.000213215	-0.00403691	0.00166474	0.0062199	0.00600637	0.00477536	0.0018133	0.00351186	-0.00213643	-0.00489486	-0.0114263	0.00225646	0.00407181	0.00624587	0.00908366	0.0207293	0.0149826	0.00825267	-0.00864037	-0.0148678	0.0021699
	Std	0.00779487	0.00740975	0.00698729	0.00737052	0.00787498	0.00779472	0.00770968	0.00792954	0.00751105	0.00779949	0.00772617	0.0081813	0.00837537	0.00814579	0.0085765	0.00843524	0.00776379	0.00881563	0.00802448	0.00804432	0.00791352
Sub 7	Mean	0.00441094	0.00296706	0.00199849	-0.00299519	0.00411235	0.00458821	-0.00300947	-0.00163143	0.00167871	0.00508016	-0.0180361	-0.0134518	-0.0151201	-0.000380879	0.0015823	-0.000135919	-0.00167756	-0.00362888	0.00148414	0.00672325	-0.00127209
	Std	0.00748952	0.00710823	0.00748284	0.00742305	0.0077226	0.00822322	0.00716287	0.00748884	0.00759666	0.00721533	0.012143	0.00692728	0.00671264	0.00811775	0.00633232	0.00638079	0.00646062	0.00624683	0.00704806	0.00621083	0.00737466
Sub 8	Mean	-0.0110917	0.0239964	0.0157513	-0.0242927	-0.0311698	-0.0324397	-0.0334201	-0.0024662	0.0237049	0.0337561	0.0349044	-0.0260868	-0.0231653	-0.0220006	-0.0116625	0.00207229	-0.0166339	-0.00949732	0.0139063	0.0121208	-0.0041857
	Std	0.00650005	0.00674632	0.00806691	0.00755024	0.0076732	0.0155484	0.00839557	0.0111163	0.00776624	0.00728145	0.00770161	0.00714156	0.00698123	0.00718442	0.00736085	0.00697214	0.00726214	0.00732121	0.00815212	0.0119347	0.00823283
Sub 9	Mean	0.000191503	0.000156771	0.00013938	9.60005e-05	4.40017e-05	3.53379e-05	-8.05102e-06	-3.4052e-05	-9.47971e-05	-0.000112172	0.000182553	0.000147871	0.000139204	7.84908e-05	4.38119e-05	9.1585e-06	-2.55299e-05	-4.28661e-05	-8.62084e-05	-0.000103541	3.78432e-05
	Std	1.10275e-06	1.10275e-06	1.10275e-06	1.10275e-06	1.10275e-06	1.10275e-06	1.10275e-06	1.10275e-06	1.10275e-06	1.10275e-06	1.10188e-06	1.10188e-06	1.10188e-06	1.10188e-06	1.10188e-06	1.10188e-06	1.10188e-06	1.10188e-06	1.10188e-06	1.10188e-06	1.10231e-06
Sub 10	Mean	-0.033371	-0.0126518	-0.00824661	0.0135689	0.0330828	0.0256313	0.062716	0.022775	-0.0543379	-0.0510096	-0.0138539	-3.52715e-05	0.014177	-0.0254762	0.00256675	0.0461406	0.0393158	0.0150782	-0.0630034	-0.0355758	-0.00112546
	Std	0.00627173	0.00693372	0.00665677	0.00758658	0.00813775	0.00987687	0.0113954	0.00858526	0.0149012	0.0124344	0.00729621	0.0135587	0.0071045	0.0111664	0.00954174	0.007337	0.00753546	0.00743981	0.00883607	0.0084491	0.00905223
Sub 11	Mean	1.46739e-05	4.96039e-05	0.000137322	0.000101018	7.01235e-05	0.000113905	8.99728e-05	-5.28213e-05	-0.000237702	-0.000136292	6.98852e-05	0.000115887	7.94722e-05	0.000229222	0.00016512	-4.26946e-05	5.22564e-05	-3.30675e-05	6.84553e-07	-0.00021398	2.86295e-05
	Std	0.000153401	0.000143649	0.000154292	0.000164127	0.000160139	0.000153793	0.000163908	0.000158449	0.000145803	0.000155982	0.000156546	0.000150191	0.000160352	0.000161367	0.000146944	0.000158118	0.000153811	0.000149492	0.000171809	0.000154598	0.000155839
Sub 12	Mean	-0.000520562	6.6046e-05	0.000296453	0.000496713	0.000521132	0.000528355	0.000364335	0.000159328	-0.000453254	-0.000742384	-6.8583e-05	0.000197387	6.0783e-05	0.000192135	6.60227e-05	0.000166182	4.28968e-05	8.33214e-05	7.05491e-05	-0.000154393	6.86232e-05
	Std	0.000195975	0.00018348	0.000210981	0.000196758	0.000154739	0.000181528	0.000193482	0.000194113	0.000180719	0.00016365	0.000204555	0.00018088	0.000169129	0.000175239	0.000176372	0.000175861	0.000170034	0.000174041	0.000226699	0.000169697	0.000183897
Sub 13	Mean	-0.0210616	0.0226865	0.0526856	0.0196811	0.00813981	0.0408786	0.0708801	-0.0279781	0.0456318	-0.118492	0.0175552	0.0238251	0.0291236	0.00400741	-0.0179374	-0.0046861	-0.0534238	-0.00595393	0.0310363	-0.0290392	0.00437796
	Std	0.00659341	0.00628674	0.00618076	0.0209074	0.0116155	0.0105376	0.0524066	0.0201887	0.00966862	0.0958669	0.0177843	0.00560917	0.0070795	0.0243055	0.0116258	0.00951773	0.00713911	0.00604702	0.0114684	0.00852725	0.0174678
Sub 14	Mean	0.0112308	0.0133122	-0.00548978	-0.0123719	-0.0107829	-0.00869976	0.0167097	0.00588609	0.00232884	-0.00209243	0.0141033	0.00967871	0.0140739	0.00753642	-0.0141693	-0.0411562	-0.0174313	-0.0186356	0.0112045	-0.00048938	-0.00126271
	Std	0.00948901	0.0128434	0.0223931	0.00838446	0.0171401	0.0101782	0.0091074	0.00848624	0.0089475	0.00804873	0.00785684	0.00803475	0.0128653	0.00808709	0.0101771	0.0102523	0.00753163	0.0167884	0.00827207	0.0153917	0.0110138
Sub 15	Mean	-0.0191174	0.000846589	0.00451073	0.0288097	-0.00836883	-0.0322219	0.0228086	0.0402598	0.0194949	-0.124429	-0.0828756	0.0286285	-0.0173694	-0.0349959	-0.0504172	-0.0218995	-0.0137364	0.0128697	0.0531836	0.0221837	-0.00859177
	Std	0.00904419	0.00884832	0.00913233	0.00979658	0.00959087	0.0114398	0.00930778	0.00901027	0.00899665	0.0168794	0.00976855	0.00971219	0.0144225	0.0161995	0.0143379	0.0128318	0.00963286	0.0133975	0.0100994	0.0191873	0.0115818
Sub 16	Mean	0.0252551	0.00685163	-0.00625886	-0.0257471	-0.0146824	-0.0163445	-0.0101954	-0.00400416	0.0154018	0.00677114	-0.0171977	-0.00422648	-0.00663878	0.00632375	-0.00157423	0.0150084	0.0134938	0.00342982	-0.00877634	-0.00844241	-0.00157765
	Std	0.00578625	0.00560321	0.00614949	0.00547263	0.00551972	0.00554147	0.00504613	0.00499241	0.00506058	0.0050401	0.00668741	0.00642094	0.00593012	0.00558473	0.00487198	0.00555245	0.00542038	0.0115325	0.00602864	0.005251	0.00587461
Sub 17	Mean	0.0228259	-0.0334895	-0.0399464	-0.0280839	0.0360779	0.0345802	-0.00375548	0.00669079	-0.0125256	-0.014515	0.0276625	-0.0307814	-0.0269714	-0.00719419	-0.0138612	-0.0237359	0.00117906	0.0138578	0.00443909	0.0165354	-0.00355057
	Std	0.00957719	0.00821963	0.00970453	0.0086666	0.00987547	0.009873	0.00925337	0.00996094	0.00986883	0.0109568	0.00976502	0.00932542	0.00997939	0.01115	0.00962414	0.0104313	0.0113046	0.0200809	0.0103889	0.00975068	0.0103878
Sub 18	Mean	0.0205959	-0.00508633	-0.00790625	0.00486013	-0.012355	-0.0230216	-0.0295089	-0.00928746	0.0123933	0.0124381	0.00798385	0.0126882	-0.0102817	-0.0147728	0.0148851	-0.00441077	-0.00119604	-0.0173815	-0.00425116	0.00345924	-0.00250778
	Std	0.00656654	0.00767413	0.00726065	0.00804559	0.00924809	0.00877885	0.00866778	0.00738747	0.0146452	0.0103454	0.00792053	0.00789207	0.0104456	0.012774	0.0113089	0.0122055	0.0112849	0.0137579	0.00826972	0.0202248	0.0102352
Sub 19	Mean	-0.0216244	0.0204052	0.0175527	0.0245233	0.00367418	3.96607e-05	0.00772809	-0.0104929	-0.00430029	-0.00781893	-0.00171281	0.0212202	0.0222327	-0.00779643	-0.0114142	-0.0220948	-0.0149752	-0.0188766	0.0174701	0.0180031	0.00158713
	Std	0.00661486	0.00617968	0.00643914	0.00653406	0.00751805	0.00743341	0.00682828	0.00721984	0.00762705	0.00653541	0.00727098	0.00701938	0.00671541	0.00638178	0.00759658	0.0079559	0.00637108	0.00730206	0.0103345	0.00662201	0.00712497
Sub 20	Mean	0.0264015	0.0117995	0.00747945	-0.0205512	0.0376137	0.0184704	-0.0606368	-0.000939065	0.0178777	0.0366989	0.00439118	0.0136127	-0.0018537	-0.000353557	-0.0122178	-0.0183421	-0.00945772	0.00795334	-0.00844346	0.0055888	0.00275459
	Std	0.00870791	0.00806574	0.00896191	0.0121915	0.024344	0.0140356	0.0208311	0.0121928	0.0130615	0.0167919	0.00655008	0.00943967	0.00926119	0.011892	0.0220795	0.0183163	0.0136767	0.00711091	0.010236	0.0104319	0.0129089
Sub 21	Mean	0.00326907	0.000186165	-0.00147217	0.0014492	-0.00216391	-0.000752996	-0.00205051	0.00279772	-0.00174903	0.00299372	-0.00645369	-0.00539184	-0.0023412	0.00574786	0.0151549	0.0155683	0.0158289	0.00797463	-0.0105873	-0.0147587	0.00116246
	Std	0.00867434	0.00807043	0.00798393	0.00830079	0.00816031	0.00806313	0.00843388	0.00839341	0.00798438	0.00823216	0.00857412	0.00852852	0.00871515	0.00905911	0.00846762	0.00815549	0.00828849	0.00808913	0.00845149	0.00932503	0.00839755
Sub 22	Mean	0.00889433	-0.000473378	0.00463324	-0.00954658	-0.00651256	-0.0123943	0.000116	0.00237793	-0.00151448	0.00255938	-0.00142504	0.00437283	0.00277062	-0.00146252	0.000364567	0.00169003	0.00282038	-0.00341975	-0.000973395	0.000278296	-0.000342221
	Std	0.00865362	0.00828795	0.00797436	0.0080118	0.0078515	0.00814506	0.00839266	0.00837468	0.00814862	0.00789163	0.00821128	0.0080197	0.00779993	0.00795872	0.00773797	0.00804562	0.00827635	0.00752617	0.00752954	0.00782168	0.00803294
Sub 23	Mean	0.00622748	-0.0172572	-0.0114758	-0.00212032	0.000435728	-2.94725e-07	-0.00133072	0.0607556	-0.0470756	-0.0678848	0.0599846	0.0010831	0.0090645	0.0090461	-0.0221636	-0.025847	-0.0188316	-0.0165589	0.0234048	0.0356529	-0.00124455
	Std	0.0082879	0.00714279	0.00804693	0.00874198	0.00884286	0.00807978	0.0113065	0.0135367	0.0139577	0.0280661	0.00854591	0.00726652	0.00717171	0.00751543	0.00809145	0.00933574	0.0178376	0.00822649	0.0102273	0.0128852	0.0106556
Sub 24	Mean	-0.00570813	-0.0048436	0.00254825	0.0141524	0.0142326	0.0128255	-0.0120315	0.00379026	-0.017905	0.0226515	0.00359179	0.00777893	0.0088355	-0.0169383	-0.00641455	0.00301925	-0.0109262	0.0223374	0.00345765	0.00263487	0.00235443
	Std	0.00811199	0.00813481	0.00986898	0.00896615	0.00807322	0.0092745	0.00736814	0.00752779	0.0087082	0.0295675	0.00650247	0.00750904	0.00904728	0.00681373	0.0115758	0.0076434	0.0133709	0.0069744	0.0114867	0.00854154	0.00975333
Sub 25	Mean	0.00394732	-0.023241	0.00784235	0.0101613	0.018701	-0.017433	-0.00331003	0.00623888	-0.00648613	-0.000689528	-0.0023311	-0.0355503	-0.0179603	0.0243934	0.0189996	0.0233141	0.0042085	-6.85272e-05	0.00807397	-0.0593569	-0.00202732
	Std	0.009868	0.00763776	0.00786043	0.00857795	0.00855572	0.00787942	0.0107561	0.0166364	0.00882743	0.0130875	0.00839047	0.00883319	0.0126331	0.00667952	0.0107178	0.00772555	0.0109622	0.00787177	0.00776874	0.00857278	0.00949209
Sub 26	Mean	0.017054	0.0064864	-0.00147593	-0.00215559	-0.0197415	-0.0167707	-0.0195843	-0.00613079	0.0123013	0.01332	-0.0116817	-0.0228064	-0.00829901	0.00101646	0.0184747	0.00123841	-0.00292945	-0.00599035	-0.00233666	-0.000824788	-0.0025418
	Std	0.00843594	0.00941649	0.00801116	0.00860667	0.00860342	0.00842416	0.00871788	0.00934933	0.00953635	0.00969531	0.00928153	0.00901021	0.00909122	0.00820316	0.00823689	0.0090863	0.00862561	0.00867201	0.0105277	0.00932289	0.00894271
Sub 27	Mean	-0.00439907	-0.0105098	-0.00280206	0.00554642	-0.00370226	-0.00784531	-0.009978	-0.00651968	0.0032515	0.00702612	0.00123833	-0.00991734	-0.00539207	0.00162807	0.00311764	-0.00174648	0.000593111	0.00334723	-0.00441259	-0.00626157	-0.00238689
	Std	0.0115737	0.010951	0.0101018	0.00921852	0.0102954	0.00935336	0.00924404	0.00922305	0.0100635	0.00976715	0.00796136	0.00887485	0.00834112	0.00772985	0.00824492	0.0085183	0.00844116	0.00828446	0.00776262	0.00896858	0.00914594
Sub 28	Mean	0.016563	-0.0226228	-0.0025055	-0.00220997	-0.00230408	-0.00264027	-0.0123127	0.017614	0.0279916	-0.0445411	0.00642814	0.00930387	0.00139745	0.0100307	-0.0782103	0.0214838	0.0174049	-0.0659414	0.0353902	0.00465568	-0.00325123
	Std	0.00769655	0.00913025	0.00822709	0.00823223	0.00856459	0.00804913	0.0192236	0.00886611	0.00891771	0.00886738	0.00880331	0.00963427	0.00951789	0.00852253	0.00995848	0.0079758	0.00846444	0.00900449	0.0854557	0.00802987	0.0130571
Sub 29	Mean	0.0147936	0.0550989	-0.0293513	-0.0571118	-0.0350367	-0.00413106	-0.0374383	-0.0308272	0.0412872	0.0233239	0.0609869	-0.0570021	-0.0207301	0.000569659	0.0345959	0.0265014	-0.0867332	-0.0377936	0.0167178	0.0310231	-0.00456285
	Std	0.00716112	0.00707089	0.00825703	0.0132081	0.012106	0.00675872	0.0140596	0.00870268	0.00769823	0.00681538	0.0101065	0.00817844	0.00633083	0.007208	0.0118228	0.00893167	0.010968	0.0082392	0.00921082	0.00619733	0.00895157
Sub 30	Mean	-0.00437179	-0.00475309	-0.0082928	0.00872516	0.0165021	0.0182563	0.00600486	-0.00563097	-0.00263031	-0.00855382	0.00302497	0.0077896	0.00774598	-0.000800351	0.0077264	-0.00985101	-0.00973183	-0.0134882	0.00589011	0.0145367	0.0014049
	Std	0.0102184	0.00620815	0.0055589	0.00544533	0.00589772	0.0049278	0.00518604	0.00521383	0.00552761	0.00532386	0.00852788	0.00928049	0.00658338	0.00589618	0.00598154	0.0058473	0.00599548	0.00604485	0.00704347	0.00592449	0.00633164

## Sheet: 22.5Hz
		Trial 1	Trial 2	Trial 3	Trial 4	Trial 5	Trial 6	Trial 7	Trial 8	Trial 9	Trial 10	Trial 11	Trial 12	Trial 13	Trial 14	Trial 15	Trial 16	Trial 17	Trial 18	Trial 19	Trial 20	Mean
Sub 1	Mean	-0.00598107	0.00717102	0.0114108	-0.00475955	-0.0132075	-0.00428778	-0.00737412	0.00970905	0.00185715	-0.00259204	-0.013451	-0.00901413	-0.00122033	0.0036345	0.0417523	0.0382932	-0.00797771	0.00867126	-0.00581978	-0.0180542	0.001438
	Std	0.0105743	0.00907894	0.0094548	0.00897727	0.00892666	0.0106715	0.0115646	0.00998792	0.009824	0.00909288	0.0095868	0.00795302	0.0103737	0.00954038	0.0127234	0.00935527	0.0108612	0.0114168	0.00962942	0.0112436	0.0100418
Sub 2	Mean	0.0279489	-0.0121624	-0.00377369	-0.0022688	0.0137715	0.00336224	-0.0434136	-0.0191718	-0.01616	0.0299297	0.00431344	-0.00353197	0.00540725	-0.0177388	-0.00707966	-0.0226608	0.00562225	-0.019485	0.0794492	-0.0543751	-0.00260086
	Std	0.0131773	0.00616308	0.00645586	0.00558913	0.00606155	0.0065747	0.013505	0.00823165	0.00526933	0.00651725	0.00534502	0.0057334	0.0192909	0.0129167	0.0073616	0.0109878	0.0118871	0.00560098	0.0359625	0.00830481	0.0100468
Sub 3	Mean	-0.000204791	-0.000141489	0.00281198	-0.00769569	-0.00992745	0.00489475	0.0165582	0.0132128	0.0182528	-0.00227076	0.00114018	0.0114791	0.00392564	0.00359462	-0.00819268	-0.00454086	-0.00478178	-0.00577116	-0.00157668	0.00873816	0.00197524
	Std	0.00683316	0.00685235	0.00711073	0.00699504	0.00673432	0.00680231	0.00766663	0.00706983	0.00832688	0.0064519	0.00727329	0.00804018	0.00713421	0.0076678	0.00710131	0.00693689	0.00835804	0.00776509	0.00687525	0.00867191	0.00733336
Sub 4	Mean	-0.00827424	-0.030292	0.034069	0.0251033	0.00424683	0.0111355	0.0380667	0.0087419	-0.00755872	-0.0156957	0.039331	0.00426424	-0.0364835	-0.0488207	-0.0343075	-0.0340901	0.0307174	0.00844778	0.00848498	-0.0114187	-0.000716625
	Std	0.00730118	0.00567429	0.00666061	0.00596969	0.00546002	0.00560038	0.0113682	0.00579309	0.00556468	0.011669	0.0059593	0.00611998	0.00647367	0.00646608	0.00586223	0.00601533	0.0058423	0.00649314	0.00552874	0.00543285	0.00656274
Sub 5	Mean	-0.00854609	0.00807716	0.0167355	0.016197	-0.0269714	-0.0219846	-0.00375312	-0.00700082	-8.3988e-06	0.00758046	0.00234991	-0.00123658	-0.00466571	-0.0037098	0.00135005	0.0115815	-0.00122559	0.0066683	0.014922	-0.00246768	0.000194607
	Std	0.00792994	0.00756263	0.00720466	0.00657766	0.00655317	0.0132861	0.00861983	0.0073734	0.0124374	0.00750084	0.00841361	0.0142339	0.00695564	0.00980793	0.00712505	0.00704344	0.0074724	0.00684893	0.00680185	0.00684312	0.00832958
Sub 6	Mean	-0.00837439	-0.000281746	-0.000553249	0.0033992	0.00707029	0.00452168	0.000388473	0.0047014	-7.24367e-05	-0.00302634	-0.0129146	-0.00584849	0.009217	0.00737647	0.010817	0.0141602	0.015525	0.00510087	-0.0113236	-0.0245638	0.000765951
	Std	0.00726064	0.00784202	0.00680357	0.00762186	0.00755712	0.0077548	0.0079258	0.00787238	0.00763997	0.00750284	0.0079842	0.00832176	0.00848401	0.00817557	0.00828052	0.00823174	0.00833238	0.00797056	0.00736376	0.0080149	0.00784702
Sub 7	Mean	0.00385891	-0.000108127	-0.00414034	0.000456578	0.00214399	-0.00570221	-0.00347807	-0.00530356	0.000215525	-0.000882438	0.00539052	-0.0143377	0.00445496	0.000150748	0.00026516	0.000136928	-0.00335703	-0.00129103	0.00145587	0.00596538	-0.000705295
	Std	0.00751575	0.00717504	0.00751772	0.00775929	0.00761764	0.00753002	0.00738985	0.0073675	0.00742528	0.00750186	0.00689978	0.00666036	0.00654079	0.00613754	0.00658846	0.00645116	0.0070358	0.0070653	0.00739932	0.0065629	0.00710707
Sub 8	Mean	0.028851	0.0265995	-0.00707027	-0.013083	-0.0354123	-0.0426371	-0.0296377	-0.0135635	0.0181017	0.032826	0.0406511	0.0203821	-0.0369309	-0.0186105	-0.0188321	-0.016205	-0.0181972	-0.0148765	-0.00100396	0.0499463	-0.00243511
	Std	0.00879906	0.00636509	0.00800011	0.00857619	0.00646058	0.00814267	0.00728426	0.00758437	0.00739481	0.00777843	0.00715021	0.00810024	0.00771569	0.00685035	0.0070907	0.00824793	0.00802087	0.00708647	0.00831973	0.00831872	0.00766432
Sub 9	Mean	0.000208961	0.000174127	0.000122014	0.000104687	7.00122e-05	1.79785e-05	-1.67275e-05	-4.27444e-05	-7.74377e-05	-0.000103499	0.000191229	0.000165236	0.000113186	8.71669e-05	5.24785e-05	2.64916e-05	-1.68633e-05	-5.1539e-05	-7.75418e-05	-0.000129544	4.08834e-05
	Std	1.10275e-06	1.10275e-06	1.10275e-06	1.10275e-06	1.10275e-06	1.10275e-06	1.10275e-06	1.10275e-06	1.10275e-06	1.10275e-06	1.10188e-06	1.10188e-06	1.10188e-06	1.10188e-06	1.10188e-06	1.10188e-06	1.10188e-06	1.10188e-06	1.10188e-06	1.10188e-06	1.10231e-06
Sub 10	Mean	-0.0440517	-0.0194031	0.000491207	0.0125098	0.0233037	0.0440836	0.045293	0.0252621	-0.052006	-0.060273	-0.0118255	0.00331166	0.0201559	-0.00812782	-0.0406816	0.105405	0.0245891	-0.00784807	-0.0814082	-0.00113984	-0.00111801
	Std	0.00661374	0.00637678	0.00666355	0.00766136	0.00733826	0.00999294	0.0270684	0.00742697	0.0137198	0.0094065	0.0074608	0.00782911	0.00843974	0.0297882	0.0143946	0.00739687	0.00813585	0.00654746	0.00722022	0.00770993	0.0103596
Sub 11	Mean	-8.17411e-05	0.000140617	0.000179252	0.000152758	0.00014471	-2.81575e-05	5.39639e-05	-4.4587e-05	4.90114e-06	-0.00011947	-1.22651e-05	-1.49191e-05	0.000182834	0.000229112	0.000275465	0.000134339	-1.63684e-05	-5.38859e-05	-5.73712e-05	-0.000267208	4.00989e-05
	Std	0.000147233	0.000163962	0.000164408	0.000154009	0.000146534	0.000157187	0.000153762	0.000148298	0.000162828	0.00015429	0.000160924	0.000164661	0.000151978	0.000144173	0.000154967	0.00015673	0.000157077	0.000152278	0.000160368	0.000163391	0.000155953
Sub 12	Mean	-0.00105278	-0.000322364	0.000388651	0.000481506	0.000537058	0.000699667	0.000191713	0.00013388	-0.000336431	-0.000628577	-0.000165495	6.81539e-05	0.000148958	5.06577e-05	8.71339e-05	0.000198836	-2.7178e-05	1.63752e-05	-0.000205259	-0.000193613	3.54462e-06
	Std	0.000158869	0.000186365	0.000217369	0.000231878	0.000168874	0.000165921	0.000165722	0.000160592	0.000178837	0.000180124	0.000179702	0.00016076	0.000161841	0.000183144	0.000170994	0.000175564	0.000168428	0.000174429	0.000171758	0.000191614	0.000177639
Sub 13	Mean	0.0148754	0.00708198	-0.0535248	-0.0126106	0.0257651	0.0690893	-0.00880736	0.0929053	0.036094	-0.0519758	0.018176	-0.00628786	0.0519691	-0.0489802	-0.050815	-0.0143665	-0.0666233	-0.000252744	-0.000857209	-0.00560579	-0.000237549
	Std	0.0180036	0.00716445	0.0176887	0.0172311	0.0150274	0.0221638	0.0331703	0.0485197	0.0302196	0.12144	0.0120294	0.00964363	0.00795432	0.0274778	0.0654442	0.0106332	0.0148781	0.0155786	0.00954396	0.0066496	0.0255231
Sub 14	Mean	0.00245568	0.00512513	-0.00491635	-0.0100782	-0.0135932	0.00313086	0.0107564	0.0101027	0.00345174	0.00399615	0.0100968	0.0154967	-0.00263123	0.00585814	0.00822666	-0.00667893	-0.0228995	-0.00824049	0.0082517	0.0319171	0.00249139
	Std	0.00841952	0.00840839	0.00878777	0.00844381	0.0086763	0.00848739	0.0103491	0.00858784	0.0100493	0.0084692	0.00845816	0.00811104	0.00850879	0.00908411	0.00779247	0.00810664	0.00863558	0.0105611	0.00752458	0.00804228	0.00867516
Sub 15	Mean	-0.0222731	-0.00801135	0.0312646	0.0446743	-0.0333003	-0.004339	0.0276571	0.0450129	0.0340799	0.0205681	0.0519143	-0.015759	0.0477635	0.0268359	-0.0201045	-0.0365642	-0.00972392	-0.00095726	0.0374195	0.0285526	0.0122355
	Std	0.00961284	0.00916411	0.0105173	0.00957186	0.0108149	0.0172832	0.0107326	0.00877241	0.0121478	0.0094846	0.0116383	0.00978503	0.0100914	0.0095601	0.01094	0.0203454	0.00946848	0.0110841	0.0286432	0.0130515	0.0121355
Sub 16	Mean	0.0251796	0.0227504	-0.0124585	-0.0203902	-0.0267773	-0.012619	-0.0115805	0.0264671	0.0116182	0.00992073	-0.013948	-0.0147245	-0.00656164	0.0347137	-0.0012129	0.00411989	0.0172552	-0.0287652	-0.0169511	-0.00515054	-0.00095573
	Std	0.00636036	0.00575638	0.00601623	0.0056016	0.00536742	0.00528823	0.00503698	0.00612057	0.00504249	0.00521758	0.00585375	0.00570353	0.00513213	0.0177291	0.0050859	0.00477154	0.00519987	0.00771883	0.0049201	0.00567287	0.00617977
Sub 17	Mean	0.0463175	-0.00268245	-0.0414583	-0.042457	0.00774563	0.0255618	-0.0069746	0.0194963	0.000429431	-0.0122252	0.0338569	-0.00945902	-0.0183438	-0.0100215	-0.0395736	-0.00694292	-0.00997364	0.0140632	0.00344267	0.0240489	-0.00125748
	Std	0.0136592	0.00865947	0.0080478	0.00855927	0.0154628	0.010281	0.00945748	0.00998662	0.0158557	0.0103743	0.016783	0.0100298	0.0108006	0.0106266	0.0102776	0.0107522	0.0102818	0.0103181	0.0116931	0.0105023	0.0111204
Sub 18	Mean	0.0107416	0.00763207	-0.00450141	-0.00859669	-0.00138613	-0.011315	-0.00845412	-0.0024819	-0.00814365	0.0150032	-0.00787424	0.01038	-0.0129256	-0.00703846	0.0120691	0.0023106	0.0179396	-0.00444542	0.00251952	0.0247812	0.00131071
	Std	0.00709513	0.00817762	0.00733081	0.00826287	0.00813465	0.00870093	0.00766428	0.00783632	0.0106889	0.00881143	0.008496	0.00796307	0.0112301	0.00807761	0.00821919	0.0081485	0.0260959	0.00998316	0.0098099	0.0254749	0.0103101
Sub 19	Mean	-0.0371729	0.000516042	0.0262261	0.0273341	-0.00763635	-0.0113641	0.00639824	-0.0075964	-0.0130781	-0.00974206	-0.0116147	0.0122633	0.0199789	8.03842e-05	-0.0196718	-0.00612261	-0.0254619	-0.00281387	0.00723093	0.0137649	-0.0019241
	Std	0.00696462	0.00700618	0.00688732	0.0136128	0.00810077	0.00742331	0.00722578	0.00694911	0.00620624	0.00665718	0.00703776	0.00685489	0.00652138	0.00779393	0.00610539	0.00681057	0.00704603	0.007611	0.00647475	0.00666561	0.00729773
Sub 20	Mean	0.00408662	0.0228047	-0.009269	-0.0277156	-0.0183766	0.000334057	-0.0487237	0.0458058	-0.0185429	0.0151362	-0.00331993	0.0168279	0.0209308	-0.0397878	0.00445004	0.00787335	0.00356668	0.0134267	-0.00193078	0.000389114	-0.000601714
	Std	0.00704573	0.00710589	0.00829819	0.0095838	0.0169147	0.00985929	0.0103869	0.0152769	0.00743525	0.00860949	0.00654611	0.00731389	0.0109297	0.0135377	0.0123769	0.0118151	0.0116991	0.00992147	0.0155881	0.020991	0.0110618
Sub 21	Mean	0.000399457	0.00109422	-0.00367324	0.000711104	-0.000292112	-0.0017275	-0.00245861	0.00193124	-0.00095884	-0.00763813	-0.00953456	-0.00358296	-0.00361541	0.00344082	0.0138039	0.0278519	0.0160883	0.00197284	-0.00250862	-0.0297247	7.89549e-05
	Std	0.00825407	0.00815084	0.0077581	0.00830676	0.00855091	0.00807088	0.00922004	0.0084618	0.00821005	0.00884594	0.00782801	0.00870662	0.00845365	0.00908184	0.00857797	0.0108563	0.00947822	0.00852976	0.00811945	0.00838684	0.0085924
Sub 22	Mean	0.0149665	-0.000315407	-0.00288462	-0.00396829	-0.0144141	-0.00657262	0.00384447	0.00645768	0.00274044	0.00340463	0.00771441	-0.00658424	0.000635284	-0.00214652	-0.00315391	0.00468841	-0.000315498	0.00132102	0.00168389	-0.00346258	0.000181945
	Std	0.00939406	0.00794556	0.00770281	0.00767989	0.00924855	0.00807678	0.00822878	0.00855321	0.00806046	0.00770202	0.00783208	0.00784276	0.00749858	0.00799524	0.00810954	0.00794818	0.00820553	0.00822847	0.00789198	0.00783312	0.00809888
Sub 23	Mean	-0.00602446	0.012311	-0.0131244	-0.0101332	-0.0091469	-0.00540942	-0.00181896	0.0440466	-0.0212166	0.0163318	0.022201	-0.011737	0.0134808	0.0167197	-0.0145894	-0.0319121	-0.0600263	-0.0115928	0.020365	0.016771	-0.00172522
	Std	0.0079916	0.00754207	0.00779956	0.00761136	0.00751542	0.0115287	0.0109634	0.0170439	0.0158629	0.036932	0.00773372	0.00980379	0.00714021	0.00722865	0.00840208	0.0165074	0.00950638	0.00766277	0.0132909	0.0155769	0.0116822
Sub 24	Mean	-0.00454531	-0.00990329	-0.0115304	-0.00967245	0.0209609	0.0105192	-0.0070806	0.0102495	-0.00300931	-0.0123905	0.00853948	0.00369719	-0.00612046	-0.018043	-0.0355377	-0.0151883	0.0198603	0.0188639	-0.00431351	-0.00229573	-0.00234701
	Std	0.00787936	0.0075057	0.011788	0.0079809	0.00749711	0.00757615	0.00782123	0.00726775	0.0149426	0.0105043	0.00735939	0.00853756	0.00736673	0.00838851	0.00849253	0.00905142	0.00939966	0.00781926	0.00732809	0.00756103	0.00860336
Sub 25	Mean	0.0110555	0.0112224	0.0254023	0.00735722	0.00224299	0.0039283	-0.00917242	-0.00647036	0.0335349	-0.0166483	-0.0134905	-0.0101786	-0.0127356	0.024628	0.0290535	-0.0112112	0.011241	0.0144112	0.00657819	0.0236358	0.00621921
	Std	0.0104921	0.00754702	0.0132453	0.0100907	0.00991104	0.0104398	0.00966899	0.00746728	0.0110298	0.0116355	0.0074144	0.00672207	0.0101136	0.00765993	0.00919697	0.0126462	0.00749316	0.0115648	0.015018	0.0124785	0.0100918
Sub 26	Mean	0.0158561	0.0309743	-0.00113977	-0.00262187	-0.00859269	-0.0179902	-0.0127964	-0.00343084	0.0121298	0.0146663	-0.01875	-0.019059	0.0485026	0.0140104	0.0147284	0.00864707	-0.00288223	-0.00811346	-0.0180497	-0.0139299	0.00160795
	Std	0.00860189	0.00891169	0.00823375	0.00852913	0.00836007	0.00868965	0.00896213	0.00825904	0.00885564	0.00917257	0.00904248	0.00947594	0.00969599	0.0086612	0.00781653	0.00872117	0.00888317	0.00848578	0.0137016	0.00874826	0.00899038
Sub 27	Mean	0.0246983	-0.00740988	0.00105896	-3.52004e-05	-0.00254068	-0.00565832	-0.0087357	-0.00513556	-0.00317562	0.00207538	-0.00391884	0.0015381	-0.00576033	0.00273348	-0.000838622	0.00426006	-0.0024755	0.00265547	-0.0014637	0.00268594	-0.000272113
	Std	0.0134634	0.0106401	0.0104811	0.0102626	0.010145	0.00889199	0.0092248	0.0108326	0.0105591	0.00968591	0.00829508	0.00902342	0.00886698	0.00829634	0.00890862	0.00872009	0.00813947	0.00802279	0.00801319	0.00817243	0.00943225
Sub 28	Mean	0.0144405	-0.0104041	-0.00247034	-0.00736475	4.27098e-06	-0.00862622	0.0162289	0.0111534	0.0623844	0.0390688	0.0021434	0.00391007	-0.0353578	0.00546778	0.0619237	-0.0180572	0.0107704	-0.0475128	0.0253439	0.00366131	0.00633538
	Std	0.00808267	0.00764808	0.00774649	0.00775393	0.00846298	0.00825369	0.00847043	0.00803258	0.00792981	0.0116219	0.008211	0.0097744	0.00791672	0.00870041	0.0122952	0.0101731	0.00847279	0.0102479	0.0126346	0.00763419	0.00900315
Sub 29	Mean	-0.0121549	0.0408497	-0.0149751	0.00364893	-0.0266907	-0.0174196	-0.0110413	-0.039756	0.00326257	0.0378659	0.0347031	0.0678379	-0.022209	-0.00311899	0.0104432	0.00510355	0.03596	-0.0212594	-0.00662083	0.0307883	0.00476087
	Std	0.00854088	0.0078239	0.00788956	0.0116111	0.0511233	0.0115335	0.00922823	0.013201	0.0183782	0.00657037	0.00757456	0.00860618	0.00638771	0.00643152	0.00817315	0.0066975	0.00666155	0.00722196	0.00619902	0.0070645	0.0108459
Sub 30	Mean	-0.0197283	-0.00147365	-0.00894171	0.00833463	0.00930403	0.0126023	-0.00149997	-0.0112776	-0.00204066	-0.00419285	0.00155288	0.0148581	0.00628651	0.00325311	0.00750666	-0.00801593	-0.00769767	-0.00909834	-0.000634479	0.0106708	-1.16118e-05
	Std	0.0126066	0.0100753	0.00744135	0.0050589	0.00565331	0.00563957	0.00544675	0.00538937	0.00533173	0.00567116	0.00617598	0.00560778	0.00618005	0.00635043	0.00572569	0.00589162	0.00596909	0.00663286	0.00627418	0.00590319	0.00645124

## Sheet: 40Hz
		Trial 1	Trial 2	Trial 3	Trial 4	Trial 5	Trial 6	Trial 7	Trial 8	Trial 9	Trial 10	Trial 11	Trial 12	Trial 13	Trial 14	Trial 15	Trial 16	Trial 17	Trial 18	Trial 19	Trial 20	Mean
Sub 1	Mean	-0.00614688	-0.00720902	-0.00391784	0.0123123	0.0173253	0.0087737	0.00373647	0.00817948	0.00594815	-0.0126482	-0.0127387	-0.00831245	0.0134835	0.0290182	0.0451498	0.00894762	-0.00680849	-0.00123621	-0.00404179	-0.0437981	0.00230084
	Std	0.00831985	0.0100869	0.00775279	0.00872113	0.00888479	0.00958412	0.0117374	0.0101939	0.00803454	0.00896596	0.00739363	0.00864789	0.0118016	0.00821112	0.018213	0.0214879	0.0107076	0.0128404	0.0107351	0.0162968	0.0109308
Sub 2	Mean	0.0156879	-0.00248703	0.00386343	0.00415678	-0.000491052	-0.0012533	-0.00204922	0.0124319	-0.000731964	0.00886863	-0.00664955	0.0300306	0.0217953	0.0177748	-0.0179423	-0.0141053	-0.00252499	-0.000611761	-0.0201828	0.00704216	0.00263111
	Std	0.0069935	0.00591172	0.00648495	0.00686956	0.0062907	0.0062858	0.00625826	0.00704482	0.00684389	0.00997249	0.00564188	0.00523605	0.00545565	0.00551751	0.00616185	0.00494087	0.00510982	0.00670521	0.00632879	0.00736899	0.00637112
Sub 3	Mean	-0.0118733	0.000382732	-0.00401088	0.00130287	0.00862599	-0.0115311	-0.00211918	0.00458952	-0.00747711	-0.00895479	0.00252696	-0.0021195	-0.00520441	-0.00401131	-0.0116893	0.00832509	0.00257712	-0.00132843	0.00729113	0.00340462	-0.00156466
	Std	0.00743419	0.00720294	0.0064628	0.00660107	0.00675508	0.00744453	0.00634414	0.0068711	0.0063691	0.00618403	0.00631905	0.00650082	0.00771687	0.00633168	0.006772	0.00736989	0.00701969	0.0067894	0.00698684	0.00726705	0.00683711
Sub 4	Mean	-0.00682391	0.0296572	0.0206911	-0.014537	-0.0138752	-0.0140646	-0.00525334	0.020942	0.0238651	0.0127763	-0.0390661	0.0253963	0.0433764	0.0618697	-0.0364392	0.00239697	0.0114261	0.0114723	-0.0365177	-0.00354314	0.00468747
	Std	0.00664859	0.00615543	0.00607008	0.00638122	0.00613943	0.00601492	0.00591344	0.0106923	0.00600381	0.00684644	0.00679969	0.00568593	0.00697777	0.00568702	0.00674517	0.00551481	0.00603229	0.00604353	0.00788063	0.00517301	0.00647028
Sub 5	Mean	0.00143799	-0.00329202	0.000345724	0.0102483	0.0135476	-0.0116124	0.000792532	-0.0067995	-0.00583356	0.0217176	0.0054717	0.00605167	0.00465624	-0.00503854	-0.0281481	0.000338214	-0.00411288	0.000957925	-0.00492413	0.021133	0.000846871
	Std	0.00761657	0.007123	0.00785655	0.00808836	0.0079856	0.00775422	0.0141753	0.00721591	0.00793026	0.010661	0.00705282	0.00726697	0.00780296	0.00800381	0.00803629	0.00724323	0.00813076	0.00780455	0.00798079	0.00822097	0.0081975
Sub 6	Mean	-0.00772905	0.0026769	0.00646498	-0.000628005	0.00148735	-0.000686259	0.00200656	-0.000204083	0.00096699	-0.00718556	-0.0156827	0.0105746	0.00964716	0.0091489	0.00537498	0.00105931	-0.000946516	-0.00394142	-0.00282667	-0.00026256	0.000465745
	Std	0.00756777	0.00757894	0.00766182	0.00823776	0.00870623	0.00889304	0.00853067	0.00886513	0.00904888	0.0085929	0.00894255	0.00878163	0.00841669	0.00886758	0.00840454	0.00854267	0.0086497	0.00857097	0.00823995	0.00912605	0.00851127
Sub 7	Mean	0.00952125	0.00846384	-0.00514156	0.00172927	0.00149236	-0.00733666	-0.000323876	0.00145854	0.00509657	0.00220107	-0.0070879	0.011055	0.000535769	-0.0129681	0.0109929	0.00808003	0.000773951	0.000855161	-0.00226729	-0.00228736	0.00124215
	Std	0.00867772	0.00784998	0.00820563	0.00774526	0.00823221	0.00695585	0.00791173	0.00759357	0.00772703	0.00857994	0.00603814	0.00582454	0.00528338	0.00637535	0.00542176	0.00648062	0.00566898	0.00544323	0.0055986	0.00552209	0.00685678
Sub 8	Mean	0.0609232	0.0139627	0.00182267	-0.0278573	-0.0347098	-0.0201919	-0.0300358	-0.00240311	0.00379465	0.0574694	0.061419	-0.00293851	-0.0331309	-0.0398152	-0.033687	-0.0314375	-0.00925799	0.00515902	0.0370635	0.00518058	-0.00093352
	Std	0.00644175	0.00721087	0.0067409	0.0122142	0.0069062	0.00722522	0.00724655	0.00735941	0.00691325	0.00686447	0.00823425	0.00742438	0.00742141	0.007687	0.00779592	0.00780437	0.00815421	0.00766656	0.00791862	0.0131976	0.00792135
Sub 9	Mean	0.000200105	0.000165399	0.0001394	8.73448e-05	6.13616e-05	1.80287e-05	-7.97987e-06	-5.13e-05	-6.86497e-05	-0.000129297	0.000189299	0.000145894	0.00011116	7.64322e-05	5.04008e-05	3.30497e-05	-1.03106e-05	-3.63452e-05	-7.97309e-05	-0.000114404	3.89928e-05
	Std	1.10172e-06	1.10172e-06	1.10172e-06	1.10172e-06	1.10172e-06	1.10172e-06	1.10172e-06	1.10172e-06	1.10172e-06	1.10172e-06	1.10282e-06	1.10282e-06	1.10282e-06	1.10282e-06	1.10282e-06	1.10282e-06	1.10282e-06	1.10282e-06	1.10282e-06	1.10282e-06	1.10227e-06
Sub 10	Mean	-0.00325444	0.0178676	0.00264954	0.0251445	0.0105396	-0.00106082	0.0128007	-0.0235426	-0.0276495	0.0462737	0.00713621	0.00234352	-0.0717232	-0.0208504	-0.0343826	-0.0597496	0.0122363	0.0181816	0.005541	0.0491265	-0.00161862
	Std	0.0233197	0.00782002	0.00867845	0.00971482	0.00773241	0.00763579	0.00949634	0.0122402	0.00876999	0.00952482	0.0214959	0.00910439	0.0185663	0.0105166	0.0146377	0.0182792	0.00750555	0.0094607	0.00843538	0.00932114	0.0116128
Sub 11	Mean	-1.80472e-06	9.60905e-05	0.000138565	0.000115523	-6.60411e-05	-1.47542e-05	9.36136e-05	0.000105337	-9.56965e-05	-0.000562778	0.000222186	0.000148131	-0.000106214	-0.000114645	0.000488722	-0.000441201	-0.00022852	8.54032e-05	0.000292875	-7.94188e-05	3.76864e-06
	Std	0.000163636	0.000172215	0.000152442	0.000153041	0.000169282	0.000165816	0.000156581	0.000140278	0.000161357	0.00015516	0.000158678	0.000153414	0.000162489	0.000163824	0.000169114	0.000160901	0.000143436	0.000146064	0.000150239	0.000166738	0.000158235
Sub 12	Mean	-0.000234239	-2.18518e-05	8.89862e-05	0.000396676	0.000330808	0.000219206	0.000129529	0.000115104	-0.000169244	-0.000567317	3.99055e-05	3.6333e-05	3.2818e-05	0.000162471	8.21212e-05	7.70536e-05	0.000212802	8.32206e-06	-0.000108858	-0.000250585	2.9002e-05
	Std	0.000193964	0.000175832	0.000159845	0.000155794	0.000148731	0.00015199	0.000169947	0.000156854	0.000157779	0.000156461	0.00015942	0.000217049	0.000167124	0.000167859	0.000160845	0.000187737	0.000169339	0.000178522	0.000201027	0.000177783	0.000170695
Sub 13	Mean	-0.0779366	0.0070337	0.0263718	0.0134754	0.0210888	0.0256355	0.0114103	0.000892456	-0.0186637	0.00150486	-0.0504659	-0.0357691	-0.0153823	0.0801119	0.0282815	0.0127183	0.0608063	0.0146404	-0.0809462	-0.0399917	-0.000759212
	Std	0.00706404	0.0057693	0.00601392	0.00980954	0.0134495	0.00621893	0.0196932	0.0092376	0.00987759	0.00752385	0.0151426	0.00714475	0.00622004	0.0236276	0.00919495	0.0119357	0.00704023	0.0212714	0.00825263	0.0105384	0.0107513
Sub 14	Mean	-0.000931992	-0.00159011	-0.00905509	-0.000520305	-0.00254421	0.0334939	0.0202748	0.000875795	0.00445797	-0.0322275	0.00054694	0.0176407	0.0110356	-0.00746668	0.00279467	0.00159105	0.00361115	-0.00572197	-0.00818274	0.00492556	0.00165038
	Std	0.00711204	0.0067875	0.00830382	0.00680546	0.00706492	0.0172131	0.00804529	0.00676302	0.00693226	0.00685033	0.00748731	0.00744518	0.00788274	0.00878521	0.00788603	0.00903258	0.00846942	0.00790444	0.0117287	0.010836	0.00846677
Sub 15	Mean	-0.0470107	-0.00356214	-0.0404062	0.0142109	0.0162661	-0.0120041	0.0485817	0.0684729	-0.11418	-0.11889	0.00814513	0.0252418	0.00675392	-0.0189379	-0.0282961	-0.045789	-0.0111558	0.00747068	0.0164093	0.0351587	-0.00967606
	Std	0.0125666	0.0112662	0.0138472	0.0163425	0.0124871	0.0105799	0.0144967	0.0150849	0.0107174	0.0117471	0.0095138	0.00796691	0.00848605	0.00940588	0.00867456	0.011409	0.00907418	0.0087411	0.00907808	0.0104501	0.0110968
Sub 16	Mean	0.0147562	0.00423787	-0.00864333	-0.0220111	-0.0092115	0.00325555	0.074715	0.028298	-0.0385271	0.0251129	-0.00520839	0.00254745	-0.00456299	0.0060917	0.00694607	0.0156228	-0.00809859	-0.0101301	0.0240225	0.0189955	0.00591043
	Std	0.00631181	0.00538582	0.00485014	0.0051219	0.0234766	0.00825445	0.0786364	0.0419005	0.00568713	0.0129524	0.00610249	0.0096842	0.00594978	0.0060007	0.0105591	0.00679178	0.00691214	0.00515811	0.00615074	0.00857926	0.0132233
Sub 17	Mean	0.00391053	0.00112954	0.00379115	-0.00128229	-0.0175963	-0.00414715	-0.00609255	0.0107164	0.0108094	0.0177796	0.00487474	-0.0128192	0.00254073	-0.00294104	-0.00438811	0.000515785	0.00433276	-0.00385636	-0.00569786	-0.000381426	5.99156e-05
	Std	0.00954022	0.00996102	0.0102215	0.0107307	0.0117009	0.010752	0.0111647	0.0101215	0.0109661	0.0130625	0.00933575	0.0101942	0.00947908	0.00929529	0.00968132	0.00913678	0.0100292	0.0099877	0.0102843	0.0106986	0.0103172
Sub 18	Mean	-0.00350663	-0.00179087	-0.0178007	-0.00477778	0.0415054	0.0188809	0.00147922	-0.0941485	-0.0164981	0.00574549	0.0489542	-0.0240003	-0.0757294	-0.000144786	-0.0348435	0.0112838	-0.0408255	-0.0398653	-0.0493896	0.000486946	-0.0137493
	Std	0.00821181	0.00729879	0.0068608	0.00742499	0.00752706	0.00776967	0.0102997	0.0125032	0.0113454	0.0140213	0.0122483	0.0154452	0.0349547	0.0105928	0.0136846	0.0238736	0.047625	0.0346623	0.0266158	0.0260634	0.0169514
Sub 19	Mean	-0.00156686	-0.051161	-0.0467881	0.0951714	0.0323718	0.0533908	0.0405175	-0.0377464	-0.0468255	-0.0192176	-0.020953	0.0145874	0.058487	-0.0904935	-0.0610076	0.0250049	0.0101957	0.0549718	0.0498778	-0.0302985	0.00142588
	Std	0.00538086	0.00811545	0.00630746	0.0212782	0.0067438	0.00642978	0.0068208	0.0090368	0.00589388	0.00699769	0.00667295	0.00727308	0.00766038	0.00719226	0.0210481	0.00905416	0.00815544	0.0336054	0.0072482	0.00644477	0.00986797
Sub 20	Mean	0.0241899	0.0375043	-0.00162774	0.00134401	-0.0377401	-0.0335184	-0.0531064	0.0357964	0.00771703	0.0333793	0.0209779	0.00366635	-0.010405	-0.0123875	0.00110646	-0.00513639	0.0240027	-0.00786784	0.021195	-0.00539905	0.00218455
	Std	0.00781198	0.00729993	0.0155017	0.00926621	0.0131361	0.00976994	0.00764705	0.0173105	0.0116463	0.00994875	0.00679599	0.00834746	0.00772191	0.00975075	0.00832288	0.0116203	0.00728278	0.00880175	0.00867066	0.0119422	0.00992975
Sub 21	Mean	-0.0141047	-0.0114665	-0.00435411	0.00742846	0.01317	0.0127878	0.00543276	0.000951431	-0.00444152	-0.0132926	-0.00245153	-0.00186284	-0.000449632	-0.00433958	0.00375134	0.00239035	-0.000656818	0.00409679	0.00156624	-0.00469558	-0.000527014
	Std	0.00815229	0.00845314	0.00790119	0.00814832	0.00882414	0.00829501	0.00810255	0.00850268	0.00867741	0.00817216	0.00834163	0.00807797	0.00864272	0.0086643	0.00832286	0.00820567	0.00860938	0.00890534	0.00872536	0.00842572	0.00840749
Sub 22	Mean	0.00316902	0.00917184	0.00615258	-0.00649336	-0.00695161	-0.00547059	-0.0036758	0.000234987	0.00194602	0.00896002	-0.00449936	0.0104309	0.0106926	0.00269329	-0.00498083	0.00152026	-0.0034032	-0.00355061	0.00240195	-0.0012193	0.000856438
	Std	0.00731931	0.00756214	0.0076976	0.0076873	0.00729987	0.00719833	0.00741682	0.00737093	0.00761225	0.0074509	0.00650674	0.00652676	0.00684625	0.00747802	0.00701456	0.0072746	0.00708921	0.00733649	0.00706934	0.00734591	0.00725517
Sub 23	Mean	-0.0335309	-0.00311206	-0.00682245	0.0207162	0.0264705	0.0441932	0.0443966	-0.0386283	-0.0337164	-0.00405206	-0.0143723	-0.0214639	0.00379561	-0.00602303	0.00881789	0.0448343	-0.0297077	-0.0320783	-0.0121867	0.030894	-0.000578792
	Std	0.00798504	0.00776872	0.0095496	0.00906039	0.0087972	0.00989873	0.0108527	0.009233	0.0107454	0.00884188	0.0100061	0.00928278	0.0102667	0.00889945	0.0101273	0.0087209	0.00975142	0.0115393	0.00909992	0.0147145	0.00975705
Sub 24	Mean	0.0125296	0.0130161	0.00974055	-0.0205797	-0.0174492	0.0046961	-0.0100539	0.000741609	-0.0108978	0.022603	0.0345126	0.00496528	-0.0169382	-0.0268967	-0.0187883	-0.0221656	-0.0114394	0.00238778	0.00343602	0.0280258	-0.000927719
	Std	0.00766575	0.00735098	0.00831085	0.00747965	0.00751316	0.0134829	0.00710892	0.0104507	0.00792318	0.0106659	0.0157554	0.0138696	0.0141297	0.00874893	0.00870068	0.0207698	0.00787248	0.00820201	0.00875224	0.0172648	0.0106009
Sub 25	Mean	0.000120686	-0.00119066	-0.0113942	0.0343928	0.0299888	-0.0122002	0.0156221	-0.00633647	-0.00758032	0.00136632	0.0252625	-0.0219287	-0.0177903	-0.0469468	0.0323004	-0.0337916	0.0683462	0.00690537	0.0276759	0.00915867	0.00459903
	Std	0.0103751	0.0107047	0.00735004	0.012951	0.0178574	0.00885072	0.00856157	0.0132348	0.00883365	0.0115213	0.00826397	0.00830649	0.0106769	0.00753639	0.00861885	0.00781185	0.0103785	0.0075669	0.0181658	0.00797177	0.0102769
Sub 26	Mean	-0.00832067	-0.00181636	0.00143478	0.00305013	0.00805731	0.00805262	0.00896245	-0.00667602	-0.0109371	-0.00131662	3.34745e-05	0.0109859	0.00996149	-0.000351027	-0.00620504	-0.0139736	-0.0144603	-0.0120998	0.00373299	0.000509713	-0.00106878
	Std	0.00951582	0.00849404	0.00838567	0.00861135	0.00877891	0.00898786	0.00830682	0.00819426	0.00835261	0.00919827	0.00972051	0.00965379	0.00876757	0.00922724	0.00956186	0.00952189	0.00928378	0.0104629	0.00958954	0.0103544	0.00914845
Sub 27	Mean	-0.0029332	0.0078976	0.00367751	0.00396112	-0.0185506	-0.0191785	0.00328695	0.0104367	0.00728771	0.00546422	-0.00092179	-0.00578711	0.00640261	0.00411836	-0.00158177	-0.00539972	-0.00501258	-0.0122238	-0.00313693	0.0111659	-0.00055137
	Std	0.00836077	0.00860764	0.00826841	0.00844712	0.0113517	0.00919944	0.0084585	0.00837366	0.00913233	0.0092513	0.00819931	0.00762389	0.00791706	0.00837541	0.00797259	0.0080455	0.00798231	0.00847424	0.00830102	0.00829725	0.00853197
Sub 28	Mean	-0.024538	0.0319444	0.00817027	-0.00310188	0.0269867	0.0215934	-0.0138265	-0.0314097	0.0318254	-0.0546207	-0.0403653	0.0162396	0.00493646	0.0216768	0.079058	0.0178238	0.0349588	-0.0426569	-0.0555648	-0.0145259	0.000730197
	Std	0.00837073	0.00867025	0.016035	0.0103673	0.0162595	0.0093056	0.0119403	0.0118565	0.0106982	0.0113361	0.00805	0.0100186	0.0110494	0.0102643	0.0304621	0.010441	0.00996068	0.0138465	0.0244155	0.00764761	0.0125497
Sub 29	Mean	-0.0379721	-0.013116	0.00987693	0.0296907	0.0683906	0.0234634	-0.0488722	0.00473777	-0.00764789	-0.032363	0.076713	0.0475003	0.0175589	-0.103239	-0.0934014	-0.0900951	0.0503563	0.0565442	0.00303704	0.023968	-0.000743496
	Std	0.00666381	0.00789363	0.00725853	0.00757941	0.00751453	0.00774935	0.00676222	0.00762953	0.0118297	0.00825349	0.00682428	0.00729248	0.00796916	0.0723231	0.00893105	0.0206334	0.0105711	0.0175585	0.00694755	0.0125689	0.0125377
Sub 30	Mean	0.016143	0.00450373	0.00157641	-0.00897318	-0.0135359	-0.0099322	-0.0173813	-0.0054942	0.00326903	0.0223539	0.014477	-0.000408079	-0.00180775	0.000322381	0.00172117	-0.00047606	-0.00303514	0.00659754	0.00213521	-0.00124466	0.000540542
	Std	0.0145182	0.0113698	0.00885925	0.00584803	0.00664259	0.0106502	0.0114186	0.00645125	0.00726405	0.00761434	0.00982213	0.0059875	0.00555834	0.00556113	0.00616722	0.00554778	0.00581645	0.00570959	0.00668072	0.00626264	0.00768749

## Sheet: 40.5Hz
		Trial 1	Trial 2	Trial 3	Trial 4	Trial 5	Trial 6	Trial 7	Trial 8	Trial 9	Trial 10	Trial 11	Trial 12	Trial 13	Trial 14	Trial 15	Trial 16	Trial 17	Trial 18	Trial 19	Trial 20	Mean
Sub 1	Mean	-0.0308291	-0.000660833	0.00199173	0.0131238	0.0128379	0.00301977	0.00405012	0.00801683	-0.0104221	-0.00952296	-0.00675424	-0.0084144	-0.00248604	0.0242098	0.0251173	0.00353963	-0.0167104	-0.017996	-0.0034214	-0.0112679	-0.00112892
	Std	0.0106184	0.00825322	0.00834978	0.00860524	0.00817675	0.00981152	0.00999793	0.00802836	0.0081445	0.00829197	0.00711196	0.0079185	0.00887996	0.0092201	0.00939227	0.0104474	0.0140112	0.0131218	0.0119732	0.0105163	0.00954351
Sub 2	Mean	0.00266535	-0.0183154	-0.0146549	-0.0103854	-0.00265286	-0.00878034	-0.0043765	0.00106856	0.000531647	-0.00956901	0.00731348	0.0223505	0.0244616	0.0181585	0.00615977	-0.0155353	-0.000488901	-0.0190156	0.0109784	0.000958852	-0.000456378
	Std	0.00629892	0.0079931	0.00698724	0.00730017	0.00683289	0.00616647	0.0065859	0.006196	0.0068677	0.00649534	0.00555636	0.00574931	0.00754014	0.00641026	0.00574052	0.00671091	0.00609352	0.00675769	0.00969583	0.00500548	0.00664919
Sub 3	Mean	-0.0147857	0.00146981	-0.00416072	0.00209021	0.00494106	0.00655479	0.00527759	-0.0079687	0.00548007	-0.0111669	-0.00574606	0.0034844	0.00172723	-0.00557086	-0.00257567	-0.00352577	0.00353964	-0.00126134	-0.00520561	-0.00764639	-0.00175245
	Std	0.00619166	0.00629932	0.00701306	0.00691484	0.00581115	0.00678801	0.00743854	0.00645976	0.00687835	0.00706457	0.007748	0.00709224	0.00646295	0.0072207	0.0072545	0.0074333	0.00680104	0.00735125	0.00705786	0.00701941	0.00691503
Sub 4	Mean	-0.00486357	0.0294055	-0.00431963	-0.0191648	-0.011104	-0.0114869	0.000181418	0.0259915	0.0199761	0.0106335	-0.0145591	-0.0197611	0.0151414	0.0641582	-0.0200615	0.0124789	0.0156826	-0.0244717	-0.0133013	-0.00358405	0.00234857
	Std	0.00599317	0.00589874	0.0063799	0.00613278	0.00609143	0.00657997	0.00546682	0.00692342	0.00605402	0.0113062	0.00942933	0.00789625	0.0144932	0.00576881	0.0616941	0.0060841	0.00547768	0.00584968	0.00528181	0.00516716	0.00969843
Sub 5	Mean	-0.00606764	-0.00257821	0.00137788	0.00983695	0.00977437	-0.0106115	-0.0017464	-0.0082813	-0.00220157	-0.00752957	1.4506e-06	0.00439938	0.00782653	-0.00654955	-0.0335762	0.00439831	-0.00407484	0.0302848	-0.00563112	0.0263322	0.000269203
	Std	0.00785592	0.00689506	0.00714083	0.00735033	0.00720468	0.00770743	0.00731295	0.00822201	0.00778407	0.00773384	0.00663623	0.00777569	0.00762434	0.00932746	0.00765944	0.00853842	0.00812988	0.0127185	0.00816409	0.00993052	0.00808559
Sub 6	Mean	-0.00819569	-0.00119993	0.00299058	-0.000357663	0.000706959	0.000789988	0.00396813	0.000272285	0.00220977	-0.00714313	-0.00654786	0.00230768	0.00987156	0.0105174	0.00530611	-0.000498381	-0.00252502	-0.00295918	-0.00179823	-0.00224267	0.000273632
	Std	0.00713846	0.00756265	0.00824433	0.00858485	0.00781568	0.00835147	0.00869327	0.00820294	0.0086706	0.00880953	0.00864523	0.008237	0.00864624	0.0085631	0.00922995	0.00865937	0.00858156	0.00905151	0.00880806	0.00905111	0.00847735
Sub 7	Mean	0.00855893	0.00390538	-0.00321405	0.00133461	0.00373123	-0.00679691	-0.00277072	-0.00276053	0.00555978	0.00305167	0.00400538	-0.00218814	0.0172075	0.00981263	-0.000699931	0.00244976	-0.0054462	-0.00349534	-0.00045261	-0.00510913	0.00133417
	Std	0.00811141	0.00788716	0.00754906	0.00685677	0.00733742	0.00791862	0.0072968	0.00779496	0.00744782	0.0085822	0.00562639	0.00582037	0.00510964	0.00507806	0.00600596	0.0064494	0.00478638	0.00544652	0.00625919	0.00545893	0.00664115
Sub 8	Mean	0.0715016	0.0238461	0.00136473	-0.0339895	-0.0314699	-0.0193495	-0.0212061	0.0029527	0.00725721	0.0487361	0.0155267	0.0305483	-0.0163486	-0.0322427	-0.0374016	-0.0330685	-0.00235034	-0.00613829	0.0374053	0.0304039	0.00179887
	Std	0.00896485	0.00681455	0.00720444	0.00700382	0.00765353	0.0101233	0.00689121	0.00688666	0.00770954	0.00750846	0.00970194	0.00797302	0.00896138	0.00792777	0.00801818	0.00838171	0.00898886	0.0077503	0.00822829	0.0110613	0.00818766
Sub 9	Mean	0.000208831	0.000174074	0.000122057	9.60196e-05	7.00174e-05	2.67004e-05	-1.66452e-05	-5.99748e-05	-8.60057e-05	-0.000120626	0.000180615	0.000171951	0.00013721	8.50966e-05	5.90652e-05	1.56922e-05	-1.89941e-05	-4.50255e-05	-9.70597e-05	-0.00010574	3.98629e-05
	Std	1.10172e-06	1.10172e-06	1.10172e-06	1.10172e-06	1.10172e-06	1.10172e-06	1.10172e-06	1.10172e-06	1.10172e-06	1.10172e-06	1.10282e-06	1.10282e-06	1.10282e-06	1.10282e-06	1.10282e-06	1.10282e-06	1.10282e-06	1.10282e-06	1.10282e-06	1.10282e-06	1.10227e-06
Sub 10	Mean	-0.00486365	0.00376762	-0.00926207	0.0291616	0.0117039	-0.0206323	0.00847443	-0.0325114	0.0263216	0.00801416	0.0034257	-0.00411372	0.0488621	-0.00547899	-0.0450017	-0.0555362	0.00345573	0.0109055	0.0311713	0.0579693	0.00329165
	Std	0.00958142	0.0073063	0.00827798	0.00965897	0.00706237	0.0129759	0.0129274	0.029902	0.0180862	0.0144716	0.0114098	0.00875789	0.0078358	0.0113289	0.0236951	0.020281	0.0108465	0.00725332	0.00939126	0.00795204	0.0124501
Sub 11	Mean	-0.000189929	3.59628e-05	8.97167e-05	0.000251815	0.000292173	6.62964e-05	-4.90312e-05	0.000121006	-7.61423e-05	-0.000124205	0.000290775	0.000208506	0.000113564	-0.000201112	0.000923088	-0.000504885	-0.000136674	8.29724e-05	-6.2805e-06	-1.16667e-05	5.87975e-05
	Std	0.000164499	0.000172011	0.000150786	0.00016629	0.000164801	0.000154336	0.000210601	0.000155084	0.000148577	0.000156704	0.000166388	0.000155407	0.000150889	0.000165721	0.000182715	0.000210525	0.000153613	0.000148318	0.000162348	0.000159569	0.000164959
Sub 12	Mean	-0.000418863	-3.36826e-05	0.000211361	0.000277637	0.000302729	0.000240203	-3.22428e-05	8.70824e-05	-0.000313744	-0.000518842	8.42505e-05	2.22447e-05	0.000100441	0.000109577	4.43896e-05	2.93585e-05	-9.34093e-05	4.22444e-05	-0.000162341	-0.000148483	-8.50446e-06
	Std	0.000211028	0.000183826	0.000164028	0.000162059	0.000152333	0.000157895	0.000161804	0.000149092	0.000154818	0.000177267	0.000173251	0.000171874	0.000177431	0.000185862	0.000164425	0.00018843	0.000321837	0.000175831	0.000176356	0.000155392	0.000178242
Sub 13	Mean	-0.0871564	0.0238828	-0.00646936	0.0131775	0.00754664	0.047657	-0.0733118	-0.0236062	-0.0042112	-0.0209303	-0.0268041	0.0155634	-0.0370255	-0.0191159	0.0300511	0.0662091	0.0810503	0.0599584	-0.0493233	0.0142349	0.000568845
	Std	0.00717111	0.0194229	0.0107162	0.0124486	0.00903782	0.00626155	0.00662505	0.00744157	0.018679	0.0121674	0.00961845	0.016948	0.0128193	0.046256	0.00897157	0.00996125	0.0115293	0.0122861	0.0280146	0.0244439	0.014541
Sub 14	Mean	0.00606389	-0.00133045	0.00075443	-0.000414081	-0.000747172	0.0251212	0.0180054	0.00256761	-0.00210425	-0.0305307	0.00684156	0.00441006	0.0161858	-0.00175785	0.00444801	-0.00350826	0.0115571	-0.00935547	0.00224918	0.0032921	0.0025874
	Std	0.0110086	0.00821243	0.00704951	0.0068814	0.00647996	0.00703683	0.00701077	0.00783604	0.00710551	0.00830695	0.00793049	0.0085665	0.007957	0.00872197	0.00832698	0.00800292	0.00876862	0.00803012	0.00859933	0.00853448	0.00801832
Sub 15	Mean	-0.0394355	-0.0294853	-0.00100933	0.0146973	0.0264993	0.0568687	0.0599636	0.0642849	-0.0273085	-0.0259231	0.0115663	0.0183315	0.0232297	-0.000241787	-0.0341512	-0.0592161	-0.00682737	0.0100033	0.0352742	0.0289605	0.00630405
	Std	0.0142748	0.0117999	0.0198566	0.0135794	0.0107554	0.0130222	0.0103957	0.0111393	0.0231323	0.0089286	0.00847624	0.00841375	0.00868311	0.00885786	0.00844108	0.0294612	0.00828637	0.00955533	0.0168191	0.0110975	0.0127488
Sub 16	Mean	0.0113972	0.00302557	-0.00795261	-0.00165738	-0.0247488	0.00817487	0.0537267	-0.0350534	-0.045919	0.00015528	0.00377411	0.0177264	-0.0172341	0.00482803	-0.00776388	0.00518124	-0.0102079	-0.0211601	0.0255211	0.0359794	-0.000110363
	Std	0.0079838	0.00498222	0.0063482	0.00568132	0.00584837	0.015393	0.00774552	0.0053911	0.0091256	0.0160744	0.0137456	0.00763933	0.00551452	0.00564677	0.00551303	0.00606702	0.00477864	0.00569574	0.0055841	0.0145715	0.00796649
Sub 17	Mean	0.00459786	0.00436997	0.00636484	-9.24493e-06	-0.0175551	0.00371716	-0.0160183	0.0133427	0.00155932	0.0152663	0.00679195	0.00525832	-0.00463842	0.0015085	0.00176351	0.00163933	0.00333117	-0.00496408	-0.00122473	-0.00319214	0.00109545
	Std	0.00956951	0.00995356	0.00997118	0.0112068	0.0104867	0.0117632	0.0106266	0.010241	0.0108382	0.0113782	0.00948799	0.00950195	0.00984399	0.0101277	0.00976354	0.0104432	0.0114551	0.0107936	0.0104587	0.0105432	0.0104227
Sub 18	Mean	0.0104036	0.00191133	0.00484111	-0.0112461	0.00990074	0.0210314	0.00185329	-0.0634283	0.00697985	-0.0161643	0.0246692	0.0273659	0.027588	-0.0147141	0.0193499	0.0261703	-0.0242017	-0.0162148	0.0511878	-0.0543542	0.00164644
	Std	0.00704108	0.00715269	0.00770093	0.00740538	0.0078243	0.00863037	0.0100882	0.0182493	0.0131322	0.0115794	0.0186181	0.0265883	0.0250955	0.0122814	0.0285168	0.0381248	0.0304311	0.0113894	0.0408962	0.0653006	0.0198023
Sub 19	Mean	0.00784903	0.00233347	-0.0358107	0.0075444	0.0314388	0.0452348	0.0377309	-0.046176	-0.0417945	-0.0242665	-0.0136052	-0.00374365	0.0185381	0.0487267	-0.0839136	0.0297122	-0.00102509	0.0468196	-0.0826057	-0.0203249	-0.0038669
	Std	0.00651283	0.00641219	0.00541984	0.00675115	0.00582564	0.00607217	0.00645539	0.00675114	0.00737446	0.00960226	0.00673934	0.0069943	0.00642912	0.00840163	0.00697378	0.00739207	0.00669314	0.0143041	0.0185134	0.00877836	0.00791981
Sub 20	Mean	0.0296427	0.0438666	-0.037493	0.00125563	-0.0163683	-0.0242845	-0.0524072	0.0206659	-0.0150163	0.0238512	0.00091068	-0.000776919	0.0098853	0.00850594	0.00297078	0.0104958	-0.00499628	0.00277164	-0.00268636	0.00954637	0.000516992
	Std	0.00776534	0.00923838	0.00875297	0.0067444	0.00966131	0.0105131	0.0088852	0.0136595	0.00924212	0.00889525	0.0101385	0.00844699	0.00879752	0.00738159	0.00869675	0.0083902	0.00929321	0.00691186	0.00681561	0.010383	0.00893064
Sub 21	Mean	-0.0165796	-0.00920049	0.00913187	0.011566	0.0129671	0.0140232	0.00400055	-7.87495e-06	-0.0113515	-0.0125408	-0.00577546	-0.00686133	-0.00251111	-0.00323838	0.00327362	8.03178e-05	0.00189199	0.00269629	-0.000228196	6.17085e-06	-0.000432881
	Std	0.0088708	0.00790071	0.00813973	0.00817801	0.00829821	0.00842128	0.0084459	0.00817028	0.0111921	0.00845493	0.00817353	0.00834963	0.00835896	0.00874656	0.00876275	0.00827591	0.0086302	0.00990041	0.00854147	0.00830863	0.008606
Sub 22	Mean	-0.000607657	0.00915638	-0.00394696	-0.00300252	-0.00678142	-0.00718748	-0.00373842	0.000496128	0.00184078	0.00924761	-0.00321529	-0.000439727	-0.00268321	0.0072773	-0.00293368	-0.00206789	-0.00360697	-0.00149987	-0.000342385	0.000129991	-0.000695266
	Std	0.00745521	0.00727917	0.00738997	0.00753688	0.00771513	0.00730577	0.00743372	0.00775045	0.00742139	0.00763405	0.00695358	0.00688459	0.00698414	0.00726463	0.0068843	0.00712171	0.0072201	0.00707391	0.00724652	0.00681463	0.00726849
Sub 23	Mean	-0.0433384	-0.0115021	0.00683344	0.0225914	0.0264881	0.0385607	0.0310742	-0.0457997	0.0034064	-0.0128525	-0.00305838	-0.0196474	-0.0218756	0.00259449	-0.00714708	-0.0328344	-0.00797525	-0.0269347	0.0131131	-0.00804386	-0.00481737
	Std	0.00856569	0.00911334	0.00929337	0.00831573	0.00877319	0.00940861	0.00881208	0.0141638	0.00788756	0.00908807	0.00913835	0.00871446	0.00893021	0.00887243	0.00879096	0.00901919	0.0107974	0.0118008	0.00969063	0.00974624	0.00944611
Sub 24	Mean	0.0157852	0.017949	-0.00941689	-0.0146638	-0.0259219	0.00727231	-0.00591427	-0.00316925	-0.0142194	0.0146985	0.0184015	0.00858454	-0.0032671	-0.0184986	-0.0163707	-0.0304732	-0.0286017	0.000746529	0.0154997	0.0321387	-0.00197204
	Std	0.0078419	0.00773517	0.00719426	0.00788605	0.0076352	0.00765543	0.00833162	0.00717394	0.0149579	0.0173272	0.0086444	0.00865012	0.00693592	0.00851979	0.00777167	0.00831329	0.0113435	0.00848285	0.00894002	0.00863828	0.00899893
Sub 25	Mean	0.0512539	-0.0291729	-0.0338417	0.0346192	0.0140145	0.0269965	0.0168188	0.0665384	-0.0143963	0.00976321	0.0424048	0.018977	1.00908e-05	-0.0231092	0.042926	0.0709167	-0.0144694	-0.0342708	0.0417166	-0.0438774	0.0121909
	Std	0.0190944	0.00917718	0.00814414	0.00936451	0.00855277	0.0168231	0.010556	0.0223027	0.0209452	0.0105716	0.00891294	0.00847694	0.0085414	0.0288772	0.00976909	0.00848228	0.0118039	0.0151887	0.0113038	0.00808651	0.0127487
Sub 26	Mean	-0.0124316	-0.00565076	0.00936719	0.000989774	0.00656851	0.00943486	-0.0109513	-0.00874244	-0.00980269	0.00106875	-0.000331038	-0.0031563	0.0154212	0.00302954	0.00410604	-0.0126498	-0.00953559	0.00268285	-0.00546008	-0.000725332	-0.00133841
	Std	0.00873826	0.00795202	0.00886305	0.00789715	0.0099246	0.00821965	0.00875154	0.00879441	0.0101107	0.00860116	0.00876403	0.00870042	0.00927791	0.00857351	0.00928549	0.00941146	0.0096664	0.00971323	0.00872405	0.00957453	0.00897718
Sub 27	Mean	0.00283098	0.00943326	0.00111135	0.00860869	-0.00517003	-0.0204004	0.00584027	0.00914335	-0.00749907	0.0137608	-0.0047402	-0.000811471	0.00385617	0.00649949	-0.00262882	-0.00453533	-0.00284598	-0.00743069	0.00877978	0.00962888	0.00117155
	Std	0.0112897	0.00775556	0.00821647	0.0083139	0.00817366	0.00917373	0.0085669	0.00866982	0.00808811	0.00897635	0.00692964	0.0081531	0.00797254	0.00833234	0.0087762	0.00792682	0.00708905	0.00835434	0.00855277	0.00816231	0.00837366
Sub 28	Mean	0.0188675	0.0387394	-0.00418219	-0.0101289	-0.00863786	-0.0157019	-0.0638371	0.0050248	0.0514964	-0.0518246	-0.013484	-0.0254243	-0.0110028	0.044515	0.0813329	0.0619963	0.00410186	-0.0123839	-0.000868632	-0.0728422	0.000787791
	Std	0.0101975	0.00897389	0.0089412	0.00846847	0.010084	0.00839061	0.0836855	0.0330598	0.0086792	0.00787648	0.00761123	0.0272775	0.00953708	0.0084872	0.0261733	0.0308947	0.00791372	0.00782122	0.045044	0.0250956	0.0192106
Sub 29	Mean	-0.0463898	-0.015676	0.0260713	0.00696876	0.0571274	0.0250618	-0.00868436	0.000348612	-0.040109	-0.0247934	0.0778695	0.0806358	0.0491476	-0.0399946	-0.138733	-0.0357997	0.0575175	-0.0395921	0.000963973	0.0472514	0.00195955
	Std	0.00779472	0.00676729	0.00697643	0.00759823	0.00855052	0.00680632	0.00753738	0.0101815	0.00957299	0.0244731	0.00675811	0.00676969	0.00765528	0.00982146	0.0105662	0.00786213	0.00808857	0.00860207	0.00813213	0.0106711	0.00905926
Sub 30	Mean	0.0177247	0.00699888	-0.00481219	-0.00798859	-0.0102406	-0.0130836	-0.017637	0.000332897	0.0190879	0.0181307	0.00970156	0.00591112	-0.00430055	-0.00144695	0.000426338	-0.00247594	0.000175813	0.00486243	-0.000708918	-0.000817588	0.000992021
	Std	0.0103308	0.0091325	0.0063685	0.00702674	0.00928294	0.00766417	0.0109693	0.0084574	0.00981364	0.00635118	0.006447	0.00648336	0.00744997	0.00551027	0.00773795	0.00564324	0.0062637	0.0063295	0.0056771	0.0062283	0.00745838

[truncated: 2 more sheets: 41Hz, 41.5Hz]
