# Supplementary material for: A multi-day and multi-band dataset for a steady-state visual-evoked potential–based brain-computer interface
Source: Gigascience. 2019 Nov 25;8(11):giz133. doi: 10.1093/gigascience/giz133 (PMC6876666; doi:10.1093/gigascience/giz133)
Supplement: giz133_Supplemental_Files [file giz133_supplemental_files.zip › HeadMovement_Day2.xlsx]

## Sheet: 5Hz
		Trial 1	Trial 2	Trial 3	Trial 4	Trial 5	Trial 6	Trial 7	Trial 8	Trial 9	Trial 10	Trial 11	Trial 12	Trial 13	Trial 14	Trial 15	Trial 16	Trial 17	Trial 18	Trial 19	Trial 20	Mean
Sub 1	Mean	0.00686821	-0.0090532	-0.021079	-0.0173846	0.0363641	0.0335753	0.0104833	-0.00300739	-0.00941627	-0.0262756	-0.0077487	-0.0166962	0.0122065	0.0181191	0.0153667	0.000940644	-0.0181393	-0.038119	0.00332707	0.0058074	-0.00119305
	Std	0.00640473	0.00566962	0.00564817	0.00557696	0.00595837	0.00577821	0.00514168	0.0048375	0.00594958	0.00530395	0.00510564	0.00877691	0.00547041	0.0055411	0.0056069	0.0056634	0.00674469	0.00533011	0.00546032	0.00607089	0.00580196
Sub 2	Mean	-0.00031767	0.000121527	0.000287263	0.000253015	0.000112272	2.38234e-05	-3.99884e-06	-3.40947e-05	-0.000120967	-0.000113983	-7.21081e-05	9.59936e-05	0.000361856	0.000215634	0.000182711	5.97746e-05	-6.20606e-05	-6.35594e-05	-6.52994e-05	-0.000211327	3.24401e-05
	Std	8.84659e-05	9.2982e-05	8.17759e-05	8.0901e-05	7.534e-05	6.94938e-05	7.84177e-05	7.92605e-05	6.54609e-05	7.36009e-05	9.46692e-05	8.7043e-05	6.93922e-05	7.4667e-05	7.1648e-05	6.88504e-05	7.35019e-05	7.23963e-05	7.39478e-05	7.04049e-05	7.7111e-05
Sub 3	Mean	-7.42469e-05	-0.000144649	0.000127912	0.000244683	0.000235133	5.06726e-05	9.91279e-05	-0.000104532	-0.000114391	-0.000193472	5.55561e-05	0.00017287	-1.91633e-06	9.01909e-05	5.08782e-05	-9.17921e-05	2.54569e-05	-6.75727e-05	-0.000117416	-5.09311e-05	9.57803e-06
	Std	0.000145917	0.000145554	0.000166984	0.000165237	0.00015178	0.000155008	0.000145595	0.000161368	0.000149438	0.00015695	0.000149729	0.000141542	0.000155374	0.000169296	0.000148919	0.000149471	0.000178267	0.000145987	0.00015046	0.000152232	0.000154255
Sub 4	Mean	0.000623428	0.000133433	-0.000495884	-0.000564256	-0.000199068	0.000726915	0.000802649	-1.91689e-05	-0.000310758	-0.000479048	0.000390375	0.000112874	-7.05801e-05	-0.000213055	-0.000360736	0.000197834	0.000140565	-0.000122556	2.6502e-05	-0.000203288	5.80882e-06
	Std	0.0024847	0.00196095	0.0019571	0.0019705	0.00190603	0.00199034	0.00193745	0.00200056	0.00195933	0.00195544	0.00195816	0.00194442	0.00188175	0.00187899	0.00193693	0.0019597	0.00198495	0.00187109	0.00201038	0.00193177	0.00197403
Sub 5	Mean	-0.000756368	0.0197414	0.00262979	-0.00971759	-0.00241191	-0.0105651	0.00553554	0.00956131	0.00157164	0.00247111	0.000435701	-0.00100928	0.0141693	0.0115814	0.00219825	-0.00815126	-0.00420122	-0.0333791	-0.00214908	0.0212131	0.000938379
	Std	0.00726337	0.00526706	0.00607025	0.00860886	0.00399134	0.0069502	0.00475778	0.00532298	0.00448911	0.00603878	0.010419	0.00540445	0.00471374	0.00617553	0.00518828	0.00465998	0.00829163	0.00909873	0.0129307	0.00463344	0.00651376
Sub 6	Mean	0.134891	0.0456182	-0.0334585	-0.0599384	-0.0363132	0.000732297	-0.0220543	0.00308975	0.0642696	0.0454253	0.0221884	-0.0128152	-0.0532602	-0.0335202	0.0306991	-0.00602395	0.0348729	0.0235068	-0.00625616	-0.00913039	0.00662614
	Std	0.0983783	0.0223943	0.00705005	0.00737515	0.00814568	0.0060429	0.0079216	0.00671695	0.0191257	0.00595313	0.00669268	0.00600238	0.0069316	0.0108505	0.00765666	0.00730643	0.00690874	0.00647685	0.00800406	0.00640683	0.013117
Sub 7	Mean	-0.00542039	-0.00219775	0.00800667	0.00602624	0.000481391	-0.00430742	-0.00579184	-0.00407872	0.000440407	0.00663544	0.000318992	-0.00086955	-0.000642369	0.00732847	0.00820537	-0.000235383	0.00203722	0.000826739	-0.00589305	-0.00679486	0.000203781
	Std	0.00867965	0.0103131	0.00875581	0.0104599	0.00980616	0.00964257	0.00959764	0.0099164	0.00995417	0.0094241	0.00793513	0.00779164	0.00786599	0.0102063	0.00802296	0.00798621	0.00818787	0.00789368	0.00738989	0.00958812	0.00897086
Sub 8	Mean	0.00215201	0.00669411	-0.00453682	-0.00815184	-0.0133507	-0.00597535	0.00606394	-0.000955976	0.00846572	0.00575705	0.00268251	-0.00567876	0.011517	0.0106606	-0.013019	-0.00618232	0.0114424	0.012205	0.00277055	0.00480598	0.0013683
	Std	0.00723105	0.00753363	0.00682249	0.00708264	0.00750217	0.00731267	0.00730791	0.00694763	0.00740951	0.00867321	0.006824	0.0060644	0.00633925	0.0074933	0.00640625	0.00672865	0.00669103	0.00756574	0.00722679	0.007627	0.00713947
Sub 9	Mean	0.0247328	-0.00700038	-0.0372313	-0.0557448	0.00994564	-0.00977255	0.0278507	0.0231721	-0.0130181	-0.00101507	-0.01816	-0.0453644	-0.0191133	-0.00316158	0.00196693	0.0548307	0.0361318	0.0173584	-0.00460377	-0.0353607	-0.00267784
	Std	0.00537845	0.00585451	0.00565892	0.00614454	0.0064465	0.00647651	0.00575283	0.00610023	0.0096184	0.00618197	0.00605083	0.00603198	0.0115336	0.00613463	0.00647943	0.00533704	0.00582775	0.00788235	0.00678305	0.00537042	0.0065522
Sub 10	Mean	-0.0166588	0.0253948	-0.00556282	0.00386341	-0.0303575	-0.0323747	-0.00292671	0.0513037	0.00684626	0.00444809	-0.0117199	0.0189055	0.0405707	0.00376837	0.00495612	-0.01206	-0.013278	-0.0187755	0.00847325	-0.0109338	0.000694117
	Std	0.015296	0.0087809	0.0105052	0.00860849	0.00918233	0.011206	0.00801731	0.00877252	0.0183089	0.0214253	0.00762292	0.00657066	0.00769924	0.00700939	0.00661932	0.00973948	0.00710098	0.00723937	0.00844645	0.00793804	0.00980444
Sub 11	Mean	0.017568	0.00610184	-0.00918732	-0.00826123	-0.00979035	-0.0117283	0.005004	0.0219169	0.0210837	-0.0105442	-0.010803	0.0039454	0.00864983	0.00139154	-0.00271432	-0.0051628	0.00757392	0.00850652	-0.00226191	-0.00658463	0.00123518
	Std	0.00612128	0.00595468	0.00566471	0.00564382	0.0054175	0.00550809	0.0120974	0.0108399	0.00671301	0.00667399	0.00517609	0.00567941	0.00553494	0.00539018	0.00564677	0.00533981	0.00547168	0.00643531	0.00549062	0.00579242	0.00632958
Sub 12	Mean	0.00267171	-0.00466974	-0.002712	0.0042513	0.00916772	-0.0024518	0.00101767	0.0057382	-0.00376106	-0.00638867	-0.00549699	-0.00578771	0.00632103	-0.00506303	-0.00213861	-0.0065215	-0.0241363	-0.0232871	-0.0218367	0.0137936	-0.0035645
	Std	0.00626146	0.00634849	0.00655987	0.0061313	0.0108623	0.00782373	0.00713549	0.00622282	0.00639085	0.00804274	0.00765231	0.00599139	0.0061591	0.00889936	0.00601576	0.00657138	0.00648167	0.0101113	0.0102976	0.00691229	0.00734356
Sub 13	Mean	-0.000295775	-0.000136099	0.000264526	0.000109914	0.000311756	0.000290957	-0.000102527	8.50344e-05	-0.000278772	-0.000425706	-0.000450648	-0.000378412	2.33393e-05	-3.89679e-05	0.00057175	0.000901811	0.00081061	0.00102788	0.000772236	-0.00119658	9.33168e-05
	Std	0.00205849	0.00213056	0.00202097	0.00208236	0.00217309	0.00202764	0.00203457	0.00195079	0.00203454	0.00207468	0.00204701	0.00208668	0.00210738	0.00197082	0.00203566	0.00205155	0.00202954	0.00199881	0.00195171	0.0101093	0.00244881
Sub 14	Mean	-0.0397449	0.00685708	0.0200875	0.00992168	0.00865784	-0.0015244	0.00458716	-0.00522375	0.00373267	-5.61094e-05	-0.0154792	0.00659693	0.00970566	0.0158668	0.00933774	-0.00972344	0.0136213	0.0124135	-0.000341404	-0.00458864	0.0022352
	Std	0.0098365	0.00920291	0.00913997	0.00926295	0.00947869	0.00743359	0.00765116	0.00815915	0.0104723	0.00867243	0.0086371	0.00888768	0.00896644	0.00833325	0.00949476	0.00895005	0.00979034	0.0098519	0.00849557	0.00897762	0.00898472
Sub 15	Mean	-0.0272703	-0.00252798	0.0128137	0.0126797	0.0192113	-0.00882872	-0.0060679	-0.0217463	-0.0121647	0.01416	-0.0039662	0.00516342	-0.0169682	0.0213298	0.0146963	0.00450433	-0.0122299	-0.0123714	-0.00999651	-0.00402846	-0.0016804
	Std	0.010644	0.00815	0.00828832	0.0080628	0.00769601	0.00835414	0.00836181	0.0249689	0.00830309	0.0101908	0.00754161	0.00755145	0.0081137	0.00795927	0.00762435	0.00750317	0.00918397	0.00909047	0.00803281	0.00768881	0.00916548
Sub 16	Mean	0.028303	0.00221377	-0.0161608	-0.0242914	-0.0275959	-0.00442839	-0.00172369	0.0266178	0.0283844	0.00912669	-0.00584373	-0.038959	-0.0214705	0.0163396	0.037041	0.0272656	-0.0457374	0.00199085	-0.00194511	-0.0535093	-0.00321912
	Std	0.0137798	0.00836237	0.00997556	0.0103597	0.00883234	0.00958855	0.0118607	0.0132089	0.00972364	0.00982736	0.00815374	0.013138	0.0157389	0.0116051	0.0235889	0.039116	0.00984362	0.020359	0.0252554	0.026771	0.0149544
Sub 17	Mean	0.0202215	0.0586937	-0.026707	-0.0269198	-0.0226283	0.0548793	0.0253307	-0.0220292	-0.014048	0.0235671	-0.0096734	0.0115557	0.00915653	-0.0019877	0.0172208	-0.0182026	-0.00748631	-0.0054521	0.00524449	0.00158684	0.0036161
	Std	0.00763863	0.0206079	0.00866162	0.00824054	0.00761553	0.0085671	0.00832332	0.00765493	0.00833174	0.00861066	0.00698111	0.00684277	0.0112888	0.0157138	0.00685588	0.00727496	0.00684569	0.00714415	0.00710319	0.00786922	0.00890857
Sub 18	Mean	-0.0225776	-0.0159931	0.0180219	0.0132648	0.0204347	0.0214018	0.0122224	-0.0134214	-0.0134771	-0.00806461	0.0115287	0.022689	-0.0095668	-0.00189834	-0.00314755	0.00176873	-0.0138956	-0.0189768	-0.0185879	-7.71741e-06	-0.000914127
	Std	0.00959863	0.00820188	0.00838207	0.0144588	0.00845298	0.00873848	0.0103311	0.00790827	0.0129277	0.00879289	0.0136569	0.00759303	0.00797688	0.0111349	0.0179173	0.00989464	0.0103092	0.0106548	0.0175456	0.00846361	0.010647
Sub 19	Mean	0.00253057	0.00409608	-0.0235813	-0.0286911	-0.000790758	0.0115563	-0.00667327	0.00749551	-0.00663314	-0.0127474	-0.0346671	0.0069042	0.0487446	0.0120082	-0.00851344	-0.0386236	-0.0236831	-0.0624884	0.0489581	0.0105011	-0.00471489
	Std	0.00950532	0.00912976	0.00857592	0.00893322	0.0093307	0.00976741	0.00988726	0.00968066	0.00993193	0.00941217	0.00797951	0.00756759	0.00920678	0.00694661	0.00837977	0.00969973	0.0118047	0.0147672	0.0123949	0.00841819	0.00956596
Sub 20	Mean	-0.0207452	-0.0122938	0.00913363	0.0163062	0.0122188	0.00201812	-0.00591938	0.00227854	-0.00154915	-0.00802335	0.00813567	-0.0115575	0.0125472	0.0467851	0.0159039	-0.0239274	-0.00546847	0.00586664	-0.00349182	0.0040812	0.00211495
	Std	0.0105815	0.00995134	0.00931177	0.0110136	0.0101634	0.0101934	0.0101616	0.0143646	0.0116367	0.010042	0.0103738	0.0100076	0.0112881	0.0302282	0.00935706	0.00980865	0.0100869	0.010458	0.00985246	0.0103412	0.0114611
Sub 21	Mean	-0.0136691	-0.0035963	0.0127288	0.0105823	0.00251646	0.00494907	0.00605551	-0.016551	0.00163296	-0.000828512	-0.0082394	0.000424585	0.00250662	-0.00439087	0.0109928	7.53536e-05	0.0142876	0.0200484	0.00065654	-0.0228736	0.000865405
	Std	0.00672177	0.00590419	0.00618199	0.00673647	0.00550617	0.00566737	0.00600671	0.00615559	0.00653426	0.00658748	0.0059768	0.00576661	0.00607196	0.00609453	0.00675268	0.00635088	0.00759665	0.00584687	0.00973074	0.00679837	0.0064494
Sub 22	Mean	-0.166914	-0.0665283	0.0429223	0.0840847	0.132191	0.225986	-0.188018	-0.137089	-0.0429839	0.0756595	-0.790968	0.265688	0.175063	0.157725	0.153518	0.176994	0.131375	0.138104	-0.192902	-0.200045	-0.00130684
	Std	0.00805	0.0078856	0.00794879	0.00819106	0.00804264	0.00838474	0.00859104	0.00902459	0.00742245	0.00870815	0.00821049	0.00868909	0.00789059	0.00945399	0.0449647	0.00790958	0.00830261	0.0166847	0.00819908	0.00797406	0.0105264
Sub 23	Mean	-0.000124517	7.74241e-05	3.9744e-05	0.000135382	-9.85655e-07	0.000104236	-2.52407e-06	8.31794e-05	-4.48499e-05	-0.000188344	-0.000184514	-6.33129e-05	-6.84086e-06	0.000328564	4.66861e-05	0.000104797	-9.94564e-05	-0.000146245	-8.69057e-05	7.06991e-06	-1.07062e-06
	Std	0.00184381	0.00200321	0.0019605	0.00192901	0.00185504	0.001896	0.00190135	0.00194339	0.00196417	0.00194883	0.0019993	0.00196505	0.00191881	0.0019026	0.00185678	0.0019252	0.00194266	0.00184984	0.00186203	0.00191285	0.00191902
Sub 24	Mean	0.00722178	0.0161249	-0.0144174	-0.0164296	-0.0106329	-0.018221	-0.011479	-0.00574766	0.0026091	0.0266735	0.0187521	0.0212767	0.00734434	-0.0175498	-0.0193483	-0.0109464	0.00340683	0.00544811	0.00518462	0.00902266	-8.5367e-05
	Std	0.00772399	0.0075644	0.00792302	0.00755051	0.00691661	0.00753199	0.00669899	0.00715725	0.00732405	0.00662992	0.00650698	0.0063421	0.00823939	0.00693902	0.00703435	0.00668985	0.00700874	0.00803031	0.00611602	0.00668713	0.00713073
Sub 25	Mean	0.0415525	-0.0318472	0.0306731	0.0131022	-0.0235844	-0.032647	-0.0200538	0.0121827	0.0158347	0.0205196	-0.00845175	-0.0185867	0.021178	0.000148243	-0.00970579	-0.00761159	0.000685547	-0.0045327	-0.00544894	0.0108467	0.00021268
	Std	0.00679017	0.00928999	0.00659141	0.00734163	0.00712992	0.00743466	0.00614016	0.00724002	0.00653257	0.00642076	0.0080855	0.00678162	0.007317	0.00738221	0.00748347	0.00623292	0.00707136	0.00660813	0.00773905	0.00661651	0.00711145
Sub 26	Mean	0.00852086	-0.0188986	-0.036599	-0.0274901	0.0301199	0.0488186	-0.00860433	0.0132606	-0.0164971	-0.00810223	-0.00700796	0.0390264	-0.0251343	-0.0349687	-0.0461363	0.0540212	0.0129782	0.0414729	-0.00271304	-0.00268024	0.000669339
	Std	0.00982082	0.00996991	0.0252825	0.0125123	0.00820718	0.00791913	0.00980446	0.0108593	0.0113956	0.0101609	0.00904235	0.0092654	0.00946307	0.00983747	0.00952081	0.0111377	0.0104155	0.0100527	0.00916812	0.00946409	0.010665
Sub 27	Mean	-0.0226713	0.00387695	0.0517096	-0.0799061	-0.0112361	-0.0427221	0.000170797	-0.0226739	0.0567487	0.0222121	-0.0125167	-0.0110718	0.0107249	-0.00129308	0.0510451	-0.0881059	-0.0550646	0.0791667	0.0505934	-0.0273301	-0.00241717
	Std	0.0120551	0.00747373	0.0115644	0.0135016	0.0168335	0.0332991	0.00884776	0.00580793	0.010261	0.0216539	0.0103485	0.00933061	0.00693752	0.00600518	0.00795691	0.0109567	0.00711512	0.00987714	0.00624954	0.0282315	0.0122153
Sub 28	Mean	-0.00107599	0.00151812	0.00507185	-0.0017243	-0.00641005	0.00253789	0.00102137	0.00248417	-0.00613495	0.0161952	0.000399857	0.0118425	-0.00659567	-0.00463181	-0.0141509	-0.0207486	-0.0284806	0.0329584	0.0221382	0.00293296	0.000457383
	Std	0.00548011	0.0054138	0.00615289	0.00712275	0.00593154	0.00519242	0.00525939	0.00554259	0.00512504	0.0055855	0.00710763	0.00537691	0.00904102	0.00503421	0.00528706	0.00545715	0.00607148	0.0293368	0.005231	0.00491164	0.00698304
Sub 29	Mean	-0.0176967	-0.00194922	0.00947475	0.00704577	0.00499039	0.0248652	0.0133325	0.0124257	-0.0233152	0.000224577	-0.00113031	-0.00245932	-0.000371947	0.00226795	0.0113094	0.00759883	0.00466346	0.00479841	-0.0139349	0.000409459	0.00212744
	Std	0.00730574	0.00676152	0.00620654	0.00719901	0.00742221	0.00626421	0.00759614	0.00716117	0.0088133	0.0102268	0.00728133	0.00603159	0.00608155	0.00628956	0.00657412	0.00776255	0.00647389	0.00651454	0.00697871	0.00766079	0.00713026
Sub 30	Mean	-0.017263	-0.0121905	0.00854132	0.00280818	0.0194718	0.0129482	0.0123475	0.00739466	-0.0206255	0.0156455	0.00569175	0.00315243	0.00132005	-0.00356425	-0.0413494	-0.0019405	0.00665658	0.00883491	0.0198833	0.00794312	0.00178531
	Std	0.00572837	0.00591822	0.00799835	0.00567536	0.00648476	0.00690355	0.0107065	0.00627614	0.00669136	0.00911849	0.00573756	0.0058474	0.00604781	0.0061566	0.00743573	0.00635508	0.00692466	0.00886164	0.00595858	0.00652383	0.0068675

## Sheet: 5.5Hz
		Trial 1	Trial 2	Trial 3	Trial 4	Trial 5	Trial 6	Trial 7	Trial 8	Trial 9	Trial 10	Trial 11	Trial 12	Trial 13	Trial 14	Trial 15	Trial 16	Trial 17	Trial 18	Trial 19	Trial 20	Mean
Sub 1	Mean	-0.0115542	-0.0165076	-0.0266982	0.0158164	0.0378881	0.0285273	0.0190567	-0.0110611	-0.00608595	-0.02267	0.0103557	-0.0283837	0.0153382	0.0189894	0.0215957	0.0197599	-0.00701878	-0.0273977	-7.54e-05	-0.0130596	0.000840762
	Std	0.00569139	0.00540677	0.00649999	0.00602927	0.00596026	0.0066102	0.00872824	0.00587212	0.00520402	0.0119627	0.0180146	0.00547166	0.00483902	0.00461885	0.00508848	0.00659391	0.00564275	0.00881724	0.00541045	0.00844906	0.00704555
Sub 2	Mean	-0.000113351	0.000275122	0.000259194	0.000140427	0.000139138	2.19215e-06	-2.24211e-05	-3.74418e-05	-0.000162671	-0.000157822	-0.000675953	0.000195041	0.000358843	0.000259168	0.000202981	0.000172933	0.000101055	-5.82777e-05	-2.05614e-05	-0.000327567	2.65014e-05
	Std	8.34983e-05	7.97548e-05	8.009e-05	8.64975e-05	7.85247e-05	7.78449e-05	7.22062e-05	8.53385e-05	7.13206e-05	8.03273e-05	9.54074e-05	7.64806e-05	7.18265e-05	7.00895e-05	7.78874e-05	7.05293e-05	7.76901e-05	8.30819e-05	8.11583e-05	8.62504e-05	7.92902e-05
Sub 3	Mean	1.46939e-05	-8.25235e-05	8.69643e-05	0.000267491	0.000243223	8.48053e-05	4.76433e-05	-0.000233804	-0.000133004	-0.000251598	-3.86994e-05	0.000128483	0.000127333	0.000147787	9.07716e-05	0.000129769	-6.37347e-06	-0.000139377	-0.000141834	-6.83426e-05	1.36704e-05
	Std	0.000163655	0.000158303	0.000149963	0.000162861	0.00013877	0.000148154	0.000150494	0.000156864	0.000149553	0.000143433	0.000144563	0.000145747	0.000143391	0.000146427	0.000151539	0.000152046	0.000146292	0.000151093	0.000155913	0.000142856	0.000150096
Sub 4	Mean	0.000183907	5.25264e-05	-0.000257763	-0.0004545	-9.01352e-05	0.0009754	0.00112694	4.43092e-05	-0.000131999	-0.000320412	8.97166e-05	0.000130681	0.000167439	-0.000250121	-0.000326821	-4.22029e-05	6.65858e-05	8.88955e-05	0.000105089	-0.000206783	4.75378e-05
	Std	0.00186757	0.00191645	0.00188297	0.00195425	0.00200656	0.00194393	0.00203829	0.001892	0.00197672	0.00191431	0.00218853	0.00196852	0.00188928	0.00194392	0.00196614	0.0018927	0.00190915	0.00200455	0.00201203	0.00196401	0.00195659
Sub 5	Mean	0.00311173	0.0236654	0.012134	-0.00301067	-0.0116466	-0.0101789	-0.0022936	-0.0347654	0.0104102	0.0246582	0.00270859	-0.00381911	0.0173109	0.0112497	0.00686624	-0.0165395	-0.011503	-0.00331388	0.00172866	0.017217	0.0016995
	Std	0.00547052	0.00674667	0.00515343	0.00465511	0.00481314	0.00584301	0.00464021	0.0130455	0.00504103	0.00485158	0.00671952	0.00417795	0.00379292	0.00483776	0.0052411	0.0265529	0.00493315	0.00557462	0.00569627	0.00517694	0.00664817
Sub 6	Mean	0.0144127	-0.000760884	-0.0273605	-0.0413302	-0.0425582	-0.00281483	-0.00606401	0.0135052	0.041532	0.0293698	0.050127	-0.0254659	-0.0403929	-0.0363628	0.0390359	0.00910429	-0.029277	0.0208948	0.034123	-0.0267761	-0.00135293
	Std	0.00929477	0.00762283	0.00703231	0.00864263	0.00792074	0.00630411	0.00698159	0.00725993	0.00692052	0.00670442	0.0416725	0.00604901	0.00986834	0.00563433	0.00685984	0.00712312	0.00782639	0.00868041	0.0101225	0.00538896	0.00919546
Sub 7	Mean	-0.000499843	0.00275197	0.00423714	0.00483625	0.000862005	-0.00426019	-0.00420692	-0.0022144	-0.000621844	0.00434188	-0.0121006	0.00280467	-0.00323969	0.0095625	0.0061837	0.00153828	-0.0112932	-0.00251392	-0.0056183	0.00169078	-0.000387987
	Std	0.00970841	0.00913939	0.0095959	0.0103623	0.0101681	0.00878924	0.00989404	0.0100228	0.00990514	0.00979468	0.00764055	0.0071619	0.00786481	0.00860463	0.00793877	0.00823202	0.00889832	0.00789351	0.00787113	0.00730279	0.00883943
Sub 8	Mean	0.0111511	0.00535175	-0.00618371	-0.0147878	-0.0100823	-0.00426056	-0.00328008	-0.000173498	0.00651141	0.0114699	-0.0152468	-0.00748433	0.0224593	0.00359394	-0.000105422	-0.00977454	-0.00491989	0.000378692	0.00331354	-0.00625379	-0.000916152
	Std	0.0066889	0.00670897	0.00715045	0.00738174	0.00741388	0.00759807	0.00737	0.00711068	0.00648361	0.00632991	0.00633913	0.0118221	0.00639173	0.00656726	0.00679714	0.00611113	0.00756188	0.00637998	0.00630645	0.00818943	0.00713512
Sub 9	Mean	0.0263415	-0.00575539	-0.00888917	0.0201018	-0.013377	-0.00607871	-0.00414511	0.00971642	-0.0104774	-0.0111572	-0.00182851	0.00770017	-0.0382897	0.00779826	0.0108717	0.0445282	0.0512188	0.000594061	-0.00671314	-0.0705225	8.18493e-05
	Std	0.00578766	0.0056898	0.00603275	0.0058049	0.00601214	0.00657605	0.00606325	0.0059594	0.00600346	0.00617952	0.0085356	0.0118487	0.00602566	0.00782867	0.00608828	0.00593241	0.0180735	0.00569505	0.0068837	0.00625719	0.00716388
Sub 10	Mean	0.0295194	0.0249537	0.014845	-0.0542115	0.011563	-0.028903	-0.0267411	0.0477539	-0.0439889	-0.0108549	-0.0239976	0.0172904	0.0470492	0.0101188	0.00883171	0.012439	-0.0212975	-0.0113135	0.00121932	0.0270315	0.00156535
	Std	0.0147734	0.00819246	0.00854312	0.0249886	0.00760145	0.00679342	0.0087516	0.00801673	0.0153059	0.00864811	0.0238652	0.00678897	0.00821104	0.0061684	0.00881133	0.00726127	0.0086319	0.015369	0.00691362	0.00686265	0.0105249
Sub 11	Mean	0.00914591	-0.00978982	-0.00781774	-0.00586039	-0.0176422	-0.0130657	-0.0190802	0.0242641	-0.00215555	-0.0028935	-0.00114916	0.00916872	0.0105639	-0.0107417	-0.000863261	0.000359424	-0.00874886	0.0053532	-0.00480251	0.00250586	-0.00216248
	Std	0.00559429	0.00542911	0.00539561	0.00548188	0.00577371	0.00636864	0.00568069	0.0114344	0.0231363	0.0115747	0.00563029	0.00520262	0.0056671	0.00574409	0.0052375	0.00600618	0.00563131	0.00556091	0.00632244	0.00679034	0.00718311
Sub 12	Mean	-0.00830332	-0.00468432	-0.00251737	0.00432296	0.0118894	0.000403716	0.00151629	0.00335298	-0.00803208	-0.0157043	0.0109443	-0.00622405	0.0126315	0.00285303	0.00334184	-0.0046244	-0.000998015	-0.0231292	-0.0239103	0.0211021	-0.00128846
	Std	0.0064495	0.00744492	0.00642289	0.00657222	0.0061462	0.00692717	0.00642108	0.00628358	0.00917242	0.0065662	0.00852003	0.00547839	0.00624489	0.00754149	0.00631809	0.00774328	0.00665159	0.00681246	0.0064578	0.00684867	0.00685114
Sub 13	Mean	2.14383e-05	0.000119026	0.000238418	0.000197703	0.000450094	0.000439031	5.38442e-06	0.000284934	-0.000136179	-0.000438758	-0.000781322	-0.000314986	-8.48679e-06	0.000421488	0.000457523	0.000600846	0.000542079	0.000618203	0.000589415	-0.00262492	3.40464e-05
	Std	0.00205113	0.00211577	0.00199738	0.00209765	0.00210523	0.00204098	0.00201889	0.00205073	0.00206955	0.00200416	0.00196365	0.00200027	0.00210802	0.00193331	0.00201086	0.0020072	0.00201167	0.00198755	0.00200658	0.0019102	0.00202454
Sub 14	Mean	-0.00849715	0.0188334	0.022437	0.00598745	0.00977637	0.00116094	0.00643846	-0.0151368	-0.00746446	-0.00126754	-0.0190851	0.00599481	-0.000108238	0.0134103	0.0159506	0.00524103	-0.00645921	0.0142541	-0.0158129	-0.0186861	0.00134834
	Std	0.00885787	0.00926436	0.00974213	0.0100132	0.00947836	0.00769257	0.00836652	0.00941135	0.00895639	0.00943154	0.00954784	0.00856657	0.00857436	0.00899123	0.00920197	0.00940879	0.0091414	0.00961169	0.00887787	0.00925816	0.00911971
Sub 15	Mean	-0.0116971	-0.000437927	0.00561239	0.0210959	0.0212099	-0.0050784	-0.0032418	-0.025051	-0.00603321	-0.00189858	-0.0137674	0.0118691	-0.00300309	0.0245201	0.0142933	0.0114196	7.22537e-05	-0.00708693	-0.00770866	-0.0087647	0.000816191
	Std	0.00848657	0.00793883	0.00863842	0.00777133	0.0083911	0.00783846	0.00827392	0.00777109	0.00801134	0.00925177	0.0167751	0.00824361	0.0077959	0.00801396	0.00732253	0.0077303	0.00808823	0.00781181	0.00744067	0.0093548	0.00854749
Sub 16	Mean	0.00743469	0.0192715	0.00335662	-0.0251801	-0.0209608	0.0030018	-0.00171058	0.0178597	-0.00798357	0.0126878	0.0168138	-0.025747	-0.00948472	0.0186755	0.00701444	0.0349882	0.0232534	0.00783611	0.0115052	0.032715	0.00626736
	Std	0.0109285	0.00872623	0.00901851	0.00917341	0.008083	0.0129829	0.00922761	0.0119307	0.0143864	0.0149558	0.00892088	0.0105115	0.0141751	0.00961441	0.0202296	0.017673	0.0149748	0.0121657	0.0251672	0.0179312	0.0130388
Sub 17	Mean	0.0111742	0.00357364	-0.00043159	-0.0300847	-0.0437741	0.0595517	0.0482108	-0.0733975	-0.0101956	0.0166086	-0.0286863	0.000622742	0.00181233	0.0134385	0.012487	0.0183042	-0.0307674	-0.000851935	-0.00182148	-0.00370754	-0.00189672
	Std	0.00714653	0.00715036	0.00717059	0.0147267	0.0106555	0.00991415	0.00751983	0.0165849	0.00885029	0.0107813	0.00704016	0.00668821	0.00692116	0.00722814	0.00737926	0.00758165	0.00713742	0.00682661	0.00902076	0.00736973	0.00868467
Sub 18	Mean	-0.0173624	-0.0104566	0.0245219	0.0374801	0.0154099	0.0102177	-0.010364	-0.0188011	-0.00249097	-0.00731781	0.00877454	0.00567197	-0.008063	0.0112368	-0.0268675	0.014919	-0.0140343	0.0382716	-0.0339466	7.2353e-05	0.000843587
	Std	0.00805946	0.01425	0.00866554	0.00881953	0.00841432	0.0158451	0.00802441	0.0102925	0.00814757	0.00976827	0.0116821	0.0122052	0.00856209	0.0119643	0.00793234	0.00909869	0.0149217	0.0178482	0.0184053	0.015836	0.0114371
Sub 19	Mean	0.00392183	0.00661744	0.0189582	-0.00653429	0.00631322	0.0120779	0.00163053	0.0119201	-0.00518583	-0.00151343	-0.0292185	0.0134493	0.0450703	-0.0140919	-0.00300599	0.000594379	-0.0495086	-0.020314	0.00805071	0.0482799	0.00237557
	Std	0.00930498	0.00959977	0.0089522	0.00900327	0.0099688	0.00938162	0.00911682	0.00903924	0.00903266	0.00951635	0.00909201	0.00938679	0.00762584	0.0282929	0.00769925	0.0090674	0.0103266	0.0096838	0.00826396	0.0145545	0.0103454
Sub 20	Mean	-0.0153971	0.0244013	0.0142272	0.0125755	0.00580976	-0.00373607	0.000264855	0.0082465	-0.0149631	-0.00740981	-0.0206318	-0.00667085	-0.0155217	0.0313937	0.0125293	-0.0238029	-0.0204584	-0.00343553	0.00708863	0.0306347	0.000757217
	Std	0.0103259	0.0118323	0.0104505	0.00947914	0.0102109	0.0107189	0.0108338	0.0098817	0.00994713	0.0105474	0.0104876	0.0113747	0.0106926	0.0101847	0.0097572	0.0100105	0.0102438	0.00967824	0.00967538	0.0102394	0.0103286
Sub 21	Mean	-0.00907479	0.00897456	0.00620481	0.004168	0.00413222	0.00726643	0.0114121	-0.0168968	0.00682604	-0.000381861	-0.0104291	0.0126847	-0.000720957	-0.0013946	0.00799042	-0.0110605	0.00680166	0.00663728	0.00486256	-0.00263749	0.00176824
	Std	0.00637371	0.00599168	0.00635384	0.00589187	0.00635802	0.00664792	0.0064393	0.00635028	0.00982896	0.0070348	0.00711565	0.0105008	0.00624111	0.00637237	0.00648246	0.0110375	0.00602621	0.00760412	0.00631845	0.0136509	0.007431
Sub 22	Mean	-0.108366	-0.0277822	0.0129935	0.11914	0.154661	0.238587	-0.181458	-0.121328	-0.0146018	0.02933	-0.825857	0.245796	0.164991	0.168973	0.169442	0.200173	0.171186	-0.216373	-0.197122	-0.203787	-0.0110702
	Std	0.00766963	0.00797841	0.00890847	0.00825933	0.00904988	0.00857407	0.0906817	0.00800018	0.00847519	0.0114052	0.00774178	0.00828229	0.00859843	0.00773382	0.00805756	0.00783875	0.00719287	0.0109898	0.00824944	0.00791183	0.0125799
Sub 23	Mean	-2.00265e-05	8.57619e-06	0.000275341	0.000272547	-3.4615e-06	5.02392e-05	0.00010002	-0.000118438	-0.000116496	7.83837e-06	0.00016833	-6.20619e-05	8.49612e-05	0.000255317	9.35827e-05	6.00951e-05	0.000222281	-0.00014943	-0.000229492	-9.42013e-05	4.02761e-05
	Std	0.00185093	0.00195167	0.00191502	0.00196419	0.00194639	0.00190594	0.00194356	0.00188259	0.00198197	0.00183342	0.00187346	0.00192032	0.0019993	0.00191507	0.00187595	0.00188688	0.00192338	0.00193663	0.00192725	0.00190428	0.00191691
Sub 24	Mean	0.0137185	0.0160016	0.00843959	-0.013602	-0.00938671	-0.0133349	-0.0121938	-0.00174234	0.00631604	0.0168214	0.00986374	0.0118009	-0.0021399	-0.0204688	-0.0183603	-0.0112959	-0.00776907	0.0017199	0.00424581	0.0141663	-0.000359991
	Std	0.00747715	0.00704678	0.00707471	0.00732518	0.00756729	0.00708072	0.00691452	0.00683754	0.00689726	0.00692822	0.00658859	0.0067707	0.00652598	0.00663167	0.0066278	0.00631014	0.0064807	0.00639169	0.00642742	0.00699356	0.00684488
Sub 25	Mean	0.0219352	-0.0427229	-0.0143958	-0.0270659	-0.0216291	-0.025166	-0.03177	0.00255353	0.0160957	0.011117	-0.0140898	0.0131986	0.0126214	-0.00812657	-0.000821019	-0.0257516	-0.00716449	-0.0206577	-0.00797033	0.0135512	-0.00781293
	Std	0.0111996	0.00714888	0.0063048	0.00756366	0.00653078	0.00645616	0.0062993	0.00664558	0.00710351	0.00629978	0.00876158	0.00862442	0.00737154	0.00691988	0.00731669	0.00681621	0.00667467	0.00850875	0.00683089	0.00673884	0.00730577
Sub 26	Mean	-0.0057249	-0.00413306	-0.0352223	-0.00999657	0.0515879	-0.0841329	-0.00337943	0.0188379	-0.026022	-0.0144516	0.021914	0.0304024	-0.0239247	-0.0398897	-0.0359688	-0.0244701	-0.0114106	0.000503331	0.0035673	-0.00047084	-0.00961923
	Std	0.00918512	0.013811	0.0224668	0.0285795	0.00977323	0.0382397	0.0183301	0.0103909	0.0108927	0.0111731	0.00981727	0.00935477	0.00953912	0.0100855	0.00927819	0.0150475	0.0359446	0.0116488	0.0103867	0.00988276	0.0151914
Sub 27	Mean	0.0414178	0.0324624	-0.019151	-0.00831488	-0.0184573	-0.0578819	-0.0173929	0.0050023	0.00224542	0.0286997	0.000835425	-0.0148938	-0.00859675	-0.0129874	0.00256312	0.114	-0.0870438	0.09708	0.0389983	-0.0292819	0.00446513
	Std	0.00647904	0.00794887	0.0327039	0.00682084	0.0229893	0.00599615	0.0309488	0.00648962	0.00758458	0.0136509	0.0291894	0.0461927	0.00789435	0.00614019	0.0073246	0.0160044	0.00834415	0.00715422	0.0089632	0.0249557	0.0151887
Sub 28	Mean	0.00357735	0.0026765	0.0045534	-0.00743686	-0.00474835	-0.000415358	0.000341361	-0.000603091	-0.00696447	-0.00641065	0.0236598	0.00904427	0.00297088	-0.0322968	-0.00729513	-0.0147138	-0.0213211	0.0274957	0.0231493	-0.00533395	-0.000503553
	Std	0.00552473	0.00530888	0.00503861	0.00548126	0.00552535	0.00550518	0.00541618	0.00567938	0.00509805	0.00512604	0.00560357	0.0063006	0.0050531	0.0118452	0.00587599	0.0055463	0.00689146	0.00520717	0.00512775	0.00519919	0.0058177
Sub 29	Mean	-0.00803745	-0.00440621	0.00262013	0.00581991	0.00280597	0.00335709	0.00928714	0.000782163	-0.0154373	-0.013597	-0.0108802	-0.00100518	-0.00136671	0.00501169	0.00979282	0.0206915	0.0116828	0.00807965	-0.0151586	-0.00679624	0.000162295
	Std	0.00657088	0.00910054	0.00664038	0.00635077	0.00670403	0.00613015	0.00660381	0.00878471	0.00791849	0.00682011	0.00906334	0.00636606	0.00605508	0.00690891	0.00765633	0.00782649	0.00673821	0.00864221	0.00657171	0.00764462	0.00725484
Sub 30	Mean	-0.0131725	-0.00662969	0.0127926	0.013537	0.00383593	0.0093173	0.00968626	-0.00786812	-0.0168963	-0.00760975	0.0152467	0.00252357	0.000458108	-0.00291782	-0.00217488	-0.0219158	-0.00651978	0.00897738	0.0176277	-0.0142092	-0.000295558
	Std	0.00592191	0.00681148	0.006102	0.00637388	0.00824011	0.00649854	0.00689711	0.0091163	0.013511	0.0136661	0.00605272	0.00563561	0.00618993	0.00638396	0.00564953	0.0065898	0.00699856	0.00614077	0.00628646	0.00612915	0.00725975

## Sheet: 6Hz
		Trial 1	Trial 2	Trial 3	Trial 4	Trial 5	Trial 6	Trial 7	Trial 8	Trial 9	Trial 10	Trial 11	Trial 12	Trial 13	Trial 14	Trial 15	Trial 16	Trial 17	Trial 18	Trial 19	Trial 20	Mean
Sub 1	Mean	-0.00576116	-0.00899177	-0.0199887	-0.0227514	0.0351314	0.0389139	0.0110895	0.00393555	-0.00379344	-0.0207203	-0.00149495	-0.0116801	0.0197942	0.0244983	0.0219225	0.00390454	-0.0137196	-0.0288297	0.00647075	0.00253307	0.00152312
	Std	0.00591353	0.00565559	0.00566434	0.00585495	0.00541656	0.00556598	0.00537406	0.0059294	0.00552098	0.00560119	0.00526893	0.00490715	0.00555796	0.00515382	0.00550659	0.00577895	0.0140274	0.00496111	0.00637277	0.0058967	0.0059964
Sub 2	Mean	-6.88075e-05	5.46028e-05	0.000261317	0.000202203	6.3961e-05	3.53468e-05	1.33387e-05	-7.77556e-05	-0.0001346	-0.000172175	-0.000332856	0.000271926	0.000354474	0.000291738	0.000177279	0.000145535	4.68808e-05	-2.63328e-05	-0.000144101	-0.000292092	3.34941e-05
	Std	9.31155e-05	7.51488e-05	7.92503e-05	8.31993e-05	7.61931e-05	7.19099e-05	6.94284e-05	7.14207e-05	7.86209e-05	6.901e-05	9.66991e-05	7.25034e-05	8.36141e-05	7.01771e-05	7.68275e-05	6.81984e-05	7.13722e-05	8.02439e-05	6.93932e-05	6.80885e-05	7.62207e-05
Sub 3	Mean	2.79537e-05	-0.000144646	0.000169414	0.000287942	0.000274825	0.000123664	0.000143038	-3.87692e-06	-7.16895e-05	-0.000101728	-1.34407e-05	2.44592e-05	5.52567e-05	9.51985e-05	0.000122734	9.20593e-05	5.94541e-05	-0.000130292	-0.000107347	1.22304e-05	4.57604e-05
	Std	0.00014912	0.000151789	0.000151006	0.000156007	0.000175616	0.00014538	0.000198003	0.000146649	0.000143242	0.000142032	0.000139841	0.000157789	0.000145996	0.000147805	0.000170606	0.000152503	0.00014939	0.000141121	0.000146026	0.000146215	0.000152807
Sub 4	Mean	0.000319955	0.000233704	-0.000184163	-0.000630733	-0.000193448	0.000400728	0.000730903	0.000468282	-0.000436718	-0.000246479	0.00029358	-2.08043e-06	-5.832e-05	4.65056e-05	-9.19701e-06	0.000190456	2.10744e-05	0.000113247	0.000107721	-7.09739e-05	5.47022e-05
	Std	0.00196605	0.00197596	0.00197075	0.00190269	0.00196103	0.0019232	0.00199016	0.00187717	0.00189577	0.00199994	0.00189313	0.00198658	0.00191448	0.0019776	0.00195284	0.0019056	0.00196594	0.00194836	0.00192905	0.00198649	0.00194614
Sub 5	Mean	-0.000460043	0.00524158	0.024076	0.00331408	-0.00205342	-0.0219478	-0.00400539	-0.0229956	-0.01967	0.0351486	0.00442638	0.0125306	0.01615	0.0105339	0.00249847	-0.0202272	-0.0126981	-0.0103281	0.0164478	0.010862	0.00134218
	Std	0.00605752	0.00671405	0.00460178	0.00489305	0.00756276	0.00511741	0.00458518	0.00773086	0.00691009	0.0072521	0.00458623	0.00682804	0.003982	0.00417857	0.00959758	0.00481422	0.00508375	0.0057121	0.00488308	0.00680835	0.00589494
Sub 6	Mean	0.0245315	-0.00165366	-0.021557	-0.0480899	-0.0491423	-0.0294898	-0.0244152	-0.0343569	0.0136549	0.0264963	0.021615	-0.0462383	-0.0333333	-0.0366635	0.0586498	0.00800836	0.0247111	0.0334478	-0.00335492	-0.0187899	-0.0067985
	Std	0.0079283	0.00847692	0.00805852	0.00761807	0.00667361	0.00602276	0.00978929	0.00940987	0.00781127	0.0072742	0.00590463	0.00668034	0.00813663	0.00579186	0.00896976	0.00545655	0.0231516	0.0195493	0.00757727	0.00629847	0.00882897
Sub 7	Mean	-0.00206756	-0.00356719	0.00367148	0.00593152	0.00402234	0.00108429	-0.00504632	-0.00324305	-0.00155939	0.00661247	0.00165499	0.00206788	-0.000834777	0.00072097	0.00980304	0.00733331	0.00311011	-0.00247366	-0.00503726	0.0041315	0.00131574
	Std	0.00877465	0.0098324	0.00956555	0.00926591	0.00978092	0.00979378	0.00943876	0.00918497	0.00845851	0.0103917	0.00855404	0.00898553	0.00841092	0.00828446	0.00974348	0.00809313	0.00867383	0.00866984	0.0075777	0.00776664	0.00896234
Sub 8	Mean	0.0045402	0.0214757	0.00396653	-0.00455841	-0.0103548	-0.00975297	0.00163956	-0.00205135	0.00491471	-0.00147251	-0.00769453	0.00760145	-0.00197556	0.00916857	0.00253358	-0.00748883	0.00174735	0.004526	0.00611553	-0.015468	0.000370614
	Std	0.00693352	0.007273	0.00670105	0.00752392	0.00732834	0.00679896	0.011774	0.00702077	0.00698973	0.00955434	0.00617964	0.00629313	0.00712373	0.00667867	0.00683102	0.00656086	0.00671267	0.00829605	0.00813222	0.00708152	0.00738936
Sub 9	Mean	0.0276495	-0.0096727	-0.00930456	-0.04431	0.00192562	-0.0148224	0.026371	0.0276881	-0.00506966	-0.00371211	-0.00447128	0.00679574	-0.0380356	-0.0099353	0.0107996	0.054099	0.0396327	0.0155587	-0.0285665	-0.0637272	-0.00105537
	Std	0.00643015	0.00592836	0.00588387	0.00637055	0.00858412	0.00606611	0.00896422	0.00731349	0.00587798	0.0068123	0.00687938	0.00776561	0.00750492	0.00628002	0.00631895	0.00574705	0.00557497	0.00619607	0.00576466	0.00516099	0.00657119
Sub 10	Mean	0.0110573	0.0310239	0.0302292	0.00685425	-0.0066344	-0.00129381	-0.00167725	0.0165964	0.017375	-0.00307604	-0.0273033	0.0468218	-0.0052085	0.00315159	0.0111519	-0.0301668	-0.0213782	-0.00875963	0.0300925	0.0266408	0.00627483
	Std	0.00852654	0.00722579	0.00751675	0.00719981	0.0227202	0.00853539	0.00667578	0.00612919	0.0127831	0.00977874	0.0154508	0.00663821	0.00945093	0.0116475	0.0129977	0.0114627	0.012448	0.00676009	0.0108389	0.0142275	0.0104507
Sub 11	Mean	0.00735524	0.0106544	-0.00686523	-0.00361776	-0.0144452	-0.0132082	0.00823257	0.0278973	-0.0149957	-0.0177768	-0.00938688	0.00279647	0.00182759	-0.00418969	-0.00330627	2.7988e-05	0.00753276	0.00810166	0.00171174	0.00118953	-0.000523225
	Std	0.00560061	0.0056573	0.00541903	0.00557589	0.00549671	0.00556818	0.00547136	0.0100296	0.0242865	0.00867619	0.00593188	0.00577791	0.0068689	0.0051952	0.00553276	0.00574752	0.00603938	0.00590084	0.00546131	0.00782523	0.00710311
Sub 12	Mean	-0.0110532	-0.00728253	-0.00327777	0.00088146	0.0112207	0.00776712	0.00600783	0.00498748	0.000809865	-0.0087369	0.00130149	0.0113803	0.00717582	-0.00407133	0.00506523	0.00462456	0.000574727	-0.0190194	0.0149615	0.0207944	0.00220556
	Std	0.00768465	0.00587781	0.00767397	0.00574494	0.00655919	0.00691832	0.00622938	0.00653899	0.00676014	0.00642385	0.00591344	0.0192334	0.00565091	0.00615322	0.00889845	0.0059573	0.00630493	0.00904143	0.00657827	0.0100869	0.00751148
Sub 13	Mean	-0.000345828	1.52581e-05	0.000293807	7.22209e-05	0.000315454	0.000360545	0.000224673	8.81957e-05	-3.92351e-05	-0.000403071	-0.000797691	-0.000115419	-8.88553e-05	0.000234764	0.000276777	0.000754796	0.000809447	0.000835861	0.000519447	-0.00247593	2.67607e-05
	Std	0.00216141	0.0019243	0.00214814	0.00212553	0.00197929	0.00204095	0.00207387	0.00202226	0.00206978	0.00209471	0.00206924	0.00206819	0.00218767	0.00208588	0.00197082	0.00205534	0.00195785	0.00208225	0.00199256	0.00196492	0.00205375
Sub 14	Mean	-0.0089995	-0.00397223	0.023008	0.01185	0.0106044	-0.0128469	0.004625	0.00166343	0.000158943	0.00592247	-0.0273194	0.0141399	0.00388817	0.00138068	0.0151115	0.000986923	-0.00907055	0.0171785	-0.00520291	-0.00881983	0.00171433
	Std	0.0101876	0.0123783	0.00850302	0.0089395	0.0109729	0.00902019	0.0083282	0.00926018	0.00991287	0.00860948	0.0100205	0.00993262	0.0085795	0.00846966	0.00912968	0.0106381	0.00927782	0.00893975	0.00850147	0.00951208	0.00945568
Sub 15	Mean	-0.0205351	-0.00534824	0.00386701	0.0120102	0.0189245	0.0210725	-0.00445709	-0.00464594	-0.0182591	0.0133221	-0.0122742	-0.018335	0.00434004	0.0188651	0.00835517	0.00455654	-0.00519244	-0.0111865	-0.00861128	0.00734078	0.000190448
	Std	0.0101421	0.00826394	0.0086016	0.00827079	0.00842171	0.00798418	0.00850856	0.0083854	0.00821053	0.00846626	0.0090578	0.00770884	0.00751683	0.00827146	0.00827486	0.00831182	0.00770633	0.00763395	0.00755147	0.00797785	0.00826331
Sub 16	Mean	0.0192767	-0.027914	0.00720749	-0.0288691	-0.0265716	-0.00741778	0.0116547	0.0151232	0.0304356	-0.0180499	0.00819022	-0.0102958	0.00860648	0.0100613	0.0119771	0.0387814	-0.011115	0.021688	-0.0592342	0.0270671	0.00103009
	Std	0.00944902	0.00921346	0.007839	0.00888006	0.00889022	0.0079758	0.00934298	0.00911578	0.00972891	0.00975051	0.00781618	0.0111814	0.00980242	0.0106578	0.0108926	0.0192622	0.0480509	0.0203178	0.0161154	0.0164542	0.0130368
Sub 17	Mean	0.00736637	0.0241465	-0.000470751	-0.0304542	-0.0233353	0.0126331	-0.0026063	-0.0196192	-0.00441884	0.0183535	-0.0242033	0.00272901	0.00450756	0.0174748	0.00877982	-0.00988077	-0.0272252	-0.00803693	0.00603122	-0.0066901	-0.00274595
	Std	0.00673797	0.0082741	0.00730652	0.0107922	0.0071779	0.0210041	0.0376933	0.00753001	0.0107308	0.00864984	0.0067481	0.00687753	0.00709744	0.00710026	0.0104247	0.0153769	0.0077483	0.010987	0.00763984	0.00732995	0.0106613
Sub 18	Mean	-0.0163827	-0.0163159	0.00112332	0.0104485	0.0133276	0.0188996	0.0192185	-0.000462887	-0.0436106	0.00787421	0.00195164	-0.00354691	-0.0151875	-0.0159005	-0.00610647	0.00716177	-0.0172221	0.0263784	0.0185107	-0.0226981	-0.00162696
	Std	0.0081046	0.00740236	0.00829558	0.00781895	0.00838732	0.00746098	0.0114763	0.0126044	0.0104719	0.00698976	0.0102219	0.00993975	0.0114325	0.0120136	0.0088519	0.0106755	0.00948178	0.0185673	0.0101516	0.0228574	0.0106603
Sub 19	Mean	0.00290768	0.00537504	0.00364745	-0.0267723	0.00983841	-0.00108312	0.00941556	0.0104043	-0.00161842	-0.00169542	-0.0380738	0.0742723	0.0386803	0.0102931	-0.00730891	-0.0151422	-0.0115581	-0.0407531	0.0196005	0.0220407	0.00312351
	Std	0.00918482	0.00891555	0.00948796	0.00955894	0.00949055	0.00889931	0.0108257	0.00976524	0.00916606	0.00895082	0.0073995	0.00927985	0.00746885	0.00711351	0.00693365	0.00819104	0.0106099	0.0118203	0.00775203	0.00813743	0.00894755
Sub 20	Mean	-0.00734379	-0.00859653	0.0127736	0.00863192	0.00527732	0.0113001	0.000183218	0.0143084	0.00739259	-0.0143872	0.00963179	-0.00488183	0.0135966	0.019113	0.0201766	-0.0247222	-0.00575518	-0.00264344	-0.0043976	-0.00977482	0.00199413
	Std	0.0107404	0.0103736	0.0107832	0.00977331	0.0107362	0.0120609	0.0103593	0.0119411	0.0148141	0.0100811	0.0105339	0.0107577	0.0115037	0.010392	0.0101807	0.00987209	0.00949982	0.0100307	0.00989744	0.00947053	0.0106901
Sub 21	Mean	-0.0185187	-0.00639597	0.00675469	0.0138496	0.00131106	0.00668373	0.00586642	-0.0187135	-0.00422845	0.00255318	-0.0113008	0.00522055	-0.00288314	-0.00638345	0.00298839	-0.00192305	8.54562e-05	0.0186767	-0.0176311	-0.0128744	-0.00184315
	Std	0.00582178	0.00561742	0.00584018	0.00689947	0.00581992	0.00672617	0.00953651	0.00652661	0.0063251	0.00691719	0.00602054	0.0061026	0.00610167	0.00684993	0.00652415	0.00520004	0.00770238	0.00653983	0.00638616	0.00683096	0.00651443
Sub 22	Mean	-0.11912	-0.0887619	-0.0126619	0.0665047	0.140353	0.190079	-0.173642	-0.156329	-0.073057	0.0477842	-0.807041	0.194432	0.15991	0.59592	0.163355	0.174807	0.168411	0.1552	-0.196173	-0.197255	0.0116357
	Std	0.00787012	0.00774271	0.00801639	0.0082329	0.00731802	0.0087275	0.00913674	0.00818772	0.0103591	0.00814608	0.00689508	0.00819279	0.00757851	0.0203074	0.00970271	0.00774153	0.013048	0.0084489	0.00919996	0.00813749	0.00914948
Sub 23	Mean	9.68178e-05	0.000270363	0.000353682	0.000227323	-7.83167e-05	9.15908e-05	-4.86778e-05	0.000179451	-0.000248337	-0.000123082	7.21872e-06	1.09212e-05	-0.000138414	0.00029183	0.000102191	5.69492e-05	2.58665e-05	-8.97778e-05	-0.000169578	-0.000104159	3.56931e-05
	Std	0.00196026	0.00193833	0.00196311	0.00190767	0.00185602	0.00193921	0.00189881	0.00188102	0.0018417	0.00188442	0.00192027	0.00187423	0.00180418	0.00186023	0.00185243	0.00195122	0.00191989	0.00191489	0.00189521	0.00195038	0.00190067
Sub 24	Mean	0.0163784	0.0177584	0.00908142	-0.0206766	-0.00729083	-0.0173426	-0.00911984	-0.00868666	0.000610277	0.0235228	0.0139873	0.00749998	-0.0126995	-0.016726	-0.0208211	-0.0144529	-0.00287962	0.00362159	0.00803049	0.0157413	-0.000723175
	Std	0.00761184	0.00739981	0.00733106	0.00798117	0.0074017	0.00714137	0.00691318	0.00666097	0.0068161	0.00670569	0.00624405	0.00607444	0.00693892	0.0066522	0.00620646	0.00636621	0.0067834	0.00645986	0.00680898	0.0069875	0.00687425
Sub 25	Mean	0.0422108	-0.00626174	-0.0132432	0.0100797	-0.026377	-0.0239136	-0.00783088	0.00830059	0.0129444	0.0166417	0.000700898	0.00646233	0.0191287	-0.0129596	0.000621446	-0.00412811	-0.00159649	-0.00162972	0.00412107	0.010069	0.00166702
	Std	0.00708866	0.00745555	0.00746979	0.00646086	0.00666401	0.00596577	0.00669569	0.00675638	0.00683354	0.00659441	0.00680575	0.00733085	0.00648265	0.00660454	0.00670971	0.00701918	0.00619853	0.00588626	0.00849033	0.00680088	0.00681567
Sub 26	Mean	0.0141108	-0.0180015	0.0314017	-0.0221896	0.0249275	0.0491783	-0.0411201	0.00294016	-0.0047349	-0.00395876	0.0103889	-0.00174092	-0.0300133	-0.0358753	-0.0378097	0.0838985	-0.0564589	0.0124818	-0.00660438	0.00559357	-0.00117932
	Std	0.0098615	0.00941784	0.0273088	0.0118302	0.00823543	0.00885941	0.0103208	0.0102555	0.0106078	0.0107016	0.00946319	0.0196144	0.00952559	0.00899885	0.0100527	0.0112368	0.0144461	0.0114895	0.00998613	0.0102638	0.0116238
Sub 27	Mean	0.0411912	-0.00688307	0.0462727	0.0592338	-0.0289715	-0.0468103	-0.0929454	-0.0272067	0.0494109	0.040296	-0.0486029	0.00556119	0.0172802	0.0277696	-0.0138737	0.113818	-0.100605	0.0793063	-0.0292047	-0.0582037	0.00134163
	Std	0.0157411	0.0184606	0.00660338	0.00825659	0.0282806	0.0111607	0.0127228	0.0127654	0.0197033	0.00738339	0.00675031	0.0136677	0.00963695	0.0143487	0.00858997	0.0121764	0.0318502	0.0155943	0.00853207	0.00712961	0.0134677
Sub 28	Mean	-0.00105415	0.00458215	-0.000711498	0.00206024	-0.00562331	-0.00222845	0.00288809	0.000440511	-0.00884131	0.0137155	-0.0110257	0.0103157	-0.00433503	-0.00576742	-0.0105489	-0.019933	-0.0156924	0.030255	0.00829968	-0.00267648	-0.000794034
	Std	0.00540401	0.00548067	0.0061965	0.00560878	0.00574483	0.00546142	0.00572535	0.00547901	0.00577511	0.00733915	0.0149621	0.00575756	0.00582838	0.00524663	0.0060444	0.00511712	0.005169	0.0062659	0.00563328	0.00507772	0.00616585
Sub 29	Mean	-0.0112838	-0.00514418	-0.00210464	0.0108024	0.00730307	0.00681335	0.00638179	0.00745135	-0.0104438	-0.0115083	-0.00240578	0.000566497	-0.00329564	0.00494329	0.00666389	-0.0066748	0.0104891	0.00888244	-0.00636188	-0.00263733	0.000421852
	Std	0.00645363	0.00693505	0.00710349	0.0066191	0.00861143	0.00610289	0.00662461	0.00670085	0.00664185	0.00878292	0.00669585	0.00603757	0.00713611	0.00713655	0.00642619	0.0116805	0.00693216	0.00760801	0.00678797	0.00844775	0.00727323
Sub 30	Mean	-0.0103734	-0.0130696	0.00845253	0.00635078	0.0117329	0.0236246	0.00300504	0.00506646	-0.0327327	-0.0158865	0.00486984	0.00156335	-0.0032624	-0.000510777	-0.0024378	-0.001866	-0.00495791	0.00807188	0.0133897	-0.0150997	-0.000703487
	Std	0.00576725	0.00598224	0.00601124	0.00667083	0.00852926	0.00616229	0.00658057	0.00601911	0.00626377	0.00710497	0.0064008	0.006404	0.00627449	0.0058283	0.00571062	0.00708889	0.00759316	0.00634635	0.00689296	0.00662537	0.00651282

## Sheet: 6.5Hz
		Trial 1	Trial 2	Trial 3	Trial 4	Trial 5	Trial 6	Trial 7	Trial 8	Trial 9	Trial 10	Trial 11	Trial 12	Trial 13	Trial 14	Trial 15	Trial 16	Trial 17	Trial 18	Trial 19	Trial 20	Mean
Sub 1	Mean	-0.00396998	-0.0144921	-0.0244292	-0.00438591	0.0350292	0.0349295	0.0107428	-0.0133749	-0.0113308	-0.0319667	-0.0126521	-0.0164123	0.0153022	0.0176173	0.0173653	0.0200861	-0.0122507	0.0254708	0.0180098	0.00490611	0.00270973
	Std	0.00557814	0.0057757	0.0055212	0.00606624	0.00613197	0.00563694	0.00806154	0.00522711	0.00779258	0.007199	0.00539842	0.00516046	0.00633771	0.00511913	0.00517902	0.00564564	0.00781472	0.0126458	0.00645378	0.00753001	0.00651376
Sub 2	Mean	-0.000254113	0.000201036	0.00022137	0.000173405	0.000119126	7.66394e-05	6.94112e-05	4.45242e-06	-7.87465e-05	-0.000178457	-9.83343e-06	0.000134696	0.000342933	0.00028751	0.000217506	0.000200004	3.27176e-05	-1.4081e-05	-6.41748e-05	-0.00021872	6.31341e-05
	Std	7.42564e-05	7.527e-05	8.37852e-05	8.07427e-05	7.94975e-05	9.1855e-05	7.2057e-05	8.26866e-05	7.03596e-05	7.25663e-05	7.73938e-05	8.62869e-05	7.76002e-05	7.54167e-05	7.52855e-05	7.88287e-05	7.07044e-05	7.54001e-05	8.6997e-05	7.87248e-05	7.82857e-05
Sub 3	Mean	-3.05649e-05	-5.56076e-05	0.000110183	0.000288376	0.000166166	0.000174587	8.48036e-05	-6.07187e-05	-0.000172893	-9.79703e-05	0.000161352	0.000132025	0.000119692	0.000122163	6.19029e-05	9.37386e-06	-1.50444e-05	-0.000155397	-0.000132466	-6.71269e-05	3.21418e-05
	Std	0.000158321	0.000150795	0.000146139	0.00015867	0.000168329	0.000153343	0.000149842	0.00015173	0.000149758	0.000151383	0.000144663	0.000142475	0.000149718	0.000153199	0.000143134	0.000156629	0.000161763	0.000147866	0.000162061	0.000151564	0.000152569
Sub 4	Mean	0.000348306	7.8584e-05	-0.000618095	-0.000833693	7.0497e-05	0.000356245	0.001082	4.21802e-05	-0.00017886	-9.19431e-05	0.000123494	0.000106704	-3.81161e-05	0.000135965	5.08497e-05	-0.000147169	-7.47902e-05	3.16636e-05	0.000105883	-0.000177946	1.85878e-05
	Std	0.0022304	0.00186924	0.00192781	0.00195168	0.00193535	0.00205769	0.00195409	0.0020085	0.00195857	0.0019432	0.00199627	0.00192785	0.00203006	0.00199148	0.00202291	0.00196273	0.00196875	0.00194461	0.00190791	0.00201883	0.0019804
Sub 5	Mean	-0.000740814	0.011907	-0.00263382	-0.0203594	-0.022271	-0.0452926	0.00426391	0.0183933	-0.00313553	0.0143713	-0.00787213	-0.00179892	0.00898987	0.0130676	0.00320139	-0.0416173	-0.0125596	-0.00559762	-0.0258017	0.0268578	-0.00443142
	Std	0.00517747	0.00748	0.0049408	0.0140354	0.00510963	0.0111103	0.00792376	0.00498789	0.00489649	0.010773	0.00959868	0.00454995	0.00584687	0.0044667	0.00499745	0.00516645	0.00803503	0.00443984	0.0143951	0.00534227	0.00716365
Sub 6	Mean	0.0551769	-0.00873692	-0.0257244	-0.0501402	-0.0277395	-0.0142271	-0.0134633	0.00907409	0.00988321	0.0318063	0.0186822	-0.0355455	-0.0526281	-0.0450683	0.0173527	0.00329924	0.0218642	0.0348114	-0.00857842	-0.0118311	-0.00458663
	Std	0.00844467	0.00778729	0.0072233	0.00869635	0.00798683	0.00980523	0.005808	0.00732741	0.00602826	0.00608825	0.00865026	0.00588238	0.00758638	0.00670241	0.00791975	0.00718286	0.0155011	0.0120566	0.00923308	0.00619929	0.00810548
Sub 7	Mean	-0.00159625	-0.000981388	0.00562975	0.00321466	0.000465051	-0.00062388	-0.00677096	-0.00477421	-0.00215066	0.00153197	0.000961131	0.00468507	-0.00241125	-0.00133458	0.00319967	0.00344853	0.00542184	-0.00213397	-0.00757496	0.00552022	0.00018629
	Std	0.00893591	0.0090193	0.0098209	0.00994842	0.00932656	0.0093919	0.010148	0.00957457	0.0100028	0.00987254	0.00775665	0.00777711	0.00970896	0.00831481	0.00858767	0.00914401	0.00854464	0.00771517	0.00789753	0.00821366	0.00898505
Sub 8	Mean	0.00413059	0.00687435	0.000465262	-0.0138597	-0.0110707	-0.00448019	-0.00500019	5.57579e-05	0.00299822	0.00997908	-0.00118345	-0.00204445	0.0109125	0.0164063	-0.0100004	-0.00838504	0.00771427	0.00139972	0.00419028	-0.0061631	0.000146957
	Std	0.00682965	0.00737917	0.00682259	0.00708427	0.00782795	0.00745086	0.00699238	0.0074562	0.00674317	0.0065958	0.00667446	0.00663956	0.00640719	0.00634905	0.00644923	0.00649584	0.00795982	0.00633177	0.00691507	0.00845806	0.0069931
Sub 9	Mean	0.0297522	-0.00701673	-0.0367487	0.0454904	-0.0248745	-0.014174	0.0290818	0.0179846	0.00361071	-0.0124191	-0.0328417	-0.000921328	-0.0377737	-0.0102699	0.0218462	0.0569295	0.0476242	0.0075766	0.00310175	-0.057088	0.00144351
	Std	0.00527759	0.00538914	0.00552782	0.0079549	0.00633168	0.00623684	0.0216361	0.00561404	0.00590656	0.00607453	0.00555798	0.00629119	0.0057692	0.00631494	0.0182799	0.00558531	0.00596964	0.0052459	0.0144198	0.00590077	0.0077642
Sub 10	Mean	0.0117268	0.025738	0.00550099	-0.101846	0.0200468	-0.0224733	-0.0087941	0.0567346	-0.0180566	-0.0184683	0.0065884	0.0203479	-0.0282205	-0.0106844	0.00957118	0.00871195	-0.0316907	0.0020333	0.0160236	-0.0415018	-0.00493561
	Std	0.010898	0.0103377	0.00718836	0.0179625	0.00668813	0.00995335	0.00868039	0.0135404	0.0323274	0.0092253	0.00918187	0.00837942	0.0244814	0.0132002	0.00668037	0.0184384	0.0107577	0.00901107	0.00696709	0.0204063	0.0127153
Sub 11	Mean	0.0109203	-0.00255623	-0.0091665	-0.00711088	-0.0109982	-0.00784123	-0.0180455	0.0123392	-0.00227125	-0.00765805	-0.00793993	0.00310646	-0.00412901	-0.00272216	-0.00205855	0.00283781	0.0115463	0.0113662	-0.0104399	-0.00204562	-0.00214334
	Std	0.00549713	0.00571058	0.0052431	0.00574017	0.00522301	0.00552304	0.00641487	0.00776418	0.0145888	0.0118485	0.00568023	0.00594808	0.00664478	0.00541261	0.00537924	0.00597853	0.00563828	0.0069584	0.0083166	0.00551454	0.00675124
Sub 12	Mean	0.00577472	-0.00770333	-0.00239725	0.000678887	0.00642349	0.00458922	-0.000531483	0.00657799	0.00357889	-0.0122451	-0.00592823	-0.00503973	0.00350058	0.00125234	-0.0187995	0.0124627	-0.015628	-0.0196016	0.0600295	0.0148344	0.00159143
	Std	0.00591595	0.00633066	0.00645809	0.0060196	0.00692721	0.0124838	0.0067536	0.00618167	0.00646413	0.00712342	0.00645263	0.00577362	0.00551977	0.00586018	0.00916239	0.00763218	0.0122095	0.0084155	0.0144924	0.00909142	0.00776338
Sub 13	Mean	-7.35677e-05	0.000139377	5.11872e-05	0.000157709	0.000185687	0.000207201	9.7291e-05	2.54022e-05	-0.000257006	-0.000182669	-0.000324441	-0.000195228	-0.000210005	0.000132513	0.000645349	0.000596215	0.000857512	0.000865658	0.000879419	-0.0024875	5.55052e-05
	Std	0.00198255	0.00206328	0.00203494	0.00198096	0.00203908	0.0019576	0.00205744	0.00205947	0.00199146	0.0019889	0.00199589	0.00210369	0.00223067	0.00197443	0.00206234	0.00200966	0.00203697	0.00199655	0.00207893	0.00200674	0.00203258
Sub 14	Mean	-0.0291061	0.0163234	0.0214263	0.00637073	-0.017736	-0.00598409	0.00517791	-0.0124711	-0.0105531	-0.0044156	-0.00334293	0.00717691	-0.00465885	-0.00414443	0.00964126	-0.00245264	-0.00734783	0.00773701	-0.00550043	-0.00714194	-0.00205008
	Std	0.00907221	0.00961686	0.0091101	0.00928484	0.0134321	0.0077929	0.00928745	0.00799675	0.0106915	0.00954156	0.00809839	0.00924413	0.00884165	0.00881304	0.00981222	0.00905398	0.00952744	0.0094639	0.00937049	0.00972605	0.00938888
Sub 15	Mean	-0.0257323	-0.000209116	0.00704836	0.0160215	0.0225014	0.0171013	-0.00516244	-0.0263738	-0.0232252	-0.00515701	0.000845243	-0.0377967	0.00552692	0.0107428	0.0157882	0.00592601	-0.00825627	-0.0063707	-0.00627016	0.000605344	-0.00212233
	Std	0.00884738	0.00805869	0.00835178	0.00840565	0.00781451	0.00802859	0.00811065	0.00847078	0.00753882	0.00836801	0.00758153	0.010081	0.00788247	0.00835758	0.00761195	0.00800348	0.00822122	0.00764978	0.0080678	0.00777944	0.00816155
Sub 16	Mean	0.0203536	0.0231006	-0.00765238	-0.0371845	-0.0135174	-0.00716761	-0.0138308	0.0233132	0.0227344	-0.0501363	-0.00719356	-0.0292747	0.0121027	0.00235181	0.042872	0.0413522	-0.0339567	-0.0107399	-0.00968173	-0.0128895	-0.00225222
	Std	0.00834241	0.00955802	0.0125734	0.00966806	0.00786428	0.00893143	0.00931941	0.0103275	0.00910847	0.00960722	0.0100074	0.0139933	0.0102546	0.015033	0.016896	0.0232033	0.0094328	0.0169327	0.0187073	0.0127275	0.0121244
Sub 17	Mean	0.00538059	0.00941283	-0.00558448	-0.0425437	-0.0295202	0.0638102	0.0103009	-0.0335701	-0.000433763	0.00600786	0.0080545	-0.00157676	0.0102286	0.01272	0.0231922	0.0112719	-0.017018	-0.00456483	0.00531916	-0.00324944	0.00138187
	Std	0.010206	0.00716248	0.00720413	0.00713376	0.0115979	0.0115117	0.00975537	0.00965772	0.00916007	0.00917344	0.00792174	0.00696948	0.00768924	0.00668268	0.00774192	0.00943783	0.00757462	0.00700817	0.00696997	0.0072517	0.0083905
Sub 18	Mean	-0.0161861	-0.033103	0.0205363	0.0360745	0.0230002	0.0103616	-0.000863058	-0.0109892	-0.0282818	-0.00283725	0.0200272	-0.0165454	-0.0157292	-0.0152287	0.020429	0.0155222	-0.000760975	0.0253747	0.00544489	0.0123913	0.00243185
	Std	0.00815151	0.00795322	0.00807578	0.00853096	0.0115689	0.0130359	0.0137063	0.00976892	0.00881099	0.00766043	0.00845332	0.00826085	0.00982489	0.00983878	0.0168018	0.0108404	0.0252078	0.0157102	0.0107765	0.0166311	0.0114804
Sub 19	Mean	0.00368795	0.00666442	-0.00924388	-0.0283471	-0.0036089	0.00760676	0.00121402	0.0133005	0.00506105	-0.00749779	-0.0248139	0.019941	0.0351048	0.00984481	-0.00879342	-0.0204615	-0.0291677	-0.0327615	0.0159731	0.0101346	-0.00180813
	Std	0.0092564	0.00924871	0.00869381	0.00941111	0.00915579	0.00880964	0.00965902	0.00888368	0.00861212	0.00970304	0.00762749	0.00764647	0.00807475	0.0113315	0.0147282	0.0120642	0.007925	0.0121088	0.0128602	0.0207707	0.0103285
Sub 20	Mean	-0.0129617	-0.00610086	0.00753022	0.00844089	0.00274087	-0.00164473	-0.00600891	0.0033329	0.00277768	-0.00666224	-0.0116757	-0.00536676	0.050794	0.0368077	-0.0292736	-0.0202864	-0.0114784	-0.00171598	-0.00162974	-0.00492775	-0.000365429
	Std	0.00967526	0.0102424	0.00988034	0.010978	0.0105549	0.010979	0.0102116	0.0109372	0.0111986	0.0103076	0.00951015	0.00949835	0.0109802	0.00987284	0.0101848	0.00963435	0.0104115	0.0095706	0.00971601	0.0160663	0.0105205
Sub 21	Mean	-0.0171301	0.00449824	0.0116218	0.00724308	0.0102484	0.00770799	0.00545509	-0.018115	-0.00692372	-0.00270227	0.000122639	0.00650009	-0.00420276	-0.00259769	0.0190905	-0.000305679	0.00795589	0.00717951	-0.00830699	-0.0117699	0.000778451
	Std	0.00616241	0.00584741	0.00563958	0.00572231	0.00684251	0.0063914	0.0065346	0.00693514	0.00634982	0.00766398	0.00642121	0.006118	0.00703461	0.00654475	0.00589083	0.00541252	0.00785921	0.00567691	0.00678754	0.00733024	0.00645825
Sub 22	Mean	-0.139936	-0.0468281	0.0289299	0.101939	0.171302	0.207206	-0.210018	-0.120952	-0.106503	0.0104589	0.275476	0.228867	0.151448	0.113966	0.197498	0.186988	0.112508	-0.215174	-0.195901	-0.201803	0.0274735
	Std	0.00853621	0.00865885	0.007797	0.00872354	0.00845679	0.00886016	0.00900332	0.00811765	0.00821187	0.00787478	0.0110772	0.00798043	0.00782382	0.0596482	0.00890209	0.00780545	0.00859396	0.00930933	0.0077601	0.0100319	0.0111586
Sub 23	Mean	-7.09287e-05	-2.63132e-06	0.000180115	9.56569e-05	-0.000101594	3.73523e-05	-1.08199e-06	-4.65415e-05	-0.000228019	8.00746e-05	-5.74464e-05	-0.000131424	-4.77739e-05	9.19004e-05	0.000314599	0.000338404	9.55826e-05	-0.000109499	-0.000127586	-0.000189747	5.9705e-06
	Std	0.00188663	0.00193803	0.00197813	0.00185983	0.00192631	0.00194413	0.00198755	0.00192514	0.00193251	0.00190634	0.00181794	0.00197914	0.00186306	0.00187529	0.00187877	0.00191124	0.00194047	0.00193892	0.00190029	0.00189362	0.00191417
Sub 24	Mean	0.0119767	0.0133483	0.00599665	-0.0144888	-0.0133869	-0.0180993	-0.0134066	-0.00404287	0.00055231	0.0134015	0.0240724	0.0129427	-0.0135022	-0.0163075	-0.0137455	-0.0157573	-0.000550831	0.00108716	0.00651964	0.0108968	-0.00112468
	Std	0.00737978	0.0077708	0.00711658	0.00677123	0.00714614	0.00726478	0.00703469	0.00696879	0.00667413	0.00692879	0.0066926	0.00644284	0.00661063	0.00661223	0.00672166	0.0064722	0.00677573	0.0065597	0.00627281	0.00693749	0.00685768
Sub 25	Mean	0.0427251	-0.0131468	0.021386	-0.0237827	-0.00965981	-0.0226478	-0.0264735	0.0123519	0.0155534	0.0128789	-0.00680618	0.0156953	0.0158708	0.0161782	-0.0116414	-0.0121751	-0.00194625	-0.0129796	0.000574159	0.0117058	0.00118302
	Std	0.00583317	0.00806104	0.00727332	0.00838712	0.00664038	0.00634766	0.00692312	0.00660298	0.00696634	0.00623033	0.0077665	0.0072677	0.00940656	0.00661304	0.0066911	0.00686164	0.00642876	0.00721953	0.00708961	0.00748845	0.00710492
Sub 26	Mean	0.00888175	0.0618567	-0.0714211	-0.0360576	0.0503168	0.049607	-0.00856024	0.0195375	0.00969779	-0.0289046	0.0592033	0.0320958	-0.0356491	-0.034039	-0.046059	0.109296	0.0266433	0.0142865	-0.00617076	-0.00773289	0.00834142
	Std	0.0098241	0.0126923	0.0118582	0.0156824	0.0084239	0.00848405	0.0164721	0.0100502	0.010847	0.0101046	0.0141387	0.00998042	0.0103312	0.0112783	0.00928603	0.00982751	0.011286	0.0135999	0.0101572	0.0100241	0.0112174
Sub 27	Mean	-0.00681371	0.0207867	0.0498984	-0.0614616	-0.0152269	-0.0739318	-0.00677448	-0.00701047	0.0259971	0.0234866	-0.0252241	-0.0271714	0.0358276	0.041309	0.0835218	0.0867774	-0.107283	0.0831426	-0.0615048	-0.082956	-0.00123057
	Std	0.0255803	0.0126219	0.00899956	0.00736016	0.0143286	0.0108166	0.00646822	0.00695822	0.00609274	0.00701768	0.0256294	0.00796753	0.00794799	0.00807909	0.00785869	0.00720412	0.0173729	0.00824059	0.00649062	0.00637213	0.0104704
Sub 28	Mean	-0.00103354	0.00193465	0.00816975	-0.0070893	-0.00356799	0.0014434	-0.000518786	0.00395316	-0.0152015	-0.00249589	0.011295	0.00856047	-0.00161849	-0.000706821	-0.015034	-0.0138186	-0.0210893	0.0254985	0.0150861	0.00200867	-0.000211233
	Std	0.00522335	0.00553979	0.00528888	0.00679828	0.00608036	0.00624901	0.00816825	0.00537513	0.00724596	0.00549035	0.00549817	0.0062121	0.00544478	0.00539822	0.00537851	0.00569304	0.00564301	0.00507509	0.0052637	0.00624336	0.00586547
Sub 29	Mean	-0.0126604	-0.00856712	0.0104681	0.00659136	0.00504961	0.0140266	0.0145407	0.00287158	-0.0133899	-0.0121811	-0.00376334	-0.000325915	-0.00467707	-0.00197059	0.0176875	0.0248872	0.0111209	-0.012458	-0.0109762	0.00262602	0.001445
	Std	0.0081419	0.00691709	0.00617633	0.00924748	0.00616568	0.00679073	0.00710184	0.00852597	0.00727834	0.0061908	0.00742862	0.00599074	0.00841317	0.00881892	0.00736854	0.00686153	0.00644935	0.00856237	0.00760648	0.0071908	0.00736133
Sub 30	Mean	-0.017118	-0.0111437	0.00810622	-0.000588616	0.0131867	0.0256226	0.0198383	0.00313526	-0.0366293	-0.00140935	0.00263848	0.00219789	-0.00368503	-0.000536768	-0.030492	-0.0108418	-0.00289154	0.015907	0.019562	-0.0199133	-0.00125275
	Std	0.0053563	0.00623107	0.00687686	0.00918452	0.0114878	0.00673136	0.0123384	0.00721189	0.00745191	0.0123488	0.00711141	0.00601988	0.00600978	0.00586888	0.00700309	0.00721401	0.00664853	0.00633864	0.00682721	0.0120483	0.00781543

## Sheet: 21Hz
		Trial 1	Trial 2	Trial 3	Trial 4	Trial 5	Trial 6	Trial 7	Trial 8	Trial 9	Trial 10	Trial 11	Trial 12	Trial 13	Trial 14	Trial 15	Trial 16	Trial 17	Trial 18	Trial 19	Trial 20	Mean
Sub 1	Mean	-0.0153548	-0.00807253	-0.0127103	0.0331779	0.0140069	0.0410901	0.0301948	-0.0163742	-0.0718041	0.0609294	0.038488	0.0104361	0.00025326	-0.0310038	-0.0255527	-0.0251333	-0.00693929	-0.0182292	-0.00849929	0.0143139	0.000160836
	Std	0.00869654	0.00544031	0.0069449	0.0112876	0.0133844	0.0095509	0.00560752	0.00597889	0.00643304	0.0149316	0.00670568	0.00575518	0.00514365	0.00550256	0.00531798	0.00626619	0.00619592	0.00502054	0.00466943	0.00510109	0.0071967
Sub 2	Mean	-7.05665e-05	0.000233855	0.000262415	0.000164925	-4.16276e-05	-0.000111464	-0.00016299	-5.00026e-05	3.34512e-05	3.0168e-05	-9.84733e-05	0.000190067	0.000203623	0.000199771	6.06495e-05	-2.7681e-05	-2.9591e-05	-5.3871e-05	-8.02564e-05	8.89914e-05	3.70697e-05
	Std	8.51677e-05	7.65778e-05	7.18995e-05	7.44822e-05	7.4683e-05	8.48424e-05	7.85406e-05	6.69932e-05	6.22036e-05	8.50047e-05	8.24914e-05	8.11932e-05	7.4168e-05	6.95722e-05	7.49843e-05	7.31179e-05	8.14475e-05	7.63535e-05	7.97341e-05	7.96368e-05	7.66547e-05
Sub 3	Mean	0.000246359	0.000159824	0.000169579	-0.000126427	-0.000148679	-0.000122364	1.56157e-05	-0.000107292	8.07409e-05	6.12738e-05	0.000170201	0.000131495	2.5807e-05	0.000111002	2.89921e-05	-6.80163e-05	-2.83927e-06	-2.71354e-05	-6.17154e-05	3.14162e-05	2.83919e-05
	Std	0.000155534	0.000166028	0.000152971	0.000163119	0.000177644	0.000155824	0.000166416	0.000213304	0.000208091	0.000199675	0.000148675	0.000156517	0.000151632	0.000149562	0.000148387	0.00014626	0.000155153	0.000150139	0.000158778	0.000167104	0.000164541
Sub 4	Mean	0.000302827	0.000226832	0.000355488	7.82975e-05	0.000188395	6.52415e-06	-0.000224263	-0.000297329	2.02142e-05	4.01914e-05	6.92051e-05	0.000197407	0.000270927	0.000209327	2.38097e-05	-0.00010048	-0.000466059	-0.000265884	-0.000444907	0.0023671	0.000127881
	Std	0.00198459	0.00198288	0.00193973	0.00202629	0.00193503	0.00195812	0.00199188	0.00196849	0.00200901	0.001979	0.00203006	0.00197039	0.00192948	0.00197484	0.00197554	0.00191971	0.00196786	0.00208544	0.00201782	0.00222256	0.00199344
Sub 5	Mean	0.00959908	0.00809828	0.00713225	-0.00805821	-0.00830966	-0.00985735	-0.00826325	-0.00952472	0.00783101	0.0211316	-0.0101382	-0.0143604	-0.0109364	0.0110357	0.0159419	0.00952106	0.00719055	-0.00384993	-0.00426291	-0.0164685	-0.000327407
	Std	0.00542769	0.00469737	0.0049572	0.00453846	0.00547328	0.00498586	0.00470661	0.00517051	0.00449257	0.00491484	0.00496657	0.00421893	0.00415259	0.00437482	0.0058486	0.00437365	0.00400356	0.0043992	0.00650431	0.00396838	0.00480875
Sub 6	Mean	0.0375004	-0.0398635	-0.0414897	-0.0182137	0.0605368	0.011524	0.0112673	0.0209184	-0.00821307	-0.0295593	-0.00883156	-0.0783082	-0.0404194	0.0738059	0.0392412	0.0121103	-0.00689127	-0.00623311	-0.0246799	0.00630472	-0.00147468
	Std	0.00674024	0.00858852	0.00585427	0.00570561	0.0103425	0.00775758	0.00787784	0.0075302	0.00839743	0.00747195	0.00594668	0.00601541	0.00699985	0.00604061	0.00602173	0.0118851	0.00824055	0.00787883	0.00701776	0.0174061	0.00798594
Sub 7	Mean	0.00555537	-0.0216937	-0.0186296	0.0088792	0.00678147	0.010341	0.000936363	0.0068055	-0.00816983	-0.00471495	0.0112037	0.00262955	-0.00516945	-0.00504436	0.00360778	-0.00192269	0.000451888	-0.00739276	-0.0044995	0.00576225	-0.000714139
	Std	0.00948444	0.00780508	0.00769926	0.00738757	0.00722478	0.00787194	0.00686568	0.00681662	0.00734934	0.00701488	0.00949842	0.00768448	0.00776963	0.00742781	0.00693119	0.00729313	0.0072485	0.00819957	0.0095458	0.0068717	0.00769949
Sub 8	Mean	0.00418887	0.0112401	0.0100817	0.00249777	-0.00244891	-0.00926174	-0.0137535	-0.00255837	0.0111811	0.0189802	0.0113335	-0.00232994	0.0017388	0.00513804	0.00169678	-0.00400932	-0.00612457	0.00393371	0.00293973	0.0103171	0.00273905
	Std	0.0078521	0.00708994	0.00736089	0.00691833	0.00766419	0.00646672	0.00781172	0.00812382	0.00704389	0.00706972	0.00711337	0.00588063	0.0074625	0.00662176	0.00657607	0.00612636	0.00597614	0.0130622	0.00710353	0.0151866	0.00772552
Sub 9	Mean	0.030994	-0.00316396	-0.0136726	-0.00302288	0.00662975	0.00939136	0.00346047	-0.00170717	0.00389908	0.00351826	0.0167226	-0.00921134	-0.00280812	-0.0179563	-0.0196282	0.039024	0.0416645	-0.0130116	-0.0164736	-0.0195792	0.00175346
	Std	0.00956896	0.00638016	0.00604278	0.00583159	0.00604929	0.00843494	0.00685295	0.0146662	0.00957224	0.0070625	0.00571217	0.00630708	0.0058785	0.00558808	0.00659672	0.0111626	0.00579829	0.00617118	0.0065606	0.00560261	0.00729197
Sub 10	Mean	-0.00439682	0.00490523	0.00225424	0.00275666	-0.0107934	-0.00532416	-0.0067391	0.0102778	-0.00187308	0.00402138	-0.00395416	0.0249337	-0.00302037	0.00216999	0.015534	-0.00958181	-0.00970624	-0.00314132	-0.00638289	-0.0116142	-0.00048373
	Std	0.00738216	0.00788405	0.00770109	0.00870112	0.00926038	0.0091369	0.00781325	0.00771673	0.0107186	0.00813215	0.0137826	0.00790391	0.00759398	0.00838175	0.0091303	0.00860458	0.00705688	0.00861232	0.00992793	0.00956473	0.00875027
Sub 11	Mean	0.00379617	0.00661794	0.000612866	-0.00937406	-0.00237345	0.000303058	-0.00820378	-0.0049599	0.0109639	0.0084484	0.0088871	-0.0040374	-0.00440623	0.00487571	0.00293939	-0.0101902	-0.00944844	-0.00171437	-0.00149818	0.00908762	1.63044e-05
	Std	0.00527746	0.00515044	0.00552469	0.0062427	0.00526609	0.00560355	0.00591283	0.00648551	0.00649831	0.00532222	0.00651111	0.00664625	0.00650463	0.00634125	0.00565682	0.00586964	0.00555098	0.00622904	0.005569	0.00624252	0.00592025
Sub 12	Mean	0.0193945	-0.0179019	0.0235047	-0.0143872	-0.0300378	-0.00223347	-0.0103417	0.00413904	0.0227376	-0.00864457	-0.0198206	-0.0373681	-0.00420578	0.000817371	0.0147391	0.00710121	0.0132314	-0.00898286	-0.0103614	0.0160173	-0.00213016
	Std	0.0105084	0.00998899	0.00766562	0.00765752	0.00587468	0.00805997	0.00631694	0.00605634	0.00643988	0.00997775	0.00867102	0.0173019	0.0128011	0.0116297	0.00848417	0.0173104	0.0129016	0.0134024	0.0122619	0.00993727	0.0101624
Sub 13	Mean	-0.000801182	0.000500036	0.000565446	0.000391709	0.000397726	0.000226888	0.00022648	-6.75742e-05	-0.000176415	-0.000186194	-0.000338619	6.26845e-05	0.000323443	0.00030242	0.000481313	5.74609e-05	1.00155e-06	0.000115698	-0.000224831	-0.000127854	8.64818e-05
	Std	0.00231366	0.00207743	0.00199445	0.0019981	0.00198148	0.00192016	0.00200681	0.00202461	0.00197297	0.00199649	0.00199298	0.00207195	0.00196986	0.00199887	0.00196425	0.00199104	0.00199289	0.00191569	0.00200633	0.00194375	0.00200669
Sub 14	Mean	0.0238756	-0.0156904	-0.0102926	-0.00529661	-0.00284115	-0.0133059	-0.00161065	0.00895294	0.0104389	-0.029411	-0.0195347	0.00999933	-0.0161462	0.0193066	0.028562	0.0298577	0.0293992	0.0152013	-0.00694437	-0.0486491	0.000293543
	Std	0.00848773	0.00726057	0.00710295	0.00856993	0.00732064	0.00714522	0.00706442	0.0070527	0.00757131	0.00745927	0.00840013	0.00884889	0.00744761	0.00858491	0.00842967	0.00829562	0.0108777	0.00890499	0.00911426	0.00985556	0.00818971
Sub 15	Mean	0.0278534	-0.0575581	-0.0277153	0.00683176	0.0186726	0.0123039	0.0174032	-0.00124875	-0.00520152	0.0124373	0.000890257	-0.00948729	-0.00242949	-0.00836157	0.00353915	0.00477772	0.00660343	0.0200208	0.0179859	-0.0221124	0.000760251
	Std	0.0108875	0.0113706	0.0113845	0.0106162	0.010907	0.0104835	0.010993	0.0115772	0.0113082	0.0134787	0.0103497	0.0102188	0.0103427	0.0101482	0.0107241	0.0100863	0.0116923	0.0104084	0.0108889	0.0155841	0.0111725
Sub 16	Mean	0.0315395	0.0158282	0.0219676	-0.0604242	-0.0167224	-0.0278732	-0.0247412	-0.0104645	0.0524911	0.0428146	-0.0129713	-0.0247771	-8.99007e-05	0.0142035	0.0025943	0.0277681	0.00534263	0.00962039	-0.011021	-0.0260439	0.000452055
	Std	0.00862707	0.00786832	0.0104135	0.0134474	0.0118445	0.0129634	0.00867534	0.020837	0.0121711	0.00881909	0.0086739	0.00993707	0.0206851	0.0270242	0.0201763	0.0220712	0.00882383	0.0154238	0.0189765	0.0141047	0.0140782
Sub 17	Mean	0.0168043	-0.0181479	-0.00083629	-0.00308466	-0.00658139	0.0343178	-0.0260138	-0.0369563	-0.00382916	0.0475132	-0.00560705	-0.0105008	0.00264981	0.00646765	-0.000191596	-0.0134292	-0.0303659	-0.0025638	-0.0064666	0.0143368	-0.00212425
	Std	0.00713764	0.00719885	0.00775516	0.00746275	0.0102452	0.00879337	0.0230982	0.009962	0.00916091	0.0107619	0.00703756	0.0073646	0.00749268	0.00661973	0.00705256	0.00729802	0.00710095	0.00856358	0.00767315	0.00682924	0.0087304
Sub 18	Mean	0.0188041	-0.00159711	0.000160713	-0.0159956	-0.0216833	-0.0157986	-0.00835617	0.0235203	0.0201633	0.0106076	0.016004	-0.0110613	0.00558519	0.00407698	-6.78469e-05	-0.00739606	0.0191186	-0.00405871	-0.00705827	-0.0234716	7.48086e-05
	Std	0.0123355	0.00962519	0.00778322	0.0124607	0.00734195	0.0100751	0.0123152	0.00794502	0.00793556	0.0119709	0.019654	0.0112661	0.00970207	0.0125621	0.00774505	0.011555	0.00770876	0.00708654	0.00773935	0.00831917	0.0101563
Sub 19	Mean	0.0279732	0.0438787	0.0309891	-0.0942222	-0.0887639	-0.00361123	-0.0123966	-0.0544148	-0.0304817	0.0299638	-0.0385225	0.0170946	0.0309548	0.0981447	-0.0155208	-0.0264447	0.0158264	-0.000202615	-0.0334608	0.0195379	-0.00418394
	Std	0.01325	0.00995849	0.0113956	0.0198671	0.0113777	0.010217	0.0199962	0.0410713	0.0481811	0.0152414	0.00945084	0.00987414	0.00832103	0.0107615	0.0128202	0.0105726	0.0296064	0.0199354	0.0196969	0.0110133	0.0171304
Sub 20	Mean	-0.0232186	0.0140726	0.028503	0.0275843	-0.0150391	-0.0107529	-0.0116093	-0.0165798	-0.00267152	0.0125468	-0.0212005	-0.00870886	0.0174916	0.0129497	-0.00479689	-0.00402071	0.0104202	-0.0186343	-0.00818878	-0.0202954	-0.00210743
	Std	0.0105637	0.0103116	0.00935189	0.00992698	0.0329673	0.0103459	0.0102231	0.0119216	0.00902435	0.0105179	0.00782413	0.00855942	0.00888683	0.00884807	0.00966197	0.00855714	0.0097085	0.0146883	0.0106647	0.00933588	0.0110945
Sub 21	Mean	-0.0165905	0.0012306	0.000403652	0.00919581	0.0195653	0.0203863	0.0135755	0.00233825	-0.00626409	-0.022533	-0.0135395	-0.00139812	0.00779063	-0.00708518	-0.00911355	-0.00253032	0.00996756	0.0123949	0.00939899	-0.0213355	0.000292884
	Std	0.00692219	0.00698985	0.00713117	0.00714155	0.0074236	0.0074839	0.00824954	0.00761986	0.00806599	0.00791742	0.00618802	0.00750552	0.00690547	0.00771799	0.00697939	0.00702317	0.00747376	0.00773117	0.00704317	0.00742262	0.00734677
Sub 22	Mean	-0.00104553	0.00698864	0.00159043	-6.11446e-05	0.00326145	0.00240997	0.00235748	0.000968855	-0.00036796	-0.00720129	0.00479704	0.00107113	-0.00816657	-0.00270794	-0.00886367	-0.00762041	-0.00519418	-0.00632927	-0.00213333	0.027996	8.74846e-05
	Std	0.00804171	0.00799217	0.00795559	0.00781126	0.00794721	0.00802737	0.00793333	0.00894133	0.00796886	0.00786918	0.00890705	0.00884717	0.00825322	0.00852754	0.00883141	0.00882313	0.00854259	0.00767979	0.00795058	0.00801568	0.00824331
Sub 23	Mean	0.00013007	6.57152e-05	0.000103601	9.87955e-05	-8.13759e-05	-0.000172771	-3.66304e-05	-5.15957e-05	0.000249722	1.5612e-05	-8.44599e-06	0.000156287	0.000112904	0.000155019	0.000160798	4.04043e-05	7.7039e-05	-0.000209068	-0.00012579	-0.000208138	2.36077e-05
	Std	0.00192541	0.00197878	0.00200009	0.00202018	0.00196841	0.0019632	0.00207871	0.00195202	0.00197452	0.00196159	0.00195926	0.00188965	0.00192874	0.00195203	0.00195377	0.00193974	0.00199353	0.00188812	0.00189471	0.00186524	0.00195439
Sub 24	Mean	0.0103662	-0.00428262	-0.00474573	-0.00971231	-2.02949e-05	0.00264854	0.00612496	-0.00746163	0.00124662	0.0170782	0.00692645	0.00859359	0.00883743	0.00766067	0.00471418	-0.0246487	-0.0234278	0.00418045	0.00615605	0.0178664	0.00140504
	Std	0.00729853	0.00682439	0.0066388	0.00672838	0.00713946	0.00655513	0.00710483	0.0117468	0.00775827	0.00760526	0.00649881	0.00701657	0.00619245	0.00699114	0.00701201	0.00684847	0.00695388	0.00672758	0.00738655	0.0067673	0.00718973
Sub 25	Mean	0.0161089	-0.0196131	-0.0203842	0.00460426	0.0193205	-0.00233287	0.000533764	0.0170121	0.00193287	0.017797	-0.00198257	-0.0121645	-0.010854	0.00337282	-0.0243891	0.00368686	-0.00723174	0.00551998	0.0142935	-0.00281225	0.00012091
	Std	0.00710826	0.00619685	0.00703723	0.00663259	0.00960909	0.0073534	0.00645103	0.00892219	0.00768901	0.0116977	0.00921896	0.00991906	0.00824106	0.0073145	0.0100609	0.00760533	0.00691674	0.0074115	0.00704537	0.00650487	0.00794678
Sub 26	Mean	0.00399109	0.0452854	0.02449	-0.00843087	-0.0415986	-0.0284748	-0.0337647	-0.0486448	0.020723	0.0669641	-0.0155667	-0.0170445	-0.0316623	0.0491866	0.0112196	-0.00763989	-0.0141241	-0.00878567	-0.011705	-0.0432117	-0.00443969
	Std	0.0117164	0.00682238	0.0102137	0.00959075	0.00899272	0.00962836	0.00978155	0.00978865	0.0140298	0.0528211	0.0107236	0.0102868	0.00932476	0.0125782	0.00919467	0.00893006	0.00954324	0.0110889	0.0100852	0.0459231	0.0140532
Sub 27	Mean	0.00726261	0.00385905	-0.0501821	-0.048365	-0.0286543	0.0698065	0.0991811	-0.0245904	-0.0768986	-0.0417735	-0.0380055	0.00707504	0.0364995	-0.0593238	-0.0554386	-0.0745016	-0.0266571	0.0062335	0.0353046	0.0157913	-0.0121689
	Std	0.00829248	0.0109911	0.00803959	0.0117957	0.0118518	0.00974902	0.00761112	0.00913466	0.00952332	0.00787119	0.00767115	0.00670247	0.026109	0.00622347	0.00683552	0.0163113	0.0388927	0.00777707	0.00895421	0.0142185	0.0117278
Sub 28	Mean	0.0490222	-0.00205187	-0.0040615	-0.0269481	-0.0204711	-0.022644	-0.0161321	-0.00368722	0.0110885	0.022847	-0.00345804	-0.00499206	0.000516025	0.00182518	0.00932837	0.0103817	0.00029142	-0.00101788	-0.000991299	-0.00343614	-0.000229545
	Std	0.0050258	0.00606082	0.00713949	0.00565564	0.00612167	0.00564639	0.00555334	0.00549937	0.00553248	0.00753151	0.00520014	0.00557616	0.00562535	0.00542388	0.00560676	0.00521843	0.00694847	0.00544442	0.00515088	0.00498334	0.00574722
Sub 29	Mean	0.0188583	-0.00794811	0.000590676	0.00323972	-0.00789491	-0.0133318	-0.00878996	0.00242966	0.0131511	-0.00912548	0.0107183	0.0134926	-0.0038438	-0.0108285	-0.0129334	-0.0156311	0.0179856	-0.0131556	-0.0012209	0.0120489	-0.000609431
	Std	0.0075976	0.00625728	0.00608002	0.00613325	0.00702428	0.00628465	0.00687494	0.00631209	0.00684994	0.00802652	0.00549895	0.00661497	0.00674707	0.00627493	0.00925068	0.00570536	0.00888828	0.0127296	0.0066916	0.00816573	0.00720039
Sub 30	Mean	-0.0167653	0.0104564	0.0116346	-0.00112493	0.00420898	0.0062746	0.0068841	-0.000251437	-0.00491762	-0.00541299	-0.00168184	0.00133786	-0.00236934	0.00821007	0.00855421	-0.0114052	-0.00461907	-0.00616861	-0.00194833	0.00539699	0.000314659
	Std	0.0058676	0.00660637	0.00603728	0.00600365	0.00700458	0.0273715	0.00632982	0.00670911	0.0090617	0.00648016	0.00588942	0.00628099	0.00726324	0.00595605	0.00758053	0.00821297	0.00768959	0.00678824	0.00644507	0.00659517	0.00780865

## Sheet: 21.5Hz
		Trial 1	Trial 2	Trial 3	Trial 4	Trial 5	Trial 6	Trial 7	Trial 8	Trial 9	Trial 10	Trial 11	Trial 12	Trial 13	Trial 14	Trial 15	Trial 16	Trial 17	Trial 18	Trial 19	Trial 20	Mean
Sub 1	Mean	-0.0277732	-0.0310999	-0.0122957	0.00833022	-0.00204993	0.010957	0.0625947	-0.0118185	-0.0234061	-0.0791311	0.0413553	0.00323876	-0.00189162	-0.0301672	-0.0188141	-0.0214212	-0.00826139	-0.0102629	-0.00782474	0.0216368	-0.00690524
	Std	0.010921	0.00573273	0.00528405	0.00497759	0.00573359	0.0104801	0.0213698	0.0071868	0.00906633	0.0109425	0.011491	0.00591774	0.00552517	0.00527277	0.00509639	0.0052151	0.00562348	0.00510002	0.00578033	0.00761878	0.00771677
Sub 2	Mean	8.48306e-06	0.000254715	0.000158112	0.000165425	8.65201e-05	-0.000124752	-0.000110602	-1.31357e-05	-5.6493e-05	5.07115e-05	-0.000221021	8.79388e-05	0.000216753	0.00021011	-1.00191e-06	3.38326e-05	-4.82555e-05	-4.77639e-05	-0.00013266	4.60785e-05	2.81497e-05
	Std	7.55772e-05	8.67009e-05	7.6462e-05	7.34407e-05	6.76493e-05	7.41354e-05	7.83898e-05	7.55641e-05	7.65908e-05	6.99251e-05	8.44049e-05	7.64643e-05	7.81381e-05	7.26478e-05	8.3759e-05	7.17692e-05	7.98025e-05	8.84189e-05	8.09002e-05	8.16595e-05	7.762e-05
Sub 3	Mean	0.000153267	0.0002979	0.000201954	-0.000156231	-0.000177911	-0.000169175	2.56667e-06	-5.6531e-05	-2.38081e-06	2.10956e-05	2.25203e-05	0.000274973	3.37613e-05	0.000132777	0.000171073	-1.31612e-05	-0.000118757	-9.65447e-06	-8.1688e-05	2.12415e-05	2.7382e-05
	Std	0.000165888	0.000161378	0.00017707	0.000165593	0.000175307	0.000171845	0.000169878	0.00020074	0.000227021	0.000194662	0.000152751	0.000164359	0.000134344	0.000153844	0.000129533	0.000155731	0.000143341	0.000150935	0.000165554	0.000150221	0.0001655
Sub 4	Mean	-0.000156166	0.00012574	0.000160814	0.000158383	3.30487e-05	-0.000329875	-0.000220882	-0.000266002	-0.000189715	0.000157914	9.76297e-05	0.000375956	0.000241796	9.18055e-05	0.000132644	-0.000192096	-0.000375495	-0.000583032	-0.000391093	-0.00028342	-7.06023e-05
	Std	0.00182743	0.00199187	0.002003	0.00192884	0.00190724	0.00198275	0.00196986	0.00195008	0.00195557	0.00196869	0.00188094	0.00186036	0.00197758	0.00199596	0.00197782	0.00192394	0.00197738	0.00222512	0.00187221	0.00202748	0.00196021
Sub 5	Mean	0.0107491	0.001946	0.00937053	-0.0141748	-0.015155	-0.0138494	-0.00897124	-0.000728229	0.0104561	0.00840474	-0.00683971	-0.00885102	0.0081364	0.00983597	0.0172369	0.0221065	0.00976025	-0.00635635	0.00802208	-0.01449	0.00133044
	Std	0.00463122	0.00539541	0.00476771	0.00535833	0.00507185	0.00622162	0.00458745	0.00646568	0.00555257	0.00485649	0.00812664	0.00517948	0.00392418	0.00423805	0.00579317	0.00540383	0.0046389	0.00401539	0.00462484	0.00395427	0.00514035
Sub 6	Mean	0.0107724	-0.0510555	-0.044671	-0.015401	-0.00302144	0.0285333	-0.00889819	-0.00776964	0.00079594	0.00258865	0.0361406	-0.0689127	-0.0568123	0.0999298	0.0172702	-0.00217958	-0.0113982	-0.020573	0.00979592	-0.00271439	-0.004379
	Std	0.00586603	0.00594447	0.00657688	0.00649347	0.00854593	0.00679545	0.0151885	0.00548194	0.00690897	0.00765518	0.0204568	0.00740309	0.00545594	0.00730248	0.00707327	0.00800545	0.00675853	0.00634594	0.0118854	0.00662461	0.00813842
Sub 7	Mean	-0.00749125	-0.00688671	-0.0159216	0.00858207	0.0142507	0.00436986	0.00306091	0.00283938	-0.0067895	-0.00480614	0.00381137	0.000274251	-0.00366163	-0.00361498	0.0023149	0.00307904	0.0065677	-0.000855127	0.00191032	0.00435773	0.000269563
	Std	0.00936481	0.00798168	0.00808822	0.00767323	0.00784366	0.00753252	0.00757624	0.00886091	0.00764473	0.00641647	0.00861747	0.00701408	0.00696794	0.00771943	0.00733633	0.00780042	0.00812962	0.00694652	0.00759709	0.00728839	0.00771999
Sub 8	Mean	0.00240388	0.00100869	0.0126293	0.0015882	0.0026373	-0.0106475	-0.0162976	-0.00414853	-0.00317105	0.0104291	-0.00891902	0.00618107	0.000550979	-0.000324277	-0.0113674	-0.00963582	-0.00402307	-0.000827609	-0.000252748	-0.00149916	-0.00168426
	Std	0.00735773	0.00746664	0.00733854	0.00735605	0.0071444	0.00718029	0.00802833	0.00763893	0.00703654	0.00725052	0.00890587	0.00667671	0.00836643	0.006009	0.00592679	0.00621499	0.00648353	0.00621986	0.00628958	0.00660114	0.00707459
Sub 9	Mean	0.00832062	0.00171137	-0.00662189	-0.00485116	-0.00664398	0.00400161	0.0167433	-0.00737533	-0.00188779	0.00820179	0.019148	-0.00859311	-0.0104073	-0.0189383	0.0116961	0.0219956	0.043385	0.00084579	-0.0196886	-0.0185583	0.00162417
	Std	0.00768513	0.00582056	0.00615575	0.00572637	0.00615053	0.00649672	0.00685619	0.00580174	0.00675092	0.00689898	0.00619452	0.00571358	0.00618549	0.00625196	0.00809353	0.00627818	0.0058477	0.00664796	0.00628437	0.00618216	0.00640112
Sub 10	Mean	-0.000668197	0.0013453	0.00322183	-0.00307506	0.00035689	-0.0188278	-0.00642604	0.00781191	0.00304769	-0.0126507	-0.0438011	-0.0140195	-0.000121121	0.0054625	0.0291023	0.0166288	-0.00151804	0.00584248	-0.00554938	-0.0114662	-0.00226517
	Std	0.00904612	0.0070465	0.00825308	0.010076	0.00811627	0.00810783	0.0083627	0.00985969	0.00918819	0.00811331	0.0136504	0.0113834	0.00761308	0.0100998	0.00900368	0.00756741	0.00822037	0.00730153	0.00804245	0.00903238	0.00890421
Sub 11	Mean	0.00143134	0.0117735	0.00541112	-0.0102089	-0.00699996	-0.00120876	-0.00222889	-0.00181007	-0.00468727	0.00832489	0.00193188	-0.00456452	-0.00368821	0.00743349	-0.0110064	-0.0142734	-0.00731394	0.00134494	0.00268389	0.00745886	-0.00100982
	Std	0.00504737	0.00534736	0.00550221	0.00527943	0.00556839	0.00555428	0.00644103	0.00616753	0.00605486	0.00602802	0.00874976	0.0058858	0.00601064	0.0077089	0.00656218	0.00661105	0.00696966	0.00638351	0.00577757	0.00511834	0.00613839
Sub 12	Mean	0.00858248	-0.021562	-0.0230086	-0.00471181	-0.0327996	0.013969	-0.000472492	-0.0156127	-0.00780423	0.0323336	-0.0110954	0.0145355	-0.0120394	-0.00509878	-0.0029697	0.00142178	-0.0102742	-0.00898044	-0.0199601	0.0162901	-0.00446285
	Std	0.0126941	0.0201767	0.00613318	0.010966	0.00668743	0.0114331	0.0074541	0.00784389	0.00842093	0.0145909	0.00963062	0.00944009	0.0120276	0.0205315	0.0101286	0.0182881	0.0113654	0.00861288	0.0156373	0.00912271	0.0115593
Sub 13	Mean	-0.000397009	0.000216406	0.00034247	0.000268175	0.000290891	0.00015798	6.51193e-05	4.60613e-05	-0.000167579	-0.000380214	-0.000423239	-6.14631e-05	0.000448518	0.000401776	-0.00010089	-2.21934e-05	-0.000148622	-1.21928e-05	-0.000429356	-8.98244e-05	2.40704e-07
	Std	0.00209898	0.00214927	0.00198421	0.00199727	0.00195284	0.00202482	0.00206987	0.00191625	0.0019481	0.00200833	0.00203897	0.00203315	0.00194531	0.00196123	0.00197017	0.00194955	0.00211031	0.00190816	0.0019743	0.00202386	0.00200325
Sub 14	Mean	0.000869752	-0.0211629	-0.0104863	0.0045459	0.0102146	-0.0168672	0.00417523	0.00991998	0.0218468	0.00269619	-0.0539762	0.00420493	8.31732e-05	-0.00983926	0.00377537	0.0128581	0.034629	0.0170549	-0.0260412	-0.0240099	-0.00177545
	Std	0.00955681	0.00696772	0.00769346	0.00774418	0.0084894	0.0066556	0.00666318	0.0073073	0.0079962	0.0070946	0.00879164	0.00843624	0.00792855	0.00818266	0.0173346	0.00971638	0.0100774	0.00764041	0.0101501	0.00954793	0.00869872
Sub 15	Mean	0.0435272	-0.0869829	-0.0475822	0.00850482	0.0125389	0.0133478	-0.000670814	0.0149612	0.00312141	-0.0135929	0.0130046	-0.0251932	0.00513357	-0.00615605	0.0120531	0.00798059	0.00420992	0.016386	0.0217252	-0.0156963	-0.000969008
	Std	0.0118813	0.0120311	0.0113902	0.0102247	0.0105259	0.0110847	0.0107796	0.0114835	0.0186229	0.0119269	0.0112787	0.0117227	0.0107363	0.010466	0.0111008	0.0113411	0.0115561	0.0106662	0.0105611	0.0107812	0.0115081
Sub 16	Mean	0.0420074	0.0287298	0.0321632	-0.0536238	0.00257467	-0.029019	-0.0103712	-0.00961358	-0.000988707	0.0383906	-0.0201409	-0.0129063	0.0129916	0.0361069	0.0179758	0.00343486	0.0119278	-0.000682528	-0.0208869	0.00354545	0.00358076
	Std	0.0093759	0.00878442	0.0234549	0.0168422	0.0153717	0.0104458	0.0110755	0.0107914	0.0164424	0.014069	0.00696314	0.0137936	0.0151932	0.0209262	0.0144834	0.0122505	0.00873755	0.0163048	0.0140678	0.0124628	0.0135918
Sub 17	Mean	0.0185757	-0.00324924	-0.0245203	-0.0408088	0.0742979	0.021639	-0.0226768	-0.0202188	-0.00882014	-0.0195568	-0.0236778	-0.00508698	0.00412382	0.00661759	-0.00197633	-0.00659269	-0.0199399	-0.00862076	-0.0047336	0.0288183	-0.00282033
	Std	0.00667643	0.00725781	0.00776378	0.0413641	0.0228179	0.00645493	0.00795018	0.00703838	0.014048	0.0098589	0.00724861	0.00728233	0.00672908	0.00695084	0.0139631	0.00778201	0.0067752	0.00777077	0.00720448	0.0173649	0.0110151
Sub 18	Mean	0.00738084	-0.00870148	0.0100402	-0.0162449	-0.00128988	-0.0035873	-0.0103238	0.00285033	0.00246985	0.00922112	-0.0363649	0.00540049	0.00383396	-0.00362312	0.0112096	0.00205857	0.0154533	0.00774599	-0.0112892	-0.0192077	-0.0016484
	Std	0.0172186	0.011552	0.0100555	0.0136534	0.0118646	0.0170404	0.0103028	0.0105635	0.00772626	0.00773698	0.0171871	0.0075095	0.00732307	0.0097181	0.0130272	0.0102867	0.00814966	0.00817901	0.00726363	0.0130686	0.0109713
Sub 19	Mean	0.0186193	0.0548478	0.0572041	-0.108083	-0.0849838	-0.00735771	0.0659668	3.38108e-05	0.0300613	-0.0686284	-0.0410598	0.0315144	-0.0236642	0.0147671	-0.0365029	0.00842184	0.0337132	0.05618	-0.00273142	-0.0476439	-0.00246626
	Std	0.00980775	0.0386477	0.00949074	0.0110961	0.0141658	0.0146515	0.0737887	0.0119406	0.010638	0.0208231	0.00995781	0.00934701	0.00990716	0.00918803	0.00817662	0.0098269	0.00891263	0.0146034	0.0123115	0.00819112	0.0157736
Sub 20	Mean	-0.0166954	0.0139413	0.020234	0.0410826	0.0250332	-0.0107676	0.0104884	-0.012217	-0.0148612	-0.00184715	-0.0148063	-0.00973751	0.0107884	0.0121265	0.00471678	0.00942456	0.00339111	0.00646326	-0.0148578	-0.0162397	0.00228302
	Std	0.00940012	0.00980679	0.0103103	0.00961356	0.00964152	0.00955694	0.00951441	0.010135	0.00932077	0.0101095	0.00956529	0.00873291	0.00883389	0.0106841	0.00983637	0.00949478	0.0094187	0.00901399	0.0105369	0.00975791	0.00966419
Sub 21	Mean	-0.0140216	-0.00596305	-0.000110511	0.00576828	0.0127534	0.0150269	0.0100324	0.00112569	-0.00412776	-0.00954618	-0.0178203	0.000533953	0.00792315	0.00462311	-0.0110736	-0.00438735	0.00997748	0.0188541	0.00897142	-0.017871	0.000533422
	Std	0.00705329	0.0068531	0.00746	0.00687769	0.00697593	0.00754176	0.00803627	0.00740861	0.00713112	0.00765732	0.00821482	0.00708696	0.00699462	0.00717853	0.00726271	0.00749124	0.00795318	0.00707548	0.00754724	0.00746652	0.00736332
Sub 22	Mean	-0.00767474	0.00247226	0.00763154	0.00206613	0.00287617	0.00424449	0.00174777	0.00262872	-0.000610382	-0.00230124	0.0396471	-0.000299728	-0.0061816	-0.00401792	-0.0132542	-0.0140935	-0.00820134	-0.0102365	-0.00247329	0.0218577	0.000791367
	Std	0.00831939	0.00805719	0.00777311	0.00808597	0.00837719	0.00804759	0.00833046	0.00770748	0.00798536	0.00814752	0.0466667	0.00829678	0.00832705	0.00844293	0.00825435	0.00902759	0.00818735	0.00775855	0.00751636	0.00836123	0.0100835
Sub 23	Mean	0.000126943	0.000326585	3.14685e-05	0.00028554	7.15961e-05	-0.000113832	-0.000187218	-0.000111503	1.55991e-05	2.13025e-05	5.84571e-05	0.000130433	0.000193494	1.22622e-05	0.000248879	0.000127717	0.000100363	8.59038e-05	-0.000136973	-1.94693e-05	6.33774e-05
	Std	0.00186407	0.00192717	0.00201472	0.00202168	0.00201185	0.00198108	0.00193221	0.00204694	0.00196012	0.00192212	0.00189533	0.00195028	0.00190737	0.00194403	0.00196149	0.00188276	0.00200771	0.00198544	0.00188206	0.00200824	0.00195533
Sub 24	Mean	0.0110043	-0.000286663	-0.00609918	-0.00422431	-0.0061612	0.00655531	0.00645104	-0.0212223	-0.0116641	0.00143533	0.00565481	0.0095886	0.00888052	0.00110264	-0.0192678	-0.0252085	-0.025932	-0.00633196	0.00921339	0.0159393	-0.00252864
	Std	0.00699288	0.00671217	0.0074679	0.00705135	0.00742203	0.00673634	0.00692692	0.00818042	0.00724278	0.00755157	0.00695065	0.00644435	0.00656505	0.00673848	0.00702248	0.00694441	0.00691804	0.00688538	0.00682713	0.00689244	0.00702364
Sub 25	Mean	-0.00606772	-0.0144404	-0.0124508	0.0103121	0.0120672	-0.0149741	-0.0150028	0.0196614	-0.0224516	0.00484477	0.0146354	0.0219448	-0.00584305	0.00887252	-0.036744	-0.00469	-0.00224541	0.00423115	0.0118201	0.0056336	-0.00104434
	Std	0.00699295	0.00792316	0.00601796	0.00632957	0.00663171	0.00689996	0.00723316	0.00662595	0.00797224	0.00730688	0.00743029	0.00882181	0.00961052	0.00822055	0.00754047	0.00700642	0.00651844	0.00716011	0.00681537	0.00702553	0.00730415
Sub 26	Mean	0.00438135	0.0378086	0.0204933	-0.00901775	-0.0185953	-0.0283345	-0.0349071	-0.0718749	0.0237038	0.0235292	-0.00457613	-0.0260534	0.0598346	0.0860342	0.0130026	0.0110567	-0.00620508	-0.00219992	-0.0368826	-0.0287966	0.000620057
	Std	0.00868671	0.00891625	0.0113084	0.00966565	0.0100381	0.0100126	0.00952079	0.0153111	0.0106199	0.0126727	0.0107723	0.00965788	0.0153159	0.0130384	0.00916545	0.00939995	0.0106468	0.0182868	0.00942582	0.0123629	0.0112412
Sub 27	Mean	-0.00498087	0.0139784	-0.0889324	-0.0394906	-0.0133046	0.106558	0.116608	0.0028401	0.0255842	-0.0267088	-0.0660963	0.0382001	0.0645249	0.131944	0.0062443	0.0325368	-0.0260399	-0.0314782	0.0415862	0.00493232	0.0144253
	Std	0.00771401	0.0158504	0.00591141	0.00852909	0.0123503	0.00792107	0.0583994	0.0088766	0.00759442	0.00660046	0.0316063	0.00568559	0.0177438	0.00787254	0.0129992	0.00871037	0.0100851	0.0127635	0.00543966	0.00812201	0.0130388
Sub 28	Mean	0.0391493	0.018399	-0.00899088	-0.0196648	-0.0184575	-0.0186024	-0.0131315	0.00408752	0.0123414	0.0139867	-0.00142097	-0.0107653	0.00161046	0.000432209	0.00307831	0.00931752	0.00581841	0.00226663	-0.00729541	-0.00494208	0.000360831
	Std	0.00547721	0.00542616	0.00543423	0.00566748	0.00556277	0.00566898	0.00635009	0.00557909	0.00543913	0.00563617	0.00697174	0.00551289	0.00541055	0.00559805	0.00598794	0.00534624	0.00547437	0.00533765	0.00618101	0.00511475	0.00565882
Sub 29	Mean	0.00891701	-0.000601488	-0.00298176	-0.00130413	-0.0145592	-0.0142486	-0.00512084	0.00753173	0.00916193	0.0142672	0.00150158	0.00110911	-0.0112	-0.0122071	-0.00153828	-0.00417559	0.0139856	0.00284316	0.00761809	0.00571843	0.000235837
	Std	0.00670116	0.00681138	0.00603017	0.00816007	0.00730093	0.00766915	0.00627656	0.00612287	0.00803466	0.00597498	0.00882909	0.00618402	0.00582638	0.0055934	0.00817608	0.00605707	0.00769462	0.00683964	0.00706981	0.00978987	0.0070571
Sub 30	Mean	-0.0135163	-0.0037964	0.0107594	0.00319987	0.00631039	0.0124499	0.00571237	-0.0110892	-0.00616244	-0.00204762	-0.00331654	0.00219637	-0.000647568	0.00518109	-0.0116966	-0.015625	-0.0039514	-0.0042932	0.00344074	0.00319909	-0.00118465
	Std	0.00654253	0.00630227	0.00610403	0.00643707	0.00619925	0.00673433	0.00767149	0.0154831	0.00683707	0.0102512	0.00618551	0.00628507	0.006531	0.00648289	0.0175411	0.00654831	0.00668891	0.0130749	0.00642025	0.00646062	0.00803905

## Sheet: 22Hz
		Trial 1	Trial 2	Trial 3	Trial 4	Trial 5	Trial 6	Trial 7	Trial 8	Trial 9	Trial 10	Trial 11	Trial 12	Trial 13	Trial 14	Trial 15	Trial 16	Trial 17	Trial 18	Trial 19	Trial 20	Mean
Sub 1	Mean	0.0435928	-0.0485546	0.0468364	0.0733086	0.0482405	-0.00774661	0.0342816	0.0123723	-0.0635258	-0.0792057	0.0202136	0.0109791	-0.0175653	-0.0270923	-0.0151448	-0.0209892	-0.0108097	-0.00600443	-0.000586178	0.0187172	0.000565881
	Std	0.00722556	0.00528999	0.0073949	0.0073212	0.0174642	0.0201731	0.0132149	0.0210905	0.00499694	0.0117096	0.00557882	0.00568082	0.00755756	0.00523812	0.00634736	0.0062378	0.00494829	0.0066434	0.00801512	0.00814598	0.00901371
Sub 2	Mean	-0.000158439	0.000147062	0.000187871	0.000146816	4.86247e-05	-0.000142633	-0.000101927	-0.000103446	-6.88859e-06	2.72746e-05	4.80076e-05	0.000153585	0.000187187	0.000273914	5.98308e-07	-2.95223e-05	-0.000125379	-3.81331e-05	-5.65784e-05	-6.29386e-05	1.97528e-05
	Std	8.65723e-05	8.43888e-05	7.97989e-05	7.16692e-05	6.76737e-05	7.88831e-05	7.38417e-05	7.20362e-05	6.99236e-05	7.0777e-05	8.26151e-05	8.72149e-05	8.07942e-05	8.09339e-05	7.2487e-05	8.15035e-05	7.26531e-05	7.46478e-05	7.72312e-05	7.12428e-05	7.68444e-05
Sub 3	Mean	0.000144436	0.000180838	7.44756e-05	3.22091e-05	-0.00022349	3.55796e-05	-4.50101e-05	-5.84731e-05	8.748e-05	3.55619e-05	0.000127934	0.000130643	4.13672e-05	9.97453e-05	2.45536e-05	-9.71561e-06	-3.36832e-05	6.50265e-05	-3.36063e-05	-8.29161e-05	2.96478e-05
	Std	0.000165283	0.000170101	0.000148565	0.000150452	0.000154687	0.000144472	0.000166683	0.000200208	0.000223155	0.000197556	0.000158673	0.000142613	0.000141955	0.00014866	0.000152268	0.000147443	0.000150182	0.000187707	0.000146589	0.000166427	0.000163184
Sub 4	Mean	0.000459363	0.00013443	-1.32794e-05	9.9388e-05	0.00022857	0.000130331	-0.000119398	-0.000150107	0.000108037	9.84458e-05	0.000102822	0.000307223	0.000136847	0.000266014	2.3505e-05	-3.37877e-05	-0.000596073	-0.000545738	-0.000488278	-0.000418967	-1.35326e-05
	Std	0.00197854	0.00194026	0.00205538	0.00202248	0.00196662	0.00196306	0.0019482	0.00217265	0.00200305	0.00203303	0.00194033	0.0019314	0.00193814	0.00197074	0.00190853	0.00207545	0.00229294	0.00197598	0.00201685	0.00197472	0.00200542
Sub 5	Mean	0.0106718	0.00767607	-0.0106387	-0.0080559	-0.0160208	-0.010419	-0.0103967	-0.0131029	0.0119627	0.00291202	-0.0169918	0.00204138	0.0107539	0.0114291	0.0146579	0.0149912	-0.00216717	-0.00732379	-0.000213913	-0.00793442	-0.00080845
	Std	0.00549124	0.00460295	0.00495224	0.00474315	0.00508138	0.00533576	0.00498809	0.00490563	0.0044643	0.00602218	0.00427377	0.00428018	0.00405363	0.00407876	0.00397198	0.00404363	0.00395357	0.00387996	0.00407507	0.00419938	0.00456984
Sub 6	Mean	0.0527573	-0.0377922	-0.0127425	-0.0315168	-0.00389633	0.0346536	0.0097416	0.0204994	0.00691047	0.0214741	-0.0488242	-0.0205206	0.0384901	0.0368779	0.0247605	-0.00858561	-0.00823701	-0.00233012	-0.00602264	-0.0362575	0.00147198
	Std	0.0155107	0.00645697	0.00719962	0.00683752	0.00581256	0.0066298	0.00598255	0.0165969	0.00663949	0.00729248	0.013496	0.008623	0.0489769	0.015531	0.00624295	0.00617407	0.00576976	0.00927337	0.00706793	0.00828553	0.01072
Sub 7	Mean	0.0113545	-0.00357205	-0.00257542	0.00941433	0.00967089	0.00738653	0.00399603	0.00772207	-0.00825925	-0.00501265	0.00621066	-0.00155985	-0.00465597	-0.0071796	0.00379493	0.00631827	-0.000601081	-0.00275952	-0.0035936	0.0018251	0.00139622
	Std	0.00921202	0.00756047	0.00695355	0.0075165	0.00718891	0.00756953	0.00721615	0.00717855	0.00696493	0.00731498	0.00714103	0.00706653	0.00718756	0.00868822	0.0075369	0.00819202	0.00670276	0.00704466	0.00765569	0.0080345	0.00749627
Sub 8	Mean	0.011064	-0.00397149	-0.00396951	0.00306664	-0.00124282	-0.00252221	-0.0173362	-0.00828049	0.00150343	0.0110423	0.0107314	0.00366088	-0.00224532	1.53153e-05	-0.015683	-0.00691569	-0.00143793	-0.000196937	-0.00422743	0.001854	-0.00125456
	Std	0.00832536	0.0092118	0.00728703	0.00751146	0.00748224	0.00838114	0.00768282	0.011215	0.00704148	0.00740205	0.00665213	0.00573554	0.00593641	0.00588453	0.0117249	0.00554797	0.00743077	0.00589874	0.00594027	0.00630088	0.00742963
Sub 9	Mean	-0.00996049	0.00609286	-0.000759815	-0.0081075	0.0189754	0.010457	-0.0139719	-0.00406426	-0.000664695	0.00135577	-0.0100741	-0.0195921	-0.0120312	-0.0219878	-0.0308543	0.0358083	0.0247839	-0.0116558	-0.0141405	-0.0144044	-0.00373979
	Std	0.00747258	0.00572684	0.00656994	0.00646572	0.0322436	0.00611981	0.00738592	0.00600211	0.00663891	0.00677384	0.00620316	0.00636211	0.00569315	0.00599377	0.011162	0.0065502	0.00600967	0.00602679	0.00661319	0.00646562	0.00792395
Sub 10	Mean	-0.0102136	0.00356528	-0.00521145	0.0151749	0.00363896	-0.0144906	-0.00360424	0.00809146	0.00134117	-0.00574704	-0.00565739	-0.0132732	0.0061737	0.00793719	0.0357991	0.0053088	-0.000574643	0.000106313	-0.00429153	-0.00399951	0.00100369
	Std	0.00858052	0.00791475	0.00801501	0.0134951	0.00839513	0.0084591	0.00916044	0.00791803	0.012273	0.00851933	0.0102768	0.0117831	0.00820906	0.00847067	0.00756959	0.00894197	0.00699283	0.00842516	0.00695557	0.00740054	0.00888779
Sub 11	Mean	0.0085538	-0.00278825	0.00098466	-0.00609756	-0.00168763	-0.00167972	-0.0034555	-0.0022297	0.00899501	0.00502191	0.00363244	-0.000868888	0.0016714	0.00265859	0.00327173	-0.00523073	0.000833404	0.00188291	-0.000232003	0.00206884	0.000765236
	Std	0.00701545	0.00549169	0.0056548	0.00526879	0.00531352	0.00512052	0.00597275	0.00622669	0.00640978	0.00568855	0.00657292	0.00605509	0.0056683	0.0062601	0.00589094	0.00617217	0.00601308	0.00568916	0.00547509	0.00535879	0.00586591
Sub 12	Mean	0.0372641	0.0107507	0.0229944	-0.0118049	-0.0393952	0.00419122	0.000414869	-0.0182286	0.00700779	0.0295282	0.00139664	-0.00339689	0.0121268	-0.00534663	0.0302132	0.00483861	-0.0243165	-0.0194631	0.024334	-0.0189497	0.00220795
	Std	0.0120567	0.00922455	0.00820837	0.00757493	0.00696548	0.0119204	0.00748448	0.0073395	0.0131972	0.0108544	0.00717816	0.00929732	0.0103175	0.0171084	0.00652654	0.0275971	0.0121354	0.0131653	0.00937048	0.0104565	0.0108989
Sub 13	Mean	-0.000708161	-3.48719e-05	0.000607294	0.000176221	0.000238201	0.000386481	-0.000156126	-1.53714e-05	3.21977e-05	-0.000321082	0.000157461	6.94692e-07	0.000338226	0.000270085	1.34233e-05	-1.39153e-05	-0.000220501	5.13455e-05	-6.03322e-05	-0.000247339	2.46965e-05
	Std	0.00216919	0.00208858	0.00213222	0.00195922	0.0019287	0.00198331	0.00198495	0.00190773	0.00191464	0.00198611	0.00205409	0.00192727	0.00204859	0.00198036	0.00194427	0.00194755	0.00195386	0.00184964	0.00194522	0.00196896	0.00198373
Sub 14	Mean	0.036429	-0.0123142	-0.0156236	1.66187e-05	-0.00321407	-0.00665235	0.0163714	-0.0035588	0.0213159	-0.0180613	-0.0237186	-0.00524783	0.00342247	-0.00536362	0.0169132	0.0247006	0.0266977	0.0197563	-0.0242226	-0.025496	0.00110752
	Std	0.00706299	0.00749972	0.00731423	0.00654494	0.00772024	0.0070586	0.00671081	0.00872539	0.00705822	0.0100947	0.0087372	0.00827061	0.0078847	0.0073295	0.00870473	0.00888503	0.00804353	0.00860281	0.0078365	0.0104531	0.00802688
Sub 15	Mean	0.0170156	0.0613571	-0.00996378	0.00557608	0.0142596	0.00654202	-0.00113613	0.00959969	-0.00399783	-0.0223756	0.00874934	-0.00844135	-0.0173299	-0.0210775	0.00341794	0.0133496	0.0195722	0.0181117	-0.003538	-0.023495	0.00330979
	Std	0.0120493	0.0126267	0.0112279	0.0104389	0.0108322	0.0110233	0.0111374	0.01149	0.0103642	0.0130681	0.0107578	0.010868	0.0102666	0.0101365	0.0114948	0.0105938	0.0110529	0.0107325	0.0163339	0.010866	0.011368
Sub 16	Mean	0.0238496	0.0293687	-0.00860336	-0.0513034	-0.0039356	-0.0353217	0.00190156	-0.00537104	-0.00309545	0.0331868	-0.0208154	0.0200364	0.0145142	0.019384	0.00740429	0.00272071	0.0135447	0.00609431	-0.0140326	-0.0162555	0.000663562
	Std	0.00975607	0.0100949	0.0258094	0.016019	0.0136431	0.0153616	0.0314696	0.0145096	0.022004	0.0111489	0.0145898	0.0150218	0.0150196	0.021911	0.0110564	0.0124099	0.0197448	0.0168656	0.0106622	0.0138138	0.0160456
Sub 17	Mean	0.0058572	0.00140007	-0.00367441	0.0113047	0.00223423	0.0406817	-0.0664015	-0.0250909	-0.00463534	0.0511198	0.0304832	0.000585253	0.00253636	0.00376295	-0.00575292	-0.00815737	-0.0146273	0.000712371	-0.0191743	-0.0188926	-0.000786436
	Std	0.0204414	0.00727483	0.0164507	0.00767232	0.0112694	0.0183286	0.0240086	0.0069706	0.00870427	0.0332999	0.00701783	0.00727032	0.00680068	0.00716242	0.00772611	0.00734542	0.00751653	0.00766986	0.00886668	0.00765517	0.0114726
Sub 18	Mean	0.0559148	0.00991866	-0.0123403	-0.00697927	0.010228	-0.0166012	-0.00522729	0.0157688	0.00448135	0.0128213	-0.00943768	0.00424286	0.013265	0.00230143	0.010305	0.00307881	0.00256625	0.006295	-0.00660259	-0.00364953	0.00451747
	Std	0.0128328	0.0129261	0.0109604	0.0184086	0.00859486	0.00752738	0.00868438	0.0108599	0.00873253	0.0106776	0.0133732	0.00682692	0.00786829	0.00837294	0.00718141	0.0115262	0.00927303	0.00894937	0.00726946	0.00773893	0.00992921
Sub 19	Mean	0.0272821	0.0173252	-0.0491454	-0.115839	0.0212138	-0.0807712	0.0387986	-0.04076	0.020296	0.0730383	-0.0399034	0.0361938	0.0314062	0.0362988	-0.0113796	0.0169842	-0.0141209	-0.00679904	-0.0372898	-0.0469273	-0.00620494
	Std	0.010004	0.0111181	0.0173195	0.0533824	0.0390619	0.0146003	0.00965078	0.0103042	0.0258579	0.0246852	0.0086515	0.00890558	0.00962581	0.0088388	0.00957359	0.0179301	0.0119913	0.010408	0.0142049	0.0178879	0.0167001
Sub 20	Mean	-0.0346321	-0.00328504	0.00359832	0.0155741	0.000665483	-0.0272715	0.00787015	-0.0120243	0.00296663	-0.00406558	-0.0202243	0.0215511	0.00966515	0.0130444	0.00825404	0.002739	0.0149545	0.00213118	-0.000583911	-0.0030434	-0.000105805
	Std	0.00876641	0.00979979	0.00899902	0.00894993	0.0284002	0.00966618	0.00932616	0.0097575	0.0104014	0.0098122	0.00795599	0.0100011	0.00939368	0.0090493	0.00886076	0.00899198	0.00961808	0.0104331	0.00939014	0.00998125	0.0103777
Sub 21	Mean	-0.0226157	-0.00951002	-0.000726459	0.00698292	0.0162803	0.0184566	0.00714793	-0.00139577	-0.00474607	-0.0149316	-0.00311581	0.00765581	0.0101479	0.00439334	-0.00937817	-0.00642629	0.0273944	0.013941	-0.000339125	-0.0148002	0.00122075
	Std	0.00646522	0.00669029	0.00722414	0.0065482	0.00700896	0.00769458	0.0075639	0.00765561	0.00735069	0.00761116	0.00647618	0.00783036	0.00680338	0.00763682	0.00659211	0.0072378	0.00693812	0.00830958	0.00863886	0.00711923	0.00726976
Sub 22	Mean	-0.0016185	-0.00393773	-0.00384724	-0.000330967	0.00230874	0.00387292	0.00117849	0.00221211	-0.000217286	-0.00414202	-0.00365358	0.000398297	-0.00708377	-0.00826133	-0.0147322	-0.00886438	-0.0075632	-0.00715759	0.0057431	0.0112898	-0.00222032
	Std	0.00759461	0.00836113	0.009306	0.0083297	0.00779707	0.00792344	0.00774754	0.00730802	0.00767019	0.00792996	0.00861706	0.00826526	0.00825589	0.00886027	0.00819456	0.00882886	0.00794847	0.00796092	0.0079383	0.00771315	0.00812752
Sub 23	Mean	-0.000112905	0.00013662	5.03959e-05	-2.46963e-05	-1.85553e-05	-0.000173512	1.85284e-05	6.40362e-05	-8.65157e-05	-0.00011065	-7.27932e-05	4.73869e-05	9.97226e-05	-0.000163673	4.72224e-05	6.44229e-05	2.22467e-05	7.9682e-06	-0.000198117	-0.000298518	-3.50692e-05
	Std	0.00189341	0.00197965	0.00200586	0.00191723	0.00193571	0.00196521	0.001994	0.00197209	0.00202777	0.00194031	0.00193263	0.00192041	0.00194626	0.00195737	0.00182954	0.0019171	0.0019734	0.00194664	0.00190377	0.00192943	0.00194439
Sub 24	Mean	0.00582642	0.00450077	-0.00315626	-0.00859446	-0.00210826	0.00136723	0.00871318	-0.012424	-0.00359245	0.00557298	0.00503348	0.0101294	-0.00149671	-0.000926456	-0.00477048	-0.0266895	-0.010917	-0.00229918	0.0101659	0.013659	-0.000600315
	Std	0.00651588	0.00706254	0.00658149	0.00666559	0.00691624	0.00727824	0.00684991	0.00707301	0.0071886	0.00696333	0.00627061	0.00649779	0.0067168	0.00686844	0.00718685	0.0065987	0.00688851	0.00673171	0.00674923	0.007152	0.00683777
Sub 25	Mean	0.0202834	-0.00727321	-0.00149313	0.00299073	0.00102221	-0.00278804	-0.0154529	-0.0122729	0.00402058	-0.00320993	0.0130699	-0.0296948	-0.00426848	-0.000118448	-0.00548521	-0.00968865	0.007692	-0.0180469	0.00314946	0.00555505	-0.00260046
	Std	0.00782918	0.0073192	0.00685818	0.0070344	0.00790494	0.00780592	0.00701376	0.00875906	0.00725483	0.00680225	0.00932859	0.0265395	0.0076472	0.00744262	0.00705328	0.00692244	0.00676418	0.0123684	0.00678926	0.00677718	0.00861072
Sub 26	Mean	0.0379298	-0.00356358	0.0231596	-0.000987137	-0.0394538	-0.0350055	-0.0379271	-0.0490909	0.0885195	0.0301429	-0.00697733	-0.0316018	0.0364802	0.0445008	0.0165252	-0.00022453	-0.0182948	0.00209994	-0.0431431	-0.0459198	-0.00164157
	Std	0.00925901	0.00949666	0.00973447	0.00982902	0.00946653	0.00964835	0.0101051	0.0098671	0.0107874	0.0112398	0.0108059	0.0101945	0.00997894	0.0344127	0.00893104	0.00846142	0.00962062	0.00942044	0.00938937	0.0104222	0.0110535
Sub 27	Mean	-0.0598586	0.0186795	0.0352025	0.0499471	0.0310778	0.0124784	-0.0923969	-0.0320411	-0.0174561	-0.0231452	-0.0306363	0.0470439	0.0972096	0.125855	-0.0282712	0.017808	-0.0520247	-0.0392532	0.0544917	0.0402224	0.00774662
	Std	0.00755025	0.00808674	0.00655881	0.00741121	0.0155685	0.00912481	0.0771608	0.0078496	0.0732058	0.00627206	0.00531225	0.00753873	0.00660411	0.00670517	0.0053457	0.0173788	0.00775718	0.0119805	0.0111786	0.00902804	0.0153809
Sub 28	Mean	0.0277257	0.0204676	-0.0159548	-0.0216704	-0.0187286	-0.0216084	-0.00920983	-0.00187412	0.0127368	0.0170215	-0.00178839	-0.00775416	0.000300895	0.000438062	0.0121786	0.00898484	0.0057669	0.00173017	-0.0129376	-0.00631803	-0.000524656
	Std	0.0363966	0.00560808	0.00594851	0.00559077	0.00563158	0.00605323	0.0064962	0.00580988	0.00532805	0.005824	0.00526262	0.00601936	0.00523032	0.00539108	0.00525835	0.0051418	0.00492347	0.00509544	0.00624628	0.00502877	0.00711422
Sub 29	Mean	0.013008	-0.00629073	-0.00418002	0.00377496	-0.0110832	-0.0107833	-0.0137113	0.00686352	0.00870696	0.00592666	0.0181575	-0.000372444	-0.0112039	-0.0140323	-0.00336569	-0.00693127	0.00726648	-6.44308e-05	0.008684	0.00481576	-0.000240741
	Std	0.00840227	0.00703717	0.00632767	0.00599663	0.00693484	0.0114788	0.00602094	0.00675013	0.0102524	0.00715443	0.00731757	0.0057363	0.00587077	0.0060063	0.00685821	0.0056194	0.00680379	0.00646912	0.00641142	0.00659009	0.00700191
Sub 30	Mean	-0.0186184	-0.00868196	0.010855	0.00295394	0.00449725	0.00297128	0.00139325	-0.00205203	-0.000333245	-0.0105979	0.00279514	-0.00124766	0.000312588	0.0013614	0.00718678	-0.0131109	-0.000235511	-0.00937916	0.00569928	0.00539961	-0.000941564
	Std	0.0061573	0.00577403	0.00599387	0.00606329	0.00581855	0.00583016	0.00688056	0.0064177	0.00625769	0.00863689	0.00644675	0.0063675	0.00634523	0.00649599	0.00705923	0.00726058	0.00674401	0.00630395	0.00687615	0.00714698	0.00654382

## Sheet: 22.5Hz
		Trial 1	Trial 2	Trial 3	Trial 4	Trial 5	Trial 6	Trial 7	Trial 8	Trial 9	Trial 10	Trial 11	Trial 12	Trial 13	Trial 14	Trial 15	Trial 16	Trial 17	Trial 18	Trial 19	Trial 20	Mean
Sub 1	Mean	-0.0041045	-0.0195886	0.0110127	0.0254171	0.0551751	0.0421037	0.0181083	-0.02096	-0.024618	0.116495	0.0308114	0.0198546	0.0133555	-0.021291	-0.0234201	0.00108459	-0.00369773	-0.0247674	0.0238518	0.0256343	0.0120228
	Std	0.00598634	0.00736043	0.00619037	0.00528206	0.00671231	0.00771334	0.0193185	0.0050393	0.00617724	0.0208265	0.00562272	0.00603919	0.00503722	0.00515275	0.00473603	0.00604928	0.00587968	0.00909424	0.0061727	0.00714234	0.00757663
Sub 2	Mean	3.86237e-05	0.00022183	0.000123929	0.000165033	-5.05499e-05	-0.000185494	-0.000138534	-8.2432e-05	-0.000112723	9.79515e-05	2.11601e-06	0.000119934	0.000238782	0.00010266	2.42372e-05	-8.5508e-05	-0.000152951	-3.42899e-05	-0.000108084	-3.78082e-06	9.03756e-06
	Std	7.26087e-05	6.31223e-05	7.64443e-05	7.41873e-05	7.13333e-05	6.90712e-05	6.73721e-05	7.1114e-05	6.7948e-05	6.36932e-05	7.58696e-05	7.22775e-05	7.28841e-05	7.71783e-05	8.52397e-05	7.6381e-05	7.2309e-05	7.68459e-05	7.73999e-05	7.34196e-05	7.28349e-05
Sub 3	Mean	0.000260487	0.000217063	0.000142711	-1.6539e-05	-0.000109581	-0.000138486	-8.16823e-06	-9.82251e-05	9.80659e-05	9.59013e-05	0.000137337	0.000102819	4.25031e-06	5.31877e-05	0.000122716	-0.000105983	-5.24575e-05	1.51224e-05	-0.000135192	-0.000118763	2.33133e-05
	Std	0.000137111	0.000166154	0.000170779	0.000153433	0.000150795	0.000177913	0.000196424	0.000202818	0.000207085	0.000202975	0.000156144	0.000142685	0.000161918	0.000151156	0.000162322	0.00014629	0.000145422	0.0001365	0.000154034	0.000156965	0.000163946
Sub 4	Mean	0.000126965	5.72967e-05	0.000229847	-0.000177839	0.00025312	-0.000226759	-0.000272099	-0.00024859	-0.000255288	0.00022768	0.000133536	0.000195687	8.48617e-05	0.000364905	7.19174e-05	-0.000133723	-0.000343276	-0.000634657	-0.000191005	-0.000177198	-4.57309e-05
	Std	0.00199425	0.00201036	0.00200183	0.00197459	0.00200144	0.00191633	0.0020082	0.0019143	0.00196988	0.00198468	0.00200963	0.00193923	0.00197389	0.00193073	0.00200415	0.0020005	0.00200796	0.00200694	0.00192013	0.00196806	0.00197685
Sub 5	Mean	0.00808844	0.00839194	0.00367537	-0.00614912	-0.00580776	-0.0113087	-0.0110522	0.00644555	0.0139118	0.00542382	-0.0127564	-0.0137094	-0.00552861	0.0129419	0.015332	0.005464	0.000745847	-0.00541258	-0.00661591	-0.0104131	-0.000416659
	Std	0.00537914	0.00519491	0.00542296	0.00477852	0.00605632	0.00436601	0.00459226	0.00470199	0.00487735	0.00696161	0.00429599	0.00407359	0.00461223	0.00399344	0.00430002	0.00441331	0.00416381	0.00397707	0.00439896	0.00417583	0.00473677
Sub 6	Mean	-0.00832846	-0.0553813	-0.0196912	-0.0214061	0.000196352	0.0125763	0.0261133	-0.00985784	0.0218775	0.000286122	-0.0483826	-0.0738449	0.0130824	0.048875	0.0221845	0.0578812	0.0153346	-0.0120341	-0.0221589	-0.0158286	-0.00342534
	Std	0.00687165	0.00592112	0.00662398	0.0125427	0.00730332	0.00759186	0.00904167	0.00789661	0.0106206	0.0107713	0.0060397	0.00849961	0.0272293	0.00814109	0.00570928	0.00956883	0.00995007	0.00632941	0.00606124	0.00669016	0.00897018
Sub 7	Mean	-0.00475267	-0.0083166	-0.000937933	0.00453865	0.0084562	0.00347223	0.00851072	-0.00319503	-0.00807569	-0.00364162	0.0109129	0.00358763	-0.00868388	0.00393679	0.00867544	0.00663908	-0.00431475	-0.00105339	-0.00236838	0.00266416	0.000802694
	Std	0.00832151	0.00732172	0.0077141	0.00688232	0.00744074	0.00716959	0.00670844	0.00737719	0.00742106	0.00650441	0.00703484	0.00685674	0.0068992	0.00915676	0.00777882	0.00694884	0.00704939	0.00752732	0.00886047	0.00725947	0.00741165
Sub 8	Mean	-0.00290825	0.00934255	-0.000468054	0.00736731	-0.00183063	-0.0112795	-0.01053	-0.00709883	-0.0018158	0.00947363	0.00332426	-0.0293738	0.00487188	0.00956815	0.00600555	-0.00524644	0.000835116	-0.000810546	-0.00683996	0.00158827	-0.00129125
	Std	0.00885337	0.00791191	0.00734078	0.00932583	0.00669033	0.00724314	0.00838833	0.0072576	0.00698492	0.00914693	0.00647348	0.017277	0.00604033	0.00826857	0.00600341	0.00630095	0.00657046	0.00623739	0.0105	0.00588342	0.0079349
Sub 9	Mean	0.0125228	0.00663343	-0.0134666	-0.00764001	-0.000654375	0.000464601	0.0031154	-0.0146362	-0.00523267	-0.00229344	0.00148306	-0.0134802	0.00218986	-0.0182256	-0.0199668	0.0365943	0.0382417	0.00791003	-0.0166943	-0.0158787	-0.000950686
	Std	0.00589992	0.00613777	0.00645368	0.00585033	0.00637421	0.00715858	0.00606577	0.00675713	0.00647478	0.00761327	0.005911	0.00701756	0.00639371	0.00611746	0.0060724	0.00621607	0.00604034	0.00627022	0.00616336	0.00642314	0.00637053
Sub 10	Mean	0.0029972	-0.000506164	-0.00242142	0.00134038	0.00272378	-0.0128695	0.00463835	0.00613972	0.00807682	-0.000156016	-0.00857025	0.0154852	-0.0102113	0.00902844	0.0323969	-0.00806143	-0.00495216	0.00554594	-0.00244047	-0.0050982	0.00165429
	Std	0.00819501	0.0069517	0.00868304	0.00836195	0.00831252	0.00822101	0.00883104	0.0102365	0.00904537	0.0090133	0.00964337	0.00986709	0.00833595	0.0069274	0.00873038	0.00775841	0.00741861	0.00799498	0.00872576	0.00713459	0.0084194
Sub 11	Mean	-0.000764126	0.00827647	-0.00122573	-0.00721567	-0.00264846	-0.00321274	-0.00344954	-0.00557715	-0.0022446	0.00398079	0.00492787	0.00824695	-0.00264609	0.00152201	-0.00103462	-0.00594886	-0.000260278	0.00356341	-0.000492089	0.00703841	4.17974e-05
	Std	0.00565127	0.00538285	0.00552184	0.0059911	0.00562362	0.00565322	0.00699815	0.00560295	0.00586033	0.00563382	0.0060037	0.00663663	0.00606322	0.00574191	0.00589502	0.00581884	0.00571166	0.00600154	0.00553505	0.00527812	0.00583024
Sub 12	Mean	-0.00917441	-0.0193309	0.0135706	0.00761178	-0.0414993	0.0109809	0.0128439	0.0402724	0.00765404	0.0159828	0.00324277	-0.030357	0.0136365	0.0110577	0.0202047	0.000853012	-0.00913489	-0.0217639	0.00301528	0.022133	0.00258994
	Std	0.0204301	0.00648605	0.0153305	0.00944372	0.00554445	0.00945223	0.0135136	0.00815774	0.0228751	0.0125194	0.0184441	0.0194553	0.010163	0.00865589	0.0103253	0.0102402	0.00994282	0.0256949	0.0190199	0.0244743	0.0140084
Sub 13	Mean	-0.000212922	0.000368646	0.000603841	0.000391067	0.000342574	0.000139745	-0.000111001	-5.12251e-05	-0.000201164	-0.000234336	-9.73375e-05	-0.000112749	0.000295944	0.000327392	0.000292576	-8.00475e-06	0.000204711	-0.000220193	-0.000187768	-0.000259079	6.35358e-05
	Std	0.00209439	0.00216163	0.00200763	0.00190647	0.00192177	0.0019827	0.00198597	0.00189591	0.00194701	0.00184305	0.00205233	0.00206658	0.0019343	0.00204097	0.0019966	0.00205906	0.00198112	0.00200847	0.00196858	0.001923	0.00198888
Sub 14	Mean	-0.00724634	-0.0167576	-0.0162385	-0.00248567	-0.000224186	-0.0205209	0.0209861	0.0169646	0.0213021	-0.0217629	-0.0241351	0.00549	-0.00864274	0.0253769	0.0183194	0.0279733	0.0293242	0.0240475	-0.033836	-0.0370033	4.65463e-05
	Std	0.00719807	0.00715112	0.00739952	0.00699541	0.00745593	0.00729426	0.00701754	0.00810566	0.00731113	0.00818703	0.00825549	0.0110834	0.00898904	0.00816038	0.00793894	0.00849085	0.00701202	0.00753851	0.00809139	0.00884169	0.00792587
Sub 15	Mean	0.0533308	-0.0651564	-0.0156901	-0.00400699	0.023354	0.012926	-0.0040926	0.00945446	-0.017888	-0.00651499	0.0059601	-0.00721117	-0.00837603	-0.00840911	0.00290648	0.00630881	0.0207577	0.020037	-0.0372026	-0.00981371	-0.00146632
	Std	0.0120107	0.0112864	0.0114659	0.0108029	0.0117669	0.0110875	0.0111539	0.0109883	0.011589	0.0115997	0.00991729	0.0102286	0.0107965	0.0106869	0.0108132	0.0112124	0.0108951	0.0108418	0.0112706	0.0106079	0.0110511
Sub 16	Mean	0.043975	0.016717	0.0132628	-0.0492868	-0.00995328	-0.034583	0.000716405	-0.0093105	-0.00919571	0.0334331	-0.00910357	-0.00755491	-0.025283	-0.00742395	0.0198878	0.0266021	0.0107105	-0.00872956	-0.0046505	-0.0225891	-0.00161796
	Std	0.0107032	0.00862958	0.012043	0.0129738	0.0105962	0.0107796	0.0128548	0.00924582	0.0149704	0.0139961	0.0119548	0.0118114	0.0372915	0.0247644	0.0221683	0.0161792	0.0130067	0.0111599	0.0147342	0.0140799	0.0146971
Sub 17	Mean	0.0112124	-0.0115213	0.00781174	0.0212307	0.0627357	0.0198274	-0.0427683	-0.0149444	-0.0100956	0.031754	0.0224762	0.0107563	0.00240615	0.00369868	-0.000424235	-0.0211656	-0.0193845	-0.0184444	-0.0193828	0.0392336	0.00375059
	Std	0.00728986	0.00760148	0.00784683	0.0154324	0.0246103	0.00851743	0.00844906	0.00823811	0.00772915	0.0104467	0.00761099	0.0108593	0.00716365	0.00680234	0.00749646	0.00732094	0.0102384	0.00687333	0.0167499	0.0233066	0.0105292
Sub 18	Mean	-0.00566925	-0.0108024	-0.0148476	-0.0137853	-0.00373649	-0.000794123	0.000427854	-0.000915857	-0.015104	0.00367794	0.00773625	-0.0130968	-0.000947426	0.00847195	-0.000276499	0.012201	0.0159992	-0.00148235	0.00360119	-0.0251931	-0.00272679
	Std	0.0107405	0.00944853	0.009138	0.0149995	0.0102465	0.00811401	0.00766106	0.0106755	0.00771176	0.0086285	0.0109134	0.00878998	0.011321	0.00735238	0.00751207	0.0116537	0.00834165	0.00982314	0.0134684	0.00982934	0.00981845
Sub 19	Mean	0.0161596	0.0705854	0.0301894	-0.0575051	-0.0565917	0.0137439	-0.0544625	-0.0197288	0.066567	0.092585	-0.0402097	-0.0325932	0.0258619	0.0655996	-0.0147181	0.0383461	0.00682949	-0.010312	-7.35736e-05	0.014508	0.00773903
	Std	0.00952966	0.0100602	0.0118143	0.0100865	0.0119334	0.0107816	0.0232192	0.012869	0.0255105	0.0192381	0.00934585	0.00908927	0.0132997	0.0090973	0.0139282	0.0112544	0.0116904	0.00953788	0.0160973	0.0149583	0.013167
Sub 20	Mean	-0.00410128	0.0176913	-0.0040501	0.0102772	-0.00668341	-0.00704834	0.0135639	-0.0165802	-0.0143767	0.0100071	-0.0206805	0.00163252	0.0194232	-0.0146138	0.00189966	0.0266231	0.00700668	0.00969811	-0.00396816	-0.00969973	0.000801037
	Std	0.00917156	0.0102485	0.00996784	0.00882515	0.00947788	0.0100241	0.00978966	0.00961316	0.00972253	0.0187755	0.00823058	0.00792702	0.00907807	0.00911469	0.00994474	0.00993696	0.0104536	0.00894529	0.00909981	0.0090186	0.00986826
Sub 21	Mean	-0.0119685	-0.00411794	-0.000106247	0.00708066	0.0164176	0.0147418	0.0055559	-0.00249172	-0.00790572	-0.0174731	-0.00884834	-0.00290337	0.00906224	-0.00848941	-0.00828571	0.000641791	0.0210502	0.0210579	-0.0119125	-0.0176389	-0.000326659
	Std	0.00622384	0.00695132	0.00692653	0.0070918	0.00699602	0.00761635	0.00733186	0.00791185	0.00747726	0.00764687	0.00772513	0.00706654	0.0076574	0.00767749	0.00756683	0.00681803	0.00798815	0.00729641	0.00724473	0.00767996	0.00734472
Sub 22	Mean	-0.00697101	0.00411189	-0.00112604	-6.00458e-05	0.00377965	0.00346623	0.000273309	0.00246827	-0.00112175	-0.00610662	-0.000362256	-0.00553525	-0.00757257	-0.00678983	-0.0110843	-0.00902128	-0.00834481	-0.00827375	0.0107499	0.017623	-0.00149486
	Std	0.00819491	0.00811833	0.00831473	0.010189	0.00809776	0.00788688	0.00814348	0.00776556	0.00819937	0.00763039	0.00888423	0.00868741	0.00850321	0.0084133	0.00792916	0.00844408	0.00820258	0.00927811	0.00789711	0.00752706	0.00831533
Sub 23	Mean	0.000358478	9.38545e-05	8.68563e-05	0.000205152	-0.000117166	-0.000272174	-1.20264e-05	-9.30401e-05	8.76071e-05	-1.74327e-05	-0.000157605	-0.000124636	-1.28454e-05	3.38911e-06	0.000318488	0.000134519	0.000102956	4.52194e-05	-0.000112878	-0.000107084	2.04815e-05
	Std	0.00198735	0.00191921	0.00195105	0.00195654	0.00190933	0.00194613	0.00185198	0.00201128	0.00194284	0.00194122	0.00193533	0.00191885	0.00193617	0.00195487	0.00191791	0.0018426	0.00195561	0.00189367	0.00183628	0.00194936	0.00192788
Sub 24	Mean	0.0116281	-0.00524179	-0.00106769	-0.00746204	-0.00260267	0.00417836	0.0112794	-0.0179682	-0.00574132	0.0105942	-0.000416799	0.00813033	0.0085614	0.00805589	-0.00572685	-0.0239385	-0.0142032	-0.00845203	0.0117097	0.0179335	-3.75091e-05
	Std	0.00712685	0.00718643	0.00657746	0.00750454	0.00676642	0.00683731	0.00705127	0.00752326	0.00775749	0.00764852	0.00647154	0.00721775	0.00620082	0.00637947	0.00875003	0.00691335	0.00707371	0.00704121	0.00705456	0.00736984	0.00712259
Sub 25	Mean	0.00281808	-0.0102937	0.00415093	-0.00916979	0.0033518	-0.0200393	0.011291	-0.00916666	0.000881312	-0.0015362	0.0108619	0.0143056	-0.00714127	-0.000999551	-0.0172408	0.00727495	0.000354982	0.00867357	0.00154475	0.00633648	-0.000187091
	Std	0.006325	0.00778706	0.0075773	0.00677781	0.00699133	0.00740136	0.00797131	0.00899315	0.00825178	0.00715547	0.00746715	0.00796854	0.00734265	0.00752936	0.00639945	0.00741397	0.00646727	0.00693501	0.00673198	0.00674612	0.00731165
Sub 26	Mean	-0.000938813	0.0219067	0.0275267	0.00959084	-0.0427743	-0.0353443	-0.0463424	-0.0919063	0.0837751	0.037659	0.0140391	-0.0130348	-0.0378871	-0.0191947	0.0161832	-0.0111569	-0.0148692	-0.0179566	-0.0387891	-0.037373	-0.00984435
	Std	0.0092176	0.00979775	0.0102164	0.00952831	0.00910073	0.0100111	0.0109615	0.0100487	0.0303039	0.00986041	0.0107288	0.0102145	0.00966951	0.0157955	0.00939904	0.00966708	0.00938939	0.0100052	0.0104233	0.0135574	0.0113948
Sub 27	Mean	0.00118255	-0.0105107	0.0159998	0.0644961	0.0292187	0.117255	-0.0705059	0.0174796	0.022787	-0.0210701	-0.0191551	-0.0114354	0.0418435	-0.0709153	-0.0381365	-0.0718586	-0.0694659	-0.0289462	0.0350119	-0.0133799	-0.00400527
	Std	0.00626013	0.00985102	0.0101109	0.0134782	0.0110681	0.00688952	0.00750945	0.00832601	0.00607355	0.00649664	0.00874827	0.00810029	0.00879222	0.0070899	0.0079847	0.0135232	0.00654985	0.00997742	0.00658191	0.0120086	0.00877099
Sub 28	Mean	0.0277328	0.00781678	-0.0129034	-0.0230857	-0.01735	-0.0183346	-0.00733967	0.00940127	0.0175238	0.0190668	-0.00811883	-0.0014602	-0.00315172	0.00468557	0.00884345	0.00568891	0.00443528	0.00149866	-0.00952414	-0.0061527	-3.63775e-05
	Std	0.00559836	0.00530693	0.00568721	0.00579508	0.00622562	0.00571385	0.00683459	0.00538284	0.00565899	0.00587546	0.00728835	0.00549803	0.00545198	0.00544491	0.00549164	0.00509714	0.00555088	0.00547114	0.0065182	0.00517731	0.00575343
Sub 29	Mean	0.0153824	-0.00705631	-0.00490881	0.00506275	-0.00629793	-0.0109047	-0.00241049	0.00777337	0.0102816	0.00637757	0.0147356	0.0129022	-0.00227799	-0.00827257	-0.00733224	-0.0153499	0.0151714	0.00400182	0.00457676	-0.00438354	0.00135355
	Std	0.0063963	0.00671955	0.0066504	0.00612138	0.00614361	0.0070717	0.00865325	0.00649254	0.00644004	0.00652441	0.00861689	0.00895085	0.00613568	0.00625655	0.00615094	0.00554843	0.00637445	0.00646817	0.00747224	0.00912669	0.0069157
Sub 30	Mean	-0.00915873	0.00427973	0.0131601	0.00806963	0.00515575	0.00821056	0.00148965	-0.00905844	-0.00322493	-0.00612245	0.00499378	0.000958811	-0.00193646	0.0100332	0.00881027	-0.00708024	-0.00103929	0.0013944	0.00606564	-0.0045047	0.00152482
	Std	0.00638375	0.00613653	0.00644604	0.00613585	0.00613989	0.00735535	0.00869177	0.00640823	0.0105544	0.00684231	0.00612469	0.00718507	0.00653993	0.00778667	0.00657524	0.00654681	0.00634041	0.00652	0.006476	0.00959719	0.00703931

## Sheet: 40Hz
		Trial 1	Trial 2	Trial 3	Trial 4	Trial 5	Trial 6	Trial 7	Trial 8	Trial 9	Trial 10	Trial 11	Trial 12	Trial 13	Trial 14	Trial 15	Trial 16	Trial 17	Trial 18	Trial 19	Trial 20	Mean
Sub 1	Mean	-0.0008217	-0.0078436	0.000914652	0.00211316	-0.00250339	0.0214756	0.0235604	0.00300967	-0.0413588	0.0231668	0.00369942	0.0416019	0.00660574	0.0378081	-0.030504	0.00272278	0.0117174	0.0108538	-0.0314096	0.0131747	0.00439916
	Std	0.0298401	0.00504871	0.00570724	0.00527304	0.00514561	0.0055297	0.00641069	0.00563857	0.00613122	0.0135208	0.00551497	0.00939694	0.00716424	0.0154914	0.00988001	0.0114828	0.00568386	0.00731702	0.00546031	0.00706224	0.00863497
Sub 2	Mean	-0.000772597	-3.13687e-05	0.000404043	0.000473429	0.000428944	0.000294679	4.85795e-05	-0.000104219	-0.000296735	-0.000368648	0.000253728	0.00031465	0.000164238	1.18776e-05	-0.000197048	-0.000292578	-0.000185045	-6.5255e-05	0.000115055	0.000187891	1.91809e-05
	Std	9.0843e-05	8.35883e-05	8.13402e-05	8.58149e-05	8.02627e-05	8.69305e-05	7.84875e-05	7.49428e-05	7.4875e-05	7.09766e-05	8.01065e-05	7.2494e-05	7.52406e-05	6.96611e-05	7.3113e-05	7.63916e-05	7.89298e-05	7.19239e-05	7.1787e-05	8.04656e-05	7.79087e-05
Sub 3	Mean	3.36341e-05	8.52517e-05	0.000141755	3.32073e-05	4.90893e-05	-4.04809e-06	1.04372e-05	0.000113642	-8.9111e-05	-0.000126108	-4.73472e-05	0.00010825	-1.38576e-06	0.000307358	9.19469e-05	8.1183e-05	-9.76082e-05	-6.32732e-05	-0.000113921	-0.000168107	1.72422e-05
	Std	0.000155322	0.000145086	0.000153958	0.00014195	0.000150738	0.000179432	0.000156958	0.000150642	0.000149371	0.000136037	0.000148562	0.000148344	0.000169608	0.000146693	0.000144451	0.000150566	0.000155968	0.000149351	0.00014898	0.000138937	0.000151048
Sub 4	Mean	0.000677352	0.000547124	0.000145279	-0.000337568	-0.0004887	-0.000614731	-0.000628371	-0.00074956	0.00108038	0.00100966	0.000225457	0.000451757	4.59487e-05	8.28946e-05	-6.86626e-05	-4.24355e-05	0.000102797	-1.79788e-05	5.95632e-05	1.61054e-05	7.48153e-05
	Std	0.00244056	0.00243585	0.00247763	0.0025417	0.00243346	0.00245403	0.00257074	0.00251094	0.00232264	0.00239544	0.00262755	0.00247497	0.002485	0.00266056	0.00236105	0.00242914	0.00267017	0.00248086	0.00251618	0.00256169	0.00249251
Sub 5	Mean	-0.00489507	-0.00196861	0.0032138	-0.00405753	0.00121247	0.00848862	0.00260257	0.00515576	-0.0035306	0.00210993	0.0144377	0.0008054	-0.0123259	0.000742701	-0.0227453	-0.0176982	-0.00591173	0.0014597	0.010346	0.0216186	-4.69833e-05
	Std	0.00432597	0.0033405	0.00374246	0.00500865	0.00373952	0.00367996	0.0050962	0.00340937	0.00624774	0.00494742	0.00613072	0.00765793	0.00940381	0.00729971	0.0158597	0.00664479	0.00611435	0.00541998	0.00546435	0.00599823	0.00597657
Sub 6	Mean	0.0404987	-0.00984287	-0.0266596	-0.0281523	-0.00445103	0.0262828	0.015298	0.0177769	-0.00803097	0.0407719	0.0095613	-0.0196973	-0.0299845	-0.00924773	-0.0137576	0.00355741	0.0278652	0.0156426	-0.0211393	0.00296335	0.00146275
	Std	0.0109586	0.00676122	0.00625188	0.00655509	0.00839974	0.00614663	0.00855323	0.00808	0.0117232	0.00718466	0.0154069	0.00827065	0.00782797	0.0179698	0.0075541	0.00984703	0.00541446	0.0197747	0.00586024	0.00651051	0.00925253
Sub 7	Mean	-0.0126195	-0.00298061	-0.00541657	0.00257346	0.00788584	0.0225898	0.00737261	0.000313782	-0.00424144	-0.0150106	0.0450157	0.0204457	0.0101022	-0.01032	-0.00783919	-0.0102293	-0.00012077	0.00495525	0.00858589	0.00613492	0.00335986
	Std	0.00595322	0.00755025	0.00649846	0.00656718	0.00669746	0.00748608	0.00611168	0.00693796	0.00886117	0.00632877	0.00589499	0.00588425	0.00593233	0.0058891	0.00698077	0.00613421	0.00653379	0.00641238	0.0064706	0.00633588	0.00657303
Sub 8	Mean	-0.0182619	-0.00264281	0.00628528	0.00627838	-0.00348906	0.00487942	0.0105763	0.00157979	-0.00338591	-0.00891971	-0.00746735	-0.00812605	-0.00534578	0.00970431	0.0193838	0.0128601	0.0135088	0.0128188	-0.0137475	-0.0137733	0.000635777
	Std	0.00796984	0.00691381	0.00660371	0.00727187	0.00736049	0.00668735	0.00716351	0.00695573	0.00673025	0.00738972	0.0066596	0.00696376	0.00727196	0.00783288	0.00768434	0.0149967	0.00788537	0.00741512	0.00792945	0.00698697	0.00763362
Sub 9	Mean	0.065931	-0.0342078	-0.0401585	0.0175889	0.0320509	-0.00794279	-0.0116115	-0.0534231	0.093948	0.0394874	0.0411933	0.0039746	0.000617175	-0.0372131	-0.0272165	-0.0188778	-0.00795593	5.2748e-05	0.0188021	0.0176353	0.00463372
	Std	0.0139358	0.00526954	0.00558694	0.00632333	0.00550957	0.00576872	0.00564479	0.00634253	0.00618874	0.00615248	0.00556656	0.00555304	0.00560686	0.00543254	0.00641383	0.00527764	0.00564709	0.0058209	0.00581038	0.0211746	0.00695129
Sub 10	Mean	-0.0681661	0.0088092	0.0403496	-0.00124211	0.0167466	0.0295582	0.0304275	0.0288328	-0.021969	-0.0256473	-0.0282173	-0.00612697	0.0268302	-0.00352279	-0.0015652	0.0165964	0.0258948	0.000918309	0.000206898	-0.00760957	0.0030552
	Std	0.0186234	0.00667644	0.0077438	0.00929513	0.0111206	0.00710638	0.0193774	0.00908294	0.00783696	0.00711257	0.00829083	0.00943135	0.00826763	0.00686594	0.00787735	0.0070082	0.0107319	0.0073928	0.0117174	0.00838277	0.00949709
Sub 11	Mean	-0.0256687	-0.000159563	0.0246905	-0.00470566	0.00722623	-0.000382921	0.0211106	-0.0292852	0.0223681	0.0185023	0.0677113	0.0402648	-0.020673	0.00260448	0.0254877	-0.0897366	-0.158365	-0.0493736	-0.00976711	0.0296506	-0.00642502
	Std	0.0071728	0.00586587	0.0192576	0.00666096	0.00576095	0.00584917	0.00860457	0.00532455	0.0201468	0.0159143	0.00539414	0.00630343	0.00528328	0.0327554	0.0119443	0.011636	0.0143159	0.0162458	0.0109138	0.0130145	0.0114182
Sub 12	Mean	0.00934813	0.0157932	-0.0154887	-0.0222593	0.00184182	-0.0322219	0.03855	-0.0109963	0.0200147	0.00803147	-0.0065612	0.0125465	0.0025726	-0.00205453	-0.00565138	-0.000865959	-0.00310866	0.011632	0.00995328	0.00620544	0.00186406
	Std	0.00781657	0.0068975	0.00624891	0.00633114	0.00722564	0.0115426	0.00548728	0.00615772	0.00815722	0.00821686	0.0100581	0.010337	0.00631463	0.00627781	0.00883838	0.00885421	0.00665812	0.00925617	0.00890495	0.0181639	0.00838723
Sub 13	Mean	-0.000109907	0.000234646	0.000152068	0.000300807	-2.32001e-05	0.000269347	-0.000152372	-0.000105836	-6.60461e-05	-0.000104706	-0.00030869	-1.04699e-05	0.000283101	0.000363343	0.000325186	0.000227896	0.000161143	-0.000189617	-0.000216298	-0.000476402	2.76996e-05
	Std	0.00219239	0.00218228	0.0021193	0.00221459	0.00206415	0.00204733	0.00211033	0.00202768	0.00225997	0.00211314	0.00204456	0.00204882	0.00196031	0.00193497	0.00199561	0.00192744	0.00200235	0.00196752	0.00409705	0.00233984	0.00218248
Sub 14	Mean	-0.019621	-0.00449301	0.00224528	0.00812034	0.0293732	0.0261159	-0.00137734	-0.00359604	-0.00772616	-0.0170123	-0.0178	-0.00800336	0.0164685	0.00780868	0.0106579	0.0120442	0.0181655	0.0199916	-0.0049439	-0.0242728	0.00210725
	Std	0.00959981	0.00770763	0.00846123	0.00845696	0.00872799	0.00750727	0.00724735	0.00806387	0.00934256	0.00790401	0.0065724	0.00949192	0.0080949	0.00761444	0.00745951	0.00765899	0.00762615	0.00779922	0.00945189	0.00751116	0.00811496
Sub 15	Mean	0.0190139	0.0156959	-0.0132034	-0.0133235	0.00377984	0.0110097	-0.00262721	0.0044531	0.0116276	-0.00616624	-0.00667565	-0.0113166	-0.00714191	0.0289124	0.0164123	0.0107753	-0.0045264	-0.00251155	-0.0135957	-0.00847282	0.00160596
	Std	0.0139102	0.0104241	0.0115964	0.0118009	0.0113342	0.01178	0.0118073	0.010789	0.011627	0.0136219	0.0102921	0.0101661	0.00986307	0.00942675	0.0123291	0.0107597	0.0112368	0.0103121	0.0106948	0.0110411	0.0112406
Sub 16	Mean	0.0946233	-0.0304903	-0.0338097	-0.0461234	-0.021538	-0.0102214	0.00054785	-0.0202402	-0.0156343	0.0171882	0.00696121	0.0104699	-0.00638954	-0.00415113	0.0103965	-0.017329	-0.0116069	-0.00107274	0.021844	-0.00980146	-0.00331885
	Std	0.0110322	0.0114297	0.0127768	0.0128428	0.0115202	0.0123553	0.02289	0.0134601	0.0127978	0.0104178	0.00799264	0.00990115	0.0134024	0.01248	0.0142993	0.0145775	0.010445	0.00879352	0.0175297	0.0110753	0.012601
Sub 17	Mean	-0.0220242	-0.00560449	-0.00358125	0.00822936	0.0130912	0.00359036	0.00957674	0.00909364	-0.00616421	-0.00386465	0.0104194	0.0149961	-0.00576046	0.0164187	0.0214516	0.00850551	-0.0648053	-0.0103116	0.0381801	-0.00533257	0.0013052
	Std	0.00767636	0.00762389	0.00772616	0.00763411	0.00811298	0.00880916	0.00782758	0.00712581	0.00777963	0.00832628	0.00673423	0.00634836	0.00862568	0.00826313	0.00718814	0.00854067	0.0151396	0.00695745	0.0168202	0.00677566	0.00850175
Sub 18	Mean	-0.0148863	0.00637602	0.00385588	-0.0141105	-0.0348507	0.00115992	0.0147146	0.0149172	0.021753	-0.0224418	0.0241155	-0.0243119	-0.0103061	-0.00972777	-0.00895369	0.00036646	0.0129427	0.0226149	-0.00425121	-0.000804178	-0.0010914
	Std	0.0128466	0.00808916	0.00982493	0.00900956	0.015312	0.0112871	0.00900465	0.00930306	0.0147633	0.0090665	0.00870899	0.00811108	0.00688159	0.00793672	0.0115739	0.00837048	0.00891203	0.00948583	0.00867204	0.00963853	0.0098399
Sub 19	Mean	0.00310009	0.00397276	-0.0179237	0.0362536	0.017927	0.0117906	-0.00536245	-0.00874244	-0.0077595	0.0448745	-0.0389104	-0.00918882	-0.00328607	-0.00436606	0.0686729	-0.0433891	0.0200716	-0.0266891	0.0593256	0.0832051	0.00917882
	Std	0.0100256	0.00894933	0.00904502	0.00795485	0.00870426	0.00953415	0.0134563	0.0214644	0.012614	0.0415247	0.00866321	0.00919554	0.0100985	0.00876396	0.00741718	0.0124167	0.0204371	0.00935642	0.0361994	0.0257774	0.0145799
Sub 20	Mean	-0.0211207	0.0132989	0.00915299	0.00741456	0.00297406	0.00746243	0.0108871	-0.0166811	0.0164601	-0.00103185	-0.0181439	0.0114451	-0.00634018	0.0152035	0.00452297	0.0202085	0.0176758	0.0125326	-0.0336037	-0.0127666	0.00197752
	Std	0.0100159	0.0113213	0.0111731	0.0109035	0.0111796	0.0109837	0.00999851	0.0101469	0.0105164	0.00930396	0.00895734	0.0096559	0.00894464	0.0105959	0.0209003	0.0114423	0.0107171	0.011264	0.009975	0.00964488	0.010882
Sub 21	Mean	-0.00361448	-0.0176083	0.00294482	0.0048564	0.0189967	0.0178118	0.0117547	0.00644612	-0.00803734	-0.0140906	-0.0107989	-0.00501357	-0.00206672	0.00777519	-0.00599317	0.013555	0.0100269	0.00528017	-0.00726966	-0.00696176	0.000899669
	Std	0.00743841	0.0062867	0.0068715	0.00671137	0.0067998	0.00693088	0.00685629	0.00628244	0.00640525	0.00678293	0.00605258	0.00598644	0.00620161	0.00653069	0.00673819	0.00599633	0.00615479	0.00620457	0.00666489	0.00669737	0.00652965
Sub 22	Mean	0.0919954	0.0953935	0.0310304	-0.232718	-0.230699	-0.181192	0.208415	0.23062	-0.701572	0.606631	-0.349903	-0.2936	-0.233834	0.245063	0.347508	-0.181455	-0.144852	-0.134228	-0.0683446	-0.0433764	-0.0469559
	Std	0.00840476	0.00868422	0.011444	0.00919022	0.00889816	0.0088746	0.0111942	0.00852782	0.00907395	0.0099577	0.0174599	0.00843494	0.00922502	0.00926246	0.0118852	0.00847056	0.0080042	0.00825784	0.00841736	0.0082541	0.00959607
Sub 23	Mean	-0.000768618	-6.31445e-05	0.000549682	0.000357126	0.000534276	0.000380734	0.000312735	0.000198429	-0.000548228	-0.000679707	8.70738e-05	0.000127864	-6.15892e-05	0.000220693	6.62147e-05	0.000245104	-0.000149559	0.000172347	-3.49556e-05	-0.000398939	2.73768e-05
	Std	0.00233076	0.00193124	0.00192678	0.0019484	0.00194395	0.00199212	0.00194689	0.00195507	0.00189973	0.00196016	0.00198724	0.00195776	0.00191954	0.00194829	0.00194137	0.00187973	0.00199079	0.00193479	0.00192139	0.0019407	0.00196284
Sub 24	Mean	0.0238117	0.0150816	-0.0144586	-0.0169457	-0.0172122	-0.00605743	-0.0104473	0.00520179	0.0146211	0.00768734	0.00660106	-0.00513919	0.0132812	0.00495457	-0.000507072	-0.0304169	-0.0266529	-0.025469	0.0028472	0.0183494	-0.00204347
	Std	0.00675182	0.00664133	0.00635157	0.00612321	0.0062576	0.00695562	0.0063643	0.00648313	0.00636272	0.00643477	0.00652048	0.00627432	0.00603308	0.00590797	0.00564666	0.00596039	0.00580132	0.00567574	0.00569733	0.00598745	0.00621154
Sub 25	Mean	0.00328213	-0.00691485	0.00334546	0.00272912	0.00795961	0.00309145	-0.00347855	0.00698349	0.00231892	-0.0218296	-0.00353144	0.0183588	-0.0148562	-0.00860075	0.022252	-0.0048454	0.013957	0.0138265	-0.0180697	0.00300387	0.000949093
	Std	0.00690687	0.0071558	0.00731391	0.00677301	0.0070477	0.00753248	0.0075451	0.00757739	0.00711882	0.00700137	0.0102562	0.0069185	0.00771372	0.00712874	0.00697774	0.00833069	0.00899191	0.00741978	0.00707416	0.0129018	0.00778428
Sub 26	Mean	0.00432461	0.00426315	0.000684792	0.00165889	-0.00264213	-0.0042882	-0.00890334	0.00850022	-0.0015638	0.0363459	-0.0301129	-0.0247704	0.0225443	0.0455446	0.0480166	-0.0226404	-0.0204471	-0.027188	0.0165787	-0.00175968	0.00220729
	Std	0.0104999	0.0107711	0.0111255	0.0109534	0.0110521	0.0112364	0.0110894	0.0110149	0.0112856	0.0103236	0.0103622	0.0102591	0.0101939	0.0311751	0.0218112	0.0114552	0.0105684	0.00961973	0.010275	0.0102718	0.0122672
Sub 27	Mean	-0.218412	0.130452	0.100498	0.0883397	0.0831738	0.0426763	0.00767427	-0.012341	-0.0442585	-0.0828878	0.0111846	0.00678086	-0.00569264	-0.021759	-0.027944	0.0461843	-0.0142788	-0.0576757	-0.0154612	0.0116534	0.0013953
	Std	0.00647638	0.00281689	0.00438012	0.00536856	0.0047829	0.00540236	0.00364347	0.00274569	0.00358641	0.00401298	0.00764439	0.00600001	0.00636405	0.00814663	0.0176978	0.00636319	0.0106786	0.00995004	0.0169434	0.00897076	0.00709873
Sub 28	Mean	0.049255	-0.0655073	-0.164433	-0.185111	0.230715	0.192596	0.110959	0.0395068	-0.0634788	-0.178439	-0.00144952	-0.000377464	0.000100035	0.00075648	0.000983365	0.000733032	-0.00158886	-0.000643593	0.0012776	0.00227794	-0.00159343
	Std	0.00910259	0.00583091	0.00561524	0.00514882	0.0249674	0.00521862	0.00534795	0.00559003	0.00446988	0.00488332	0.00352572	0.00310753	0.00334159	0.00311295	0.00395735	0.00319238	0.0033035	0.00320759	0.00330761	0.00442211	0.00553266
Sub 29	Mean	0.00302247	-0.00732121	0.00495896	0.00523167	0.00578085	-5.49353e-05	-0.00752886	-0.0059263	-0.00272668	0.00237993	0.00628979	-0.00348143	0.00218636	0.00614611	0.0101572	0.00797359	-0.000974222	-0.00189416	0.00157739	-0.00457875	0.00106089
	Std	0.0107553	0.0102153	0.00651032	0.00660226	0.00869324	0.0067396	0.0062687	0.00647524	0.0070381	0.00635755	0.00860083	0.00579714	0.00612611	0.00554753	0.00564189	0.00632934	0.00609918	0.00576172	0.00561345	0.00570168	0.00684372
Sub 30	Mean	-0.00412739	0.00267045	0.00544172	0.0143432	0.0135176	-0.0146902	-0.00921656	-0.0131896	-0.00716149	0.0219575	0.00221037	0.00530393	0.00830527	0.00400938	-0.0279661	-0.00509757	-0.00303507	-0.0100528	-0.000468041	0.00565926	-0.000579308
	Std	0.00772147	0.00714941	0.00573471	0.00614553	0.00649322	0.00619054	0.00618601	0.00650651	0.00633416	0.00601803	0.00571408	0.00548751	0.005403	0.00592555	0.00778945	0.00570791	0.00642122	0.0129472	0.00604399	0.00868055	0.00673

## Sheet: 40.5Hz
		Trial 1	Trial 2	Trial 3	Trial 4	Trial 5	Trial 6	Trial 7	Trial 8	Trial 9	Trial 10	Trial 11	Trial 12	Trial 13	Trial 14	Trial 15	Trial 16	Trial 17	Trial 18	Trial 19	Trial 20	Mean
Sub 1	Mean	-0.00367868	-0.00389353	-0.0122961	0.00153334	0.00213162	0.0180974	0.0269005	-0.0165407	0.0176706	-0.0102732	0.0521816	0.041353	0.0545425	0.00632443	-0.0459895	-0.0116141	0.015435	0.00415679	-0.0452908	-0.00334787	0.00437012
	Std	0.00710481	0.00502537	0.00565274	0.0052625	0.00518932	0.00589978	0.00688033	0.00725678	0.00711107	0.00715707	0.0141327	0.00512723	0.00563934	0.00563955	0.00836601	0.00705765	0.0100657	0.00486923	0.00563455	0.0107	0.00698859
Sub 2	Mean	-0.000283134	0.000155425	0.000303417	0.000464349	0.000452088	0.000245743	0.000140026	-8.19793e-05	-0.000283695	-0.000333033	0.000166278	0.000329288	3.044e-05	-3.82099e-05	-0.000221331	-0.000273857	-0.000349876	6.72049e-05	6.90602e-05	0.000235522	3.96863e-05
	Std	7.22342e-05	7.31299e-05	8.01375e-05	7.8016e-05	7.42351e-05	6.95809e-05	6.81603e-05	8.5139e-05	7.97791e-05	8.30517e-05	7.73288e-05	8.26187e-05	7.79998e-05	8.82736e-05	7.80953e-05	7.66758e-05	7.88379e-05	8.0354e-05	6.79385e-05	7.91415e-05	7.75364e-05
Sub 3	Mean	7.5765e-05	0.000170974	0.000199867	0.000108228	3.61088e-05	-4.33952e-05	1.58684e-05	-0.000127174	-4.85978e-06	1.94778e-05	-0.000115988	0.000138713	-2.8403e-05	0.000287054	0.000288725	0.000136448	5.02704e-05	-0.000129078	-4.14505e-06	-0.000135378	4.6954e-05
	Std	0.00015683	0.000146619	0.000148647	0.00015334	0.000150013	0.000152203	0.000146556	0.00015667	0.000153258	0.000159723	0.000148914	0.000140023	0.000138981	0.000152016	0.000150382	0.000153647	0.000146391	0.000146832	0.000173484	0.000137365	0.000150595
Sub 4	Mean	0.000616344	0.000582828	5.5507e-05	-0.000411566	-0.000533598	-0.000633617	-0.000601136	-0.000593175	0.00096658	0.000792476	8.14538e-06	0.000175385	9.86706e-05	-0.000125382	-8.39705e-05	-0.000123261	-3.97101e-05	-1.19837e-05	-4.66253e-05	-7.85412e-05	6.68456e-07
	Std	0.00242229	0.00252066	0.002573	0.00249175	0.00258641	0.00235186	0.00247301	0.00232649	0.00253707	0.00237887	0.00257686	0.00247123	0.00262323	0.00245543	0.00244463	0.00241504	0.00255975	0.00244927	0.00251912	0.00257624	0.00248761
Sub 5	Mean	-0.00315108	-0.00256634	0.000495052	-9.59641e-05	0.00358551	-0.00232875	0.000858913	0.00710903	0.00147777	0.00433098	0.0166258	-0.0070449	0.00725866	-0.00935617	-0.00451348	-0.00162569	-0.00691663	-0.00312664	-0.00479688	0.015337	0.000577813
	Std	0.00345965	0.00336275	0.00369996	0.00335159	0.00352925	0.00768494	0.00388182	0.00345071	0.00371481	0.00360053	0.00923424	0.00530188	0.00601997	0.00736397	0.00858301	0.00566496	0.00504474	0.00736484	0.00896582	0.00472331	0.00540014
Sub 6	Mean	0.0126878	-0.0207127	-0.0381737	-0.00538765	-0.016318	0.0133075	-0.0214838	-0.0435669	-0.0392561	-0.00307817	0.00946438	-0.0259407	-0.000293619	0.0134832	-0.00430665	0.0216708	-0.00697883	0.0157538	-0.014106	-0.0230643	-0.00881498
	Std	0.0120177	0.00650884	0.00627774	0.00614953	0.0058947	0.0156424	0.00631119	0.0134794	0.00689096	0.00845966	0.0131212	0.00675332	0.0147501	0.0065723	0.011523	0.0124248	0.00674046	0.00642711	0.0202884	0.00559582	0.00959143
Sub 7	Mean	-0.00616621	-0.00226663	-0.00277678	0.00889201	0.00891705	0.0183549	0.0160156	-0.00439181	-0.0087519	-0.013313	-0.0316773	0.0238735	0.00645966	-0.0124785	-0.0135333	-0.0163572	-0.00819693	0.00345151	0.00971945	0.00949526	-0.000736532
	Std	0.00612533	0.00653857	0.00629872	0.00699601	0.00651787	0.00685524	0.00720126	0.00678172	0.00918904	0.00659724	0.00714747	0.00626694	0.00692142	0.00564721	0.00640831	0.00618841	0.00702363	0.00650537	0.00677565	0.00618009	0.00670827
Sub 8	Mean	-0.00829798	0.0044451	0.0064626	-0.00374704	0.004165	0.00453288	0.00663337	0.00349721	-0.0143593	-0.00213278	-0.0183448	-0.00617425	-0.00425079	0.0153539	0.0178761	0.0148806	0.0292282	0.0031961	-0.0127228	-0.0187738	0.00107337
	Std	0.00629628	0.00696058	0.00714095	0.00687525	0.00689377	0.00728871	0.00783823	0.00764662	0.00690275	0.00985293	0.00649354	0.00720579	0.00779836	0.00799261	0.00839468	0.00810919	0.00769336	0.00742726	0.00790101	0.0073541	0.0075033
Sub 9	Mean	0.0297383	-0.025389	-0.031007	0.0268872	-0.0112941	-0.0017004	0.000501195	-0.0625627	0.0749007	0.0344916	0.0715655	0.00466775	-0.00738102	-0.0431762	-0.046432	-0.0103945	-0.0196564	0.0219065	0.0290301	0.00620487	0.00204502
	Std	0.00765993	0.00583216	0.00580783	0.00597161	0.0207442	0.00568388	0.00546554	0.00628721	0.00798302	0.00562053	0.0061539	0.00525526	0.00538907	0.00543257	0.00567182	0.00501939	0.00525332	0.00653282	0.00562044	0.00565003	0.00665172
Sub 10	Mean	-0.0291179	0.0317055	0.0227377	-0.00527038	0.0244622	0.0284097	0.026036	-0.0664992	-0.0187087	-0.0245703	-0.0139828	-0.0235608	0.0398997	0.00143333	-0.0172554	0.0365711	0.00774812	-0.0324852	-0.0260863	-0.00196476	-0.00202492
	Std	0.00791168	0.00641557	0.00969649	0.00988169	0.014512	0.0136143	0.00646183	0.0219842	0.00891399	0.00763278	0.0182729	0.00636794	0.00733741	0.00738143	0.00832438	0.00850744	0.00788662	0.00789441	0.00763792	0.00821391	0.00974244
Sub 11	Mean	-0.00808385	-0.00684165	0.0290333	-0.0242597	0.00547397	0.0145032	0.0201989	-0.00537256	0.0023143	-0.0213277	0.101523	0.0245491	-0.041918	-0.00432539	-0.00973439	0.0373413	-0.057533	-0.0208166	0.00542135	0.104043	0.00720944
	Std	0.00568233	0.00656686	0.00552789	0.00753216	0.00756174	0.0118546	0.0186515	0.011342	0.0097653	0.00509422	0.00661004	0.00585454	0.00628774	0.0346007	0.0124113	0.0168402	0.00881465	0.0142247	0.00564076	0.00480198	0.0102833
Sub 12	Mean	0.0154967	0.0147496	0.00620723	-0.0106125	0.00802469	-0.0128264	-0.00703944	0.000276745	0.0234473	0.000300979	0.00538724	0.0141052	-0.00753405	-0.00857118	-0.0351132	0.00241445	-0.00899765	0.0210318	0.0173825	-0.0260676	0.000603117
	Std	0.00669853	0.0061307	0.00631019	0.00750717	0.00929102	0.0110786	0.00657078	0.00836821	0.00633744	0.0181363	0.0129347	0.00659946	0.0106477	0.0158458	0.00630808	0.00697442	0.0075424	0.0072241	0.0120748	0.00963684	0.00911086
Sub 13	Mean	-9.13679e-05	-3.76012e-05	2.89009e-05	0.000409212	-0.000164662	2.27642e-05	0.000276847	-5.96893e-05	2.71293e-05	-0.000241758	-0.000273095	-6.12206e-05	0.000317147	0.000326217	0.00023871	0.000162055	0.000175805	4.49491e-05	0.000347638	-0.000476188	4.85897e-05
	Std	0.0022485	0.00218323	0.00217538	0.00211927	0.00209862	0.00202547	0.00206515	0.00217152	0.00222642	0.00218717	0.00209628	0.00191708	0.00196925	0.0020033	0.00194047	0.00200291	0.00204346	0.00208806	0.00199752	0.00197634	0.00207677
Sub 14	Mean	-0.000838957	-0.0425504	-0.00241337	0.0100848	0.00969914	0.00989689	0.00791094	0.0094668	-0.026524	-0.0195019	-0.0427506	0.00247004	0.012311	0.00332637	-0.00728305	0.00196201	0.0133573	0.0120137	0.0088954	-0.020069	-0.00302685
	Std	0.00883279	0.0111557	0.00815533	0.010488	0.011934	0.00756968	0.00793075	0.00817433	0.00777271	0.00840563	0.00780021	0.00872834	0.00775389	0.00724502	0.0076651	0.00911703	0.00730028	0.00719093	0.00796122	0.00761908	0.00844
Sub 15	Mean	0.014625	-0.0310578	-0.0144699	0.00797803	0.0194502	-0.000194806	0.000943756	0.00408992	0.0072119	-0.00621723	-0.019697	-0.00730789	-0.00253114	0.0265787	0.024794	0.00877529	-0.0119241	-0.0131393	-0.0115359	0.00503195	7.01857e-05
	Std	0.0118015	0.0116556	0.0117393	0.0112691	0.0105878	0.0118556	0.0116491	0.011956	0.0115602	0.0117266	0.0112807	0.0105132	0.0110149	0.0113093	0.0151074	0.0120186	0.0110076	0.0110507	0.0105652	0.0106381	0.0115153
Sub 16	Mean	0.0381225	-0.0229359	0.0203218	-0.0391758	-0.00974047	0.000456591	0.0111735	-0.00312056	-0.0100216	0.0371727	0.0122702	0.00644092	0.00178502	0.00668644	0.0190949	0.0206979	-0.00784847	0.00751048	0.0181392	-0.0105658	0.00482317
	Std	0.0166453	0.0228115	0.0102493	0.0174819	0.012831	0.0145987	0.019359	0.0151766	0.0162471	0.019189	0.0100346	0.0103592	0.0163655	0.0141863	0.0135616	0.0150968	0.01135	0.0124751	0.00871783	0.00984481	0.014329
Sub 17	Mean	0.016224	-0.0201699	-0.0212254	0.0138351	0.0294305	-0.00194019	0.00886923	-0.0310872	0.00148521	0.00809748	-0.0366182	0.00679944	-0.00069299	0.00479642	0.0202054	0.0232656	0.00851754	-0.0286805	0.00205373	-0.00841295	-0.000262392
	Std	0.00896839	0.00739163	0.00865225	0.00769931	0.00773088	0.0073652	0.00835064	0.00830132	0.00766083	0.0093599	0.00728947	0.0117792	0.00893822	0.0096574	0.00690693	0.00733704	0.00763244	0.00840785	0.00741954	0.0106655	0.0083757
Sub 18	Mean	0.0119864	0.0120416	9.84885e-05	-0.024528	-0.0232544	0.000344498	-0.00783121	0.00882455	0.0258991	7.04068e-05	0.0260138	-0.0140477	-0.0085606	-0.0112668	0.0117661	-0.0131438	0.00618523	0.0410897	-0.0124298	0.0082717	0.00187647
	Std	0.00877061	0.0087196	0.00891539	0.0125238	0.00917398	0.00846916	0.0108228	0.00909679	0.00923012	0.0102239	0.0154965	0.0077332	0.00827154	0.00798703	0.0106812	0.0127005	0.00994246	0.00947915	0.00738033	0.00825519	0.00969365
Sub 19	Mean	-0.0223202	-0.00827365	-0.0253696	0.0225967	0.0112963	-0.00176328	-0.0043005	0.03218	-0.0322263	-0.0101277	-0.0455833	-0.0438126	0.0709863	0.0169373	0.0508156	0.00992495	0.0484664	0.0705719	0.000181106	-0.0767311	0.00317241
	Std	0.00851401	0.0119999	0.00807153	0.0089043	0.00849386	0.0130996	0.00924242	0.0106558	0.0168262	0.0145505	0.0102854	0.00959961	0.0113603	0.00710646	0.0251559	0.0168332	0.0147837	0.0214716	0.00760834	0.0156713	0.0125117
Sub 20	Mean	-0.00597786	0.0200064	0.00357091	0.000817907	-0.00730054	-0.00201627	-0.00396521	0.013689	0.0111718	-0.00100118	-0.0138047	0.00600558	-0.0160548	0.0152569	0.000848762	0.0355075	0.0203682	0.00992221	-0.0662493	-0.00277609	0.000900963
	Std	0.00945954	0.0100741	0.0109834	0.00988859	0.0104178	0.0101917	0.0105206	0.00995564	0.00971054	0.0100154	0.0101185	0.0107956	0.00926972	0.0101583	0.00947571	0.00951589	0.0109086	0.0104211	0.0180972	0.0103808	0.0105179
Sub 21	Mean	-0.0151294	-0.0111708	-0.00144852	0.0137308	0.0184556	0.0133677	0.0121111	0.0067247	-0.0105671	-0.0147178	-0.0126246	-0.00267275	0.00562809	0.00988561	0.00429467	-0.00398688	0.0182508	0.0108221	-0.00724891	-0.0116591	0.00110227
	Std	0.00695133	0.00712745	0.00696712	0.00757637	0.00668352	0.00690897	0.00686853	0.00696505	0.00663637	0.00657961	0.0071612	0.00560739	0.00668232	0.0063675	0.00896638	0.00782735	0.00756504	0.0061759	0.00704363	0.00736486	0.00700129
Sub 22	Mean	0.0807792	0.101648	0.101657	-0.236549	-0.214847	0.125089	0.170007	0.237796	-0.678286	0.557972	0.646908	-0.267152	-0.226825	0.295269	0.327614	-0.313706	-0.176992	-0.0982047	-0.0724054	0.315683	0.0337728
	Std	0.00894007	0.00845865	0.00841949	0.00791603	0.00782254	0.0444718	0.00945989	0.00867986	0.00888328	0.0292449	0.0102631	0.00832213	0.00777049	0.00947925	0.00825092	0.0669882	0.00776629	0.0077847	0.00743494	0.00852679	0.0142442
Sub 23	Mean	-0.000423406	0.000130903	0.000375379	0.000554479	0.000352985	0.000245983	0.000586162	7.99802e-05	-0.000510629	-0.000684788	-0.000160582	0.000172229	0.00015368	0.000237701	0.000210726	0.000107384	3.54191e-05	2.3318e-06	7.93546e-05	-0.000231383	6.56954e-05
	Std	0.00205829	0.00195091	0.0019701	0.0019975	0.00192234	0.00194725	0.00194419	0.00197182	0.00193822	0.00191766	0.0019585	0.0019106	0.00196095	0.00202709	0.00188394	0.00192174	0.00192603	0.00204382	0.00186259	0.00202081	0.00195672
Sub 24	Mean	0.0224364	0.00105487	-0.00695562	-0.0197139	-0.0208619	-0.00582662	-0.00805259	0.0108468	0.0119864	0.00942064	0.00482594	-0.00261049	0.0124973	0.00789231	0.0040713	-0.00601762	-0.0379651	-0.0183633	-0.00227661	0.0324545	-0.000557868
	Std	0.00667795	0.00663063	0.00650297	0.00722758	0.00657037	0.00625691	0.00625187	0.00662908	0.00662673	0.00660779	0.00674846	0.00613777	0.00631074	0.00585373	0.0057922	0.00569662	0.00565943	0.00554263	0.0053695	0.0062671	0.006268
Sub 25	Mean	0.000330302	-0.00128146	-0.013004	0.0120363	-0.00880733	0.00113148	0.00217141	0.0138092	0.00456739	-0.011873	0.0213834	0.00621466	-0.0226304	0.00453896	0.0163223	-0.0164373	-0.00175612	0.0173486	0.00152507	-0.0152684	0.000516047
	Std	0.00685782	0.00776858	0.00697138	0.00752603	0.00809082	0.00739205	0.00716354	0.00690752	0.00730932	0.0071678	0.00736691	0.00732081	0.00719447	0.00714828	0.00736775	0.00799403	0.00762506	0.00718616	0.00716411	0.0102939	0.00749082
Sub 26	Mean	0.00282475	0.00553038	-0.00482397	-0.00323589	0.0020927	-0.00364693	-0.00845575	-0.00756271	-0.00177404	-0.00112303	-0.0174697	-0.0218163	0.020252	0.0494699	0.0450165	-0.00397728	-0.0231732	-0.0160653	0.0117326	-0.021327	0.000123387
	Std	0.0109769	0.0107172	0.0105898	0.0110541	0.0111408	0.0106406	0.0110109	0.0107881	0.0117464	0.0130572	0.03558	0.0105482	0.00996372	0.0112923	0.0118634	0.0110065	0.00957779	0.0108176	0.0102338	0.00990402	0.0121255
Sub 27	Mean	-0.289755	0.121511	0.109987	0.084817	0.0672865	0.0362841	0.0250319	-0.0244997	-0.0524375	-0.0658237	0.0245573	-0.0479714	-0.0107222	-0.0227641	0.0256311	0.0178383	0.023346	-0.0198459	-0.0155255	0.011852	-6.01122e-05
	Std	0.00994938	0.00288099	0.00469801	0.00279215	0.00358615	0.00277542	0.00821737	0.00325302	0.0030852	0.00461342	0.00598099	0.0122451	0.00960217	0.0113116	0.00762582	0.0280267	0.0358598	0.0205818	0.0228484	0.00601576	0.0102975
Sub 28	Mean	-0.0231494	-0.0992823	-0.131676	-0.181144	0.281432	0.168622	0.144505	-0.000842813	-0.0859842	-0.130273	-0.000418202	-0.000460252	-0.00216373	0.00030739	0.000879561	0.000925741	0.000990904	0.0017022	0.000896423	-0.00681751	-0.00309752
	Std	0.00608839	0.00520225	0.00671868	0.0049239	0.00589872	0.00487259	0.00490516	0.00522441	0.00486433	0.00439866	0.00366118	0.00312059	0.00340114	0.00371508	0.00428846	0.00320475	0.00324387	0.00338265	0.0032302	0.00353807	0.00439416
Sub 29	Mean	-0.00524445	0.00236193	0.0124679	0.0080356	0.00585483	-0.00241407	-0.0025352	8.79508e-05	-0.00347772	0.00508278	-0.0228668	-0.000680834	-0.000928532	0.0169521	0.0136158	0.00452177	0.00428527	0.000264147	0.00194345	-0.00896168	0.00141821
	Std	0.00642787	0.00813619	0.00692373	0.00633365	0.0072092	0.00641008	0.00827574	0.00802002	0.00681206	0.00829554	0.00780752	0.00615339	0.0104447	0.0117332	0.00577094	0.00598551	0.00596018	0.00579242	0.00594888	0.00559673	0.00720188
Sub 30	Mean	0.0010953	0.000826292	-0.00203361	0.0117083	0.00735226	-0.017013	-0.011697	-0.00801518	-0.00232171	0.00956579	-0.00378022	0.00893734	0.0121114	-0.00384641	-0.0178633	-0.00519359	-0.00710557	-0.000154646	-0.00372782	0.00769766	-0.00117289
	Std	0.00583616	0.00632553	0.00665585	0.00714317	0.0116459	0.00577301	0.00541991	0.00589975	0.00573676	0.00607482	0.00539723	0.00629949	0.00570171	0.0127434	0.0339502	0.0157805	0.00678958	0.00605662	0.00647365	0.00632402	0.00860136

[truncated: 2 more sheets: 41Hz, 41.5Hz]
