# Supplementary material for: A multi-day and multi-band dataset for a steady-state visual-evoked potential–based brain-computer interface
Source: Gigascience. 2019 Nov 25;8(11):giz133. doi: 10.1093/gigascience/giz133 (PMC6876666; doi:10.1093/gigascience/giz133)
Supplement: giz133_Supplemental_Files [file giz133_supplemental_files.zip › questionnaires_answers.xlsx]

## Sheet: Sheet1
					Survey_Before		Survey_After
NO.	Subject	Date	Gender	BCI experience	Sleeping Hour	Body Condition	Drowsiness	Concentration	Eye strain		Gender	1 (M)/ 2(W)
											Age	1 (10's)/ 2 (20's)/ 3(30's)/ 4 (More than 40's)
1	S1_Before	02/01/2018	1	N	7	3	8	7	9		Job	1(Middle/High school student)/ 2 (Undergraduate)/ 3 (Postgraduate)/ 4 (The others)
2	S1_After	23/01/2018			6	3	6	4	8		Psychiatric disease & Medicine	Y/N
3	S2_Before	03/01/2018	2	N	7	4	7	8	10		BCI experience	Y/N
4	S2_After	05/01/2018			7	7	9	7	9		Sleeping Hour	More than n hours
5	S3_Before	03/01/2018	2	N	7	5	7	6	6		Drinking Alcohol	Y/N
6	S3_After	10/01/2018	W		7	4	7	5	7		Body Condition	10(Bad)
7	S4_Before	04/01/2018	1	N	8	3	4	8	5		Drowsiness	10(Bad)
8	S4_After	15/01/2018	M		7	3	5	4	7		Concentration	10(Good)
9	S5_Before	04/01/2018	1	N	8	3	3	8	10		Eye strain	10(Bad)
10	S5_After	12/01/2018	M		9	3	3	9	4
11	S6_Before	04/01/2018	2	Y	8	2	7	6	8
12	S6_After	05/01/2018	W		8	4	5	7	6
13	S7_Before	05/01/2018	1	N	7	5	7	4	9
14	S7_After	12/01/2018	W		7	5	8	4	7
15	S8_Before	06/01/2018	1	N	7	1	6	4	8
16	S8_After	22/01/2018	M		5	3	8	8	8
17	S9_Before	06/01/2018	2	N	8	7	6	5	7
18	S9_After	07/01/2018	W		8	1	4	5	6
19	S10_Before	08/01/2018	1	N	8	7	9	3	9
20	S10_After	15/01/2018	M		7	5	3	4	3
21	S11_Before	08/01/2018	2	N	6	4	8	6	7
22	S11_After	09/01/2018	W		7	5	7	5	7
23	S12_Before	08/01/2018	1	N	5	6	8	6	7
24	S12_After	21/01/2018	M		5	6	7	5	9
25	S13_Before	09/01/2018	2	N	7	6	8	4	4
26	S13_After	11/01/2018	W		5	3	7	7	4
27	S14_Before	10/01/2018	1	N	7	7	8	5	8
28	S14_After	09/02/2018	M		9	9	9	4	8
29	S15_Before	11/01/2018	1	N	7	4	8	3	7
30	S15_After	22/01/2018	M		7	3	4	7	7
31	S16_Before	12/01/2018	1	N	7	6	10	5	7
32	S16_After	16/01/2018	M		5	7	7	6	6
33	S17_Before	16/01/2018	1	Y	6	4	5	5	5
34	S17_After	03/02/2018	M		7	6	4	4	4
35	S18_Before	19/01/2018	2	Y	6	1	8	7	8
36	S18_After	02/02/2018	W		5	1	4	9	7
37	S19_Before	20/01/2018	1	Y	7	7	5	6	5
38	S19_After	07/02/2018	M		7	6	4	6	5
39	S20_Before	20/01/2018	1	N	6	7	7	4	8
40	S20_After	21/01/2018	M		7	3	3	10	7
41	S21_Before	23/01/2018	1	Y	7	4	5	7	6
42	S21_After	01/02/2018	M		6	7	6	5	7
43	S22_Before	23/01/2018	1	N	6	7	3	7	4
44	S22_After	02/02/2018	M		7	5	3	8	5
45	S23_Before	24/01/2018	1	N	5	1	10	10	10
46	S23_After	26/01/2018	M		6	1	9	9	9
47	S24_Before	24/01/2018	1	N	7	7	7	7	8
48	S24_After	01/02/2018	M		7	5	1	9	3
49	S25_Before	25/01/2018	1	N	6	7	7	6	8
50	S25_After	29/01/2018	M		6	7	7	5	8
51	S26_Before	25/01/2018	2	Y	6	4	5	7	5
52	S26_After	30/01/2018	W		6	6	6	6	7
53	S27_Before	26/01/2018	1	N	7	4	7	6	7
54	S27_After	01/02/2018	M		6	6	7	7	8
55	S28_Before	29/01/2018	1	N	7	1	9	7	9
56	S28_After	30/01/2018	M		6	1	8	7	7
57	S29_Before	29/01/2018	2	Y	6	5	6	10	6
58	S29_After	05/02/2018	W		5	6	6	8	7
59	S30_Before	08/02/2018	1	N	9	2	2	8	2
60	S30_After	09/02/2018	M		6	4	1	8	4
