# Supplementary material for: A multi-day and multi-band dataset for a steady-state visual-evoked potential–based brain-computer interface
Source: Gigascience. 2019 Nov 25;8(11):giz133. doi: 10.1093/gigascience/giz133 (PMC6876666; doi:10.1093/gigascience/giz133)
Supplement: giz133_Supplemental_Files [file giz133_supplemental_files.zip › Respiration_Day1.xlsx]

## Sheet: Sheet1
	Low Frequency Band_Session1				Low Frequency Band_Session2				Mid Frequency Band_Session1				Mid Frequency Band_Session2				High Frequency Band_Session1				High Frequency Band_Session2				Day1_Average
		Respiration Rate	Respiration/min			Respiration Rate	Respiration/min			Respiration Rate	Respiration/min			Respiration Rate	Respiration/min			Respiration Rate	Respiration/min			Respiration Rate	Respiration/min			Respiration Rate	Respiration/min
	S1	171	19		S1	149	16.5556		S1	164	18.2222		S1	167	18.5556		S1	181	20.1111		S1	169	18.7778		S1	166.833	18.537
	S2	137	15.2222		S2	138	15.3333		S2	143	15.8889		S2	131	14.5556		S2	142	15.7778		S2	132	14.6667		S2	137.167	15.2407
	S3	128	14.2222		S3	129	14.3333		S3	122	13.5556		S3	129	14.3333		S3	122	13.5556		S3	124	13.7778		S3	125.667	13.963
	S4	184	20.4444		S4	176	19.5556		S4	180	20		S4	185	20.5556		S4	180	20		S4	176	19.5556		S4	180.167	20.0185
	S5	123	13.6667		S5	144	16		S5	144	16		S5	132	14.6667		S5	113	12.5556		S5	134	14.8889		S5	131.667	14.6296
	S6	183	20.3333		S6	181	20.1111		S6	182	20.2222		S6	183	20.3333		S6	188	20.8889		S6	188	20.8889		S6	184.167	20.463
	S7	153	17		S7	141	15.6667		S7	147	16.3333		S7	145	16.1111		S7	148	16.4444		S7	152	16.8889		S7	147.667	16.4074
	S8	160	17.7778		S8	141	15.6667		S8	152	16.8889		S8	155	17.2222		S8	149	16.5556		S8	146	16.2222		S8	150.5	16.7222
	S9	129	14.3333		S9	128	14.2222		S9	125	13.8889		S9	130	14.4444		S9	132	14.6667		S9	129	14.3333		S9	128.833	14.3148
	S10	165	18.3333		S10	164	18.2222		S10	163	18.1111		S10	154	17.1111		S10	168	18.6667		S10	155	17.2222		S10	161.5	17.9444
	S11	159	17.6667		S11	163	18.1111		S11	157	17.4444		S11	166	18.4444		S11	162	18		S11	166	18.4444		S11	162.167	18.0185
	S12	166	18.4444		S12	166	18.4444		S12	164	18.2222		S12	160	17.7778		S12	162	18		S12	163	18.1111		S12	163.5	18.1667
	S13	141	15.6667		S13	137	15.2222		S13	147	16.3333		S13	141	15.6667		S13	133	14.7778		S13	144	16		S13	140.5	15.6111
	S14	167	18.5556		S14	169	18.7778		S14	173	19.2222		S14	173	19.2222		S14	174	19.3333		S14	174	19.3333		S14	171.667	19.0741
	S15	161	17.8889		S15	161	17.8889		S15	162	18		S15	164	18.2222		S15	160	17.7778		S15	166	18.4444		S15	162.333	18.037
	S16	171	19		S16	173	19.2222		S16	183	20.3333		S16	183	20.3333		S16	173	19.2222		S16	168	18.6667		S16	175.167	19.463
	S17	147	16.3333		S17	144	16		S17	148	16.4444		S17	150	16.6667		S17	143	15.8889		S17	150	16.6667		S17	147	16.3333
	S18	168	18.6667		S18	166	18.4444		S18	167	18.5556		S18	171	19		S18	166	18.4444		S18	165	18.3333		S18	167.167	18.5741
	S19	123	13.6667		S19	136	15.1111		S19	139	15.4444		S19	138	15.3333		S19	136	15.1111		S19	138	15.3333		S19	135	15
	S20	140	15.5556		S20	123	13.6667		S20	120	13.3333		S20	137	15.2222		S20	127	14.1111		S20	137	15.2222		S20	130.667	14.5185
	S21	170	18.8889		S21	171	19		S21	177	19.6667		S21	177	19.6667		S21	171	19		S21	158	17.5556		S21	170.667	18.963
	S22	163	18.1111		S22	162	18		S22	166	18.4444		S22	169	18.7778		S22	157	17.4444		S22	149	16.5556		S22	161	17.8889
	S23	147	16.3333		S23	152	16.8889		S23	154	17.1111		S23	154	17.1111		S23	158	17.5556		S23	152	16.8889		S23	152.833	16.9815
	S24	143	15.8889		S24	141	15.6667		S24	146	16.2222		S24	140	15.5556		S24	150	16.6667		S24	145	16.1111		S24	144.167	16.0185
	S25	140	15.5556		S25	133	14.7778		S25	125	13.8889		S25	133	14.7778		S25	131	14.5556		S25	143	15.8889		S25	134.167	14.9074
	S26	178	19.7778		S26	177	19.6667		S26	176	19.5556		S26	172	19.1111		S26	179	19.8889		S26	184	20.4444		S26	177.667	19.7407
	S27	157	17.4444		S27	159	17.6667		S27	164	18.2222		S27	158	17.5556		S27	161	17.8889		S27	158	17.5556		S27	159.5	17.7222
	S28	148	16.4444		S28	147	16.3333		S28	157	17.4444		S28	145	16.1111		S28	159	17.6667		S28	156	17.3333		S28	152	16.8889
	S29	148	16.4444		S29	158	17.5556		S29	153	17		S29	151	16.7778		S29	146	16.2222		S29	146	16.2222		S29	150.333	16.7037
	S30	161	17.8889		S30	164	18.2222		S30	158	17.5556		S30	153	17		S30	165	18.3333		S30	163	18.1111		S30	160.667	17.8519
