# Supplementary material for: A multi-day and multi-band dataset for a steady-state visual-evoked potential–based brain-computer interface
Source: Gigascience. 2019 Nov 25;8(11):giz133. doi: 10.1093/gigascience/giz133 (PMC6876666; doi:10.1093/gigascience/giz133)
Supplement: giz133_Supplemental_Files [file giz133_supplemental_files.zip › Respiration_Day2.xlsx]

## Sheet: Sheet1
	Low Frequency Band_Session1				Low Frequency Band_Session2				Mid Frequency Band_Session1				Mid Frequency Band_Session2				High Frequency Band_Session1				High Frequency Band_Session2				Day2_Average
		Respiration Rate	Respiration/min			Respiration Rate	Respiration/min			Respiration Rate	Respiration/min			Respiration Rate	Respiration/min			Respiration Rate	Respiration/min			Respiration Rate	Respiration/min			Respiration Rate	Respiration/min
	S1	132	14.6667		S1	125	13.8889		S1	127	14.1111		S1	129	14.3333		S1	128	14.2222		S1	126	14		S1	127.833	14.2037
	S2	155	17.2222		S2	164	18.2222		S2	171	19		S2	167	18.5556		S2	166	18.4444		S2	178	19.7778		S2	166.833	18.537
	S3	142	15.7778		S3	140	15.5556		S3	123	13.6667		S3	132	14.6667		S3	129	14.3333		S3	132	14.6667		S3	133	14.7778
	S4	173	19.2222		S4	167	18.5556		S4	168	18.6667		S4	166	18.4444		S4	172	19.1111		S4	179	19.8889		S4	170.833	18.9815
	S5	122	13.5556		S5	132	14.6667		S5	123	13.6667		S5	125	13.8889		S5	121	13.4444		S5	121	13.4444		S5	124	13.7778
	S6	137	15.2222		S6	136	15.1111		S6	137	15.2222		S6	134	14.8889		S6	138	15.3333		S6	138	15.3333		S6	136.667	15.1852
	S7	163	18.1111		S7	173	19.2222		S7	167	18.5556		S7	159	17.6667		S7	157	17.4444		S7	160	17.7778		S7	163.167	18.1296
	S8	115	12.7778		S8	117	13		S8	113	12.5556		S8	136	15.1111		S8	106	11.7778		S8	133	14.7778		S8	120	13.3333
	S9	168	18.6667		S9	171	19		S9	178	19.7778		S9	179	19.8889		S9	166	18.4444		S9	179	19.8889		S9	173.5	19.2778
	S10	161	17.8889		S10	175	19.4444		S10	181	20.1111		S10	175	19.4444		S10	177	19.6667		S10	181	20.1111		S10	175	19.4444
	S11	179	19.8889		S11	174	19.3333		S11	178	19.7778		S11	178	19.7778		S11	184	20.4444		S11	169	18.7778		S11	177	19.6667
	S12	137	15.2222		S12	136	15.1111		S12	129	14.3333		S12	131	14.5556		S12	138	15.3333		S12	128	14.2222		S12	133.167	14.7963
	S13	167	18.5556		S13	163	18.1111		S13	161	17.8889		S13	160	17.7778		S13	171	19		S13	158	17.5556		S13	163.333	18.1481
	S14	172	19.1111		S14	167	18.5556		S14	162	18		S14	157	17.4444		S14	162	18		S14	168	18.6667		S14	164.667	18.2963
	S15	161	17.8889		S15	165	18.3333		S15	166	18.4444		S15	167	18.5556		S15	164	18.2222		S15	162	18		S15	164.167	18.2407
	S16	156	17.3333		S16	150	16.6667		S16	151	16.7778		S16	151	16.7778		S16	142	15.7778		S16	146	16.2222		S16	149.333	16.5926
	S17	153	17		S17	149	16.5556		S17	152	16.8889		S17	153	17		S17	162	18		S17	155	17.2222		S17	154	17.1111
	S18	146	16.2222		S18	149	16.5556		S18	146	16.2222		S18	153	17		S18	153	17		S18	147	16.3333		S18	149	16.5556
	S19	153	17		S19	153	17		S19	156	17.3333		S19	156	17.3333		S19	150	16.6667		S19	154	17.1111		S19	153.667	17.0741
	S20	176	19.5556		S20	175	19.4444		S20	172	19.1111		S20	169	18.7778		S20	177	19.6667		S20	173	19.2222		S20	173.667	19.2963
	S21	164	18.2222		S21	164	18.2222		S21	160	17.7778		S21	163	18.1111		S21	158	17.5556		S21	161	17.8889		S21	161.667	17.963
	S22	171	19		S22	161	17.8889		S22	173	19.2222		S22	171	19		S22	162	18		S22	162	18		S22	166.667	18.5185
	S23	148	16.4444		S23	152	16.8889		S23	154	17.1111		S23	152	16.8889		S23	156	17.3333		S23	154	17.1111		S23	152.667	16.963
	S24	136	15.1111		S24	142	15.7778		S24	129	14.3333		S24	137	15.2222		S24	150	16.6667		S24	148	16.4444		S24	140.333	15.5926
	S25	159	17.6667		S25	169	18.7778		S25	152	16.8889		S25	154	17.1111		S25	155	17.2222		S25	161	17.8889		S25	158.333	17.5926
	S26	152	16.8889		S26	153	17		S26	154	17.1111		S26	153	17		S26	148	16.4444		S26	145	16.1111		S26	150.833	16.7593
	S27	153	17		S27	159	17.6667		S27	153	17		S27	155	17.2222		S27	145	16.1111		S27	146	16.2222		S27	151.833	16.8704
	S28	140	15.5556		S28	146	16.2222		S28	141	15.6667		S28	142	15.7778		S28	146	16.2222		S28	140	15.5556		S28	142.5	15.8333
	S29	145	16.1111		S29	146	16.2222		S29	153	17		S29	153	17		S29	154	17.1111		S29	149	16.5556		S29	150	16.6667
	S30	162	18		S30	167	18.5556		S30	174	19.3333		S30	173	19.2222		S30	168	18.6667		S30	168	18.6667		S30	168.667	18.7407
