# Supplementary material for: A multi-day and multi-band dataset for a steady-state visual-evoked potential–based brain-computer interface
Source: Gigascience. 2019 Nov 25;8(11):giz133. doi: 10.1093/gigascience/giz133 (PMC6876666; doi:10.1093/gigascience/giz133)
Supplement: giz133_Supplemental_Files [file giz133_supplemental_files.zip › SNR_CrossCorrelation.xlsx]

## Sheet: Individual-SNRs
	> 0.9
	> 0.8
	> 0.69
Low	5 Hz	5.5 Hz	6 Hz	6.5 Hz		Middle	21 Hz	21.5 Hz	22 Hz	22.5 Hz		High	40 Hz	40.5 Hz	41 Hz	41.5 Hz
Sub 1	0.989415	0.98333	0.990995	0.985623		Sub 1	0.982312	0.980237	0.955891	0.932549		Sub 1	0.982655	0.98731	0.982227	0.982083
Sub 2	0.981442	0.989862	0.994155	0.984631		Sub 2	0.948059	0.945917	0.923963	0.938883		Sub 2	0.978468	0.983758	0.971288	0.977619
Sub 3	0.971744	0.979226	0.982591	0.950612		Sub 3	0.924228	0.941245	0.945229	0.963707		Sub 3	0.960986	0.962273	0.967447	0.895451
Sub 4	0.982855	0.985621	0.962635	0.994161		Sub 4	0.954238	0.965346	0.97634	0.941034		Sub 4	0.875978	0.880158	0.906664	0.884306
Sub 5	0.978814	0.977852	0.981571	0.979152		Sub 5	0.799484	0.875262	0.851779	0.897512		Sub 5	0.975137	0.989647	0.974249	0.986127
Sub 6	0.996791	0.983317	0.972879	0.972154		Sub 6	0.885456	0.950748	0.920814	0.89234		Sub 6	0.978536	0.951566	0.958083	0.976285
Sub 7	0.986352	0.99459	0.985013	0.981159		Sub 7	0.968052	0.987247	0.938904	0.965368		Sub 7	0.957245	0.962218	0.945876	0.972236
Sub 8	0.984845	0.99488	0.983581	0.986662		Sub 8	0.851325	0.882448	0.878362	0.89051		Sub 8	0.964043	0.982025	0.958456	0.950456
Sub 9	0.990627	0.993544	0.987814	0.952981		Sub 9	0.971564	0.976109	0.949234	0.951036		Sub 9	0.842102	0.929469	0.919301	0.859291
Sub 10	0.993969	0.980984	0.993979	0.993895		Sub 10	0.977411	0.967468	0.983986	0.981849		Sub 10	0.979344	0.989482	0.983051	0.970285
Sub 11	0.989002	0.985355	0.977018	0.980295		Sub 11	0.930284	0.903857	0.888229	0.803209		Sub 11	0.979966	0.980832	0.944554	0.979373
Sub 12	0.943712	0.906557	0.92243	0.929043		Sub 12	0.973644	0.989459	0.928293	0.940058		Sub 12	0.979939	0.976766	0.971052	0.970323
Sub 13	0.990298	0.987952	0.98456	0.984944		Sub 13	0.988119	0.962209	0.991312	0.950871		Sub 13	0.983993	0.950631	0.98822	0.975927
Sub 14	0.995142	0.991428	0.986807	0.960175		Sub 14	0.913393	0.863966	0.891911	0.934993		Sub 14	0.96984	0.987587	0.973986	0.982694
Sub 15	0.995643	0.98919	0.993347	0.979272		Sub 15	0.95146	0.990623	0.987274	0.975078		Sub 15	0.990863	0.989264	0.987353	0.99031
Sub 16	0.967805	0.973177	0.984058	0.978633		Sub 16	0.732212	0.768686	0.692931	0.708599		Sub 16	0.961914	0.982067	0.971919	0.931451
Sub 17	0.994404	0.993871	0.987749	0.992427		Sub 17	0.942666	0.967891	0.97279	0.954485		Sub 17	0.974431	0.973067	0.973223	0.974996
Sub 18	0.969497	0.986173	0.974531	0.967167		Sub 18	0.980027	0.987571	0.975794	0.95904		Sub 18	0.955458	0.95857	0.966018	0.912991
Sub 19	0.989293	0.990503	0.977814	0.988652		Sub 19	0.977597	0.976129	0.89835	0.903563		Sub 19	0.982816	0.990247	0.988214	0.990652
Sub 20	0.970857	0.977297	0.968171	0.976375		Sub 20	0.986271	0.918131	0.990425	0.975988		Sub 20	0.936859	0.971782	0.96843	0.98016
Sub 21	0.996529	0.995171	0.987972	0.980166		Sub 21	0.980904	0.988633	0.979692	0.984666		Sub 21	0.969006	0.979544	0.967856	0.949671
Sub 22	0.976596	0.984057	0.985386	0.994267		Sub 22	0.919586	0.978212	0.860055	0.854156		Sub 22	0.956322	0.982825	0.947625	0.979633
Sub 23	0.992007	0.977035	0.98403	0.982139		Sub 23	0.976916	0.959301	0.974937	0.969834		Sub 23	0.991891	0.992558	0.941649	0.924186
Sub 24	0.9848	0.986976	0.987981	0.967566		Sub 24	0.959709	0.953205	0.965167	0.976417		Sub 24	0.936679	0.963151	0.948801	0.953202
Sub 25	0.988928	0.974086	0.961349	0.96773		Sub 25	0.958225	0.947771	0.919773	0.898674		Sub 25	0.961771	0.963556	0.914981	0.910926
Sub 26	0.996238	0.99036	0.997091	0.986668		Sub 26	0.883055	0.872872	0.837978	0.898683		Sub 26	0.927111	0.942409	0.952974	0.958979
Sub 27	0.946709	0.991456	0.990703	0.988972		Sub 27	0.963214	0.985157	0.981555	0.980467		Sub 27	0.984689	0.966823	0.9833	0.962585
Sub 28	0.991722	0.990255	0.992723	0.983911		Sub 28	0.982616	0.959295	0.982314	0.960342		Sub 28	0.984577	0.991281	0.979041	0.987998
Sub 29	0.953121	0.961022	0.98218	0.991306		Sub 29	0.942694	0.972893	0.967953	0.974521		Sub 29	0.976935	0.972566	0.975841	0.98478
Sub 30	0.966048	0.991542	0.983162	0.988197		Sub 30	0.987236	0.976559	0.976804	0.97276		Sub 30	0.95446	0.978062	0.968494	0.980083
