# Supplementary material for: A multi-day and multi-band dataset for a steady-state visual-evoked potential–based brain-computer interface
Source: Gigascience. 2019 Nov 25;8(11):giz133. doi: 10.1093/gigascience/giz133 (PMC6876666; doi:10.1093/gigascience/giz133)
Supplement: giz133_Supplemental_Files [file giz133_supplemental_files.zip › SNR_High(1)_40.5Hz.xlsx]

## Sheet: Sub1
Channel	Trial_ 1	Trial_ 2	Trial_ 3	Trial_ 4	Trial_ 5	Trial_ 6	Trial_ 7	Trial_ 8	Trial_ 9	Trial_10	Trial_11	Trial_12	Trial_13	Trial_14	Trial_15	Trial_16	Trial_17	Trial_18	Trial_19	Trial_20
Fp1	0.574258	0.894075	0.881507	1.07589	0.504269	1.54642	0.683961	2.03142	0.645426	0.946278	0.610596	0.906826	1.04428	0.914646	0.377341	0.599366	1.77976	1.3667	0.514774	1.07698
Fp2	1.5725	1.82095	0.768635	0.6122	0.840699	1.81702	1.47505	0.77903	1.24718	0.799287	0.826248	0.623298	1.64873	0.733823	1.79329	2.132	1.02581	0.974613	1.2143	0.36572
AF4	0.445569	0.416491	0.34142	0.282428	0.447756	0.570459	1.78845	0.758166	0.576839	0.222402	0.8673	0.325392	0.740638	0.314542	0.703972	1.26444	0.467943	1.35585	1.33459	1.04999
AF3	0.479532	1.11318	0.273653	0.37806	1.5905	0.952697	0.794441	1.66404	1.71558	0.587106	0.45141	0.383925	1.96468	1.80322	1.32763	0.350334	1.52817	0.921212	0.490676	3.16908
F5	1.60019	0.79919	0.596591	0.579685	0.520519	0.748	0.994948	0.32209	0.711266	0.799281	0.499338	1.16558	1.12004	1.31723	0.740904	1.35411	3.77901	0.812468	0.918566	1.99254
Fz	0.991008	1.86976	0.730803	0.44977	0.672761	1.50192	1.81949	0.819046	0.301	1.5535	3.00298	0.796556	0.667934	1.11414	0.287951	0.893489	2.00486	0.18815	0.808661	1.66481
FC1	0.435533	1.15347	0.666684	0.724553	1.12848	0.949705	0.607595	0.199732	1.92285	1.18422	0.868941	1.01797	0.881888	0.391303	0.471819	1.4858	1.55287	0.639837	1.38008	2.21696
FC5	0.502223	1.12743	0.41745	1.35291	1.74768	0.52967	0.258802	0.306098	0.654054	0.393539	0.364307	0.901007	1.51979	0.4521	0.963451	1.50916	1.20075	0.724926	1.69381	2.03221
F6	0.566299	0.744702	0.598962	0.619178	0.577367	0.887512	1.25865	3.08259	2.44938	0.791674	0.499272	0.62765	0.502366	0.870588	0.423871	1.39185	3.0326	0.528669	1.80423	2.47544
FC2	1.83667	1.64702	1.33123	2.21071	1.9278	0.712603	1.87374	1.35691	0.700445	1.168	0.577746	1.55023	0.81354	1.16834	0.488841	0.391399	1.05361	0.282745	1.10596	2.41328
FC6	1.59433	0.883466	0.587128	0.656146	0.331718	1.73969	1.29073	1.2552	1.79771	0.457963	0.94338	1.97302	0.496358	1.83676	0.419574	0.712518	0.487403	1.16865	1.07296	1.99143
C4	1.82372	0.898531	0.799547	0.831164	0.216803	1.28904	1.21546	1.03204	0.639555	1.64429	1.89329	0.909405	0.516269	3.18492	0.339163	1.71528	0.718433	0.762852	0.977179	1.73887
Cz	0.870868	0.774174	1.40233	0.16578	1.55862	1.27099	0.806674	1.38761	1.90851	1.0335	0.495365	1.31727	1.25531	0.537513	0.502797	2.28849	1.45021	0.453136	1.07555	2.12664
C3	0.675584	0.713009	0.644788	1.7858	1.77639	0.708257	0.82312	1.04768	1.52167	1.1105	1.17077	0.448097	1.57852	0.326356	1.04329	2.26054	1.43327	0.66008	2.49617	1.79702
CP1	0.317043	0.501074	1.8136	0.964651	1.23536	0.32134	1.17063	1.34857	0.707038	2.06093	1.04316	0.660876	1.14999	0.650479	1.24078	1.30433	1.9247	0.676394	2.25628	2.31802
CP2	1.50026	2.20391	0.859869	0.741147	0.76663	1.50012	0.946917	0.79338	0.83092	1.46798	2.61865	2.42905	0.801815	1.74976	0.446379	0.745732	1.05515	0.671582	0.508059	3.56203
CP6	1.13133	3.29446	1.8462	1.43286	0.338923	2.07085	0.882922	0.314621	0.504426	0.740503	2.44708	0.545916	1.02216	1.83307	1.38415	0.823857	0.785947	2.04224	0.793084	3.12887
P8	0.894312	0.849494	0.658871	0.701984	0.915935	1.50584	2.48338	1.82391	1.43451	0.869317	1.25494	1.50129	1.16426	1.60794	1.66032	2.18247	0.933604	0.588878	1.19429	2.39829
P4	1.09571	2.67084	1.26241	1.38916	1.96676	2.4669	1.73201	0.688101	0.846829	2.28596	2.26882	1.90918	0.845914	0.674287	1.32584	1.61984	1.13822	1.4231	0.591366	2.09974
Pz	0.567709	1.4009	1.64204	0.968603	2.23684	1.57142	1.67933	1.62246	0.592191	2.75558	2.49403	1.78946	0.913248	1.254	0.876997	0.813008	1.33799	0.433324	1.7655	1.74557
POz	0.644229	0.974801	1.35224	1.64401	2.32971	2.68865	1.40689	2.29907	0.620403	3.22287	2.95492	1.0612	1.06767	1.8657	1.4031	1.22242	1.26205	0.477853	1.08337	1.78352
PO4	0.99233	1.23847	1.22359	1.80468	2.39335	2.98531	2.94871	1.64585	1.1991	3.28274	2.83142	2.60228	1.01872	1.29618	1.78895	1.4139	1.26941	1.12111	0.831547	2.37037
PO8	1.17411	0.993279	0.723697	1.72383	2.70201	1.55883	3.76631	2.27927	1.59471	2.18913	3.04572	2.80851	1.75845	3.05104	2.99675	1.67872	1.32309	1.16356	1.04057	2.97906
O2	0.910475	0.996144	0.763131	2.60742	3.34536	1.74617	3.31785	2.26213	1.13534	1.95671	2.73728	3.883	2.0919	2.61972	3.5804	0.886462	0.908489	0.779135	0.600059	2.86624
Oz	0.941395	0.743906	0.836259	1.32775	2.57237	4.27684	1.17092	2.73011	0.834467	2.12356	1.67434	2.58521	2.35505	1.00467	3.27687	0.846435	1.29178	0.535487	0.391916	1.89344
O1	0.924532	0.788304	0.823062	2.02929	2.3825	2.16026	0.499325	2.10819	1.00261	1.87811	2.20061	1.34448	1.77398	0.428653	3.41652	1.19002	2.41757	0.557763	0.702757	1.21442
PO3	0.507611	0.936903	1.18182	1.17915	2.73196	1.48307	0.861826	2.13719	1.04086	2.86689	1.55298	0.654378	1.11808	0.932922	2.51031	1.71367	1.64395	0.502306	1.58786	1.27194
P3	0.80767	0.631627	1.41972	1.09487	1.58145	0.978503	0.932656	1.82957	0.554061	2.0105	1.46137	0.658443	1.15634	0.471176	2.11817	1.44991	1.78206	0.586554	2.64171	1.43747
CP5	0.929368	0.919958	0.800325	1.97417	1.32939	0.574993	0.846293	1.75406	1.15545	0.665296	1.41596	0.826805	0.741778	0.359039	2.16134	1.73263	2.55492	0.507542	2.59998	0.749531
P7	0.58162	0.968049	0.493469	1.56485	0.92489	1.28852	0.493726	1.85344	0.741804	1.9386	2.22362	0.953663	1.94986	0.265558	2.16888	1.28772	3.15175	0.54175	1.49873	0.81522
PO7	1.03924	1.37548	0.581049	1.85708	1.94967	1.50806	0.591809	2.45974	0.954577	2.31917	1.96859	0.918027	1.1822	0.337553	2.53446	1.22283	2.84795	0.623438	1.50292	0.78057
T7	1.52578	0.618905	0.399938	1.80834	0.340826	1.51451	0.435663	1.60359	0.427645	1.07231	1.00868	0.748785	0.290168	0.75283	0.695117	1.0597	1.95445	1.84276	1.00072	0.664205
T8	1.67562	0.937543	1.13314	1.15759	0.560655	0.449117	0.521397	0.440294	0.521117	0.456733	2.2693	1.2979	0.55664	1.97771	1.38386	0.392649	0.526774	0.970065	0.452294	1.10076

## Sheet: Sub2
Channel	Trial_ 1	Trial_ 2	Trial_ 3	Trial_ 4	Trial_ 5	Trial_ 6	Trial_ 7	Trial_ 8	Trial_ 9	Trial_10	Trial_11	Trial_12	Trial_13	Trial_14	Trial_15	Trial_16	Trial_17	Trial_18	Trial_19	Trial_20
Fp1	1.09726	0.47659	1.38875	0.709821	0.932672	1.16207	0.967404	1.61521	1.64627	1.58064	1.15194	0.929468	3.2418	0.326121	0.480518	2.02502	1.53258	1.20081	0.909435	1.27516
Fp2	0.760775	0.350753	1.38092	0.367507	1.38309	0.929732	0.537688	1.12681	0.799162	0.63797	2.14615	0.541028	2.56185	0.461922	0.404225	0.311786	0.879354	1.61533	1.26608	0.880068
AF4	0.969894	1.62774	0.251139	0.67385	0.597572	2.0319	2.22638	0.607057	0.957139	0.745881	1.97942	0.635515	1.15438	0.931736	2.06215	1.55594	0.59413	1.57328	0.861635	0.529156
AF3	0.450379	2.60268	1.04462	1.55671	0.293744	1.06599	1.00568	0.983283	2.11932	0.829139	0.802812	1.82638	0.665343	1.27268	0.728718	0.502992	0.516233	2.50031	0.638672	0.944186
F5	0.738531	0.94772	0.888845	0.702793	0.366523	2.03144	0.672161	1.26138	2.02714	2.28122	0.67639	0.515829	1.24485	1.30655	0.966989	1.82632	0.671154	1.00732	1.52988	0.322973
Fz	2.04758	2.54962	0.842481	2.15758	1.26741	1.29587	0.491811	1.43953	0.754297	2.48937	0.877075	1.1859	0.374454	0.636644	1.00309	1.14883	1.51897	1.75265	1.35639	1.74338
FC1	0.645574	0.699675	0.925348	1.33975	0.604012	2.37867	1.31485	1.53969	2.4144	1.45104	1.53795	0.732728	0.683082	1.04279	1.46556	1.43666	1.41996	2.57025	1.95568	1.46807
FC5	1.73184	0.777286	1.8732	0.874272	3.23299	2.61609	0.904754	1.08611	1.02486	1.04881	2.44475	0.425261	5.04241	1.01173	1.18416	2.49509	1.80102	0.313	0.970265	1.49877
F6	0.676934	0.418092	0.606409	0.374012	1.43122	1.32037	1.11062	0.707813	0.713456	1.82772	1.09611	0.443801	1.50949	1.20384	0.834143	0.670603	0.677417	0.950801	3.8782	0.637528
FC2	1.2079	0.336835	0.482362	0.622248	0.992776	1.27309	1.76865	0.700582	1.33052	1.9465	1.30689	0.720422	1.19879	1.40637	0.675437	0.163406	0.758024	1.52232	3.00799	0.65619
FC6	1.19195	0.332905	0.733687	0.955953	2.13633	1.41083	1.76051	1.03649	1.63732	0.484707	1.41054	0.762003	1.31536	0.482367	3.52255	0.429424	0.522679	0.924105	1.33066	1.64554
C4	2.71099	0.304872	0.607085	0.45885	0.689658	0.395267	0.7719	0.683933	2.49853	1.35484	0.426412	1.19431	2.14775	1.19185	1.84613	0.589081	0.769576	1.21011	1.45094	0.875796
Cz	0.717976	0.938471	1.07636	0.773786	1.46077	1.46972	0.464436	0.492773	0.843395	1.38246	0.420912	2.41406	1.30658	1.09608	0.577726	0.487933	0.260132	0.0974452	1.36916	0.807697
C3	1.11688	0.596026	1.64663	1.89432	2.81185	0.754993	0.283089	1.59	1.71719	0.777264	1.41699	0.781344	0.58331	0.743816	0.650424	1.68601	1.44197	1.19848	2.23743	0.620984
CP1	0.514446	0.295996	0.840922	1.36055	2.31962	1.47152	0.470488	0.637756	1.23594	2.6302	0.521214	1.86232	0.923722	0.662779	0.356206	0.274871	0.493495	0.626839	1.16528	0.802674
CP2	0.554628	0.440694	0.821155	0.876569	0.803563	1.65553	0.84252	1.49125	1.51569	1.4395	0.728033	2.1655	2.77417	0.497344	0.717896	0.43947	0.586567	1.68253	1.24034	1.53336
CP6	0.922559	0.610173	0.447534	1.23265	0.991098	0.450724	0.797162	0.635856	0.38965	0.757584	0.652396	0.611	1.07463	0.902268	1.75724	1.23787	0.220338	2.29227	0.973087	0.602133
P8	0.449188	1.8911	1.30728	0.765261	1.06313	1.56132	0.937173	1.01301	2.11715	1.63428	0.202539	0.715088	1.86869	0.555559	0.679551	0.947488	1.4191	2.50541	1.81955	1.10669
P4	0.623487	0.769731	0.766298	0.864144	0.725748	1.80493	0.938993	1.39537	1.11852	1.20484	0.996632	1.37324	2.5913	0.835281	1.74448	0.654329	0.866317	2.24822	1.37775	1.20979
Pz	0.70078	0.231253	0.508614	0.694637	1.42012	1.97364	0.565058	1.32994	1.23888	2.33237	0.831986	1.41919	3.39466	0.689296	0.655202	0.279217	0.740464	1.11551	2.31228	1.0734
POz	0.800393	1.14578	0.448348	0.444174	1.31467	2.02982	0.750057	1.58251	1.71786	3.07968	1.79119	0.918162	3.20695	0.697751	1.54932	0.337006	1.1967	1.33629	2.19334	1.2725
PO4	1.05692	1.33023	0.848729	0.840458	1.03159	2.19777	0.990039	1.82306	1.39604	1.33586	2.50898	1.74626	2.77284	1.22651	2.22616	0.693837	1.29936	2.09989	2.10648	1.18948
PO8	1.4196	1.35361	1.74078	1.38134	0.725422	2.11693	0.967533	1.29042	1.17027	1.78753	1.89583	2.68212	3.42866	1.29039	1.23332	1.15982	1.5405	2.43249	2.10738	1.2422
O2	0.917403	1.42647	1.1845	1.19218	1.16418	2.15599	1.07938	2.23047	1.0993	1.45802	3.10311	2.21905	2.75221	1.12793	2.23835	0.85746	1.17989	1.74271	1.61148	1.13442
Oz	0.375374	0.820645	0.579327	0.159648	1.51857	2.2374	0.807918	2.4251	2.23697	2.40356	1.40488	1.44429	0.933149	0.882247	1.48315	1.16135	1.35251	0.470567	1.02065	1.17248
O1	0.441921	1.50928	0.46938	0.355087	1.2641	2.00061	0.609814	1.63554	1.90267	3.50771	1.10813	1.2101	1.09779	0.760444	1.49334	0.7186	1.61016	0.529369	1.05946	2.13216
PO3	0.654552	1.18204	0.275541	0.367482	1.03935	1.64224	0.8203	1.05666	3.04714	3.72288	1.90936	1.05612	2.28619	1.01793	1.24246	0.392574	1.36479	1.22009	1.90929	1.58096
P3	0.661116	0.552173	0.242417	0.639377	1.13574	1.48321	0.694823	0.711887	2.79438	2.57661	1.06129	0.970573	1.89189	0.755796	0.705774	0.226933	0.902732	0.844587	1.64396	1.3568
CP5	0.811435	0.344309	1.45688	0.89864	1.86	1.14597	0.399239	1.02896	2.19865	1.59314	1.12547	0.552701	0.761898	1.29918	0.75203	0.341789	0.946977	1.21357	1.75108	1.00126
P7	1.36522	0.516466	0.460106	0.511079	0.67386	1.45536	1.02501	0.674469	4.43117	2.49341	1.73369	0.457301	1.696	1.26401	1.10709	1.07907	1.09123	0.491008	1.49741	2.13268
PO7	1.23228	1.22255	0.42527	0.474575	0.986101	1.62024	1.24339	0.784766	3.03856	2.49152	1.48395	0.290512	0.868891	0.896385	1.18858	0.829956	1.04555	0.430753	1.14485	1.82573
T7	1.31202	1.98928	1.5224	1.24925	1.13718	1.23225	0.363792	2.75434	1.4662	1.83049	0.558656	1.52115	0.928865	1.25411	0.849267	2.05321	0.743844	1.10046	1.03304	1.10636
T8	0.97927	0.762764	0.95794	0.262773	1.27907	1.231	0.628527	0.92672	0.830736	1.01151	1.54902	1.3362	1.34669	1.01374	1.24913	1.19163	0.733621	0.735161	0.671816	0.596631

## Sheet: Sub3
Channel	Trial_ 1	Trial_ 2	Trial_ 3	Trial_ 4	Trial_ 5	Trial_ 6	Trial_ 7	Trial_ 8	Trial_ 9	Trial_10	Trial_11	Trial_12	Trial_13	Trial_14	Trial_15	Trial_16	Trial_17	Trial_18	Trial_19	Trial_20
Fp1	0.405713	0.705909	1.2939	1.50142	0.360115	0.663396	1.92982	1.22038	0.268978	1.70946	1.11965	0.930253	1.8494	1.57269	0.840267	0.578565	2.12878	0.328696	1.38266	2.98786
Fp2	2.23823	0.908967	0.354923	1.50493	1.32066	1.33669	1.55152	1.32871	0.776771	0.365789	0.284319	1.2758	1.63873	1.00124	1.49011	0.428605	1.5985	0.626594	1.12471	3.16767
AF4	0.893009	0.579018	2.42783	0.538761	0.46861	1.11724	1.30505	1.46816	0.827731	0.695946	1.49247	0.800464	0.880615	1.59294	0.741145	0.388073	1.37992	0.497045	1.62883	1.5282
AF3	1.69932	0.985631	1.4285	0.611641	0.92712	0.583982	1.15571	1.18364	0.753502	0.601598	0.289574	0.880669	0.622072	0.61908	2.02594	0.535708	0.82014	0.278946	0.512306	0.502665
F5	2.26658	0.71604	0.848936	0.72256	1.21162	0.577928	0.802688	1.22491	2.27209	0.642254	0.892061	0.61893	0.444609	0.426791	1.8046	0.349535	0.467566	1.10684	0.590945	1.32429
Fz	0.767605	1.20012	1.28201	1.32025	0.592086	0.776363	1.45323	0.474777	0.521019	1.31664	0.36119	0.790514	2.53226	0.760928	0.960993	0.350145	0.850324	0.681968	1.44999	0.419332
FC1	1.3357	0.678488	1.37241	0.95691	0.847124	0.915304	1.1897	0.971033	0.888842	1.58375	0.352628	2.18963	0.187177	1.2274	2.91996	1.14957	0.430328	1.06982	0.92396	1.34884
FC5	1.52818	0.519964	0.577761	1.4642	1.33291	0.764533	0.554426	1.16419	0.281388	0.599738	0.717487	1.08595	2.01153	0.441237	1.90485	1.14826	1.19599	0.97183	2.46134	1.09908
F6	0.981563	0.66062	0.603918	1.5902	1.4429	0.59715	0.319151	1.87807	1.54192	0.733369	0.88849	1.07993	1.1478	1.19577	0.580005	0.860829	0.561449	0.378532	2.897	0.999501
FC2	0.634052	0.765616	0.693347	2.05274	1.61774	0.533852	1.03803	0.693626	1.53878	1.00247	0.504999	1.06635	1.04694	2.83848	0.632953	1.26334	0.610958	0.288103	1.79488	0.837838
FC6	0.903659	0.295012	0.587703	3.76791	1.02965	0.229668	0.562073	1.5157	0.864893	1.43185	0.569135	0.835086	3.52295	2.14366	0.716862	2.12168	1.18125	0.404615	2.26486	1.37825
C4	0.823869	0.388833	0.720444	3.08694	2.0449	0.43269	1.22912	1.34707	1.28185	0.688355	0.198126	0.792657	2.139	0.721435	1.68295	1.52662	0.239368	0.740299	2.24649	0.773052
Cz	0.468704	0.719576	0.847626	0.837822	0.822207	0.598218	1.33609	1.31329	1.87145	0.47489	1.14212	0.568766	1.25718	0.715845	0.495772	1.97918	0.567257	0.321853	1.57828	1.04941
C3	1.65528	0.989185	0.505296	0.500965	1.78504	0.17968	1.29606	0.986147	0.482256	0.677034	0.363306	1.26319	0.991525	0.338658	2.39805	2.62963	0.161662	0.97843	0.729925	1.72317
CP1	0.403447	0.740079	0.535209	0.928237	3.58354	0.619325	2.02839	1.37801	1.07926	0.47418	0.54552	0.677942	1.36305	0.728734	1.88727	2.17131	0.311543	0.941789	0.95872	1.61838
CP2	0.462963	0.36971	0.546885	2.29954	4.96372	1.66002	1.79794	0.668105	0.951828	0.61702	0.33831	1.00802	1.3907	0.627542	1.77657	1.37322	0.251866	0.860147	2.63754	1.51001
CP6	0.525517	0.92025	0.743802	3.04509	2.80528	1.3679	1.24625	0.942942	1.48937	0.434459	0.702075	0.736931	1.78804	1.09083	2.41984	1.40185	0.378538	1.00269	2.86515	1.89975
P8	0.598447	0.838815	1.05846	2.31012	3.73088	1.5744	0.981122	1.8034	1.25398	1.1403	0.727395	0.891865	2.25744	2.28107	1.17048	0.975967	0.884566	1.55548	3.27051	2.2982
P4	0.611818	0.419168	1.16565	1.66787	4.55555	2.79387	1.59293	1.54839	1.49943	0.777148	0.926841	0.903949	2.00517	0.916825	2.60447	1.20932	0.682228	2.30014	3.59497	2.64337
Pz	0.584781	0.861509	0.546438	1.33902	5.72311	1.14742	2.36122	1.81749	0.660668	0.669549	0.628329	0.68343	1.51294	0.655219	0.862204	1.35801	0.316609	1.38819	2.49629	2.21527
POz	1.24061	1.85715	0.655539	2.6441	7.04304	2.54904	1.88016	1.60065	0.993839	1.06886	2.4138	1.46447	2.26638	1.63902	1.25597	1.14394	0.8575	2.72385	3.51692	3.49491
PO4	1.03796	0.978478	1.43245	2.57139	5.64901	2.96786	1.70456	3.28003	2.9764	1.64445	2.63004	1.74429	2.82991	1.88655	4.28361	0.816131	1.10921	3.62095	5.81376	3.98001
PO8	1.30801	1.68286	1.86949	1.89336	4.45978	2.3262	2.35888	4.22838	2.60224	2.52873	4.29615	2.64058	3.2998	1.62851	4.02178	0.644797	1.37319	2.96397	5.71738	1.98909
O2	2.28651	2.80836	1.70986	1.93861	7.13496	1.97581	2.19961	4.17335	2.41458	2.49709	5.73658	4.34768	2.83315	3.177	4.01572	0.542446	1.86347	5.6226	8.46494	2.22831
Oz	1.9566	3.9137	1.57141	2.52312	8.73624	2.49913	1.42629	1.99353	1.51852	1.77371	5.10776	4.63009	1.93041	3.06668	3.16063	1.24336	1.18963	5.69461	6.1395	4.96492
O1	1.51774	3.1901	1.38582	1.58036	6.73686	3.63929	1.17798	1.6007	1.10816	1.65689	2.5242	1.87333	1.99439	2.72473	3.00636	1.35586	0.838827	2.73576	2.88329	4.34745
PO3	1.43938	0.897889	0.551515	1.2063	4.59851	1.20333	1.38474	1.15914	0.570904	1.15182	2.00768	0.578764	2.59892	1.96224	2.81665	1.70265	0.338953	1.18332	1.57124	2.66168
P3	1.04047	0.826085	0.477263	0.584917	4.04113	0.266239	1.2221	1.2011	0.618992	1.03373	1.10829	0.856067	2.35803	1.25828	2.72327	2.60802	0.346043	0.955485	1.21032	1.72715
CP5	1.40543	0.611222	0.59486	0.830299	2.63686	0.0672408	1.36373	1.15383	1.03202	0.991863	0.864585	1.73889	1.46838	0.657227	2.91473	1.52383	0.504117	1.2315	1.00173	1.41354
P7	1.25768	1.14725	0.876656	0.381988	0.504142	0.431812	0.927259	1.37526	0.725855	0.881669	1.80925	1.17054	2.14881	1.57323	3.35351	0.857682	0.210856	2.3818	0.977787	2.27303
PO7	1.61853	0.755321	1.37849	0.711355	1.60622	0.239843	1.11984	1.42879	0.693678	0.893512	1.69993	1.57338	1.73868	4.15957	4.63211	0.746224	0.294778	1.59981	1.29886	2.14403
T7	1.02855	1.16909	1.46279	0.874512	1.58609	0.333234	0.958635	0.534661	1.67793	1.31266	2.9491	1.513	1.05189	0.866724	1.31511	0.54418	0.800763	0.670734	1.54619	1.55292
T8	0.879229	1.77709	2.17946	0.203362	1.6133	1.24252	1.21361	0.819433	0.985689	1.02173	0.800688	0.390172	1.13903	0.808095	0.651215	0.925265	1.11637	0.487301	0.687342	1.89879

## Sheet: Sub4
Channel	Trial_ 1	Trial_ 2	Trial_ 3	Trial_ 4	Trial_ 5	Trial_ 6	Trial_ 7	Trial_ 8	Trial_ 9	Trial_10	Trial_11	Trial_12	Trial_13	Trial_14	Trial_15	Trial_16	Trial_17	Trial_18	Trial_19	Trial_20
Fp1	1.07056	1.06099	1.22071	2.11781	1.08877	2.35556	2.52577	3.69489	0.946319	0.689074	2.11217	1.35968	1.00359	1.12789	1.30724	1.16951	1.17664	1.75171	0.681748	2.22501
Fp2	1.34162	1.02255	1.89789	1.90804	1.88694	1.45373	2.46692	2.49515	0.535984	0.757163	1.87235	1.90105	1.27383	1.4799	1.77572	2.95533	3.32876	0.548841	0.66614	2.39804
AF4	1.85248	0.932975	0.799651	1.87091	3.16761	0.376768	1.35039	2.43791	0.613846	0.942799	2.47405	2.15994	1.66928	1.26798	1.1867	0.900974	1.60995	0.891953	0.284659	1.62171
AF3	0.837062	0.92962	1.21559	0.924371	1.61459	1.84589	2.80739	3.58321	0.598465	0.467867	0.93886	1.10325	1.08103	1.60833	1.31061	1.18099	0.431545	0.602758	0.561428	2.10992
F5	0.995381	0.678237	0.789718	1.47312	1.07246	0.98021	1.36388	2.19118	1.12319	0.291098	1.64542	1.25648	1.09489	1.75787	0.378228	1.07885	0.464796	0.880644	1.0358	0.634765
Fz	1.08605	0.552662	1.09763	2.47373	0.976671	1.7413	3.68546	1.87838	0.614004	0.720063	1.86745	0.308106	0.860164	1.63544	0.526768	1.70317	1.98364	1.19727	1.06582	1.29009
FC1	1.02541	0.368251	0.444575	1.14584	2.04783	0.907348	1.086	0.983353	0.205019	0.562158	0.903789	1.95435	1.38572	0.421055	0.361935	1.78763	0.637956	1.66811	0.746386	0.959287
FC5	1.76411	0.84703	0.550305	0.669066	1.22598	0.972393	1.71451	2.24598	1.36946	0.711058	0.830722	1.20435	2.5025	1.08489	0.688127	0.91006	1.5026	1.28575	1.01871	1.0387
F6	2.02519	0.935674	0.713414	1.21949	1.9376	1.28128	1.98716	3.05481	0.449437	0.88503	3.0492	0.67483	0.867871	2.96865	1.74938	1.94378	1.8149	1.08752	1.10879	1.49374
FC2	0.921872	0.585273	0.363211	1.92869	0.900182	0.687227	0.794573	0.626137	0.502024	0.713324	0.225511	2.10033	0.304155	1.09448	0.645988	0.518873	2.04684	0.463807	1.53693	0.562467
FC6	0.925762	1.29898	0.979627	3.46203	1.7994	1.26695	2.93622	0.996661	1.56672	0.941382	3.19984	0.906422	0.595779	0.487013	1.84027	1.66646	0.77961	0.766261	1.3704	0.836137
C4	2.14136	0.800151	1.24611	2.21079	0.971469	1.50959	0.982438	0.629666	0.562401	1.54692	0.860347	1.59339	0.480607	0.873554	1.6074	0.642488	2.44415	0.595101	1.3371	1.07553
Cz	4.86873	0.0313304	0.115083	1.85142	0.613122	2.89831	2.1818	1.30531	0.671203	1.68879	0.720942	1.42733	1.13427	0.93878	1.92664	1.25406	0.643412	4.04696	2.75181	4.94943
C3	3.19368	1.76553	2.43362	1.67138	1.41818	3.13843	1.96449	3.9415	1.1825	1.64414	2.33639	3.50335	2.52045	1.71528	1.39415	2.41231	1.70377	3.83161	2.35929	6.6224
CP1	5.50191	2.38387	1.96263	4.1001	1.68427	9.39596	3.04879	6.83788	0.772526	3.00762	3.47242	7.10965	2.71384	1.16271	1.94619	5.68042	2.52372	6.943	4.30567	10.3611
CP2	4.48011	2.2199	1.6459	2.32411	0.846262	4.07321	1.63532	3.24509	0.443814	3.57712	1.50529	3.61025	1.57857	0.969751	2.13467	1.85559	1.89899	2.87995	2.05879	8.14075
CP6	1.04172	1.94141	2.00395	1.68876	1.09778	2.25861	1.47815	1.7006	1.53663	2.1134	0.782277	2.00467	2.2257	0.834902	3.20245	2.48674	2.86539	3.19253	1.203	1.14516
P8	2.69698	3.24988	5.22097	2.79194	2.58391	3.41919	1.99953	4.02788	4.98411	3.2513	3.14085	1.78044	3.74379	1.28303	1.52792	6.03875	4.38053	2.15804	3.79866	3.17686
P4	3.38194	3.98414	1.98531	2.53466	2.66015	4.26065	1.64462	7.51395	2.35039	6.18744	3.32605	4.19806	4.69559	2.51721	4.11846	4.65313	4.82905	6.92837	3.28371	4.98378
Pz	6.81828	4.33356	3.07816	5.50505	2.31759	6.57895	2.51544	7.79001	2.02288	5.11703	5.07385	7.39123	3.43234	2.11314	3.86934	6.64582	5.11871	8.88757	3.94202	11.2089
POz	8.69299	7.87916	5.65936	5.83763	6.5724	8.28501	4.65438	13.6855	5.61907	7.4164	8.69886	9.65204	9.37776	5.77722	5.97481	9.79898	7.49103	12.1971	9.30015	13.8774
PO4	5.68808	5.91158	4.96311	4.20897	7.20138	8.0639	4.55678	11.0307	5.75548	8.69487	7.23877	7.50804	6.17889	5.17264	4.72343	7.80436	6.6419	8.28686	5.04764	7.97623
PO8	5.18178	5.26689	5.8976	3.50822	5.42595	6.3842	3.38024	10.6888	5.65186	7.10139	7.40705	6.90276	5.4932	3.79477	3.17127	7.73208	5.67032	6.96694	5.06618	6.90286
O2	6.2672	5.3298	3.82978	5.47553	7.3977	8.74354	5.28096	11.6843	9.21963	8.78908	6.87195	5.86536	4.53535	3.08428	3.15978	4.39054	3.25359	5.41703	3.77	6.8046
Oz	10.4325	8.01335	7.47523	7.23044	6.45811	4.42596	6.77698	12.1107	9.82337	8.10911	11.259	12.2085	9.63192	6.30937	5.70759	9.10946	7.68421	10.7585	10.3648	13.4275
O1	9.91964	7.17269	6.84265	8.7599	8.43471	7.73099	8.26542	14.9164	10.7941	8.18652	12.6196	11.9834	13.0594	6.9821	5.49841	11.4668	9.20957	12.9425	10.6392	12.5031
PO3	10.452	6.87076	5.24026	9.03186	7.81327	8.96372	5.88893	14.9721	7.85972	7.62817	11.2192	11.7749	10.479	6.13584	6.62425	10.0575	8.23626	13.1669	7.61772	14.7451
P3	8.523	5.88107	2.87507	6.17852	3.63561	6.83548	4.08128	11.9953	5.22062	5.6667	6.38365	9.41333	6.9443	3.14976	3.85157	8.55827	5.89206	10.3999	5.97947	11.418
CP5	3.26259	3.32108	1.93798	2.45955	2.76157	3.35707	4.94875	6.16839	4.53779	3.96271	4.87673	4.24968	5.34767	1.18305	2.58064	5.42325	4.16272	6.72606	5.23816	8.06747
P7	6.24396	4.9098	1.9397	3.72571	4.66067	5.37342	4.96727	9.06866	9.25211	4.70702	5.4285	6.06457	5.8835	2.74929	3.30895	6.692	4.85427	7.17769	5.51158	7.92117
PO7	9.72579	6.45161	4.31539	6.71707	5.65874	7.86999	6.66797	13.1549	9.07254	6.31941	9.48503	10.4248	10.2083	5.62561	3.8146	9.20148	7.7009	11.3209	7.73063	8.94097
T7	1.06923	0.696095	1.65522	1.04426	1.95367	1.00112	2.41779	3.15258	3.28606	1.59374	1.54266	1.6911	3.94021	0.566087	2.05577	2.83297	2.36476	2.07386	1.93749	3.57163
T8	1.42649	1.0979	1.11932	1.65384	2.12421	2.37126	2.55324	2.11618	2.90181	1.92599	2.58446	0.820744	0.817668	1.46485	2.53711	2.66048	0.281957	2.85286	1.86977	0.273827

## Sheet: Sub5
Channel	Trial_ 1	Trial_ 2	Trial_ 3	Trial_ 4	Trial_ 5	Trial_ 6	Trial_ 7	Trial_ 8	Trial_ 9	Trial_10	Trial_11	Trial_12	Trial_13	Trial_14	Trial_15	Trial_16	Trial_17	Trial_18	Trial_19	Trial_20
Fp1	1.12863	1.82253	1.28263	3.27258	1.05193	1.71828	2.31371	1.47768	2.34046	1.20574	1.70103	0.860615	0.979767	1.54228	1.00682	1.78221	0.61849	0.710877	0.589142	0.72546
Fp2	1.00733	0.926394	0.827575	0.809438	1.06662	0.764611	1.07551	0.846417	0.978307	0.743895	1.51008	0.916489	1.00163	1.06109	0.612925	0.737054	0.317354	1.70245	1.65572	0.411025
AF4	0.707736	1.74455	0.394546	0.690266	0.6354	1.52845	0.955761	0.962355	0.625201	0.670701	0.822973	2.42976	0.859444	1.42708	0.467903	2.02256	1.11778	0.727574	1.5199	0.631109
AF3	0.557302	0.542433	2.94811	1.55674	1.26471	0.350738	2.03376	1.3213	1.05658	0.203599	1.80673	0.692226	0.744512	1.45284	0.704886	0.505854	1.00332	1.36566	1.54146	1.6199
F5	0.842281	0.448842	0.873513	0.894046	0.316005	0.388949	0.83005	0.61125	0.967746	0.365507	1.321	0.972732	0.912389	1.96658	0.777638	0.674744	1.20611	0.520699	0.720943	0.889805
Fz	0.630848	0.540056	1.138	1.59379	0.248209	1.18382	2.11644	0.908398	0.421528	0.493161	0.672047	1.35953	0.773284	0.906674	0.845072	1.34826	1.01237	0.319443	2.09079	0.867145
FC1	0.764793	0.573381	0.641469	0.837039	0.310883	0.675765	1.71602	0.474915	1.46905	0.748589	0.446471	1.11622	0.636486	3.97793	0.946897	0.282171	0.963508	1.11501	0.554508	0.721242
FC5	0.930334	0.409977	0.989937	1.58577	0.56115	0.388321	2.02465	0.291393	1.61833	0.853264	0.871196	1.3162	0.837367	2.95762	1.49787	1.18753	0.637577	0.739082	1.06172	1.31907
F6	0.700142	1.22194	1.29967	1.26839	0.82858	1.06047	1.06022	0.728163	0.754033	1.3704	0.815461	1.92461	1.21505	0.78542	1.67627	1.35086	1.58931	1.26373	0.71751	0.76993
FC2	2.03897	0.780511	0.855264	1.6812	1.0066	1.18433	0.993559	1.06883	1.70764	0.874435	1.13776	2.06196	0.373509	1.31367	1.28209	2.70645	1.32596	1.18352	0.560821	0.64645
FC6	2.16392	0.623505	1.51187	2.89966	0.484061	0.99465	0.934425	1.15516	1.16567	0.977468	0.826585	1.08528	0.216184	1.17407	1.86975	0.747882	1.30725	2.55191	0.734108	1.39684
C4	1.5492	0.812188	0.855573	1.08942	1.32641	1.69539	0.775241	0.473297	0.963074	0.690435	0.91568	2.69468	0.529897	1.12051	1.05826	1.95889	1.7755	1.60721	0.321977	0.382634
Cz	0.584273	0.973659	0.560973	0.933739	1.53976	1.78149	0.46208	1.23779	1.00268	0.334619	0.94066	1.58009	0.26637	0.493953	0.55095	1.54186	1.22288	0.423584	0.581458	0.490507
C3	1.1856	0.607359	0.488117	1.77971	0.519067	0.848129	0.891448	1.17324	2.0758	1.01576	0.650097	1.83685	0.62871	0.644595	0.503536	1.16174	0.503193	0.282995	0.841601	2.39616
CP1	0.593762	0.738547	1.05044	0.363458	1.56466	0.690146	0.334322	0.927564	0.818146	0.507129	1.31416	0.849868	1.09825	0.958951	0.531777	1.0633	1.48367	1.08246	0.93625	0.668322
CP2	0.650198	0.846618	0.559128	0.873955	2.1165	1.85221	0.189293	1.91173	0.98432	0.903722	1.3168	4.16309	0.874034	0.72132	0.382998	1.71654	2.50823	0.516908	1.05	0.54906
CP6	0.726467	0.84725	0.34024	0.494652	1.52989	3.08032	0.403977	2.32402	0.168386	0.265934	0.566174	1.53213	1.06404	0.245724	0.501885	1.4078	2.31439	0.663783	1.33651	0.57357
P8	1.36421	1.93077	1.75757	0.997597	1.20339	0.610707	0.889521	1.04366	0.404736	0.791305	2.11602	0.548156	0.919865	1.11194	1.26611	2.0783	1.856	0.574864	1.81657	0.868772
P4	1.36233	0.680433	0.639828	0.685011	1.7484	2.06941	0.180645	1.46439	0.44989	0.848971	1.12547	1.71405	1.33089	0.63734	0.798478	1.55065	2.29577	0.665898	1.57116	0.996571
Pz	0.672267	1.26747	0.767495	0.442242	2.8226	0.822773	0.466953	1.22299	0.625865	0.529987	1.57143	1.93562	1.11376	0.824613	0.740638	1.04008	1.36135	0.896722	0.806266	1.14761
POz	0.834979	0.33866	0.785035	1.15277	1.95915	0.554284	0.700651	1.09746	0.427846	0.455962	1.0644	2.07804	0.7806	0.606372	1.25061	1.37902	1.09022	2.08422	0.644288	1.17475
PO4	2.27655	0.908035	1.43066	1.06761	1.51955	0.721944	0.674307	0.786916	0.465888	0.796651	0.87853	1.2366	1.0266	1.23496	0.964799	1.11485	1.69281	1.25467	0.906158	1.28269
PO8	0.761094	0.796798	0.775525	0.847751	0.937071	0.446392	2.30309	1.12238	0.380795	1.21833	1.06965	3.48388	1.06639	0.724072	0.537653	1.64461	1.29039	2.23631	0.455098	0.818975
O2	1.35057	0.876355	0.525517	0.809413	0.81947	0.486348	1.86652	0.623431	0.30564	0.467027	1.67806	3.41273	1.43196	0.761967	0.927409	1.26161	1.01545	2.0742	0.512057	1.04506
Oz	1.75482	0.313967	0.763155	3.66778	1.11332	1.35771	1.59685	1.08382	0.445352	0.57945	1.37202	2.94753	1.23422	0.766242	1.43532	2.05165	1.2138	2.65924	0.918282	1.35718
O1	2.34087	0.498384	0.516999	4.12093	1.53872	0.709909	0.928811	0.83022	0.635953	0.472719	0.651797	1.56939	1.16602	0.442302	1.57359	1.55019	1.14033	3.02882	1.38934	1.07536
PO3	1.4155	0.304766	1.4076	2.16555	1.86528	0.715578	0.619533	1.21628	0.590978	0.370859	1.25596	1.34226	0.746295	0.53748	1.24222	1.22502	1.06239	2.30193	0.791241	1.15226
P3	0.614998	0.558809	0.9577	0.957911	1.55508	0.563689	0.678996	0.870937	1.85181	0.305791	0.788556	0.891572	0.821688	1.12308	0.868259	0.458472	0.908855	2.33958	0.831604	0.602623
CP5	0.388266	0.557998	0.946838	1.18813	0.468666	0.772045	1.05131	0.980774	1.64494	0.266721	0.546376	0.360986	0.880716	0.581604	0.479296	0.418165	1.10419	1.38009	1.43184	0.72296
P7	0.892112	0.590294	0.406388	0.916084	1.61414	0.789806	1.32119	0.557744	0.413919	0.477103	0.266147	0.427693	0.609287	0.890516	0.268973	0.778741	0.906666	2.54682	1.58631	0.446563
PO7	1.36435	0.573009	1.44311	2.24225	1.40295	0.521793	0.643184	0.709751	0.527549	0.374695	1.13122	1.46501	0.783474	0.313889	0.980281	1.08574	1.03502	2.7227	0.958141	0.770792
T7	1.73633	0.537055	0.693341	1.59384	1.2059	0.541349	0.723231	0.457275	0.571151	0.571517	1.20915	2.47442	1.03719	0.147684	0.378134	1.54523	0.740928	1.6187	0.966586	0.766998
T8	1.2195	0.612073	0.984768	1.59369	0.825857	1.3598	1.59274	0.472808	0.705935	0.193017	0.49985	1.44856	1.33233	1.46055	0.847219	0.916878	1.89818	1.59046	0.597546	0.166538

## Sheet: Sub6
Channel	Trial_ 1	Trial_ 2	Trial_ 3	Trial_ 4	Trial_ 5	Trial_ 6	Trial_ 7	Trial_ 8	Trial_ 9	Trial_10	Trial_11	Trial_12	Trial_13	Trial_14	Trial_15	Trial_16	Trial_17	Trial_18	Trial_19	Trial_20
Fp1	0.808351	0.324452	2.58846	0.370443	1.217	0.848314	0.333014	0.328506	1.10766	1.13724	0.894165	1.95745	0.738146	0.92171	1.6093	0.855986	0.577135	1.59443	1.43203	0.363731
Fp2	0.798184	0.573977	1.09652	0.931394	2.19702	0.467756	1.17308	1.51147	1.24541	2.13904	0.889472	2.73074	0.787993	0.736973	0.968521	1.02814	1.3087	0.814249	1.12048	0.667183
AF4	0.493746	1.33993	2.01715	0.767969	0.480452	0.996281	0.932766	2.27453	1.1509	1.17909	1.80853	2.97279	1.32798	0.696256	1.44318	1.64412	1.75488	1.48286	0.918964	0.932676
AF3	1.37894	0.704697	0.834457	0.83027	0.645591	0.891154	0.783207	0.477231	0.651448	0.759018	1.60133	0.659198	0.788747	1.16476	1.72033	0.412692	0.610083	0.223428	1.45987	0.852828
F5	1.9422	0.976203	0.6073	0.236355	0.390757	1.09368	0.631109	0.487438	0.412208	0.809185	0.858776	3.16619	1.63787	0.576832	0.673197	1.14637	1.00611	1.00515	1.63873	0.935744
Fz	1.22698	0.678953	1.39778	0.315923	0.696007	1.2049	0.825163	0.678141	1.66844	1.28367	1.41334	0.660993	1.19915	1.04099	0.611096	0.666123	2.19155	0.717473	0.808742	1.22636
FC1	1.41259	1.83224	0.822314	0.513659	0.155279	1.3648	1.10197	0.355174	0.420112	1.07034	0.651492	0.654182	1.73372	0.967289	1.50849	0.394447	1.61883	1.96971	1.42271	1.85892
FC5	1.16851	6.33439	2.66999	0.708794	0.883428	2.10802	1.0219	0.192934	0.988876	1.37889	1.831	2.72431	1.19633	1.48215	0.963819	1.42279	1.09375	0.605616	3.96156	0.993429
F6	0.749336	0.958758	1.33506	1.68813	0.36841	1.06936	2.03636	1.30088	0.676892	0.969708	0.831151	1.61848	1.91517	0.59879	0.623931	0.882212	0.713868	0.814564	0.515607	1.04077
FC2	0.41684	0.805688	0.989081	1.93607	1.25714	1.3265	0.719371	0.998678	0.885877	1.8033	0.303229	0.78356	1.49674	0.371702	0.662194	0.893346	1.46203	0.714682	0.63742	1.77197
FC6	1.15843	0.464871	1.56696	2.48936	0.438514	0.822684	1.09738	1.4419	1.16157	0.984424	0.830561	1.05645	1.56034	0.475603	0.76254	1.03899	1.17761	0.499682	0.227144	1.24535
C4	0.435036	1.1857	1.70681	2.17032	0.44633	1.20142	1.07923	1.47828	0.972901	1.72945	1.04879	0.526585	1.25851	1.22085	0.76227	0.460665	1.55973	0.573664	0.285235	1.30975
Cz	0.53469	0.858713	1.1225	0.92192	0.99035	0.46951	0.404882	1.09884	1.12961	0.951321	0.566539	0.19297	0.999022	0.962952	1.69275	1.04759	2.00085	0.382131	2.0079	1.23869
C3	0.603161	0.598773	1.32199	1.29623	1.07105	1.00949	1.0204	0.743741	0.412693	0.843089	0.611134	0.674712	1.05857	1.36522	0.658388	0.543662	1.10966	2.03554	1.98321	1.92674
CP1	0.802448	0.971115	0.801772	1.01608	0.192851	0.69205	0.231715	1.68187	0.595714	0.460936	0.783986	0.321037	0.982732	1.15644	1.42875	1.59635	1.59496	0.909521	2.10576	1.42674
CP2	0.406228	1.27707	1.01759	0.947834	1.07921	1.00426	1.01123	1.61249	0.646203	1.3322	0.485112	0.4572	0.963739	1.41033	0.951958	0.833375	1.71237	0.228381	0.88785	0.6833
CP6	0.363922	1.16121	1.76147	1.38101	1.66823	0.706831	0.823047	2.09026	0.915575	1.30415	0.925299	0.939856	0.7268	0.764712	1.27662	0.746489	1.37557	0.417148	1.24903	0.499841
P8	0.244273	1.53595	1.36867	3.36287	2.04461	1.438	0.981003	2.3863	2.28577	0.941483	1.05969	0.462173	1.60647	0.94454	1.15378	1.2126	1.38401	1.15358	1.20783	0.465815
P4	0.392803	1.51249	1.42284	2.45964	1.32129	1.08888	1.54589	1.60495	0.431281	1.04862	0.668851	0.660171	1.50722	1.05038	1.30127	0.625718	1.45526	0.677209	1.37716	0.533371
Pz	0.575586	1.32689	1.07986	0.980711	0.619112	0.901943	0.87965	1.51809	0.526743	0.573998	0.616219	0.399389	0.811583	1.53139	1.78272	1.18228	1.61549	0.222912	1.4025	0.876896
POz	1.12697	1.35228	0.798705	2.19075	0.653933	1.56488	0.71772	1.22281	0.849676	0.917365	0.804005	0.632343	0.618124	1.27329	1.24608	0.448921	2.30569	0.598006	1.08087	0.616368
PO4	0.46425	1.68262	0.929387	3.78398	1.69467	1.53235	1.60299	1.70015	0.858806	1.07972	0.460236	0.563003	1.02128	1.31129	1.54875	0.38899	2.43911	0.413901	1.38045	0.646634
PO8	0.412391	1.36767	0.827933	4.26199	2.3711	1.16189	1.17458	2.02749	1.35361	1.47717	0.427198	0.450793	1.45062	1.36194	0.751117	0.731004	2.33234	0.91577	1.32341	0.506929
O2	0.486285	1.11597	0.762124	5.16078	2.02262	1.08524	0.942911	1.6487	1.42968	1.84247	0.346837	0.441194	1.03895	1.86285	1.54249	0.370841	2.51032	0.355632	1.01867	0.391256
Oz	0.345411	0.808397	0.866648	3.60178	1.09453	1.3866	0.510379	0.980474	1.24768	1.51804	0.989624	0.630086	1.07523	1.51979	0.97005	0.704748	2.14875	0.593134	1.15149	0.365785
O1	1.5422	0.628282	0.682249	1.72919	0.461307	1.92172	0.452196	1.23646	0.678248	1.76186	1.33959	0.647787	0.935232	1.13521	0.930359	0.857007	1.97613	1.66471	1.12841	0.649207
PO3	0.715676	1.09035	0.974912	0.871248	0.63111	1.61074	0.66796	1.82924	0.613253	1.36105	1.05012	0.779329	0.577233	0.976895	1.13932	0.644527	2.06791	1.2089	1.16646	1.01969
P3	0.660361	1.20248	0.897276	0.629165	0.637413	1.20672	0.675503	1.86204	0.475168	0.491405	1.27187	0.679227	0.863013	1.1404	1.22426	1.12488	1.68924	1.17429	1.12015	1.0295
CP5	1.14414	1.15212	1.60633	0.945749	1.30418	1.9564	0.688754	2.55135	0.301218	0.634534	1.48427	0.876345	1.4447	1.13411	0.715795	1.25525	0.924206	0.828646	2.41237	0.291734
P7	1.91445	1.02655	1.35851	1.40911	0.576157	2.13487	1.02929	0.868212	0.46907	0.628302	1.86187	0.69714	1.12207	0.705517	1.65074	1.19533	2.21411	1.07128	0.592167	1.20125
PO7	1.13283	0.614274	0.81888	1.22847	0.419839	1.90839	0.655074	1.61813	0.564582	1.75654	1.27727	0.738633	1.25463	0.995763	1.30976	0.941915	1.95394	2.09862	0.873736	0.951381
T7	1.79088	1.46577	2.30849	0.804621	2.78851	1.80634	1.10016	0.620195	1.0538	0.577147	1.21991	2.15731	2.03508	1.87852	1.14185	1.69084	2.06468	0.477709	2.91318	0.72068
T8	0.814884	1.05456	1.82586	1.31097	0.909476	1.4995	0.665527	1.41756	1.18454	1.34943	0.970278	0.925564	0.621439	1.0294	0.751777	1.47764	2.01689	0.578646	0.833328	0.328135

## Sheet: Sub7
Channel	Trial_ 1	Trial_ 2	Trial_ 3	Trial_ 4	Trial_ 5	Trial_ 6	Trial_ 7	Trial_ 8	Trial_ 9	Trial_10	Trial_11	Trial_12	Trial_13	Trial_14	Trial_15	Trial_16	Trial_17	Trial_18	Trial_19	Trial_20
Fp1	0.856755	1.24061	0.779329	1.46966	0.958801	1.0061	0.650804	0.282333	0.499266	0.477991	1.65515	0.59874	1.47825	0.290933	2.26771	1.41853	1.68944	0.946066	1.61564	0.519118
Fp2	1.10991	1.50562	0.719272	1.25173	1.06493	1.21283	0.912702	0.361671	0.445326	0.412986	1.98228	0.828477	0.872619	0.195469	0.979134	1.18074	1.64411	0.727103	1.73413	0.522649
AF4	1.06568	1.20237	0.716523	1.49963	1.2656	1.10453	1.21641	0.381039	0.232824	0.511036	1.94089	0.963477	1.46223	0.433164	0.655785	1.31465	1.25094	0.811933	1.45424	0.464215
AF3	0.918074	2.30432	0.826153	1.53891	2.03554	0.851455	0.76692	0.266936	0.362318	0.630006	1.51321	0.829409	1.42354	0.254794	2.44225	1.7324	1.13836	0.913606	1.51389	0.96524
F5	1.43468	1.14722	0.95746	1.34672	2.10333	0.920943	2.28968	0.364628	0.549741	0.410186	1.8553	0.385851	1.25303	0.643537	4.43695	1.70926	1.12031	0.924151	2.28371	0.731949
Fz	0.527235	1.58158	1.4672	1.3729	2.18371	1.00596	0.986393	0.566868	0.444246	0.734609	1.45082	0.649581	1.18316	0.679267	1.5964	1.94011	0.957532	0.786349	0.896628	0.111786
FC1	0.919911	1.07876	0.743994	0.252656	2.12991	0.499039	0.801501	1.3683	0.527791	1.00417	0.481428	0.689191	1.04837	0.552861	2.38747	2.1236	0.422363	0.331175	2.38027	2.80597
FC5	1.53944	1.3572	0.993397	0.801968	0.910643	0.791902	2.66216	0.475244	1.07159	0.531379	1.10674	0.517918	1.28412	0.587988	2.80514	2.13069	0.622795	1.16497	4.40079	0.824426
F6	0.749993	1.09749	0.605508	1.83198	1.07347	1.08239	0.998551	0.72681	0.798404	0.50919	0.784947	0.390686	0.447502	0.71346	0.333768	0.588349	1.10879	0.539156	0.695929	0.475169
FC2	2.25932	0.934825	1.91154	0.358591	0.484334	1.28487	0.777185	1.47553	0.231959	0.407934	1.06937	1.30131	0.456713	1.49125	0.646579	1.74067	1.15092	0.496981	0.419016	1.63591
FC6	2.84239	0.895769	0.873523	2.8492	1.24088	1.82902	1.21449	1.10093	0.288022	0.1909	0.99015	0.937838	0.683015	0.587861	0.933592	1.37279	0.903462	1.82844	0.451676	2.55739
C4	3.76382	1.21964	2.15962	1.45699	0.991588	1.1136	1.19154	2.61263	0.446696	1.24305	0.848919	1.19858	1.35732	0.566169	1.09213	3.72312	1.13256	0.798974	0.351281	1.77168
Cz	1.39138	0.593984	2.09226	0.871264	1.87018	1.23914	1.03352	1.37527	1.58704	0.478248	2.33072	1.49109	0.963314	0.977664	0.696865	1.98456	0.855088	0.897239	2.06038	0.946118
C3	1.61409	1.77453	1.26127	0.821614	2.20183	0.883899	2.43973	1.50389	0.974234	0.479489	0.872267	0.845671	0.919031	0.792536	1.56735	1.20764	0.499288	0.891929	1.80798	2.06705
CP1	2.06224	2.03044	3.19523	1.422	2.15285	0.754079	1.01247	1.72924	1.41038	1.60037	0.996443	0.605577	0.518435	0.667368	0.466015	1.16894	0.521257	1.81147	2.29547	1.80523
CP2	2.44215	3.09707	4.40672	1.51633	2.58823	0.887856	1.2588	1.30707	0.332882	1.38387	0.816186	0.691158	1.27014	0.92805	0.826499	2.23966	0.5819	1.64829	2.25052	1.82598
CP6	3.60991	2.51645	4.38676	1.21754	1.42425	1.09551	2.23011	2.87655	0.516539	0.917364	1.17086	1.38217	0.722393	1.03755	1.75856	2.62241	0.77799	2.00134	0.315033	1.85326
P8	1.44935	1.38227	2.84744	1.73866	1.42545	1.41032	2.78033	1.8499	0.664281	1.0179	1.59665	1.6295	1.15153	1.19006	0.919355	2.96012	0.495985	2.7841	0.645307	1.24051
P4	1.89419	1.22897	6.81766	1.11565	2.15834	1.5565	2.87776	2.34768	1.04754	1.83828	0.865625	0.775007	1.37832	1.3936	1.28179	2.19592	1.25795	2.91907	1.63727	2.26475
Pz	1.926	1.53082	3.05739	1.42853	2.57757	0.926294	1.8179	2.06428	0.607719	0.899742	0.980184	0.73066	1.81203	1.07465	0.894322	2.23755	0.697235	2.47262	2.7616	3.09396
POz	2.15973	2.04854	4.05713	0.914414	3.55943	1.68354	2.61832	2.08197	0.811063	1.1555	1.02799	0.663591	2.04485	1.71607	1.42589	3.49928	1.6614	4.50484	4.55686	2.5487
PO4	2.23123	2.00029	4.91471	1.35624	2.37764	1.5613	4.13007	2.92363	1.13279	2.54322	1.0719	1.11455	0.747876	1.95226	1.34437	3.13579	1.32973	4.29674	3.28139	2.74738
PO8	1.08428	2.67169	7.48637	1.10462	2.34573	1.31184	3.9797	2.32514	1.13409	1.42556	1.80167	1.9222	0.504425	1.80907	1.46071	3.31413	1.28544	4.40026	2.07471	2.11591
O2	1.02054	1.85491	5.3143	0.851962	0.323193	1.49706	4.33467	3.16333	0.818343	1.09376	0.36944	1.17563	0.501121	1.89231	0.844557	1.95837	1.83762	4.73548	3.18326	2.93304
Oz	1.23167	1.89715	2.77538	0.691909	1.27541	1.13801	2.01686	1.80739	0.550894	0.633417	0.603336	0.519052	1.29808	1.30883	1.59093	1.65939	1.18734	3.83806	4.1965	2.17695
O1	1.10048	1.7467	2.57194	0.80254	1.35932	1.5161	1.19316	1.68187	0.48541	0.520374	1.31497	0.832881	1.51631	1.89104	1.85128	1.88107	1.09735	3.78473	5.28042	2.41069
PO3	1.34984	1.95233	3.20313	1.25326	2.60785	1.90564	1.6542	2.25135	0.968125	0.866885	2.34639	0.823683	1.2873	2.51988	1.55765	2.63133	1.11792	3.61138	4.23074	2.99989
P3	1.47457	2.33243	2.72715	1.2302	0.940015	1.24844	1.83756	2.02296	1.08648	0.644199	1.05468	0.792557	0.608867	1.45457	1.14509	1.71694	0.67246	1.89843	3.55819	3.34293
CP5	1.31644	1.15182	2.101	0.860787	1.55889	0.955283	1.23525	1.17902	1.0871	0.863482	1.30619	0.72883	0.433472	0.942787	1.30046	0.99612	0.818906	1.62251	2.22494	1.54924
P7	0.708874	2.23311	2.67519	0.796588	1.16991	2.32945	1.887	1.20308	1.59021	1.20512	1.38893	0.774014	0.729076	1.28992	1.69334	1.44943	0.581792	2.179	2.10828	2.69372
PO7	0.901071	2.04417	3.38095	1.13415	1.63044	1.92078	1.48639	2.03921	1.48687	0.543443	1.37899	0.872504	1.37371	3.05687	2.46825	2.10027	0.957042	3.37211	4.26925	2.55382
T7	0.590889	1.78337	0.415942	0.614847	0.953064	0.346042	0.92186	0.286515	1.24454	1.93352	0.960937	0.826828	0.825072	0.854463	1.38147	1.56188	0.741026	1.80859	2.17009	1.02048
T8	1.27998	1.62147	1.12434	1.92813	1.10577	1.48038	1.51375	0.784247	0.765853	0.418278	1.17503	0.775953	1.0293	0.53303	0.481756	1.77126	0.339179	2.39627	0.533511	1.53629

## Sheet: Sub8
Channel	Trial_ 1	Trial_ 2	Trial_ 3	Trial_ 4	Trial_ 5	Trial_ 6	Trial_ 7	Trial_ 8	Trial_ 9	Trial_10	Trial_11	Trial_12	Trial_13	Trial_14	Trial_15	Trial_16	Trial_17	Trial_18	Trial_19	Trial_20
Fp1	0.985761	0.50142	1.40168	0.605999	0.744413	0.560262	0.478902	2.94435	1.19753	0.725369	0.536236	1.73525	0.569656	1.12464	1.835	0.565055	0.998342	1.64434	1.55283	1.43125
Fp2	1.03704	0.273848	0.980691	0.214898	0.31088	0.402652	0.547066	2.08511	0.54977	1.04653	0.986099	0.681227	0.451295	1.09719	1.65966	0.63044	0.342258	0.808808	1.18951	1.33967
AF4	0.878344	0.765143	0.346732	0.537672	0.682812	0.190446	0.469762	1.3486	1.00286	1.61757	0.902984	0.559322	0.487007	0.590908	2.28449	1.0359	1.09861	0.820589	1.07439	0.770414
AF3	1.39735	0.989466	1.17771	1.1326	1.00178	0.502487	0.940854	2.10247	0.319904	1.23431	0.263244	1.36603	0.31989	0.368108	1.54881	0.631223	0.630538	0.409971	1.09523	1.83531
F5	0.973694	0.969352	2.08098	0.342507	1.50706	0.658222	0.443017	1.76638	1.23909	1.6449	2.22825	0.361838	1.2437	0.744667	0.844818	0.801069	1.34137	1.51238	0.299205	2.03194
Fz	0.888141	1.12056	1.08927	1.58269	0.737606	0.417203	0.945003	1.64347	0.987475	1.28742	1.09692	0.59158	0.482181	0.457128	1.4014	0.377779	1.73241	0.426791	0.615195	1.17984
FC1	1.43769	1.00066	1.25342	0.44299	0.949479	0.605377	1.40661	1.13467	0.883285	1.99307	1.21042	0.376497	0.858705	0.622821	3.36641	0.965399	3.19173	1.3896	0.980944	0.820048
FC5	0.483401	0.285487	1.37013	0.480652	0.36935	0.448886	0.364231	1.19014	1.84705	1.00882	1.09665	0.617765	0.645913	0.833714	0.636273	1.42591	4.242	0.714187	0.457549	2.05807
F6	0.895787	0.643777	0.699692	0.155915	0.497491	0.640269	0.661896	0.465688	1.30781	0.844806	0.953415	2.01246	1.0193	0.544863	1.20332	1.65907	0.53436	0.667363	1.71115	0.786173
FC2	1.20361	0.647428	1.08312	0.432811	0.790725	1.8755	0.861478	0.95913	0.856232	0.77258	0.954039	0.776027	0.380291	0.66474	1.77341	2.39331	1.21844	1.29595	0.541526	1.09319
FC6	1.12795	0.214592	1.24526	0.412399	1.04149	2.27138	1.15817	0.611143	0.754831	0.930538	1.11352	0.597569	0.795548	0.921813	1.3464	2.63345	0.412969	0.886297	1.47588	1.99103
C4	0.390206	0.536844	2.34493	0.48509	0.823889	1.72935	0.743172	0.461268	0.639458	0.521536	1.2591	0.989741	0.690896	0.615226	1.61156	1.30341	0.131151	0.729298	1.57179	1.04812
Cz	2.0127	1.0793	1.7092	0.512921	0.683421	0.424578	0.488467	1.49384	1.24149	1.22153	0.0764382	1.36491	0.340703	2.33195	0.678151	0.736726	0.68432	1.74308	1.62979	0.945553
C3	0.27923	0.937102	1.38729	1.2669	0.867686	0.880691	0.574475	1.1474	2.21718	2.5042	0.499382	0.820854	1.94207	0.64755	1.67596	1.0036	2.74139	1.32572	0.962584	1.53792
CP1	1.01054	0.547896	1.14328	0.43705	1.20938	0.64499	0.65625	0.833227	1.48411	3.59979	0.335495	1.48537	1.14324	1.49208	0.839849	0.744324	0.455477	1.22049	1.44925	0.435437
CP2	0.838002	0.671068	1.39334	0.58906	0.835531	0.702225	1.28474	0.452296	0.839179	1.08229	1.78304	1.09384	0.500214	1.78992	0.818151	1.39298	0.815622	0.77808	1.48216	0.602915
CP6	0.510811	0.69053	1.70218	0.238803	2.42469	1.08768	0.466488	0.640798	0.905051	0.893579	2.48407	0.71153	0.784177	2.02875	0.915388	2.7796	0.74761	0.628003	1.7721	0.565452
P8	2.08473	0.892709	1.45491	0.458978	0.912162	0.603427	1.17092	0.984789	1.00577	1.32085	0.620109	3.06954	1.47523	0.727248	1.5262	1.78637	0.93794	1.2735	0.930495	0.415649
P4	1.61893	0.361597	1.41663	0.275298	1.35804	0.36639	2.36078	0.56243	0.736029	1.20015	1.81373	2.04541	0.570731	1.7451	0.864357	1.88303	0.433709	0.502991	2.58372	0.29767
Pz	2.66972	0.46849	1.51928	0.923337	1.18879	0.107763	1.46747	0.953645	1.27041	2.61061	2.33907	1.72742	0.482198	1.79223	0.906047	0.725344	0.685738	0.447384	1.62091	0.467047
POz	3.41806	0.593557	1.08929	1.86553	1.64216	0.462278	1.87229	1.27074	1.58347	2.8738	2.64285	1.96075	1.1909	1.00699	0.773174	0.849639	0.468517	0.371268	2.28717	0.508833
PO4	1.81397	0.337323	0.768326	0.974714	1.08399	0.728132	1.99107	0.597063	0.685878	1.90104	2.48362	2.71677	1.26359	0.85048	0.682895	1.04643	1.11016	0.546092	1.60466	0.412547
PO8	1.57316	0.431902	1.22454	0.560909	1.15159	0.683233	1.29243	0.811365	0.748267	2.05923	1.34097	2.76243	2.36191	0.699196	0.85981	1.85236	0.710723	0.641918	0.654423	0.478948
O2	1.68361	0.439698	0.851677	0.839894	1.46997	0.367148	1.81129	0.462152	1.5594	1.80972	1.61205	2.70736	2.45688	0.462471	0.788018	1.50098	0.759471	0.602211	1.16145	0.467186
Oz	1.97991	0.61424	1.20952	0.766639	1.55656	0.550793	0.385052	0.879294	1.97227	2.15292	1.188	1.80664	1.55331	0.762668	1.02152	1.10374	0.466536	0.361523	1.36397	0.801078
O1	0.966935	0.385582	1.64535	0.635117	1.59003	0.61368	1.0903	0.99625	3.75523	1.76471	0.528672	1.05658	2.14197	1.01479	1.0204	1.13568	0.500287	1.31931	0.88388	0.835571
PO3	0.719088	0.328001	1.35516	0.850367	1.69171	0.848595	1.19727	0.733054	3.50657	1.57043	0.283103	2.19196	1.91586	1.77428	1.44184	0.986266	0.233334	0.981435	1.92834	0.576682
P3	0.770659	0.334244	1.64181	0.692315	1.52158	0.518742	0.792592	0.856795	1.86105	3.34917	0.212887	1.75448	1.88038	0.734902	1.28395	0.854992	0.260818	1.0373	2.14992	0.463663
CP5	0.376239	0.561575	1.44746	0.472221	1.26345	1.07512	1.30854	0.92177	2.26852	1.82359	0.454556	2.13228	2.23332	0.623046	1.09367	1.16304	0.854387	1.58145	1.06061	0.957847
P7	0.57358	0.890683	2.2365	0.569876	1.2797	0.377529	1.00473	0.519329	3.68152	0.960222	1.30438	2.53106	1.50051	1.0591	0.913662	1.85809	1.20074	1.58517	1.324	0.838821
PO7	0.486504	0.547357	1.63847	0.770498	1.09059	0.55558	1.41038	0.806406	4.40022	1.0687	0.593437	1.57571	1.7188	0.731265	1.65212	1.11323	0.297802	1.20638	1.53771	1.2071
T7	0.352192	0.413343	1.9393	0.288669	1.10222	0.921234	0.735468	1.44078	1.66068	0.842473	0.596458	1.42705	1.72105	1.4287	0.557047	0.899175	1.46629	0.910746	0.871745	1.23438
T8	1.03741	1.04182	1.80452	0.13556	1.00516	0.615066	1.73611	0.619389	1.53996	1.40944	0.904601	1.8989	2.4417	1.99962	0.610617	0.552856	2.27449	0.599587	0.67515	0.46314

## Sheet: Sub9
Channel	Trial_ 1	Trial_ 2	Trial_ 3	Trial_ 4	Trial_ 5	Trial_ 6	Trial_ 7	Trial_ 8	Trial_ 9	Trial_10	Trial_11	Trial_12	Trial_13	Trial_14	Trial_15	Trial_16	Trial_17	Trial_18	Trial_19	Trial_20
Fp1	1.61853	1.0239	0.929401	0.522935	1.21236	1.22828	0.513693	0.885202	1.44975	1.70298	0.790429	0.984686	1.251	1.25094	1.05824	0.902622	2.17569	1.10988	0.423241	0.424049
Fp2	0.353605	0.750673	1.44353	1.21865	1.11657	0.674644	0.459149	0.205799	1.1153	1.02315	0.793065	1.64435	1.25051	0.561747	1.66465	1.02113	0.672438	2.12153	0.436008	0.554547
AF4	0.567988	0.798728	1.67655	1.02149	0.485459	1.56819	0.945141	0.962423	1.28095	0.444832	0.417937	1.08787	1.85818	0.845917	0.295568	0.499934	0.531729	0.744624	1.07995	0.598217
AF3	1.54784	0.851692	1.08437	1.04076	0.752425	1.40026	0.430663	0.604067	3.09447	1.14852	0.810325	1.75971	0.855961	0.977505	0.71178	1.01347	1.06534	0.836418	0.901829	0.300026
F5	2.27342	0.68862	0.56759	1.41331	0.896955	1.16418	0.273399	1.22504	3.66423	1.38876	0.607982	1.17887	1.0247	0.676702	1.10571	1.16426	0.687607	1.62431	0.794853	0.281112
Fz	0.622573	0.482252	1.50109	0.538373	0.761266	1.01584	0.959039	0.27229	1.05111	1.06786	0.901348	1.01913	1.18677	1.67274	0.362842	1.05603	2.08757	1.54514	0.739228	0.286678
FC1	1.32432	0.433333	0.321686	0.872708	0.939246	1.18205	0.616764	0.380474	2.18647	0.922606	0.608932	2.10142	1.43689	0.534598	1.02884	0.225092	0.824248	1.12177	0.673898	1.25646
FC5	1.18111	0.571887	0.745206	1.87804	0.693748	0.845045	0.239526	0.996049	1.36077	1.29603	0.411797	1.11982	0.672186	0.38626	0.989305	1.24984	0.36211	1.83425	0.477496	0.344185
F6	0.515987	2.04075	1.85402	1.38117	0.809793	0.755013	0.491154	0.656314	1.1741	1.99114	0.731032	0.666989	1.41597	0.444861	0.452703	0.677179	0.623964	1.45905	0.486866	0.60202
FC2	1.69461	0.895186	2.74169	1.21623	1.25266	0.920922	1.26757	0.539399	1.32609	1.84282	0.976664	0.772755	1.91189	0.790042	0.97452	1.61148	0.975686	2.28811	0.754355	1.49575
FC6	1.66245	2.30084	0.748095	0.833135	0.557745	0.839908	1.59965	2.10421	1.53385	2.12254	0.95298	0.445934	1.81144	0.468729	0.740273	1.08914	1.50583	2.22266	0.69891	1.04143
C4	2.53313	2.07589	1.21591	0.971456	0.481585	0.600218	1.94683	1.4116	1.61643	2.47726	1.04612	0.925955	1.29112	1.75624	0.560389	0.514321	1.11805	0.969674	0.302541	0.49329
Cz	0.503808	0.452892	1.12834	1.24561	0.883828	0.845309	0.581324	0.461629	0.92407	1.84003	1.26382	1.48881	1.24731	1.23463	0.425445	0.877723	0.280379	2.3155	1.57839	2.15768
C3	0.922534	0.541983	1.15983	1.16477	0.596302	1.00664	0.576198	0.929145	1.28619	1.66943	0.243802	1.55855	1.16023	1.14573	0.350756	0.346436	1.08394	3.11408	1.16205	1.34556
CP1	0.503042	0.549982	1.18182	1.10268	1.13527	1.29668	0.894468	1.31767	0.656604	2.57923	0.663868	1.69423	1.42449	1.0297	0.332959	0.315926	2.00295	2.91171	1.72711	1.79027
CP2	2.34948	1.44004	1.12727	0.994211	0.566598	0.713643	1.43584	1.34242	1.79328	3.27075	1.10822	0.899856	1.58719	0.935901	0.993101	0.605765	1.3553	1.32681	0.707392	1.99829
CP6	4.29515	2.30858	0.949854	0.411089	0.559069	0.959306	2.38001	1.45054	2.50516	4.5438	0.972186	1.04	1.36272	1.41986	1.39005	1.16279	2.13352	1.10293	0.627671	1.39795
P8	5.86119	3.66976	1.37774	0.782304	1.40593	1.22452	2.74894	2.77336	1.93256	6.74005	1.51867	1.04453	1.59625	3.72994	2.18646	2.6697	2.91958	1.81149	1.08883	2.29593
P4	4.83365	2.34621	1.0275	0.936702	1.11922	1.24623	2.64862	1.57314	2.47252	6.13384	1.08942	1.05642	1.50741	2.02828	1.61592	2.06472	3.14572	1.86647	1.21149	2.41713
Pz	1.99547	0.996492	0.995492	1.74023	0.988706	1.16893	1.08238	2.03517	2.49119	4.04391	1.04846	1.07738	1.67813	1.26499	1.16071	0.45032	2.72134	2.106	1.62569	2.0565
POz	2.63537	1.1105	1.05121	1.06203	1.06604	1.29329	1.83894	2.78887	2.20095	4.2048	1.15891	1.1962	1.38052	3.08219	1.97951	0.592382	3.59356	1.47662	1.3458	1.68687
PO4	4.65751	2.94258	1.20095	1.14128	1.49076	1.52012	3.37733	1.60058	1.51799	6.68479	1.33584	0.812698	1.33994	2.41489	1.63046	1.77985	3.91311	1.341	1.27495	2.29177
PO8	5.52043	3.58776	1.4407	0.716721	1.73157	1.51974	2.8834	2.24946	2.04267	7.72693	1.35485	0.761537	1.13654	3.26937	2.2109	3.15203	3.35191	1.69799	1.40115	2.35154
O2	4.40928	2.7155	0.653426	0.414932	1.28673	0.956388	2.59357	1.55095	2.40148	4.68963	1.25211	0.341481	0.827697	2.30763	2.49105	2.02123	2.89167	0.865225	1.43661	1.0026
Oz	2.98842	0.875892	2.51804	1.06161	0.813039	0.843661	2.24003	2.60096	3.4812	4.76882	1.57951	1.22478	2.23242	2.7353	2.24687	0.862348	3.28163	1.52575	1.61989	0.787893
O1	1.94787	0.661997	2.28287	1.69179	1.13151	1.03307	2.43356	4.32311	3.13013	5.49459	1.23851	2.19427	2.16592	2.13471	2.43277	0.499565	4.51801	2.53592	1.92381	1.70142
PO3	2.35987	1.32452	3.19787	2.46333	1.82928	2.7448	2.75223	5.52031	1.5563	5.96135	1.35139	2.69083	3.51321	3.63492	3.33567	0.726862	5.74335	3.97683	2.42196	2.54085
P3	1.41334	0.848119	2.15951	1.38245	1.34639	2.04517	1.77776	2.55249	1.3558	3.41033	0.70515	2.18057	2.1147	2.65818	1.20645	0.467013	3.3973	3.58725	2.22944	1.70067
CP5	2.66453	0.681534	1.44898	0.593492	1.47499	0.61029	1.52427	0.574233	2.30168	2.59093	0.42035	2.03406	1.84843	2.38398	1.19871	0.278687	2.33067	2.76649	2.20309	1.19867
P7	1.05978	0.983483	0.935674	2.80778	0.771432	1.80248	1.30571	2.58304	1.99315	2.74368	0.440553	2.85531	1.61232	2.04619	0.67786	0.774507	5.09645	3.10167	0.595241	0.980873
PO7	1.47737	1.02235	2.28581	2.48298	1.21367	1.99915	2.23431	4.17228	1.4937	4.74885	0.765291	2.86655	2.55787	2.13097	1.85202	0.510608	6.85202	3.43474	1.48976	2.05386
T7	0.303639	0.767579	1.10057	0.853751	1.34054	1.28548	1.50611	0.553212	3.42072	2.69063	0.564259	2.51371	2.02585	1.14255	1.06707	0.619072	1.12123	1.88121	0.897951	1.13291
T8	3.17458	3.57054	1.36945	0.752262	0.383274	1.08141	0.940033	2.01506	1.91531	3.17948	0.418549	0.846713	1.34563	0.678152	1.45991	1.08284	1.29584	0.851303	0.223427	0.641446

## Sheet: Sub10
Channel	Trial_ 1	Trial_ 2	Trial_ 3	Trial_ 4	Trial_ 5	Trial_ 6	Trial_ 7	Trial_ 8	Trial_ 9	Trial_10	Trial_11	Trial_12	Trial_13	Trial_14	Trial_15	Trial_16	Trial_17	Trial_18	Trial_19	Trial_20
Fp1	1.72096	2.00836	1.38047	1.61808	0.771185	0.503616	1.1203	1.48076	0.6646	1.73443	0.463439	0.505053	1.35084	1.44495	2.04574	0.31626	1.56366	0.869571	1.03554	1.45522
Fp2	1.30505	0.978674	0.505309	0.610829	0.683436	1.80918	0.907517	1.34528	0.97535	0.966662	0.347946	0.797062	1.08738	2.47669	1.53152	0.431591	1.42401	0.461112	0.918683	0.656167
AF4	0.962502	0.940397	0.310663	1.14036	0.732994	0.775748	0.845886	1.14368	0.540738	1.50925	0.969178	0.515394	1.39817	2.32272	2.21988	2.49956	0.703153	1.68948	1.5157	1.21465
AF3	1.59015	1.17118	2.70052	1.43431	0.740729	1.07054	0.363638	0.58931	0.693122	0.806459	1.72489	0.445984	1.29547	0.8512	1.33738	0.935848	0.699098	0.291172	1.57473	1.58367
F5	1.1046	1.03275	1.29619	2.36765	2.39582	0.223121	0.360388	0.356205	0.497237	0.491874	0.790335	0.873008	0.766804	0.338816	0.640951	0.554209	1.3962	0.551453	1.35054	0.970354
Fz	1.07283	1.60569	0.754316	2.42163	1.0406	1.5098	0.265648	0.450847	0.88134	0.910594	1.09618	0.807537	1.19835	0.470734	0.975234	0.857263	0.719411	1.19727	0.533386	0.727468
FC1	0.258061	0.606124	1.95381	2.04933	0.53633	0.795816	1.36155	1.01315	0.858126	0.73352	1.26858	0.988025	0.583031	0.374321	1.71261	0.967167	0.538586	0.473914	0.861225	1.12889
FC5	0.837039	0.446266	2.85816	1.53364	0.897211	0.600584	0.98892	0.791472	0.884919	0.33804	0.411217	1.43007	0.603021	0.298265	1.83975	0.605612	0.619079	0.513426	0.573689	1.4762
F6	0.763715	1.85189	0.486339	0.869048	1.80399	0.991936	0.713093	0.29579	1.04242	0.864619	1.45717	0.702874	2.37464	1.68602	0.469194	0.53995	1.1755	1.05889	1.02791	0.921964
FC2	0.649695	0.475412	0.273122	0.693199	0.531312	1.39224	1.73296	1.04046	0.766236	0.798053	1.49407	1.05487	1.90882	0.811404	0.905064	1.34103	0.494531	0.357886	0.965924	1.04239
FC6	0.730784	0.661223	1.16343	0.316944	1.51707	1.20608	2.44659	1.02292	2.57689	0.854488	1.07371	0.485336	1.733	1.03163	0.724787	0.353956	1.0749	0.965978	1.06499	1.18738
C4	1.48442	0.327543	1.06901	0.335701	0.921841	1.06908	0.601278	0.870257	1.26538	0.610503	2.51353	2.18186	1.37851	1.59576	2.44287	0.469142	0.667825	0.556564	0.910879	0.381949
Cz	0.833611	1.21507	1.93741	0.346161	0.922155	0.578345	0.817313	0.646493	0.477182	0.899299	1.84169	0.434595	0.513494	0.996365	0.945223	0.739664	2.23629	0.692946	0.843669	0.515564
C3	0.597772	1.21249	2.83864	1.74514	1.30256	0.762823	1.321	0.506817	0.997351	0.704287	1.20945	1.20267	0.506881	1.14536	2.05504	1.11151	1.04362	2.4245	1.78551	0.82708
CP1	0.564157	1.58975	3.13628	1.46957	1.22154	0.497017	1.035	1.30605	0.747965	1.30489	1.14703	0.973515	0.669072	2.14456	0.649504	0.879619	1.49855	0.840774	0.791323	1.10764
CP2	1.17448	1.27171	1.17544	0.687416	0.588843	0.679689	2.1549	0.648063	0.469638	0.705776	3.37053	3.79334	0.48674	0.632173	0.694622	0.614043	0.886641	1.04788	1.11559	1.02665
CP6	1.16123	0.901226	0.688848	0.559906	0.949119	0.723841	1.51258	0.441374	2.25801	0.610162	1.97931	4.10638	0.92503	2.05845	0.75784	0.652606	1.24907	0.567478	0.702428	1.63785
P8	0.3749	1.46942	0.953176	0.80334	3.25662	1.63995	0.76482	1.11766	2.1068	1.2001	1.65354	2.19808	1.16873	1.22862	0.942031	0.33144	1.55843	1.18385	1.18535	3.02458
P4	0.5537	0.869435	1.43016	0.80747	2.56228	0.668096	1.439	0.295741	0.852717	0.999678	4.07644	4.53401	0.761308	0.671975	0.740042	0.33144	0.83595	0.642196	1.20782	1.63871
Pz	0.336678	1.50093	1.69185	0.411782	1.2601	0.273238	0.579648	0.984102	0.461027	1.63792	1.7737	2.61966	1.41157	1.00696	0.46536	0.516492	1.74634	1.12862	1.76419	0.941359
POz	0.449773	1.82332	2.43659	0.737506	2.06247	0.51702	0.498137	1.10034	0.98908	2.18558	2.59011	2.87083	1.4794	1.69369	0.425459	0.918141	1.85361	1.17132	1.86965	1.44212
PO4	0.562771	1.77248	1.00623	0.57259	2.38935	0.189434	0.975037	0.579524	0.648696	1.49026	2.87657	4.79311	1.03521	1.20223	0.703217	0.549404	1.87444	1.56835	1.31182	2.05782
PO8	0.608188	1.5748	0.379862	0.277899	2.29499	0.993944	0.880595	1.51284	1.14542	1.76502	2.83827	3.03898	0.751572	0.411998	1.00295	0.702562	2.06563	1.79329	0.685781	2.054
O2	0.905705	1.28497	0.527309	0.36306	2.21738	0.847358	1.2504	1.00201	0.648622	1.5919	2.4389	2.82783	1.1107	0.230685	0.196486	0.148085	0.937579	1.13114	0.417972	1.09213
Oz	0.630606	1.73143	1.43935	0.814662	2.06156	0.717566	0.552857	1.01298	1.42145	2.76096	1.91104	3.11486	1.23476	1.5336	0.495261	0.736227	1.53069	0.891936	1.56453	1.30436
O1	0.425613	3.20174	4.06771	1.5057	1.85557	0.473262	1.30369	0.784642	2.49217	1.84069	1.11261	1.86987	1.85614	1.70794	0.34731	0.892897	0.732513	0.850073	1.6472	1.06346
PO3	0.396418	4.28748	3.72275	1.98797	1.64254	0.747835	1.10833	1.57871	2.89155	2.33467	1.89721	1.90875	2.07892	1.93304	0.334249	1.16856	1.58797	0.868847	1.94182	1.75055
P3	0.529345	2.65681	6.13306	1.22331	1.19407	0.55308	0.951633	1.58162	1.34093	1.94923	1.59629	1.23704	2.38438	1.52577	0.432113	0.779693	1.63499	0.957561	1.82866	1.33028
CP5	1.13832	1.54662	2.51543	1.17823	1.94977	0.669837	0.305472	2.33408	1.07187	1.47628	1.10837	0.223533	1.03646	1.26664	0.881798	0.627871	2.06908	0.904262	1.3601	1.27751
P7	0.623095	1.58034	7.06311	1.30789	0.928735	0.962201	2.4883	1.31067	1.8922	0.847006	0.622509	0.565521	1.00042	1.10156	0.686016	0.582538	1.0253	0.956488	1.78325	0.724671
PO7	0.414865	3.53949	4.45652	0.791466	1.24758	0.595074	1.80133	1.13385	2.92217	1.4319	1.01179	1.07103	1.68271	1.62684	0.309399	0.649323	0.977367	1.152	1.36037	1.00793
T7	0.576796	0.456702	2.86051	2.8004	1.18411	1.09245	0.613419	1.26839	0.480242	1.27714	0.276639	0.857339	0.955439	0.833503	1.8839	0.759629	0.902317	0.373012	1.5628	0.552277
T8	1.11714	0.758389	1.02172	0.443574	1.08943	1.83691	2.95619	0.609646	0.495342	1.31049	0.949913	1.42858	1.45634	1.64361	0.592585	0.389474	0.362256	0.257406	1.05424	1.00563

[truncated: 20 more sheets: Sub11, Sub12, Sub13, Sub14, Sub15, Sub16, Sub17, Sub18, Sub19, Sub20, Sub21, Sub22, Sub23, Sub24, Sub25, Sub26, Sub27, Sub28, Sub29, Sub30]
