# Supplementary material for: A multi-day and multi-band dataset for a steady-state visual-evoked potential–based brain-computer interface
Source: Gigascience. 2019 Nov 25;8(11):giz133. doi: 10.1093/gigascience/giz133 (PMC6876666; doi:10.1093/gigascience/giz133)
Supplement: giz133_Supplemental_Files [file giz133_supplemental_files.zip › SNR_High(1)_40Hz.xlsx]

## Sheet: Sub1
Channel	Trial_ 1	Trial_ 2	Trial_ 3	Trial_ 4	Trial_ 5	Trial_ 6	Trial_ 7	Trial_ 8	Trial_ 9	Trial_10	Trial_11	Trial_12	Trial_13	Trial_14	Trial_15	Trial_16	Trial_17	Trial_18	Trial_19	Trial_20
Fp1	0.47539	0.981095	1.29788	0.777753	0.564914	1.44746	2.38213	1.23058	0.887519	0.652665	0.463561	1.3742	1.37342	1.33097	1.68458	0.94549	0.827474	0.129497	2.12639	0.446079
Fp2	1.27243	1.61566	0.779409	3.17876	2.57306	0.347557	1.60907	0.635047	0.825823	2.43585	1.26263	3.52364	0.56526	1.72376	0.172443	0.160808	0.509184	2.33748	1.61808	1.32435
AF4	1.13691	1.8625	1.67783	1.75946	2.72217	2.40764	0.816511	2.21737	1.30781	0.990982	0.822751	1.56953	1.31176	1.06454	1.14223	0.642773	0.346288	0.435547	2.20996	0.685167
AF3	0.384018	1.33388	0.611021	2.01421	2.18426	0.424117	0.989861	1.46524	0.441349	1.5216	1.08861	0.279427	1.38034	0.696089	0.668506	0.723568	0.772959	1.75076	2.29989	1.01766
F5	0.537435	0.700784	0.769974	0.921024	1.42541	0.634925	1.28368	0.848483	0.85708	1.05786	0.569038	0.81861	1.38312	1.11345	0.718615	1.89675	0.669056	0.545192	0.989366	0.713014
Fz	0.647917	0.852923	1.14707	1.60418	1.4011	0.864499	1.54425	0.88438	1.90968	0.797229	0.982425	0.795982	1.02509	0.427157	0.999614	0.804251	0.511371	0.657044	1.27926	1.319
FC1	0.238741	1.36172	1.34103	0.760521	0.634029	0.357331	1.30254	0.959308	0.636864	0.83118	0.494219	0.598177	0.669376	2.3992	1.81935	0.465073	1.47132	0.468791	0.544841	1.08369
FC5	0.647797	0.378755	1.43692	1.40062	1.26318	1.32662	0.4289	1.06699	0.917193	0.601041	1.57289	0.280979	0.996485	0.310174	0.761502	0.616561	1.86952	0.333003	0.903612	0.690148
F6	1.7879	0.713936	1.73385	0.594187	1.20973	1.51349	1.04916	1.12204	0.396453	1.40743	0.626489	1.22395	2.04243	3.55149	0.582438	2.05805	0.714843	1.54749	0.933647	0.736543
FC2	0.502792	1.2982	2.22938	1.22978	2.0325	1.3107	1.25648	1.40024	1.16909	0.494823	0.989149	0.787662	0.242815	0.590548	2.26198	2.06678	1.38329	1.36857	0.996367	0.314518
FC6	1.26495	0.5763	1.34214	1.98634	1.59179	1.07765	1.04998	0.963069	0.671108	0.733025	0.716791	0.26094	1.32867	0.722682	0.232233	0.733374	0.983644	0.671786	0.851776	0.939591
C4	1.30358	0.756137	1.03008	1.70695	1.16288	1.87493	1.45374	0.92652	0.795892	1.03628	2.77827	0.64994	0.696768	1.42152	0.919521	0.616956	1.78624	0.837887	1.43846	1.01486
Cz	0.25374	2.00109	2.48548	1.30598	1.55658	0.888636	1.65747	1.266	0.958924	1.27464	0.719265	0.567037	1.0931	0.619306	0.543687	0.484228	0.746625	0.767816	0.524085	1.01797
C3	0.52516	1.41939	1.26008	0.808523	0.874198	0.948881	0.964639	1.91857	1.0659	0.660495	2.12597	0.502323	0.732535	1.15259	0.783431	0.847581	0.853515	1.35724	0.838498	1.39115
CP1	0.655304	1.37564	2.18949	1.82744	1.00122	0.633897	0.705165	2.14309	1.25229	0.365608	1.34348	0.598878	0.582147	0.709671	1.11548	0.769943	1.4812	0.914953	0.640935	0.879141
CP2	1.97163	0.543838	1.19658	1.03756	1.71954	0.832301	1.67355	1.05999	0.818047	1.11301	1.58069	0.740571	0.788241	1.06212	1.07243	0.382332	0.870873	0.957398	0.532489	1.24963
CP6	1.98811	0.402383	0.596411	0.693981	2.58694	1.16498	1.10688	0.734346	0.682345	2.53578	0.540361	0.61667	2.6106	1.10414	0.708729	0.591678	1.00256	1.19534	0.642388	0.777223
P8	1.65669	1.08692	2.35769	0.788461	1.93366	1.92778	1.27893	2.37488	0.988564	1.82094	0.706947	0.542158	1.30393	0.4717	1.14577	0.574959	1.1676	1.34751	1.42148	0.607346
P4	2.4352	1.22783	2.33649	0.998413	2.34337	0.953209	2.09954	1.48022	0.87006	1.24765	0.788326	0.454086	1.70723	1.24372	0.578261	0.901912	1.37619	1.17518	0.533943	1.05993
Pz	1.41894	2.59679	3.21509	1.41344	1.15398	1.37639	1.82243	2.23186	1.10238	0.185136	0.94323	0.68904	0.671064	1.04127	1.29711	0.556445	1.44404	0.988489	0.418016	1.22118
POz	1.04937	2.79453	3.91918	1.83092	0.98972	2.65669	1.37079	1.87304	1.27017	0.325357	0.542056	0.331124	0.673227	0.791433	0.850802	1.18969	1.7329	1.66805	0.897554	1.92636
PO4	2.99029	2.39332	4.45591	1.13097	1.88159	2.26741	2.02254	2.23177	1.86753	0.919396	0.84548	0.427378	1.20428	1.18793	0.631489	1.17684	2.40648	1.71892	1.3154	1.69987
PO8	4.24766	2.26932	4.4442	0.895911	1.84734	2.25779	1.95202	2.87793	2.30252	1.33983	1.37432	0.416738	0.936848	1.42714	1.03729	1.20973	2.35432	2.1019	1.56576	2.28551
O2	2.39562	3.10952	3.33211	1.36628	1.30235	2.6203	1.55527	1.88742	2.66792	0.802707	0.657017	0.674687	0.64723	1.12798	0.742407	1.3541	2.34388	1.30653	2.12087	1.95582
Oz	1.63111	3.84607	3.31194	1.6126	0.484466	3.46808	0.444455	1.67127	2.65571	0.204531	1.17982	1.71719	0.676554	0.808863	1.20453	1.16834	2.05035	1.72211	1.78141	2.57591
O1	2.2926	4.78359	1.89237	1.72407	0.447004	3.39523	1.0974	2.15093	1.55235	0.453661	2.56294	2.13374	0.955496	0.397135	2.18981	0.992973	1.44214	1.46229	1.67025	2.08283
PO3	0.554334	4.47752	1.37906	2.21657	0.358184	3.48721	1.63135	1.99546	0.967494	0.493745	1.28622	0.949133	0.909006	0.42508	1.41012	0.938895	2.12221	0.883697	1.17065	1.60533
P3	0.682919	2.4391	1.79212	1.57798	0.551598	3.82373	1.92737	2.19991	0.747539	0.35495	0.91562	0.710428	0.670626	0.446828	1.32899	0.956859	1.78024	0.736547	0.875999	1.30855
CP5	0.487887	1.39896	1.73183	1.24812	0.605184	1.71358	1.64866	3.15447	0.948344	0.337705	1.05598	0.622191	0.983226	0.724309	0.768198	0.634287	1.49066	0.793789	0.784392	1.76534
P7	0.868702	2.46421	2.09598	0.866827	0.166729	2.85106	2.76845	1.44295	1.31982	0.328625	1.13	1.1079	0.883117	0.542694	0.879601	0.92237	0.49917	1.02721	0.699375	1.43612
PO7	1.06053	3.90292	1.71193	1.72357	0.478907	3.33581	1.72418	2.25058	0.875414	0.545991	1.84458	1.60361	0.810296	0.872417	1.47392	0.769576	1.13184	1.10432	1.72494	1.94462
T7	0.703702	1.10482	1.82413	0.350893	0.426387	2.07587	0.837503	0.531558	1.18728	0.845737	1.08443	0.590414	0.491911	0.996032	3.62721	0.659736	0.573971	0.646683	0.833641	1.0687
T8	0.757063	1.77623	0.667349	0.808031	2.54361	2.46518	1.87259	1.03096	1.35496	2.2428	1.02703	1.27214	0.384816	0.342904	0.837216	1.31469	0.471858	1.0758	0.659304	1.01532

## Sheet: Sub2
Channel	Trial_ 1	Trial_ 2	Trial_ 3	Trial_ 4	Trial_ 5	Trial_ 6	Trial_ 7	Trial_ 8	Trial_ 9	Trial_10	Trial_11	Trial_12	Trial_13	Trial_14	Trial_15	Trial_16	Trial_17	Trial_18	Trial_19	Trial_20
Fp1	0.55564	0.560974	0.69312	1.8914	0.777324	1.41379	1.73572	2.93902	0.869319	0.870949	0.488304	1.63337	0.779366	0.561883	1.07512	2.22162	0.875827	1.41407	0.743709	1.83244
Fp2	1.25064	1.4891	0.715733	1.6825	0.842106	2.33997	2.17883	1.48004	0.597007	0.535613	0.556481	1.25856	2.0846	1.94009	0.376605	0.591121	0.686347	1.17256	1.62606	1.66308
AF4	0.503237	0.846986	2.04964	1.09018	0.743232	1.96962	0.296564	0.840858	1.04607	1.47554	0.740838	1.76014	1.21534	0.709454	0.650114	0.531271	1.23214	0.501075	0.567144	1.54347
AF3	1.58368	1.34072	0.402029	0.896263	0.850591	2.05627	0.753928	0.921571	0.553489	1.74423	3.45097	0.796892	2.27939	0.366562	2.05092	1.42922	0.849462	0.816747	1.90851	0.687544
F5	3.46367	1.97201	0.385278	1.8856	0.846747	1.17351	1.82926	0.799274	1.20008	0.502421	0.727072	1.25681	0.337548	0.75952	0.912375	2.82691	0.945217	0.309091	0.515926	1.2597
Fz	1.72831	1.04214	2.03881	1.07806	1.08316	2.02533	1.64383	1.68357	0.959795	0.482561	1.53155	1.16023	1.93832	0.790886	2.25927	1.74681	0.412548	0.575063	1.05495	2.4814
FC1	1.5264	1.2058	1.32925	1.72789	0.332742	0.682624	0.625312	1.17498	1.05938	1.27464	1.35647	0.886317	0.511473	0.515226	1.09693	1.43462	0.796133	0.647098	1.39184	1.61224
FC5	2.03509	1.0324	0.539214	0.814133	0.965028	1.08607	0.51223	0.684617	0.376423	0.609765	0.5812	1.59973	0.833944	1.15036	1.05094	0.977839	1.31595	0.996975	0.548448	0.396058
F6	2.79044	0.780425	0.916569	1.41064	0.304275	2.83413	1.23539	2.38181	0.753735	0.408937	1.74092	1.39131	1.12746	1.66883	1.21608	0.275912	0.776426	0.876174	1.22619	1.19722
FC2	1.3393	1.60345	1.50386	0.799594	0.58834	2.18719	1.37976	2.51252	0.556413	0.500843	0.666282	1.61713	0.94869	1.26203	1.26375	0.417856	0.99454	0.61786	1.2682	0.664345
FC6	0.990922	0.985793	1.32381	0.517832	0.454875	1.92844	0.767484	0.796382	0.368334	0.718785	0.717318	0.669101	1.7798	0.375245	0.536638	1.90747	0.267676	1.05318	0.494992	2.20173
C4	1.85717	0.624266	0.516308	0.7238	0.451227	1.60317	1.29464	1.56489	0.759246	0.662942	1.66755	1.31857	0.446033	0.51002	0.529112	1.26528	1.4127	0.638373	0.53532	0.885307
Cz	1.23825	1.08558	1.15249	1.08093	1.42456	1.41472	1.38817	2.5631	0.485747	0.527478	1.44008	2.67567	1.4126	0.99307	0.701162	0.556357	2.65171	0.842865	1.70393	1.55867
C3	0.622904	1.56714	1.65638	0.295834	1.12245	1.38769	0.326875	0.418033	1.05406	1.08667	0.850095	0.633446	1.27587	1.76961	1.12167	0.589219	0.893053	0.448897	1.68057	0.895297
CP1	1.30346	1.38475	0.40051	0.979441	0.890919	1.53732	0.677022	2.09435	0.422129	0.247091	4.86851	1.46941	2.33204	0.585425	0.988759	0.530925	1.69108	0.487601	1.52922	0.831055
CP2	1.70961	1.05536	0.339811	1.32121	0.840743	1.40365	1.48408	1.08915	0.379122	0.620046	1.92067	2.53631	1.20014	0.694497	0.275005	0.712079	1.87342	0.724684	1.12885	1.77947
CP6	1.05195	1.14051	1.42795	0.694987	0.966457	1.29334	0.549268	0.716687	0.64623	0.610306	1.25689	2.05254	0.796464	0.508778	0.271773	1.08656	2.27005	1.33797	0.877902	1.27797
P8	2.08227	1.75861	1.37121	1.34833	0.839582	1.32187	0.912908	1.01072	0.556616	0.353987	2.90353	0.638972	1.13259	1.25395	1.52209	0.752351	1.76345	1.01743	0.307694	0.61738
P4	1.74891	1.89515	0.69998	1.34462	0.662803	1.76604	1.21425	1.01789	0.284902	0.429827	3.38448	1.92437	2.06248	1.99531	0.513169	0.631739	2.04472	0.763101	0.711422	1.62958
Pz	1.73024	0.897318	0.913741	1.25641	0.828023	1.80519	0.786638	1.88076	0.25933	0.286393	5.45658	1.66506	2.11983	0.848908	1.10299	0.561109	1.67498	0.352675	1.43313	1.33696
POz	1.83498	1.88669	0.94433	1.2034	0.501437	1.89648	0.595619	1.76	0.332987	0.226771	6.07568	2.53377	2.15032	0.839471	0.59221	0.43526	1.23807	0.419148	1.07708	1.38883
PO4	1.97383	2.30105	1.94711	1.36666	0.725759	2.38803	1.23505	1.56808	0.711548	0.457231	5.60814	2.97851	1.92011	1.55752	0.658907	1.27181	1.88295	0.933055	0.840994	1.77193
PO8	2.60634	2.36046	4.15186	1.60803	0.747107	2.32042	1.63271	1.87479	1.94009	0.518305	6.38274	2.01076	1.36254	3.76995	1.06539	1.88649	2.39311	1.17408	0.713115	1.64831
O2	1.58143	2.83743	2.42941	1.60817	1.07723	2.07456	0.833433	1.778	1.6812	0.429158	5.89195	4.02726	1.61544	1.61048	1.18646	1.67562	1.67572	0.785184	0.758542	2.14859
Oz	0.541601	1.25814	0.723297	1.23371	1.6792	2.14807	0.311202	1.80778	0.497318	0.483372	2.88359	1.53028	1.12451	0.547819	1.21374	0.616413	1.31245	0.733763	0.999628	4.23897
O1	0.967862	1.64933	0.467733	1.1895	1.19968	2.33591	0.859668	1.75018	0.259072	0.43714	1.74168	3.68477	1.72715	0.502515	1.33834	0.923882	1.01399	0.975184	1.22835	1.52821
PO3	1.49679	1.62966	1.04796	1.47327	0.661314	2.09486	1.10134	1.65567	0.27611	0.278538	4.70438	2.17648	2.10949	0.665082	1.56127	0.816462	1.15015	0.767202	1.14886	1.30868
P3	1.59316	0.942362	0.35175	1.43702	0.830665	1.59932	0.840086	1.49964	0.271597	0.304708	4.8974	1.22421	1.98133	0.763224	1.1137	0.505297	1.24376	0.565585	1.35971	0.685177
CP5	1.24347	0.607735	0.461278	0.745831	1.42402	1.49915	0.66095	1.54949	0.486572	0.815812	2.24228	0.840086	1.49033	0.607008	1.64161	0.450852	0.93142	0.831435	1.09082	0.913525
P7	0.365549	0.160722	1.31414	2.15816	1.01216	2.06328	1.2264	1.04505	0.247004	0.684015	2.73303	0.640208	0.823924	1.02077	0.74711	1.80755	0.983024	0.780348	1.46497	1.21566
PO7	0.622096	1.56403	1.00877	1.69457	1.00135	2.07591	1.20015	1.53966	0.266146	0.50862	2.56394	1.96177	1.23979	0.484645	1.20284	1.51927	1.09737	1.15703	1.23329	1.41098
T7	0.537826	0.227316	1.73953	0.899475	2.34653	1.57136	1.49455	2.49663	0.247795	0.365577	0.407003	2.11229	0.875914	1.7355	0.818793	1.30022	0.955716	0.619246	1.5377	1.40725
T8	0.673191	1.12279	1.40954	0.81173	1.54782	1.24238	0.446895	3.55436	0.587708	0.912508	0.950543	0.711773	1.57588	0.581828	2.68931	0.880653	0.443303	2.0501	0.473969	0.916429

## Sheet: Sub3
Channel	Trial_ 1	Trial_ 2	Trial_ 3	Trial_ 4	Trial_ 5	Trial_ 6	Trial_ 7	Trial_ 8	Trial_ 9	Trial_10	Trial_11	Trial_12	Trial_13	Trial_14	Trial_15	Trial_16	Trial_17	Trial_18	Trial_19	Trial_20
Fp1	1.05108	1.88954	0.860541	1.0844	0.497544	0.309937	1.73683	0.744675	2.29527	0.621329	1.05127	1.25021	0.570789	1.31013	0.375755	1.04111	0.626729	2.76069	0.522885	0.638659
Fp2	1.12875	1.17009	0.588452	1.37452	0.670403	1.2452	0.926824	0.313399	1.57361	1.18873	0.695835	1.86907	0.886565	2.78389	0.79026	0.495838	0.400096	0.324756	1.74418	0.518616
AF4	2.35377	1.24372	1.46009	2.3669	0.256129	1.00044	1.27656	2.23333	2.4923	1.59649	0.878933	2.41852	0.667175	3.83659	0.464721	0.553413	0.834549	0.309609	0.901922	1.36813
AF3	0.817663	1.70766	1.06409	0.612113	0.602796	0.370165	0.973266	0.509327	0.431678	0.271461	0.771545	0.512276	0.428986	0.767038	1.22234	0.92938	1.22251	0.906991	1.03377	1.1902
F5	2.1615	1.14996	0.191928	1.38814	0.248753	0.843349	0.566453	1.70722	0.564386	2.06359	1.72916	0.588758	1.07331	0.696684	1.90319	0.515161	1.05332	0.590945	1.47641	0.718541
Fz	0.381061	1.34295	1.94569	0.889225	1.43835	0.257855	1.13416	2.52365	1.23588	1.63783	1.22029	0.367941	0.602305	0.944407	1.5746	0.764354	1.14224	0.360825	0.820817	0.987903
FC1	0.427313	1.76717	0.497015	0.563202	0.492592	0.781913	0.641203	0.769897	1.04442	0.694337	1.55873	0.731545	1.35384	1.18762	0.869146	2.0275	1.0808	0.674513	0.742482	1.30485
FC5	0.461392	1.83893	0.249227	1.0995	1.00844	0.564307	0.680496	0.411084	1.00729	0.816711	0.654391	0.823643	1.3062	1.28143	0.789384	0.695268	1.58144	0.919794	0.489754	0.806998
F6	2.01313	1.06201	2.16583	0.718647	0.422744	0.502336	0.787238	1.53184	0.692118	0.753071	0.897056	1.63963	1.20746	0.552539	0.791916	1.78925	0.877674	0.494277	0.304121	0.704561
FC2	2.025	0.71618	2.39569	0.894061	1.23588	1.179	1.01383	2.60216	1.064	0.772083	0.85955	0.338606	1.82673	0.79571	1.85482	0.79624	2.01609	1.60584	0.522775	1.47246
FC6	0.832385	1.04326	2.1215	1.26908	0.348909	1.99797	1.8216	1.65324	1.64483	2.36053	0.575976	1.07778	0.869698	0.524031	0.996316	1.31529	0.770881	1.13378	0.38025	0.934086
C4	2.6902	0.907923	1.41569	1.39034	1.04644	1.26343	2.52405	1.11637	2.62443	1.41202	0.649009	0.922152	0.495573	0.437008	1.25931	1.82414	0.671525	1.66948	0.372171	0.648334
Cz	0.904003	1.47305	0.597527	1.0553	1.10618	1.16641	0.607019	0.737995	0.823012	0.626357	1.75439	0.507856	0.694647	0.984223	1.45373	2.26061	0.994661	1.12363	0.33447	1.71569
C3	0.532155	1.15612	0.635467	1.00519	2.18115	0.70683	0.781304	0.259231	2.00943	0.848663	0.399069	1.22327	1.04746	1.17283	0.560965	1.70503	1.11634	0.747865	0.723221	1.16389
CP1	0.733772	1.22744	0.280846	0.637837	2.01316	1.80655	1.79666	0.470779	2.36628	0.772222	0.231111	0.534432	0.882956	0.910856	0.318009	1.37801	1.40711	1.40639	0.357857	0.84626
CP2	1.27085	1.07398	1.27696	0.656458	1.42212	1.12378	0.855814	0.529666	2.91536	0.605746	0.350893	0.964806	0.361934	0.319668	1.64183	2.2592	0.732749	2.02427	0.199607	0.553055
CP6	1.98993	3.54418	2.09595	1.652	1.69418	1.07449	0.919247	1.06058	1.96401	0.684255	0.720106	0.835827	1.60419	0.268596	2.44428	2.59273	0.770593	1.03191	0.330801	0.4977
P8	0.816038	2.5169	1.83356	1.57238	2.05039	1.96546	0.738393	0.696747	0.97554	0.524413	1.51151	1.55453	2.65322	0.26848	2.61058	2.0361	1.0351	0.981423	0.37539	0.277033
P4	0.878288	4.72182	0.860311	2.00703	1.73025	1.46731	0.597873	0.701106	2.16013	0.447974	0.722422	1.63964	0.93265	0.375091	2.66711	4.58874	0.715954	1.4881	0.422354	0.786349
Pz	1.03291	0.941755	0.24402	0.981622	1.20947	1.21911	1.11223	0.365031	2.65556	0.729235	0.307412	0.786124	1.41009	0.633419	1.582	1.72404	0.596511	1.78436	0.299737	0.874062
POz	0.452126	2.30628	1.20137	2.21867	2.61455	2.02098	1.89574	0.576918	1.99846	1.5585	0.42823	0.936638	1.88528	0.619972	2.25778	3.03444	1.44552	2.06789	0.441714	0.471363
PO4	0.649141	6.13913	0.914171	2.38613	1.47312	2.58356	0.775713	0.822854	1.54838	0.411531	0.769171	1.22009	1.8333	0.435131	2.52581	3.29456	0.863614	1.80094	0.43413	0.465156
PO8	1.04375	4.13568	1.11013	3.54945	1.22823	2.37228	1.45769	0.675122	1.33339	0.300969	0.567603	0.625902	2.21173	0.991697	2.35046	2.89164	1.76381	2.17873	0.509894	0.1262
O2	0.672228	0.342113	1.86697	5.06717	2.90338	4.2601	2.85214	1.18838	1.36937	2.3892	2.14904	1.53804	3.06195	2.04427	4.80591	4.36945	3.79972	2.30435	0.483083	1.67862
Oz	0.432938	5.72313	1.82525	5.4974	4.20709	3.90564	4.553	0.828647	1.55524	3.99495	1.62857	1.42166	2.72976	1.83621	5.23836	3.94202	3.5889	3.3011	0.769246	3.56863
O1	0.495123	3.01286	2.07872	2.80956	2.47028	2.29852	3.13761	0.650766	1.80322	3.95995	1.19919	1.17507	1.0332	0.852258	2.05237	2.39995	1.53794	1.84254	0.774659	3.21893
PO3	0.409887	1.25238	1.39227	1.31114	2.19835	1.21684	1.65058	1.04437	2.35078	2.46405	0.528629	0.740542	1.05224	0.699698	0.922121	1.30426	0.651676	1.22427	0.246298	1.14928
P3	0.543756	0.895494	1.04954	0.77294	2.05187	0.800132	1.17715	0.752128	2.45925	1.62062	0.476291	0.525575	1.01457	1.01315	0.20154	1.04444	0.619608	0.900221	0.388702	1.28419
CP5	0.431271	0.662626	0.982848	0.767452	1.56014	0.440715	1.43895	0.82079	1.8193	0.843816	1.17294	0.781444	0.929473	2.18263	0.503137	0.931699	0.936326	0.542353	0.830252	1.2888
P7	0.346401	0.921254	1.46001	0.495669	1.19261	0.30841	0.804338	0.982118	1.90584	1.10713	1.22208	0.272012	0.986905	0.797584	0.596181	0.391199	0.817845	0.477472	1.54299	1.44731
PO7	0.403766	1.03685	2.44142	0.970974	1.52304	0.890218	2.30547	1.7933	1.93548	2.3672	1.04668	0.226354	0.40334	0.576779	0.566261	0.744249	0.537087	0.824039	1.08932	1.20324
T7	0.390566	1.03456	0.206734	0.883364	3.61698	0.691822	0.5561	1.75061	2.45913	0.603727	0.617939	0.455417	0.591987	0.528856	1.20303	1.12065	1.08242	0.800188	1.0368	0.667501
T8	1.07994	1.07829	0.530281	1.71186	1.11414	0.575275	1.00661	0.495262	0.877373	1.50917	1.43348	1.57828	0.883571	1.75085	1.26218	0.38325	0.811862	0.804265	0.706534	1.21854

## Sheet: Sub4
Channel	Trial_ 1	Trial_ 2	Trial_ 3	Trial_ 4	Trial_ 5	Trial_ 6	Trial_ 7	Trial_ 8	Trial_ 9	Trial_10	Trial_11	Trial_12	Trial_13	Trial_14	Trial_15	Trial_16	Trial_17	Trial_18	Trial_19	Trial_20
Fp1	1.30494	0.821001	1.55597	1.28901	2.30606	0.991747	1.02353	0.660105	3.19686	1.16774	1.64387	2.36725	0.307351	2.1101	1.72966	2.5151	0.997953	0.45685	1.98774	2.43269
Fp2	0.928708	0.412056	1.7287	1.36293	2.41603	0.720889	1.7076	1.6339	2.79143	1.80902	1.21206	4.5891	0.70647	1.83249	2.33504	2.56911	1.32817	0.925233	2.2999	2.44399
AF4	1.32476	0.888099	1.19686	0.414027	2.38708	1.70387	1.51604	1.52	1.39876	2.09168	1.21385	3.38899	0.650367	1.11242	3.91254	1.63721	0.49988	2.9762	1.33935	2.79684
AF3	1.40919	1.07174	1.10387	1.24119	2.54485	0.859143	1.30139	2.13716	2.13153	0.264928	0.572835	1.46006	1.17757	0.896351	2.26475	1.19704	0.87704	0.491166	1.98492	2.79653
F5	0.57438	0.288242	1.49032	1.49296	2.23239	1.2445	1.22199	1.10575	4.02009	0.3701	2.12709	0.874338	0.548247	0.820356	0.873105	1.04104	0.892338	0.500106	1.7322	1.83805
Fz	0.907877	0.340997	1.62004	0.666158	1.75479	1.17207	2.20948	0.89115	1.28829	0.459448	0.91653	2.03016	0.370783	0.662119	2.30755	1.19596	0.783584	1.48168	0.499589	1.99745
FC1	1.27843	1.24079	1.27264	1.11811	0.454114	1.66929	0.695385	2.93349	2.04935	2.88872	1.53332	0.912228	0.292108	2.48928	0.913033	1.25459	2.09865	0.806758	0.421815	2.30175
FC5	0.687015	1.09957	1.35665	2.06824	1.40802	0.84504	1.94916	2.10278	4.64826	1.16914	3.50099	0.592119	0.655142	1.6651	0.807734	0.477228	0.943762	0.535724	1.008	2.29824
F6	1.41305	0.660785	2.8406	0.775629	2.19693	1.31307	1.2729	1.2699	1.03705	1.62521	0.600868	2.34724	1.17681	1.75528	2.50564	1.25908	0.492821	2.67411	2.53644	2.9648
FC2	1.67026	2.04135	1.95702	0.956665	1.0667	0.969334	0.705093	0.458429	0.411395	0.373912	1.16322	1.06182	0.74388	0.393308	0.665093	0.70747	0.611486	1.86129	0.963753	1.50685
FC6	1.23016	0.543706	2.1532	0.485762	1.96705	0.781058	0.909605	1.35627	1.06041	2.07874	0.515462	2.64834	1.1499	0.532878	1.35867	1.27759	0.846906	2.34414	1.52483	1.4248
C4	0.668501	1.2754	1.21885	0.461753	0.837928	0.352353	0.576201	1.98731	0.884669	0.239752	1.44903	0.737193	0.982842	0.672221	1.00979	0.630316	0.693669	2.35067	1.47332	1.83482
Cz	0.77139	2.95278	1.90373	1.08033	1.74106	2.00776	0.793457	0.787725	0.815015	1.90662	2.18074	1.83536	1.34665	0.404234	2.3948	0.957867	0.341424	0.777051	0.740786	2.01465
C3	1.69076	3.77006	1.94082	1.97093	1.31623	1.30354	1.80892	3.09502	3.99463	3.17488	3.13423	2.22864	1.96079	2.03555	2.5156	2.653	0.569966	1.19018	2.21105	4.14734
CP1	3.39973	6.13164	1.74279	4.53284	1.25613	1.9154	1.94673	4.6044	5.79727	6.10709	4.68569	2.99328	4.18337	2.19175	2.87449	5.58206	0.310214	1.70446	2.20951	5.34454
CP2	1.6577	3.94141	1.0464	0.857169	0.902374	0.513244	1.40612	1.02612	2.79904	1.44245	1.73548	2.65878	1.30178	0.935312	2.00919	1.53859	0.689545	0.941676	1.31768	2.01196
CP6	0.878983	2.17373	0.638459	0.379864	0.730582	0.430218	0.717534	1.32608	2.47771	0.262456	1.65145	0.699053	1.15423	0.55747	1.18715	1.55798	0.933925	2.61188	1.41137	2.74936
P8	1.41546	1.97397	1.42396	0.261258	0.772766	0.251092	0.477134	1.09657	4.49747	0.476054	2.50647	0.980673	2.75335	0.883556	0.832574	0.981426	1.70659	2.44252	1.5963	3.14399
P4	2.68801	4.45856	1.05866	0.582704	0.819691	0.444705	1.0204	2.31265	4.69712	1.34569	2.455	1.42924	3.15245	1.35689	2.60718	2.12804	0.75369	1.58154	1.2721	3.57191
Pz	4.46358	7.43111	1.65317	4.25746	1.27036	0.865973	3.63922	5.46085	6.77488	4.0749	4.94033	2.77168	5.75583	3.07111	4.11238	5.0708	0.613143	2.20641	3.34896	7.55002
POz	10.8454	11.02	4.39251	5.64386	2.35729	2.01346	5.83829	7.9064	12.7209	8.60719	10.1023	5.24111	10.5445	5.19494	4.86779	8.51294	1.73057	4.74238	6.33862	9.20995
PO4	6.85745	6.84928	2.94605	2.76135	1.29001	0.796066	3.51433	5.45514	9.32767	4.79622	4.95822	4.27172	7.08186	1.76042	6.11469	3.34458	1.12038	2.76898	2.47645	5.77408
PO8	4.7376	5.60871	1.98058	1.26304	0.540873	0.246055	1.62407	2.3791	6.87321	4.38188	3.99713	1.06412	4.69599	1.37358	3.26603	2.67984	1.46325	1.38483	0.968861	5.86352
O2	4.0933	5.64431	5.39481	4.35687	1.58845	0.810039	5.03687	6.60988	11.9735	6.33664	7.17647	3.63475	2.57272	5.90816	2.86913	7.81688	1.21175	1.8148	2.24063	5.90783
Oz	10.8143	10.6332	7.00601	5.5389	2.94505	2.73491	5.62237	8.47869	15.322	9.03321	8.8359	6.14605	2.53016	6.89847	4.77062	10.5175	1.62219	4.35086	5.89321	8.97636
O1	9.95179	13.1026	6.67037	6.87039	4.22223	1.95288	8.54952	9.91653	16.4943	10.8111	9.80278	5.9165	12.2406	10.3927	5.46276	11.5915	2.38456	5.40671	4.95598	10.8825
PO3	11.5842	13.1586	5.89146	6.43898	3.43237	2.38921	8.62389	10.1925	14.2748	13.0917	10.5336	5.22019	10.3083	8.0237	5.87712	11.5238	2.2305	5.76664	4.49723	10.6444
P3	7.79066	8.88304	2.65915	5.09453	2.16809	1.71061	6.46202	8.55516	10.6883	8.26199	9.00396	4.47063	8.19366	5.73601	3.22303	9.40585	1.10725	4.34624	4.11594	11.1111
CP5	3.96036	7.10011	2.75239	4.46038	1.15652	1.06968	3.61588	6.4823	7.0313	5.79685	7.9654	2.90507	4.86224	3.55378	3.17866	6.37361	1.32449	4.82363	2.70891	8.73336
P7	6.41519	8.20377	4.18831	4.20119	2.30374	0.72417	3.80807	6.12334	8.3819	7.45942	6.02539	1.95359	4.64508	4.10962	3.32298	6.26021	1.8914	4.71147	2.04976	6.67361
PO7	10.3016	13.737	5.23966	4.24743	3.09171	1.15223	5.6901	7.80918	13.5374	9.85495	6.4318	3.26219	8.15328	7.38631	4.03173	9.69232	2.35315	4.80169	3.75435	9.20376
T7	1.95096	1.9148	1.32314	3.26342	2.12653	1.02126	1.32397	2.91135	5.09634	1.75451	3.79469	1.13796	1.71009	2.18481	2.35814	3.91537	0.919676	1.98942	2.72435	6.56557
T8	0.81454	0.809889	2.10444	0.627154	1.45861	0.581823	0.975468	1.20176	2.20304	1.02561	0.60445	1.90836	1.76727	1.06937	0.919827	1.43658	0.804046	2.86377	0.882935	1.75012

## Sheet: Sub5
Channel	Trial_ 1	Trial_ 2	Trial_ 3	Trial_ 4	Trial_ 5	Trial_ 6	Trial_ 7	Trial_ 8	Trial_ 9	Trial_10	Trial_11	Trial_12	Trial_13	Trial_14	Trial_15	Trial_16	Trial_17	Trial_18	Trial_19	Trial_20
Fp1	0.41691	2.38945	0.617381	0.389568	0.768902	1.95985	0.758771	0.307502	0.655373	0.323949	2.06753	0.926269	1.03234	0.902619	0.595426	0.881523	1.14613	2.28836	0.674163	0.572623
Fp2	1.35159	1.08317	1.70926	0.483509	0.849261	0.87671	0.912281	0.499369	0.504451	1.1503	1.61824	0.393285	1.02614	1.3271	3.19226	0.985373	2.08179	1.74067	1.06323	0.912368
AF4	0.225337	0.714038	1.35526	0.76379	0.659544	1.22332	0.607898	0.494868	1.22926	1.19627	0.92095	0.433128	0.957811	1.17783	1.01141	2.28104	0.810328	1.85583	1.5134	1.18163
AF3	0.453831	0.929272	0.625168	0.458629	1.08566	1.61994	0.552876	1.80121	2.66764	0.674465	1.22356	1.33671	1.0476	0.787226	0.779393	0.620755	0.68539	0.544804	1.22633	1.85537
F5	0.965335	0.582807	1.1419	2.56093	0.943325	0.350835	0.496621	0.433336	0.585966	1.72366	0.875825	1.7197	0.774831	1.03431	2.29296	2.33588	0.670014	2.74199	0.87992	0.383052
Fz	0.389259	0.570565	0.805018	0.806761	2.4267	0.923206	0.740426	0.784724	1.14455	1.13093	1.31718	0.537722	1.77971	0.439776	0.54702	0.509234	0.617909	0.553972	1.46271	1.09445
FC1	0.48353	1.23804	0.391988	1.27352	0.902162	0.546147	0.409516	0.601093	0.912326	2.50846	0.212469	0.600988	0.695	2.20409	1.35167	1.81491	0.337396	2.026	0.375644	0.508921
FC5	0.408374	0.968428	0.717793	0.635718	2.23528	0.633191	0.348073	1.17663	0.67179	1.40757	0.394219	1.00804	0.759035	2.07965	2.09512	1.95355	0.231798	1.7126	0.285029	1.05377
F6	0.559027	1.5225	1.0424	1.10773	1.49186	0.634309	1.70761	0.644756	1.63542	0.912759	0.899194	0.855545	0.441987	1.43383	0.725098	2.09734	0.645092	0.0869982	0.555383	0.633195
FC2	0.247666	1.27216	0.728899	0.718701	0.904695	1.00392	1.4122	2.39773	0.555892	0.865545	1.34432	1.74542	0.991242	0.643642	1.96539	1.64365	1.0436	0.553586	0.632413	0.618143
FC6	1.20826	1.64793	0.455488	1.00492	1.05508	1.24951	1.03638	0.741899	0.710116	1.53326	1.44488	1.3649	1.15262	0.353803	0.392283	0.790208	1.66159	0.760161	1.01311	0.75578
C4	1.12278	1.01632	0.952365	0.474992	1.9214	0.599046	0.758296	1.86411	0.795145	1.81122	0.962182	2.33569	1.01572	0.253908	1.38282	0.904731	1.25582	0.275643	1.24016	0.651887
Cz	1.00583	0.732154	1.25239	1.49751	2.50548	0.833594	1.64641	1.53399	0.768957	1.89567	2.11754	0.751383	1.02423	1.00092	1.40105	1.94189	0.560912	1.08921	0.635598	1.86391
C3	0.692206	0.75511	0.365179	1.29017	2.51112	0.45873	0.609857	0.862701	0.691691	1.29369	0.792852	0.251775	1.38154	0.629229	0.785595	1.09764	0.77857	0.720766	0.226405	0.613541
CP1	0.658011	0.455806	0.57857	1.6969	2.91844	2.0127	1.00605	1.39056	1.24621	0.891632	0.779986	0.72728	0.732221	0.924127	0.821627	0.33015	0.906473	1.1163	0.340762	0.384771
CP2	1.21896	1.56881	1.19705	1.30132	1.93258	1.11917	0.847655	1.52786	0.831311	2.81781	1.22426	3.00548	0.941479	1.01619	2.59042	2.79635	1.47212	1.13044	0.65044	1.03186
CP6	1.02541	1.43118	1.1632	0.693381	1.90366	0.698551	0.587655	1.20695	0.388175	2.1107	1.96567	2.69565	1.19099	0.807457	2.81284	1.03529	1.85774	1.42045	1.49722	1.15134
P8	0.5849	1.925	0.887602	0.401118	1.41506	1.78251	0.539178	1.03085	1.56879	1.97569	0.405444	0.759625	0.760673	0.848616	1.47364	0.700931	0.537861	1.69039	0.773294	0.989219
P4	1.928	1.59393	0.870422	0.667521	2.58869	1.03147	1.04227	1.33755	0.968151	3.1979	2.17675	3.52311	1.37949	1.00728	2.85522	0.884103	1.67449	1.18507	0.51596	1.24904
Pz	2.05924	0.771774	1.15762	1.32098	1.99577	2.11349	1.14332	0.918023	0.926499	2.10267	0.863037	2.08822	1.03424	1.1835	1.53933	1.52981	1.06013	1.11311	0.444592	0.685087
POz	3.17794	1.65519	0.826421	1.52804	1.738	1.92805	0.606862	1.12577	1.23483	2.76863	0.855242	1.65913	1.07811	1.20125	1.71119	1.49184	0.804483	1.27687	0.427029	0.984624
PO4	1.33128	1.86052	0.986779	0.771063	2.96514	1.35312	1.30799	1.38374	1.27437	2.5519	1.49669	2.44261	1.26817	1.53604	2.06564	0.637013	1.53303	1.04336	0.223369	0.670101
PO8	0.924169	1.3742	0.965998	0.30584	0.563796	1.15613	0.979856	1.05477	0.629842	1.62378	1.58574	1.46329	3.74187	0.591359	1.0593	2.99266	1.17941	0.824844	0.590359	0.733313
O2	1.51713	0.882942	1.08663	0.700136	0.833657	0.536171	0.605985	1.10579	1.17728	2.2528	1.00159	1.53739	2.28429	1.08714	1.36345	2.03988	0.738974	1.2457	0.885795	0.997889
Oz	4.5113	2.16785	1.13738	1.787	1.67153	2.17239	1.21517	1.61787	0.840932	1.8297	1.04947	2.05249	1.64076	1.75846	1.77735	2.88387	0.509113	2.17176	1.54766	0.942866
O1	2.72298	2.02545	0.731311	2.12986	1.28914	2.04768	1.07568	0.994988	0.929747	1.27008	1.40477	1.83056	1.95582	1.47026	1.74194	3.73623	0.683708	2.14602	1.03759	0.9036
PO3	3.79313	0.934631	0.855721	1.39505	2.29507	2.27867	0.495446	0.446792	1.14604	2.29682	0.611952	1.88	1.15233	1.21867	1.81839	1.94678	0.531258	1.19535	0.559457	0.805295
P3	1.4547	0.242354	0.558225	1.61076	3.03877	1.64305	1.13251	0.70986	1.45919	1.45816	0.397868	1.12043	0.977792	1.54798	1.12378	1.75257	0.686189	1.22934	0.400657	0.653947
CP5	1.23308	0.465	0.448749	1.43978	2.96525	1.72517	1.30707	1.06377	1.1932	0.886689	0.80623	0.775672	0.958388	1.16491	1.16692	1.41866	0.879505	1.19191	0.332733	0.430771
P7	1.72671	1.29274	1.13053	2.34491	1.21678	1.60353	0.648512	0.724816	0.782925	1.52499	0.837055	1.99708	1.14753	1.68175	1.69632	1.87442	0.487053	1.613	0.494281	0.589914
PO7	1.77124	1.14759	1.1739	1.87882	1.14138	1.92325	0.716089	1.00363	0.867136	0.954875	0.470435	2.20865	1.62777	0.974451	2.24238	2.42663	0.768071	1.64665	0.436751	0.767195
T7	1.71547	0.828481	0.986692	0.571033	1.44722	1.11388	0.510298	0.915888	0.855413	2.0284	1.08046	0.57119	1.94505	2.31287	4.07209	1.56449	0.586732	1.41383	0.958113	0.908736
T8	0.517395	0.568416	0.798537	0.438528	0.937671	0.589247	0.71374	1.08831	0.96	1.13764	1.13798	0.762439	0.995809	1.8354	0.548394	1.06482	1.25696	0.433767	1.72758	0.794467

## Sheet: Sub6
Channel	Trial_ 1	Trial_ 2	Trial_ 3	Trial_ 4	Trial_ 5	Trial_ 6	Trial_ 7	Trial_ 8	Trial_ 9	Trial_10	Trial_11	Trial_12	Trial_13	Trial_14	Trial_15	Trial_16	Trial_17	Trial_18	Trial_19	Trial_20
Fp1	0.767631	1.14845	0.273078	0.397289	0.652335	0.714806	0.863596	1.48697	1.24873	1.3888	0.526993	0.608902	2.01503	3.87924	1.11886	0.38585	1.01727	0.333663	0.675376	0.614589
Fp2	0.669272	0.537088	1.28391	0.564964	1.82936	0.523868	1.97572	1.31235	0.663251	0.879627	1.05965	0.353827	1.67721	1.53538	1.15065	1.55922	0.705352	0.811996	0.565596	0.295943
AF4	0.440931	0.480725	0.802163	0.434703	1.99513	0.856778	0.951193	0.440184	0.384662	1.44409	1.89063	0.388887	1.63934	2.28213	1.53983	1.18235	0.967414	0.482765	0.706764	1.02223
AF3	1.23928	0.892278	0.454846	1.48338	1.12044	0.40372	1.93477	1.36661	1.1774	2.79496	0.671346	1.0655	0.785376	0.475494	0.617154	3.7526	0.378957	0.406912	0.847823	1.67208
F5	0.668936	1.50694	1.42513	0.653176	0.277795	0.578257	2.04935	1.44362	0.553341	1.41721	0.324251	0.61025	1.30019	1.7816	0.594772	1.3039	0.755643	0.484035	0.731646	0.747447
Fz	0.757798	0.83845	0.723863	1.18794	0.628025	0.267033	1.07703	1.35772	0.781241	1.0696	0.635269	0.163922	1.12172	0.763242	0.795951	0.801185	1.01539	0.580308	0.48996	0.165893
FC1	3.5256	1.14302	0.595154	1.55759	0.596163	0.602934	1.1276	0.379777	1.02829	3.26389	1.53495	0.430798	0.733121	1.51981	0.989904	0.62633	0.728999	0.617776	1.44977	0.715228
FC5	1.48744	0.559419	1.35331	1.05167	1.01131	0.807886	1.3651	1.5954	0.805788	1.58937	0.678562	1.53603	0.717229	1.52797	1.38168	1.81184	0.32633	0.298286	1.80698	0.443081
F6	0.377958	1.27476	1.8217	1.12052	1.56634	0.845479	1.19309	0.993208	0.308938	2.10177	0.80104	0.451921	2.02003	0.626538	0.826838	2.04729	0.511397	0.364945	1.12282	0.298757
FC2	0.591263	3.55853	0.701664	1.70865	0.67292	1.13551	0.443869	1.471	0.500214	1.80025	1.01633	1.53919	1.64433	0.215226	1.67577	0.337259	0.976545	1.03915	1.75453	0.771095
FC6	1.85813	0.777581	1.3023	1.49708	0.411562	1.76035	1.33774	1.21095	1.1145	2.46779	1.48061	1.22653	0.635612	0.165226	0.729365	1.72841	0.397208	0.36106	1.31902	0.63993
C4	0.522974	2.03318	0.920749	2.28216	1.4051	1.60344	0.63998	1.17275	0.924868	3.98602	1.99854	0.240229	1.23792	0.285557	0.788697	0.854761	0.759802	0.704257	1.49872	1.03307
Cz	0.855668	1.62054	0.582003	0.873678	1.60894	0.680426	2.07693	2.24118	0.444657	1.58409	1.38459	0.55746	1.20676	1.32305	1.33526	1.26778	1.01046	0.668838	0.905405	0.714997
C3	2.1657	1.02247	2.19756	0.608666	0.581634	0.605987	1.50179	1.21812	0.876931	1.48823	0.754053	0.206985	1.23342	0.664655	0.868148	1.45277	0.750423	0.391063	0.632437	0.570832
CP1	1.71034	1.33315	0.907103	0.364831	0.402334	0.752292	0.917359	1.59257	0.493157	1.73646	0.639538	0.366075	1.1179	1.03991	1.52731	1.44898	0.705552	0.742946	0.871042	1.1048
CP2	1.15882	1.50196	0.574781	0.385938	2.10225	0.891187	0.811101	2.02174	0.316031	1.74738	1.29516	0.399865	0.88276	0.420282	2.17743	0.946382	1.09427	1.51072	1.73964	1.05049
CP6	1.58211	1.68102	0.675865	0.509232	1.23102	1.17124	0.591055	2.24128	1.2239	2.22619	1.96727	0.404793	0.69094	0.105484	1.10175	0.895379	0.963954	1.55711	1.81651	0.950719
P8	1.40272	0.819638	0.729567	0.874759	0.926441	0.612082	0.676278	1.64275	1.05461	1.77384	2.6213	0.850694	0.948149	0.36888	0.961324	1.49284	1.51938	0.982513	1.59507	0.937659
P4	3.1341	1.82291	0.574776	0.843187	1.80453	0.840863	1.08297	2.0265	0.697916	1.93213	1.46893	0.383873	0.82287	0.408558	2.22833	1.13118	0.990386	1.96768	1.26243	0.908382
Pz	2.74056	1.24745	0.631425	0.230063	1.61424	0.916431	0.766097	2.36683	0.528638	2.15747	0.441239	0.334758	1.07079	1.07822	2.15113	1.13021	1.1481	1.41687	1.2376	0.991311
POz	3.71649	1.3457	0.877428	0.283359	2.07643	1.80831	0.544158	2.2893	0.726299	1.9417	0.84774	0.777351	2.0967	1.85638	1.3067	1.15981	0.824051	1.91372	0.852401	0.802709
PO4	4.70391	1.17448	0.586252	0.60813	2.03371	1.25385	1.7429	1.86358	0.676543	1.73888	1.2663	0.721857	1.29787	1.01167	1.89657	1.27685	1.5183	2.12977	1.05199	1.00938
PO8	2.11041	1.26496	0.638927	0.750615	1.05088	0.997987	2.10525	1.55562	0.817239	1.06504	2.30898	0.789162	1.43956	0.658881	2.0045	0.619997	1.96441	1.24984	1.21462	1.22448
O2	4.36305	0.611917	0.587961	0.67591	1.01386	1.31321	3.30729	1.487	0.795147	0.920953	2.56064	1.09962	1.21827	1.46211	1.67097	0.867097	1.48893	0.905367	0.802435	1.35644
Oz	3.3554	0.67545	0.81581	0.534499	1.94478	1.35458	1.03555	1.97898	0.96095	1.92741	1.15698	1.38819	1.59424	1.90264	0.920731	0.914642	0.548288	1.60567	0.974249	0.840436
O1	1.9184	1.71105	1.36947	0.413036	1.49532	1.82257	0.803045	2.51029	1.20929	1.63368	1.10488	0.710798	2.09018	2.45135	0.664498	0.837078	0.569342	1.31786	1.42915	0.723595
PO3	5.10272	2.72501	1.06191	0.305739	1.48896	1.60425	0.472931	2.89445	0.850615	1.46153	0.430609	0.696192	2.12482	2.35249	1.01243	1.08744	0.894464	1.36824	0.80922	0.721207
P3	2.80141	1.71307	0.991401	0.321311	1.31443	1.0523	0.563864	2.73586	0.848213	0.880953	0.502305	0.32979	1.71803	1.73555	1.07574	1.19177	1.51903	1.35366	0.623524	1.1144
CP5	0.345083	2.43325	0.994584	0.408137	1.64357	0.77493	0.852704	1.76379	1.75336	0.915795	0.40033	0.62291	1.22104	1.90194	0.547198	1.2139	0.314392	1.34448	0.450228	0.370399
P7	0.85186	2.00576	1.0985	0.304831	1.14492	0.470953	1.08566	1.04301	2.59153	2.36455	0.495728	0.405165	0.903695	0.997601	0.753548	1.18767	0.869433	0.453223	0.330592	1.48458
PO7	3.56446	4.08649	1.13725	0.439928	1.21691	1.32225	0.99275	2.51453	1.72737	1.34042	0.895551	0.661003	2.41661	2.02712	0.736509	0.956306	0.559169	1.02507	0.955474	0.778778
T7	0.533774	1.74474	0.300162	0.183512	1.17146	0.421081	0.932095	1.00194	1.35679	0.842173	0.355047	1.00505	1.30695	1.77634	1.28597	1.04771	0.467676	1.79861	0.553216	2.17705
T8	0.531784	1.40272	0.628487	0.882609	0.816621	0.796798	0.322298	2.66714	1.5464	1.20353	1.54159	0.523562	1.43976	0.555389	1.20819	1.55137	0.920638	1.3581	1.91159	0.952862

## Sheet: Sub7
Channel	Trial_ 1	Trial_ 2	Trial_ 3	Trial_ 4	Trial_ 5	Trial_ 6	Trial_ 7	Trial_ 8	Trial_ 9	Trial_10	Trial_11	Trial_12	Trial_13	Trial_14	Trial_15	Trial_16	Trial_17	Trial_18	Trial_19	Trial_20
Fp1	0.779681	0.495748	0.714037	0.868308	0.879063	1.03163	0.512473	1.36483	0.407145	0.18034	0.431409	0.622394	1.2067	2.12163	0.681612	1.43474	3.13446	0.91024	1.68301	0.91238
Fp2	1.06452	0.666976	0.43654	1.04156	1.52528	2.39598	1.03277	1.38998	0.546007	0.17795	1.42241	0.741976	1.22553	3.30159	0.352138	0.551644	2.5193	0.780282	1.53771	0.582942
AF4	0.907934	0.369455	0.719068	0.331244	1.32163	2.57557	1.27128	0.98757	0.557881	0.391367	2.27376	0.36544	0.762646	1.4366	0.305551	0.672465	1.80322	0.486914	1.74406	0.699348
AF3	0.846442	1.11044	0.573892	0.885759	0.79891	0.777261	0.785305	1.51983	0.776572	0.334599	0.372774	0.989563	2.33763	2.71578	0.8356	1.45301	2.52554	1.41405	1.73524	0.61095
F5	1.40766	0.837917	0.996924	0.591908	1.15885	1.26015	1.11841	0.881865	1.01666	0.29145	0.514439	1.33263	2.57029	1.68518	0.952237	2.02781	1.31219	0.497272	1.33916	0.968934
Fz	1.11266	0.986581	0.612561	0.516945	2.02355	1.28493	1.05954	1.81674	0.284783	0.77326	1.27972	0.942963	0.659495	1.20114	0.396196	0.995216	1.6005	0.390366	1.27529	0.681323
FC1	0.440545	3.64132	0.41968	0.667236	0.283978	0.517936	0.454463	0.704402	1.22779	0.634252	0.711237	0.578841	0.427963	1.44346	0.629397	2.49044	1.2494	0.459364	0.941405	0.972397
FC5	1.04217	1.52207	0.429273	0.449495	0.82082	1.0183	0.494857	0.747332	1.55975	0.654802	0.885576	1.20579	1.536	2.85611	1.4455	1.83988	1.3977	0.293238	1.94142	1.08468
F6	0.700376	0.940963	1.23996	0.485197	0.392712	1.73089	0.819681	0.696931	0.549342	0.584678	2.55511	0.243397	2.76621	1.73164	1.1051	0.659082	1.16751	1.67802	0.33555	0.538165
FC2	0.776802	0.823584	2.12262	0.55848	1.26584	1.50623	0.464467	0.8735	1.03232	2.01067	1.12773	0.455187	1.26558	0.359083	0.964232	1.94065	1.2839	0.914591	1.11701	0.765944
FC6	1.19769	1.04203	1.89121	1.69835	1.54521	2.18213	1.11671	1.21888	2.98298	0.483018	1.48428	1.12102	1.02514	0.196139	1.17473	0.279064	0.674872	1.34243	1.27039	0.506534
C4	1.4737	0.5567	1.87735	1.49786	1.91259	2.644	1.31093	0.716053	2.19307	1.06108	0.857429	0.90926	2.20899	0.440434	1.90061	0.344426	0.527422	2.81173	2.03645	1.25745
Cz	0.41592	1.02706	0.739977	1.42321	0.912759	1.49782	0.75916	0.477289	0.845383	1.14675	1.35569	0.704563	1.05648	0.591539	0.755047	0.775797	0.365962	0.732596	1.12387	2.20009
C3	0.677484	0.945484	0.900761	1.01455	1.46758	1.42039	0.746693	0.906998	0.867081	0.935783	0.847633	1.28362	0.992929	1.90484	0.947984	2.07565	0.667598	0.477787	1.63504	2.48877
CP1	0.537991	0.714065	0.346214	1.70329	0.301542	0.973128	0.752005	0.269544	0.572543	2.33639	1.41619	0.844454	0.760623	1.67704	1.42803	1.01834	0.501752	0.485506	2.01078	1.68182
CP2	0.912003	0.685302	0.790514	1.83619	0.765024	1.3793	1.06324	0.451236	1.70037	0.780487	0.962233	1.31032	1.4262	2.01531	0.764495	0.357571	0.455474	0.935015	2.30242	1.67295
CP6	1.35369	1.24322	2.47579	2.37056	1.85799	2.66009	2.08292	0.710325	3.27501	1.15718	1.25607	1.41808	1.89255	1.00482	1.17979	0.462848	0.965776	1.29938	2.13408	1.44414
P8	1.27169	1.18889	3.49845	1.98638	1.36414	1.64746	3.45273	1.14911	2.4517	1.06621	2.094	2.20337	1.7617	0.418968	0.484299	0.394379	1.51828	0.811716	2.13477	3.09281
P4	1.2307	1.09514	0.678075	3.30438	0.709594	3.11679	3.58438	0.413351	4.62094	1.81587	1.6991	1.16284	1.45816	1.42312	0.690578	0.411256	1.22506	0.72421	2.08889	4.29782
Pz	0.287095	0.353227	0.47939	1.57696	0.894983	1.21836	1.71001	0.217358	0.688709	2.42565	1.30249	0.5423	1.87784	2.50802	0.989493	0.622211	0.469237	0.917998	3.4485	2.87193
POz	0.831116	1.27697	1.26462	1.2226	0.90349	1.21461	2.86385	0.483445	1.56704	1.19964	1.97353	0.975862	1.51687	1.93159	2.25374	1.18595	0.575436	1.33298	5.92689	5.04455
PO4	1.38644	1.39339	1.42923	3.65351	1.99211	2.09205	4.82402	0.484011	3.2825	1.68914	2.15676	0.889782	1.32298	2.81227	0.735366	0.95391	0.657645	0.579161	4.36498	5.4493
PO8	1.87804	1.29341	1.90705	3.26991	1.5509	2.74206	4.5627	0.762897	3.48798	1.27856	2.49122	1.59212	1.03806	1.98533	0.761448	1.41982	1.16405	0.281561	3.16859	5.46644
O2	1.73518	1.66349	2.03453	3.25471	1.54555	1.2942	4.1276	0.454459	2.71608	0.784057	1.36412	1.34034	1.03438	2.89014	2.18768	1.12101	0.915494	0.289722	4.96833	7.10187
Oz	0.762502	0.986156	2.21013	1.29892	1.03757	0.930233	3.33767	0.635942	1.27176	0.603703	1.71048	1.46118	1.42088	3.32386	2.39489	1.5455	0.826386	0.905099	5.69292	4.89795
O1	0.896904	1.03486	1.94744	0.913169	1.22545	1.19692	2.65744	0.817324	1.49994	0.696567	2.04639	1.85444	1.18505	4.4523	3.24385	2.10416	0.628018	1.33241	6.67224	5.29945
PO3	0.939542	1.09486	1.69435	1.26073	0.795605	1.38521	4.20034	0.385323	1.98714	1.49417	1.54628	0.663912	1.4703	3.50165	2.74831	2.3916	0.58024	1.12197	5.39077	5.84819
P3	1.0542	0.771284	0.805065	0.949379	0.983805	1.24684	1.40829	0.346382	2.07563	2.05784	0.95165	0.569237	0.775547	2.19968	1.5327	1.37041	0.552327	0.70116	4.33786	4.33944
CP5	0.756684	0.332892	0.556533	0.521429	0.583539	1.22505	0.742043	0.956874	1.18769	1.98257	0.977886	0.938318	1.0893	1.33815	1.32466	2.13958	0.403617	0.249464	2.29541	2.44578
P7	0.860381	0.668313	1.24388	0.399612	0.903639	1.54115	1.89122	0.582875	3.06209	2.24332	1.20489	0.736985	0.987248	2.07221	2.01271	1.33434	0.265191	0.464108	3.09357	3.71865
PO7	0.782064	1.21182	1.74113	0.83814	1.11755	1.95565	3.17073	0.521558	3.02623	1.09314	1.89519	0.711493	0.879408	4.64355	4.33047	2.1958	0.617649	0.780866	5.40387	6.10513
T7	1.2711	0.526831	0.44701	1.22956	1.70774	1.43724	0.786405	0.647666	1.58022	0.348184	0.844159	0.610918	1.03899	1.34531	1.3997	1.14933	0.937811	0.442586	1.61292	0.735621
T8	0.951647	1.17163	2.45535	2.22241	2.004	1.93264	1.75481	1.27524	1.41817	1.81689	2.74362	2.24469	0.616107	0.541376	0.770589	0.458364	1.11646	0.906046	0.942122	1.0325

## Sheet: Sub8
Channel	Trial_ 1	Trial_ 2	Trial_ 3	Trial_ 4	Trial_ 5	Trial_ 6	Trial_ 7	Trial_ 8	Trial_ 9	Trial_10	Trial_11	Trial_12	Trial_13	Trial_14	Trial_15	Trial_16	Trial_17	Trial_18	Trial_19	Trial_20
Fp1	1.66687	0.883701	0.811397	0.663869	0.731514	0.653999	1.47856	0.360339	0.22813	1.89512	0.633063	0.934258	0.764964	0.46276	0.94597	0.785139	0.658377	0.687388	0.732616	1.8426
Fp2	0.581038	2.82829	1.0002	1.83834	0.527063	0.73669	0.958128	0.376126	0.437906	1.23541	1.10635	0.397979	0.612203	0.717179	0.354488	0.839253	0.921205	0.382606	0.696422	2.02794
AF4	0.43204	0.679035	1.26003	0.578159	0.793414	1.24827	1.33388	0.781015	0.641743	1.76334	1.44968	1.23293	0.904992	0.853924	0.406422	0.712212	0.889214	0.443884	1.24333	2.37394
AF3	0.610645	0.764401	0.847372	0.505843	0.284299	0.316401	1.31649	0.766635	0.41766	1.72767	0.287635	0.508307	0.583886	1.11039	0.734031	0.887886	0.34949	1.02781	1.11892	1.44296
F5	1.23718	1.81973	1.0273	0.664573	0.50672	1.0623	1.79772	0.902479	1.63869	1.93322	0.672514	0.683383	0.778899	0.894397	1.34596	0.627274	0.634289	1.1806	1.01059	1.25992
Fz	0.923045	1.4696	0.609391	0.608063	0.669081	1.90061	1.00169	1.18598	1.08221	0.876918	0.419091	0.831184	1.58223	3.03514	0.609402	1.30789	0.321189	0.719904	0.981412	1.14422
FC1	0.668061	0.506756	0.977916	0.343634	2.3504	0.734136	1.23197	0.265515	1.3042	1.14462	1.35206	0.533385	0.896787	1.32812	0.365208	0.330861	1.00153	1.12763	1.09397	0.799877
FC5	0.277791	2.18593	0.796174	0.958272	1.26583	0.454323	1.37059	1.49233	1.70115	1.14613	0.156797	0.611958	0.67854	1.67752	1.37087	0.834213	0.588612	1.44352	1.65138	1.29923
F6	0.827863	0.996801	0.791087	0.719762	0.692677	0.927216	0.73144	0.604683	1.62229	1.5605	0.647612	1.28013	2.5811	1.0814	0.783311	1.11154	0.629661	0.527356	0.502275	1.90517
FC2	0.389186	1.57035	1.44984	1.3667	1.0865	0.837508	0.788735	0.535533	2.30017	2.26877	0.814137	2.7093	0.723859	2.39547	0.389976	0.729358	1.69344	1.20828	0.96763	2.19568
FC6	1.07789	0.972183	1.04993	0.851605	0.51554	0.817659	0.596312	0.730278	2.20507	1.59115	0.714763	1.32798	1.01173	1.50408	0.69284	1.42404	1.80196	0.596516	1.32381	1.35521
C4	1.73796	1.63679	0.833433	1.83104	1.19798	1.15441	0.802258	1.08499	2.58357	1.36072	0.637698	0.743458	0.658336	1.28898	0.646053	0.861426	0.320354	0.980094	1.07114	1.86829
Cz	1.63541	2.26103	1.09423	1.98999	0.846706	4.09519	0.243206	1.39222	0.889887	0.475804	0.386057	1.23006	0.327351	0.646382	1.26307	0.932749	0.66475	1.63442	3.41451	1.50801
C3	0.552583	1.18308	0.747277	2.16566	1.90646	1.35682	1.87789	0.694601	1.66575	0.771607	1.26548	0.925699	0.78648	0.417383	0.7623	1.31763	0.922394	0.629187	1.35936	0.815619
CP1	1.10462	0.696557	1.59109	1.51901	0.290464	1.58009	1.40289	0.521722	3.12837	0.824079	1.01847	0.950221	0.418404	0.538578	1.15627	1.28264	0.914907	0.952798	1.23146	1.78202
CP2	1.54337	1.52941	0.588783	2.20758	0.757876	1.44418	0.60381	1.79865	0.533569	1.98174	0.456808	0.511675	0.464005	0.837853	0.882907	1.36468	0.55913	0.448019	2.34151	2.29134
CP6	1.35067	1.25494	1.38592	0.832726	0.415168	0.670006	0.728328	1.28771	0.677839	0.81618	0.683034	0.701264	0.269186	1.05623	0.370546	1.88947	0.805448	0.388299	0.72291	2.42068
P8	2.16535	2.30146	0.905653	1.65359	0.526648	1.38353	1.15339	1.80277	1.54542	1.05922	1.08097	0.988442	0.780055	1.32336	0.701971	3.00729	1.19466	1.23395	0.932782	3.20691
P4	1.75749	1.55037	0.40645	1.45108	0.173641	1.69926	0.682859	1.20513	1.71062	1.40593	0.448822	0.40433	0.290391	0.552702	0.72571	1.94821	0.856667	0.867301	1.43802	2.98962
Pz	1.97408	1.89492	0.815193	1.74325	0.123661	1.28534	1.17625	2.24177	2.22021	1.65226	0.436768	0.895897	0.208864	0.412654	0.578541	2.01871	0.876635	0.430536	1.81565	2.04102
POz	3.02166	2.09416	1.2388	2.2497	0.237175	1.77431	1.75936	1.69495	1.28505	2.27054	0.813712	0.911271	0.425283	0.43852	0.915276	2.25513	1.27597	1.04443	0.99334	2.35089
PO4	1.67995	1.10699	0.795657	1.80806	0.219471	1.72741	0.790199	1.45588	1.64142	2.59304	0.513198	1.27566	0.502712	0.485957	1.41622	2.7706	0.801084	1.72703	0.959197	2.72707
PO8	2.12258	1.598	0.813376	1.23331	0.246941	1.71254	1.51863	1.61037	1.63514	1.7666	1.30046	1.63116	0.500609	1.00118	1.36438	2.60233	0.748472	1.56256	0.984847	2.55367
O2	2.05965	1.03396	0.623063	1.39553	0.263848	1.75006	2.58944	1.77792	1.52699	2.15375	2.22463	1.54698	0.659845	0.904738	1.39305	2.77098	0.970131	1.80195	0.407227	3.09753
Oz	2.55843	1.51141	1.33073	1.7218	0.418959	2.10101	3.8448	1.37816	1.65807	2.14684	3.42524	1.39931	0.509477	0.722648	1.50339	2.64276	0.902468	1.96244	0.552983	2.45722
O1	1.29472	1.82657	4.04775	2.60552	1.0928	2.64948	3.69189	2.31939	2.06818	3.14437	3.37237	2.06678	0.915501	0.821092	2.34801	3.45424	1.14071	3.47428	0.828089	1.54581
PO3	1.43713	1.60099	5.20036	2.88541	1.31626	2.6819	5.49783	2.11922	2.26196	3.89593	3.649	2.46012	0.973623	1.0192	2.25132	4.06959	0.766915	4.34207	0.564792	1.67259
P3	1.09193	1.10567	3.17597	1.54212	0.564845	2.04705	2.0398	1.43295	2.56155	3.06098	2.77573	1.5872	0.760129	0.661129	1.53201	2.77558	1.00172	3.21171	0.658966	1.46937
CP5	0.377667	1.5599	2.17676	2.24661	0.41743	0.84561	1.79486	1.37856	2.97205	1.63928	1.6537	1.65564	0.92608	0.702066	1.30248	3.84868	0.640431	0.953644	1.25989	1.6686
P7	0.999437	1.21691	4.33051	2.90338	1.19057	1.97453	3.54782	2.32188	3.66082	2.19772	2.32486	1.90717	1.07727	1.29244	1.78801	3.31983	0.90797	3.661	0.72619	2.99412
PO7	1.36872	1.86727	4.26252	2.7184	1.33334	2.60785	5.72128	2.44992	2.71177	3.05096	3.71826	2.12858	1.21669	1.27376	2.16206	4.11951	0.756185	4.75727	1.26131	1.88027
T7	0.481935	2.16006	1.22912	1.00239	0.648636	1.56665	1.0459	1.07409	1.51526	0.662803	0.681988	0.794393	0.634924	0.466412	0.82833	2.72674	0.881794	0.523082	0.77207	2.12256
T8	1.08479	2.24286	0.651299	1.13371	0.941944	0.903057	0.832025	0.589245	2.12927	0.937911	0.823117	0.423329	0.496048	1.59962	0.804561	2.1059	2.21868	1.04162	0.900732	1.07622

## Sheet: Sub9
Channel	Trial_ 1	Trial_ 2	Trial_ 3	Trial_ 4	Trial_ 5	Trial_ 6	Trial_ 7	Trial_ 8	Trial_ 9	Trial_10	Trial_11	Trial_12	Trial_13	Trial_14	Trial_15	Trial_16	Trial_17	Trial_18	Trial_19	Trial_20
Fp1	1.22484	0.955383	1.69546	1.27338	1.33289	1.25224	1.13803	1.45869	0.495774	0.704972	1.66505	0.801723	0.800678	2.74282	0.896336	0.571018	0.495629	0.94104	0.950225	1.39345
Fp2	0.676538	1.501	0.873972	1.2554	0.560602	1.38958	0.647188	1.18002	0.868889	1.12916	0.61006	0.830836	2.14127	1.11633	0.905543	0.398073	0.325734	0.489372	1.15627	0.847898
AF4	1.06856	0.91584	1.02137	1.26883	0.376529	0.768959	1.28697	0.889669	0.838764	0.691563	0.631092	1.60088	3.20529	0.738634	0.857537	0.645015	0.435925	0.319612	1.48621	0.30267
AF3	1.0705	1.37015	2.3073	1.26009	0.849704	1.35747	0.47683	1.25458	0.492538	1.36316	0.943559	0.537557	1.59753	1.02555	0.592524	0.943106	1.12948	1.14674	0.77057	2.16721
F5	0.575852	0.76859	2.30398	1.17755	1.06109	1.49041	0.719438	1.74499	0.341284	0.991569	1.56098	0.473174	1.43311	2.02002	0.692432	1.60238	0.960024	2.02881	1.46923	1.61811
Fz	0.748284	1.83182	1.07796	0.869115	0.682139	0.642059	0.660622	0.947115	0.730358	1.33355	0.789394	0.573947	2.48748	0.354495	1.73721	1.03364	1.15747	0.63649	0.828395	1.37928
FC1	1.25551	0.419639	1.48635	1.15267	0.894577	1.25692	0.597481	1.85926	1.49882	0.649342	0.727548	0.826317	0.458772	0.696208	1.15089	0.673007	1.65557	2.38128	1.84825	0.783712
FC5	0.764357	0.892604	4.12966	1.02027	0.927087	1.61915	0.862249	1.42647	0.383976	0.49634	1.31818	1.23727	0.975931	1.4799	1.20577	0.919191	2.5849	0.81982	0.358692	0.714942
F6	0.651625	0.912179	0.765376	0.552925	0.38693	0.694119	0.654402	0.809781	0.970777	1.07927	0.512581	1.43495	3.07565	1.10362	1.46694	0.619043	0.524854	0.602532	1.61983	1.38953
FC2	0.416083	1.42664	0.932338	0.782441	1.36839	0.791103	0.898417	0.804209	0.422352	0.802299	0.493777	1.24375	3.30878	1.11133	0.423906	0.613269	0.602148	0.201765	1.62883	1.34109
FC6	0.828606	0.858472	0.710745	0.227983	1.98014	0.708869	0.597685	1.05916	1.56823	1.24193	0.614387	1.49587	3.14031	1.05474	0.655446	0.694664	0.676859	0.520375	1.99783	2.14191
C4	1.25696	1.35256	0.682906	0.501142	2.18583	0.523897	0.786483	0.970829	0.941686	0.841865	0.556836	1.10076	2.5983	0.878054	2.27938	1.07563	1.29583	1.11758	1.68283	1.89801
Cz	1.37748	1.71585	0.147786	0.921755	1.38991	0.439492	1.12423	1.23325	0.637833	1.44363	0.603584	1.62063	0.666421	0.592871	1.79491	1.38176	0.741735	0.671104	0.671797	1.79257
C3	1.01477	0.505546	1.64675	1.26189	0.625354	0.926895	1.28642	1.47635	1.07261	0.660677	1.0747	1.4894	0.730445	0.511203	0.403221	1.67768	3.3966	1.4493	1.14908	1.0534
CP1	0.652882	1.18983	0.675505	0.970748	0.431417	0.596626	1.54681	1.2002	0.844725	0.550551	0.61387	0.944119	0.802042	0.914732	1.38756	1.04693	2.30019	1.56217	0.658348	1.28048
CP2	1.24613	1.65738	0.467033	0.543453	1.77812	0.693801	0.950122	0.942419	1.12626	0.620109	0.364456	0.882746	1.26855	1.20223	3.66139	1.30966	1.00339	2.00829	0.83453	1.97836
CP6	2.06463	1.5595	0.977251	1.11451	2.09439	0.80874	0.873634	1.30618	1.28455	1.05027	0.387608	1.02151	2.68701	1.71139	4.08144	1.70843	1.29214	3.06022	1.75509	3.39352
P8	2.03664	1.48484	1.07733	2.42777	2.0934	1.18899	2.43764	1.89886	3.71957	0.685067	0.394992	1.89252	2.7649	1.73033	5.58521	2.79314	2.20265	2.13698	1.47448	3.69306
P4	2.00748	2.29622	1.02213	1.84661	2.25202	0.924352	1.31966	1.14446	2.40952	1.22217	0.357715	1.25543	2.56295	2.2809	5.6243	2.78506	2.24062	2.10303	1.56614	3.48586
Pz	1.61112	1.79823	0.808605	0.545444	1.07871	1.18413	0.841343	0.850172	1.19718	0.755179	0.355858	0.759702	1.09171	1.25306	3.58117	1.29611	1.27826	0.973082	0.77394	1.9844
POz	1.44252	1.71458	1.09963	0.487161	1.46079	1.05195	0.878875	0.757827	1.62342	1.02656	0.338445	0.534929	0.667902	1.692	4.23746	1.73261	1.90604	1.24672	0.895506	1.83205
PO4	2.36511	3.14407	1.83107	2.03367	2.71597	1.44276	1.41975	1.5059	4.15589	1.46182	0.530313	1.83591	2.11815	3.21585	6.44608	3.3777	3.00873	1.6052	1.96125	3.76232
PO8	1.93664	1.92536	1.41843	2.56993	2.16243	1.54136	2.2031	1.64716	4.12739	0.818266	0.311782	1.68716	2.45117	2.4785	5.58888	3.00471	2.63195	1.67356	1.67725	3.71368
O2	1.73229	1.37854	1.29135	1.5126	1.44123	1.20517	0.697559	0.842331	3.50613	0.563113	0.50546	1.29187	0.90686	2.15699	3.92667	2.28603	1.85026	0.945272	1.09917	2.30306
Oz	1.45432	1.3325	1.26395	0.296028	0.866417	0.874946	0.546391	0.497812	1.08452	1.79987	0.544359	0.617615	0.259586	1.776	3.35016	2.08364	0.917679	1.16789	0.804552	1.80782
O1	1.64068	0.868681	1.91484	0.347886	1.44903	1.04069	1.0109	0.752177	1.06332	4.28066	0.667905	1.31858	0.949656	1.30893	2.8762	2.06523	1.09696	2.32457	1.28464	2.70412
PO3	2.37553	1.43624	2.90908	0.502983	2.19172	1.44122	1.54876	1.67782	1.88787	4.04387	0.726816	1.1657	1.17959	1.60433	4.0246	1.86877	2.72604	3.18623	1.52908	2.74324
P3	1.77667	1.05207	1.76083	0.629285	1.17832	1.20587	1.31689	1.67263	1.14098	2.23228	0.734965	0.865194	1.28133	1.41246	1.69878	1.48036	2.62833	2.02406	0.82346	1.99027
CP5	2.36804	0.480317	1.45713	0.502285	0.97098	1.20509	0.936254	1.5657	1.0423	1.84595	1.01069	1.37844	1.34663	1.27508	1.0698	1.01766	3.16167	1.24749	0.444151	0.87515
P7	3.53987	1.9774	3.14314	1.39891	2.48325	0.888155	1.45352	1.91391	1.34282	4.54007	0.724353	1.41809	1.64168	1.24709	2.38281	1.63005	0.590962	1.34237	1.18319	2.37537
PO7	2.73794	1.73324	3.49359	0.710917	2.57789	1.10365	1.37724	1.89519	1.76727	5.78914	0.771893	1.88654	1.34091	1.30085	2.90527	2.20523	1.35425	2.71856	1.63339	3.41412
T7	1.41601	0.944153	2.50406	0.861311	0.786777	1.30201	1.34737	1.50965	0.929972	1.20716	1.75914	1.53954	1.22131	0.884685	2.52408	1.38319	1.56445	0.840682	0.477352	1.06611
T8	1.85268	1.26432	1.3526	0.724071	1.57917	1.15717	1.54067	1.57187	2.19566	0.350867	0.444864	1.19823	3.48362	1.14283	1.4668	0.952747	0.557262	2.40941	1.85276	0.883519

## Sheet: Sub10
Channel	Trial_ 1	Trial_ 2	Trial_ 3	Trial_ 4	Trial_ 5	Trial_ 6	Trial_ 7	Trial_ 8	Trial_ 9	Trial_10	Trial_11	Trial_12	Trial_13	Trial_14	Trial_15	Trial_16	Trial_17	Trial_18	Trial_19	Trial_20
Fp1	0.375003	0.735987	0.704081	0.837021	0.3812	0.967635	0.978571	1.03141	0.870547	1.14682	1.58791	1.33095	0.618037	0.41788	0.67954	1.71003	0.835911	0.404019	0.2231	0.458684
Fp2	0.419904	1.73684	0.90029	0.332117	1.92019	2.5784	1.47206	0.847649	0.683462	2.3836	1.37845	1.27987	1.09437	0.807477	0.998829	2.329	1.11375	1.01548	0.419592	0.367978
AF4	0.975337	1.46546	0.860724	1.1091	1.59162	1.39049	1.34423	2.09475	0.747782	0.662918	1.66437	0.556491	1.10075	0.731855	0.815207	2.10634	1.43514	1.29228	0.522884	0.495904
AF3	0.461862	1.05568	1.47767	0.164012	1.12391	1.58924	0.257309	0.394413	0.681694	0.544792	2.10844	1.63766	0.454545	0.739212	0.781273	1.73562	1.45138	0.990257	0.54224	0.951033
F5	0.194519	2.31349	0.616501	0.643386	1.29716	1.33777	1.00096	0.653922	0.975357	1.11253	3.56444	1.26689	0.621293	0.383364	0.816374	1.82232	1.30561	0.616529	1.0231	0.648545
Fz	1.29981	0.780046	1.60565	0.847372	1.84372	1.93658	1.7798	0.805106	1.10049	0.972776	2.18965	1.51158	0.92424	2.79029	0.580041	1.49945	0.373783	0.992312	0.380459	0.74405
FC1	0.872417	0.893798	0.715153	0.927296	0.525879	1.58389	1.14101	0.400272	0.661895	1.38665	1.36738	2.47561	0.763669	1.23615	0.763324	0.872003	0.396273	0.964638	1.16946	0.891749
FC5	0.636124	0.419174	1.31345	0.651455	2.22672	0.864254	0.329114	0.447287	1.2519	1.05347	1.1415	1.01728	0.622595	1.32715	0.544626	0.451004	2.97702	0.493422	0.315385	1.78023
F6	0.65628	1.24515	2.4443	0.458541	0.503239	1.88916	1.24095	3.18978	0.824635	2.0199	1.70452	1.93566	0.349764	0.658959	1.48109	0.873065	0.834768	1.25948	0.659234	1.12234
FC2	0.222074	0.83572	0.79375	0.410648	1.43804	0.647972	0.571076	1.74365	1.44596	3.14961	1.46625	0.698589	1.69046	2.09829	1.00572	0.475845	0.591451	0.928115	0.431921	1.06827
FC6	0.675845	1.83424	1.28876	1.85364	0.738679	0.653253	1.88695	1.82941	1.23103	0.231743	0.617982	0.198981	0.799967	1.0967	1.03996	1.42319	0.864612	2.52772	0.256898	1.70675
C4	1.00841	0.439385	1.74637	0.792242	0.899463	0.466766	0.45042	2.36514	0.621919	0.0624404	0.493725	0.834786	0.532912	1.44197	1.10125	1.47886	0.816826	1.11361	0.620289	0.948284
Cz	1.07339	0.641713	1.58542	1.23433	0.944006	0.796007	0.423266	1.20304	0.249987	0.647503	0.881582	1.13047	1.36339	2.40907	0.969895	1.70775	0.990172	1.6088	0.458857	1.18444
C3	1.35406	0.454623	1.3583	0.809875	1.57027	0.546322	0.726945	0.754969	0.730019	1.35498	1.30797	1.11668	1.21973	0.730713	2.42739	0.410956	2.06874	1.17563	0.685164	0.733799
CP1	0.774368	0.554568	1.96349	0.470692	1.24069	0.90597	0.990418	0.737091	0.809533	0.928048	1.62283	0.448447	1.93247	2.55495	1.88662	1.85382	0.964224	0.654021	0.836796	2.50108
CP2	0.45608	0.658982	0.90032	0.451764	1.18584	1.26965	0.559155	2.31303	0.626291	0.289688	1.46913	0.189337	1.39916	4.32926	2.54352	2.63406	1.49041	0.659999	1.00365	1.75478
CP6	1.32919	1.62195	1.44071	0.704277	1.36615	0.735511	0.648007	2.9508	0.83174	1.03422	1.51215	0.882491	0.477369	2.49804	0.478829	1.28316	0.814858	0.783584	1.33993	0.708863
P8	1.01071	0.43573	1.19529	0.175045	1.15596	0.807164	0.609322	2.49766	1.02927	1.43853	0.610995	0.674117	1.00971	0.709836	1.78723	0.501261	0.754586	0.320515	1.12976	0.806343
P4	0.341813	1.64697	1.6454	0.635818	1.44108	1.11331	0.484563	2.81309	0.638957	0.619	0.265755	0.63017	0.709352	3.52017	1.69447	0.963193	1.17605	0.786743	0.918635	1.79334
Pz	0.404717	1.92613	1.78973	0.670299	0.944198	1.09724	0.741837	1.1976	0.618497	1.06094	1.59337	0.326737	0.67144	3.00163	1.77635	1.09802	0.989885	0.838748	0.850136	2.31578
POz	0.307204	2.4693	1.72026	0.529627	1.64052	1.13742	0.725233	1.54391	0.738352	0.996057	0.969179	0.595293	1.07359	2.6147	3.19803	0.656032	1.74863	0.661955	0.918443	2.98007
PO4	0.224287	1.77509	1.72933	0.993625	1.39981	1.46487	0.618029	2.45018	0.840505	1.38223	0.329997	0.993892	0.562213	2.91979	2.25149	0.846948	1.92152	0.810815	1.06066	2.83766
PO8	0.362628	1.38327	1.34117	1.2308	0.586521	0.797879	0.680975	2.48356	0.716003	1.62511	0.864325	0.877366	0.514328	2.34327	0.904215	1.35484	1.0585	0.86388	1.40155	1.04511
O2	0.250772	1.56788	0.796022	0.828207	0.465782	0.67844	0.737758	1.89265	0.71313	1.75212	0.380862	0.534456	0.675647	3.04953	0.355512	0.911073	0.651799	0.811518	0.821735	0.556477
Oz	0.269574	1.63029	0.97384	0.868557	0.574828	1.07165	0.701211	1.49198	0.741827	0.927472	1.07738	0.44587	1.24022	1.52987	1.58127	0.548888	0.983266	0.482514	1.25167	3.10792
O1	1.18553	1.41412	2.15518	0.675391	1.49691	1.15848	1.09982	0.694497	1.16679	0.788779	1.15723	0.754379	1.6121	0.871381	1.57055	0.38103	1.82843	0.420533	0.929212	2.13259
PO3	0.862568	2.65593	2.35442	0.576348	1.6346	1.44535	0.681792	0.720325	1.28672	0.882833	1.75848	0.740147	1.51444	1.58935	2.54677	0.315731	1.13143	0.662976	0.962392	2.06915
P3	0.940823	1.5325	2.01281	0.684764	1.3554	0.999837	0.861222	0.71935	1.66072	0.962093	1.92472	0.588578	1.3442	2.12677	1.82365	0.713657	1.03733	0.651284	0.81014	2.19951
CP5	1.46379	1.05237	2.529	1.22005	2.03493	0.921294	0.702825	0.695778	1.97754	0.952242	0.498867	1.3692	0.61975	0.935577	1.05252	0.913434	1.15465	0.672625	1.5197	1.78046
P7	1.12633	1.27973	0.919987	0.432539	1.92187	0.44369	0.697283	0.619265	1.13006	0.639715	0.340497	1.1684	1.06534	1.65462	1.70048	0.33018	1.08134	0.653726	0.495589	1.47094
PO7	1.37385	1.38369	1.76824	0.83647	2.15405	0.728676	0.884535	0.978216	1.38201	0.768973	0.918955	0.593476	1.02751	1.09997	1.87436	0.251724	1.25135	0.499712	0.617637	1.90411
T7	0.328243	0.776848	1.21921	1.90425	2.30964	0.645295	0.780192	0.77194	0.787512	0.81463	0.579823	2.07873	0.447466	0.660985	1.43776	1.7825	0.935661	0.925704	2.23712	2.30673
T8	0.528043	0.899524	1.75826	0.493254	0.814199	0.55157	0.693018	1.95573	0.474987	1.28974	0.564773	0.614083	1.1267	0.717829	1.59157	0.821703	0.648781	1.68979	0.626993	1.13495

[truncated: 20 more sheets: Sub11, Sub12, Sub13, Sub14, Sub15, Sub16, Sub17, Sub18, Sub19, Sub20, Sub21, Sub22, Sub23, Sub24, Sub25, Sub26, Sub27, Sub28, Sub29, Sub30]
