# Supplementary material for: A multi-day and multi-band dataset for a steady-state visual-evoked potential–based brain-computer interface
Source: Gigascience. 2019 Nov 25;8(11):giz133. doi: 10.1093/gigascience/giz133 (PMC6876666; doi:10.1093/gigascience/giz133)
Supplement: giz133_Supplemental_Files [file giz133_supplemental_files.zip › SNR_High(1)_41.5Hz.xlsx]

## Sheet: Sub1
Channel	Trial_ 1	Trial_ 2	Trial_ 3	Trial_ 4	Trial_ 5	Trial_ 6	Trial_ 7	Trial_ 8	Trial_ 9	Trial_10	Trial_11	Trial_12	Trial_13	Trial_14	Trial_15	Trial_16	Trial_17	Trial_18	Trial_19	Trial_20
Fp1	0.59716	0.468537	0.895742	0.617054	0.558288	1.22325	0.604864	1.52145	0.377016	0.69317	0.742296	1.06653	0.445398	0.353103	0.994737	0.598203	1.79756	0.923289	0.751231	1.51615
Fp2	0.810394	1.07829	0.294056	0.535253	0.883125	0.479817	0.468816	1.47711	1.01872	0.873087	0.720254	1.4771	0.704548	0.92058	1.2456	0.837523	0.794509	1.46472	0.305885	0.545424
AF4	1.15828	2.23685	1.04279	0.637267	0.608171	0.397472	0.445888	0.857008	1.8493	0.480502	1.07173	1.35935	0.654008	0.826734	0.330979	1.00539	1.67942	0.742437	1.61576	0.912651
AF3	0.508063	0.974997	0.729439	0.509048	0.769797	1.5052	0.250161	0.824057	1.22569	0.5795	1.13244	0.697943	1.35449	1.36355	1.0647	1.2626	1.61771	0.767537	0.46718	1.09018
F5	0.793892	0.924435	1.4625	0.568557	0.850439	0.342301	1.79423	0.460838	1.78669	1.07334	0.919541	1.41484	1.26111	1.66392	1.51916	0.85851	2.11797	0.654065	1.69373	1.1024
Fz	0.625694	1.47259	1.12408	0.62496	1.00747	1.71126	0.169574	1.08784	1.40468	0.61791	0.601843	1.36227	0.723793	2.28234	0.441026	1.80418	1.34214	1.20776	2.58104	0.798623
FC1	0.764465	0.697048	1.96517	0.653433	1.74069	1.42427	0.684154	0.553417	1.09975	0.819427	0.83811	1.18722	0.957979	2.63098	1.40964	1.68433	0.922205	1.08684	0.66618	0.348112
FC5	0.368569	0.662464	1.17691	0.518518	1.57493	0.492515	0.491478	0.59089	0.406968	0.926226	1.11491	1.32016	1.25768	0.968229	1.42723	0.509041	1.64907	0.773782	0.858872	0.617537
F6	0.764059	1.14049	0.557529	0.53391	0.543885	0.3372	0.599145	1.12563	0.500611	0.346897	0.768732	0.0899104	0.854329	0.119422	0.441209	0.809925	1.31324	1.91338	0.834506	0.812922
FC2	0.731562	0.473849	1.35471	1.12965	0.906149	0.463109	0.55841	1.24735	1.15919	0.7864	0.442995	1.21588	0.681376	0.765578	1.02818	0.84636	1.00934	2.92735	1.59244	1.2301
FC6	0.887734	1.57817	0.757202	1.26794	1.54604	1.11089	0.366838	2.11887	0.965684	1.91472	0.287792	1.08623	1.24303	0.264724	1.37269	0.667493	0.84597	1.40745	1.0947	0.875633
C4	0.596934	0.779959	0.918243	1.2665	0.858667	0.907284	0.309991	1.29349	0.937134	1.62904	0.450206	1.36425	2.51152	0.460186	1.45057	0.521819	0.872974	1.07292	3.11174	0.904693
Cz	1.48129	0.480119	0.552051	1.52638	0.772686	0.297633	0.38283	0.221167	0.832849	1.09947	1.71132	1.80331	2.02279	2.57341	0.426174	0.659187	0.54712	0.419989	0.5411	1.45887
C3	1.22428	0.286836	1.83605	0.427825	1.17898	1.77321	1.03962	0.68925	0.95398	1.14071	0.564295	0.616186	0.444225	1.28582	1.1964	1.15353	0.948636	1.03569	0.880554	0.413901
CP1	2.12794	0.425787	0.443491	1.58431	1.31141	1.37663	0.32574	0.608572	1.02178	0.574165	0.839189	0.940852	0.713469	1.70691	1.44	0.784278	0.982522	0.844944	0.760834	1.33136
CP2	1.0583	0.569579	1.09067	1.11597	0.561371	0.812478	0.669646	0.681142	0.867708	0.683355	0.59334	1.84542	1.48123	1.2806	1.46338	0.462994	1.15969	2.35382	2.17196	1.23316
CP6	1.1334	1.21957	0.912529	1.10329	0.558086	1.10536	1.23435	0.846967	1.08027	0.619415	1.51679	1.39063	2.44997	1.90041	2.40829	0.717044	1.12352	2.79752	1.87473	0.221671
P8	1.6605	1.52339	0.446986	1.44516	0.66626	1.54405	0.167944	2.99669	0.552892	1.16207	1.4827	1.59154	1.98166	2.53484	2.76038	1.33086	0.898658	5.58002	1.70848	0.888109
P4	2.76028	1.09023	0.453207	2.24883	0.320729	1.38095	0.553199	1.5001	1.08721	1.0736	1.36689	1.67671	2.26887	2.16447	3.06537	0.975735	1.17996	3.52227	1.88312	0.632758
Pz	1.82424	1.24052	0.217829	1.43077	0.865193	2.02499	0.307423	0.882797	0.819496	0.670825	1.23856	1.54398	1.89313	1.90118	1.87529	0.684935	1.23106	1.09092	0.726026	2.2353
POz	1.96456	1.3073	0.328286	1.76234	0.952259	2.79967	0.19586	1.10976	1.24155	1.2485	0.838259	2.06373	0.834766	2.16609	2.31488	1.35297	0.97274	1.57272	1.90604	1.16709
PO4	1.96597	1.62926	0.493648	2.48663	0.487007	3.33078	0.26001	1.97342	1.59401	1.62336	0.98015	2.25734	1.27328	2.60608	4.68903	1.85981	1.1767	3.3865	2.14495	1.02591
PO8	2.47763	1.53425	0.763921	2.96505	0.714046	2.58441	0.272114	3.66045	1.064	1.54059	1.22075	2.47971	2.96806	2.44871	4.77292	1.04064	1.88587	5.49297	3.7279	1.35566
O2	1.6325	1.59691	0.496562	2.43382	0.802896	2.74733	0.232062	2.03491	1.06511	1.71476	1.06985	3.05407	1.18067	3.07842	2.99817	1.94389	1.42101	3.46675	3.05161	1.27486
Oz	1.21306	1.97785	0.424077	1.65841	0.879819	0.546148	0.138489	1.10286	1.12477	1.51128	0.685893	3.34883	0.646717	3.34466	1.24543	1.35892	1.02774	2.2444	1.08686	1.29311
O1	1.08743	2.78367	0.487477	1.05302	0.658038	4.17641	0.295988	1.06975	1.4923	1.28482	0.534211	2.71134	0.672436	2.24264	1.05972	0.7573	0.885909	1.65518	0.994976	1.45741
PO3	2.8428	1.2191	0.483446	1.39993	1.20099	3.56259	0.356664	0.994357	1.54395	0.994691	0.7354	2.96322	1.25207	1.53471	1.64615	0.874864	0.458865	1.50922	1.28497	1.71882
P3	1.5901	0.570057	0.570934	1.62518	1.51295	2.63952	0.381984	0.9627	0.773598	0.725854	0.752098	1.73472	0.372869	1.16052	1.80124	0.63467	0.706014	0.790303	0.810653	1.43992
CP5	1.20876	0.39054	1.07946	0.986134	0.849012	0.668221	0.323323	1.101	0.786895	0.48605	0.780609	0.750092	0.630449	1.56947	1.71321	1.09535	0.754842	0.888114	0.631472	0.734797
P7	1.49333	1.0593	0.568267	1.05464	0.499582	2.38058	0.328703	1.70438	0.839671	0.867644	0.602573	1.85134	0.457711	1.3283	1.30357	1.2261	1.21476	1.01151	1.28308	0.659001
PO7	2.10449	2.49407	0.577213	1.08636	0.87248	4.06997	0.557442	1.02573	0.904273	1.04229	0.741666	1.89099	0.911591	0.972539	1.43264	0.965897	0.759439	1.00106	0.895076	1.13135
T7	1.08226	0.67787	1.08257	1.10489	0.357726	1.06501	0.0999347	0.854439	0.161106	1.44387	0.742669	1.59337	1.25079	1.74436	1.95235	0.384047	0.270171	0.263592	1.6617	1.4044
T8	1.85681	0.810407	0.951653	1.16617	1.59733	1.03812	0.637655	0.466251	0.843	0.698572	1.19686	0.881771	1.65259	1.15104	2.01956	1.20042	1.38744	1.38599	0.727763	0.336783

## Sheet: Sub2
Channel	Trial_ 1	Trial_ 2	Trial_ 3	Trial_ 4	Trial_ 5	Trial_ 6	Trial_ 7	Trial_ 8	Trial_ 9	Trial_10	Trial_11	Trial_12	Trial_13	Trial_14	Trial_15	Trial_16	Trial_17	Trial_18	Trial_19	Trial_20
Fp1	0.685625	1.28845	1.44426	0.452805	0.496026	1.04166	1.05006	0.705405	0.629841	1.58702	2.35881	0.984085	0.831337	0.863884	0.848516	0.810157	0.724682	1.36196	0.462634	1.56969
Fp2	1.30679	1.19582	0.8367	0.377579	1.12888	0.475791	1.27734	0.727272	0.580473	1.22269	1.41671	2.03951	0.22938	0.403057	0.752997	0.248024	1.6022	2.54377	0.362596	0.70134
AF4	1.21586	0.657789	0.91737	0.418197	1.39592	0.756171	0.567979	0.934203	0.350269	1.24448	0.455771	0.41964	0.977711	0.685727	1.57071	0.276966	1.4196	1.21025	0.72156	1.32173
AF3	1.05629	1.20469	1.32048	0.901715	0.388757	1.27607	1.50047	0.623299	1.00555	1.89664	2.77644	0.826255	0.627419	2.49143	0.582711	0.630564	3.05941	1.64749	1.114	0.71447
F5	0.392098	0.832431	0.282922	0.447332	0.999677	1.42129	1.83643	0.435177	0.831257	0.761788	2.14214	0.809815	0.745414	1.21098	1.5924	0.618749	1.70371	0.628094	1.16517	1.05263
Fz	0.293498	0.572026	1.42386	0.399576	0.656428	1.3183	0.849887	1.12808	0.498908	0.615755	2.04208	1.4867	1.28653	1.69785	0.866494	0.215115	0.67224	0.271938	0.914877	1.22508
FC1	0.889221	0.968484	0.303918	0.501103	0.435601	0.803596	1.2276	0.678913	0.838707	1.2017	1.0972	0.889747	1.06407	1.54117	1.18086	1.27543	0.969871	0.809607	1.05223	0.702542
FC5	0.745559	0.755528	0.316842	1.77244	0.501559	1.15581	0.768708	0.594742	0.535445	1.10953	1.01979	1.10086	1.87177	0.623864	0.822219	0.93006	0.802403	0.710721	0.570603	0.688264
F6	0.798749	1.03688	1.11522	0.37206	0.700731	1.42595	0.948967	1.38939	1.21784	0.890391	0.913552	0.565618	1.23092	0.646443	1.16739	1.03223	0.69319	0.678324	0.404196	0.402807
FC2	1.21873	1.4902	0.961892	0.337791	0.727981	0.992893	0.824912	2.25044	1.16164	1.10111	1.11972	0.695244	1.67712	0.289024	0.895337	1.0862	1.12462	1.00184	0.295321	0.401612
FC6	1.97816	2.99103	0.549411	0.526794	0.912043	1.7152	2.13733	0.64729	0.384068	1.64349	0.98579	1.62246	0.970673	1.10693	1.75846	0.779229	0.860658	1.07277	0.450023	0.758455
C4	1.22417	1.98899	0.378195	0.471277	0.658962	1.34973	0.375168	0.823261	3.02239	0.712434	0.82191	1.20206	1.64035	0.487278	1.18199	0.905329	1.1464	0.700778	0.717124	0.447195
Cz	1.68332	1.0794	0.128604	1.38199	1.00371	1.11939	0.766463	0.669941	0.599426	0.539494	0.815788	1.94733	1.5846	1.51663	1.09692	0.805018	0.412747	0.357395	1.2691	1.46413
C3	1.64043	0.559959	0.433274	1.466	0.821242	1.07483	0.925785	0.982634	0.938954	2.30661	0.547387	1.23086	2.34356	1.30618	1.85635	0.544728	0.809784	2.08786	0.830671	0.363066
CP1	1.81896	1.39486	0.226862	0.986578	0.519099	1.03752	0.504479	1.09554	0.691425	1.40287	0.873247	1.11008	1.14933	1.68243	1.76375	1.90519	1.18829	1.17085	1.23568	1.36536
CP2	0.735564	3.8515	0.612752	2.36394	0.551667	1.32373	0.928681	0.314527	1.05053	0.625874	1.07993	0.71121	0.974135	0.56906	1.59758	1.6807	1.00439	1.0468	2.04048	1.64207
CP6	0.950651	1.72691	0.510541	0.162802	0.589774	0.658686	1.37644	0.0719336	1.27146	1.66752	0.594118	0.939087	0.654531	0.18762	1.35518	1.14628	1.29267	1.49603	0.886625	2.21385
P8	0.457644	1.82515	0.823443	1.27674	0.915254	0.795368	2.06568	1.10783	0.683319	2.73809	0.508932	1.67512	0.715671	1.23984	1.36654	0.421712	1.18444	1.01705	0.853617	1.68067
P4	0.632268	2.22873	1.44152	1.33509	0.639476	1.23327	1.51802	0.362528	0.624195	2.16635	1.13658	3.54873	1.06305	0.539555	2.23526	0.94556	3.47818	1.07262	1.89632	1.68181
Pz	1.19319	1.56403	0.860832	0.996111	0.460837	1.5461	0.709757	0.582866	0.727686	0.803414	1.11822	1.95635	0.973212	0.916133	2.10529	1.69013	1.47424	0.885379	1.74562	1.46731
POz	0.487769	1.22135	0.958387	1.7494	0.717591	1.93015	0.46962	0.563786	1.21562	1.31284	1.14871	2.29025	1.3437	1.27234	3.2303	1.64388	2.45766	0.670035	2.96827	1.40352
PO4	1.25221	1.77591	1.13786	2.026	0.82936	1.80113	0.871611	0.480482	0.36636	3.01042	1.58196	6.81029	1.56792	1.02402	4.06032	0.778189	5.10174	0.896419	2.59164	1.73715
PO8	1.55741	2.73304	1.15652	2.46171	0.918766	1.45247	1.65109	0.815613	0.262545	4.94437	1.52039	4.42825	1.78349	0.677455	2.90213	0.388656	4.06322	1.1485	1.77738	2.29058
O2	2.00474	2.13146	1.15613	2.69904	1.05364	1.94328	1.05088	0.625585	0.368404	3.75486	1.74172	6.74365	2.0561	1.59541	3.91249	0.785412	5.25708	1.1555	2.72382	1.63132
Oz	0.520521	0.424496	0.776135	2.02623	0.802607	1.01108	0.426854	0.811594	1.37824	1.32572	0.61822	2.14052	1.02203	1.43068	3.87748	1.23907	2.72394	1.16073	1.06898	0.176468
O1	0.773511	0.880083	0.764971	1.62558	0.631783	0.835433	0.278905	0.807435	1.3658	0.984434	0.853469	4.15074	0.782417	1.20906	1.154	0.468895	1.88171	0.966664	0.848573	1.47229
PO3	1.02208	2.14195	0.684693	1.5867	0.588856	1.02744	0.375748	0.960562	1.06558	0.838094	0.547267	4.82738	1.21722	0.558201	0.87173	1.95451	1.46306	0.772494	0.867535	1.98706
P3	1.45087	2.51175	0.610048	1.17399	0.736936	0.910999	0.402905	0.906571	0.746498	1.03189	0.500438	3.90584	1.23728	0.478178	1.49449	1.54106	1.10746	0.882091	0.938702	1.43503
CP5	1.27076	1.02142	0.271672	1.08222	1.17685	0.625843	0.523127	0.924495	1.32421	1.92997	0.458369	4.39773	1.26236	0.33766	1.07685	1.06342	1.03135	1.30867	2.05133	1.29643
P7	1.90994	1.89987	1.20646	1.81687	0.600548	0.317428	1.34728	1.89483	1.215	0.672439	0.474872	5.79345	0.502987	0.332455	0.58975	0.921107	0.88543	1.02367	1.41665	1.63412
PO7	1.62445	1.65076	1.36862	1.26466	0.956257	0.776534	0.618049	1.3726	0.911304	0.595123	0.520203	7.28159	0.971406	0.345595	0.802564	1.35779	1.23972	0.961016	0.877966	1.94989
T7	2.54621	0.46995	0.543223	0.988857	0.951231	0.98464	2.14605	2.39993	0.971878	0.621201	0.727829	1.61851	1.15973	0.86463	0.686614	0.435314	0.701441	0.782544	1.7718	0.890554
T8	0.53997	0.334892	0.376732	1.99553	1.30236	1.11864	0.770535	3.85186	1.29161	0.616408	1.30784	0.820593	0.657887	0.748855	0.848067	1.96415	1.32873	1.73893	1.37504	1.23309

## Sheet: Sub3
Channel	Trial_ 1	Trial_ 2	Trial_ 3	Trial_ 4	Trial_ 5	Trial_ 6	Trial_ 7	Trial_ 8	Trial_ 9	Trial_10	Trial_11	Trial_12	Trial_13	Trial_14	Trial_15	Trial_16	Trial_17	Trial_18	Trial_19	Trial_20
Fp1	0.617006	0.974109	1.28746	0.713237	0.952193	0.82771	1.12902	1.13029	0.372192	0.651557	1.16959	0.612871	3.27571	1.04885	1.26979	0.780593	4.71074	0.311554	2.19993	2.10654
Fp2	1.11539	0.28213	1.06915	0.971294	0.905206	2.02626	1.57853	0.822453	0.419745	0.729317	1.00189	0.847963	1.06093	2.11898	1.21359	0.900998	1.01069	1.2922	0.366062	0.680566
AF4	1.96262	1.17737	0.173732	1.04604	1.55096	1.18787	1.1282	1.02066	0.86042	1.33603	0.41628	0.935068	1.0957	1.51058	3.72562	0.329561	2.13538	1.31347	0.46004	2.63424
AF3	0.695305	0.416106	1.12055	1.64018	0.723293	0.513329	0.628753	0.493914	1.35308	1.44235	1.83061	1.21323	1.43496	1.40894	0.479154	0.722017	0.804055	0.3986	1.03655	1.73034
F5	1.35665	0.748576	2.14037	0.664421	0.533693	0.212412	3.48624	1.03726	1.32355	0.49834	1.8127	1.05614	1.77568	0.608633	1.66042	0.455155	0.0871326	0.979673	0.562454	1.1037
Fz	1.11567	0.605081	0.696111	0.55835	1.1133	0.426587	1.72442	0.411909	0.946352	0.577549	0.592948	0.627973	0.702604	0.851414	1.30839	0.610208	3.17548	1.97787	1.30009	1.62731
FC1	0.50851	0.86146	0.936303	1.64678	0.768227	0.977156	1.57759	0.65921	0.83215	0.703504	0.470047	0.671246	1.89086	0.971393	0.487647	0.50345	0.388403	0.92501	1.73891	1.64397
FC5	0.942333	0.610032	1.76714	2.77524	1.52929	0.698048	0.45705	0.720925	1.76095	0.651194	0.679123	1.04825	0.86058	0.260811	0.480877	1.13728	0.856572	1.50819	1.22895	2.05778
F6	1.20865	0.598383	0.832526	0.876678	0.720093	1.01558	1.42747	0.759766	1.8708	0.822016	1.33725	0.805653	1.37689	1.92462	0.633566	1.32027	2.08435	1.65639	0.989795	0.651308
FC2	1.1492	1.38682	0.970426	0.288111	0.679228	0.902938	1.95171	0.790932	1.61473	1.77233	0.211337	0.539777	0.500005	1.24621	1.77359	1.45295	1.31354	2.39586	1.15138	1.7028
FC6	1.13717	1.16141	1.20646	0.525532	0.466245	0.901961	1.45333	0.528992	1.28368	0.478928	0.629794	1.12714	0.439133	1.07519	0.353138	2.64697	1.43118	2.1545	1.56064	0.871535
C4	1.13456	0.588389	0.276386	0.751137	1.08693	1.58307	3.05139	0.683135	1.37076	2.04479	0.629592	2.28967	1.26951	0.930104	0.576309	0.832801	1.37245	2.05568	2.55608	1.15147
Cz	0.515889	0.125081	0.465695	1.2941	0.804488	1.05669	2.9855	0.822601	0.925502	2.27122	1.14966	1.78746	1.21168	0.367978	1.63929	1.70952	1.86107	0.55926	1.56908	3.56372
C3	1.56181	0.12807	1.48439	2.09272	2.3164	0.443857	0.474406	0.638953	0.839894	0.382405	0.857673	0.830106	1.02012	0.328825	0.827225	0.882682	0.424031	0.422663	1.2783	1.8955
CP1	1.12814	0.577037	1.32506	0.721059	1.7497	1.45819	1.82441	0.676337	0.50182	1.4732	0.459681	1.0301	1.38547	0.862122	1.01257	0.546952	1.14198	0.958946	2.25893	1.22471
CP2	2.04744	0.29293	0.767967	0.738215	2.29398	2.69972	2.11084	1.11022	1.13307	2.15863	1.15666	1.93858	1.86342	1.36505	1.30435	1.80722	1.47573	1.52369	2.88064	3.96024
CP6	1.84239	1.04635	0.724787	1.10513	2.66646	3.73649	2.21698	0.876356	0.882507	3.45383	1.76622	3.05965	1.8952	1.82288	1.20272	1.73764	2.0483	1.75288	2.81168	3.27726
P8	1.60394	1.24897	1.82174	2.07095	2.31753	5.81262	2.26108	2.1473	1.91499	2.05263	2.15914	2.3867	1.99796	1.17416	1.25769	0.977561	3.22689	1.71446	4.57167	4.97845
P4	2.89457	1.67154	1.24145	1.83503	5.27091	4.00422	3.27787	2.01107	2.6882	4.13899	2.48158	2.94915	2.54824	3.54062	2.49685	2.55585	6.3201	2.71485	5.14494	5.75951
Pz	3.00586	0.390566	0.973156	0.834088	2.37512	3.09517	2.15407	0.992289	0.934313	1.01798	0.83256	1.39936	2.03419	1.44644	1.46409	1.44188	3.45451	1.55194	2.82676	3.99286
POz	3.61311	2.31985	2.07414	1.56182	5.91046	5.25788	3.22422	3.16623	3.57571	4.11193	2.26113	1.19126	2.41558	1.86307	3.50359	4.2515	7.69662	3.60289	4.37925	7.94137
PO4	3.86115	3.39897	3.19682	2.89007	8.98906	6.93901	4.08485	3.94173	4.83232	5.37011	4.15733	2.21599	3.24211	2.85661	5.09692	4.33669	8.8665	5.29131	6.88712	8.99546
PO8	3.8763	3.49336	2.35864	2.63499	8.54316	7.11176	3.69072	2.81785	3.75988	5.34675	5.05157	1.69896	2.93979	1.46995	2.39488	4.36163	6.21028	3.13103	6.02488	7.39162
O2	3.79067	3.98252	5.07864	2.89325	10.2241	9.1412	7.78313	3.45401	4.66895	4.44273	7.01374	2.40938	4.37855	4.16142	8.82003	6.40105	12.6281	8.45593	8.03414	3.59694
Oz	3.04741	6.57247	4.45372	1.85151	7.8057	7.98329	5.52727	2.953	4.38375	3.20665	6.44828	0.994644	4.0742	3.73709	8.17429	5.69518	11.1789	6.99059	6.69797	11.3158
O1	2.78279	3.82139	3.27493	1.06678	2.96961	3.19582	1.99015	2.13623	2.24793	3.19637	4.53049	0.529495	2.74252	2.50316	4.38944	3.5362	5.08446	3.05604	3.2437	10.7949
PO3	3.18842	1.36112	1.72474	1.23494	2.1462	1.05233	1.23866	0.729729	1.26869	2.44298	1.14533	0.727363	1.85755	1.43621	2.04478	2.08982	3.1062	1.63981	1.86995	5.18418
P3	2.36421	0.827474	1.79192	1.17731	1.84964	0.837899	1.36051	0.781244	0.692655	1.0817	0.583814	0.863704	1.55181	0.619446	1.51532	0.655181	1.8921	1.12922	1.55412	3.45474
CP5	1.80797	0.614697	1.70788	3.79993	1.4004	0.823734	0.649372	1.14755	0.419384	0.729984	2.05521	0.665123	1.39454	0.628638	1.15226	0.652133	0.643365	1.06287	1.03105	2.98856
P7	2.33739	0.935318	1.60421	2.58047	0.454631	0.883495	0.610108	0.678404	0.525757	1.29458	1.92986	0.602735	0.870814	0.519158	1.4161	0.241349	0.837274	1.0787	0.29702	0.826289
PO7	2.09899	1.45679	2.16166	1.69184	0.338964	1.44718	0.862113	0.608706	0.626634	1.9719	1.73052	0.648365	0.970493	0.360822	1.25823	0.510189	1.15639	0.840701	0.30262	2.04567
T7	0.537716	0.710439	0.97754	3.7603	2.01445	0.558645	0.223953	0.705211	0.64329	1.09113	0.887232	0.577209	1.37307	0.171288	0.60599	1.28816	1.04757	0.662502	1.37927	1.63005
T8	1.00186	1.26849	1.72444	1.09504	1.85287	2.48675	1.81059	1.17989	1.03485	0.735672	0.943467	1.6688	0.539762	1.01406	1.33462	1.62392	1.7143	1.45712	1.5971	2.2527

## Sheet: Sub4
Channel	Trial_ 1	Trial_ 2	Trial_ 3	Trial_ 4	Trial_ 5	Trial_ 6	Trial_ 7	Trial_ 8	Trial_ 9	Trial_10	Trial_11	Trial_12	Trial_13	Trial_14	Trial_15	Trial_16	Trial_17	Trial_18	Trial_19	Trial_20
Fp1	0.989971	3.30308	1.51013	1.17498	1.39053	0.876524	1.31546	0.183958	0.594727	0.968578	1.81325	0.712633	1.63912	1.55987	0.990191	2.52084	0.940764	2.18587	3.23995	3.05869
Fp2	2.05121	4.15282	1.14887	1.18023	1.73411	1.81997	2.48663	0.504773	0.867455	0.719879	1.30567	0.505241	2.16601	0.980035	0.871383	2.38962	0.712523	2.16729	5.18156	2.49852
AF4	2.19066	2.29795	3.24222	1.47948	0.618655	1.438	1.21174	0.337564	1.32776	0.514386	0.751097	0.934862	1.00839	0.318057	0.773317	1.84281	0.665705	1.93564	5.69092	3.26344
AF3	1.2531	1.24353	0.783087	0.951548	1.3216	1.54917	1.77229	0.248504	0.697616	0.646546	1.33281	0.603303	0.901983	0.596686	0.688502	3.24029	1.30471	4.14629	2.93451	2.38744
F5	1.00116	0.551141	0.469609	1.02194	1.02618	1.47366	2.49668	0.588413	0.573628	1.38213	2.97369	0.552361	1.09489	0.733426	1.34319	4.30104	0.726537	3.59218	1.41442	3.5692
Fz	0.901834	1.80609	0.697848	0.649872	1.64883	1.08368	1.56799	0.587144	0.726242	1.2941	0.818313	0.539989	0.579547	1.14269	0.85294	1.25043	0.392155	1.30746	2.71635	1.58818
FC1	0.707851	0.417637	1.11703	0.662408	1.57246	0.769194	0.762772	0.465819	0.929735	2.80038	2.086	0.542783	0.83723	0.807139	3.31184	3.96166	0.772281	2.47931	1.80125	1.50512
FC5	0.35771	0.352212	0.653971	1.74565	1.37345	1.73469	3.52647	0.60723	0.414653	1.18277	4.02217	0.509532	1.3015	0.450751	1.81502	2.9711	1.77351	1.18166	1.26275	0.862823
F6	0.993285	2.80307	2.55627	1.23	1.02822	1.17783	3.87077	0.656773	1.14172	1.15797	0.952953	0.860505	2.11327	0.672906	0.64155	0.755685	0.574127	1.95019	3.93549	1.33316
FC2	0.49143	0.426189	0.832416	1.81169	2.19551	0.933569	1.46429	0.331677	0.216249	1.01352	0.90313	2.94317	0.394397	0.791404	1.05023	0.803301	0.731101	1.53571	1.53867	0.979482
FC6	0.592069	2.01947	3.6596	1.73439	1.84287	0.908822	1.75517	0.253514	1.47824	1.34253	0.859757	0.899489	1.70072	0.792506	1.78582	0.690838	0.985293	0.905964	3.68048	2.76416
C4	0.176645	0.55803	1.59499	0.973584	2.17722	0.918759	1.26291	0.648502	0.777313	1.45446	1.3851	1.23157	0.473408	1.34544	1.65197	1.16656	0.798872	1.80517	1.69445	1.40384
Cz	1.46919	2.85105	1.6435	0.693752	0.929478	1.9764	0.19371	0.670382	1.30269	0.830926	3.16849	0.115826	1.96785	1.37703	3.15723	2.16938	1.47403	0.627515	1.21405	1.22206
C3	1.35677	1.80361	0.994709	3.30723	1.04568	2.89088	5.29907	2.28112	0.877403	4.01552	7.16792	1.38198	2.90448	0.792115	4.9831	5.77153	1.96422	2.56376	2.70376	2.19486
CP1	7.09056	3.21419	1.89065	4.30173	1.52339	3.88116	5.61506	2.91122	2.28968	4.69794	10.3502	3.10741	5.90643	1.5644	6.6532	5.42328	1.92327	4.79395	5.14771	2.36368
CP2	2.43676	0.971854	2.52207	1.74522	1.87849	2.94467	1.48888	3.1673	0.86876	2.56397	3.62224	2.37951	2.54564	1.39201	5.34815	2.04634	1.99802	2.83814	3.85138	2.83397
CP6	0.986058	0.620834	5.43473	0.775157	2.89612	1.41595	2.79494	1.90855	1.85146	1.38373	1.76718	0.923385	0.767215	0.639127	2.6498	0.85506	0.607589	1.30043	1.84596	1.76248
P8	3.94806	1.15078	3.45628	1.86952	4.92767	2.68006	3.67563	2.32445	2.84776	1.69355	2.29597	2.15756	0.958003	1.75207	3.00554	0.854334	0.618036	2.01192	2.36769	0.669797
P4	3.65288	1.12647	1.24496	2.43239	4.93396	4.09901	3.98869	3.39605	3.54345	4.86437	4.07517	2.08306	2.42971	0.65451	4.30965	2.10041	0.996806	2.51117	2.5792	2.71476
Pz	6.68425	3.26462	1.66588	5.51633	3.92162	5.79795	6.00943	4.88932	4.67906	5.1504	11.659	3.87842	5.68341	1.38589	8.44181	6.98646	2.67236	5.52941	5.43333	5.8243
POz	10.4108	7.47464	4.45855	10.5468	5.4631	9.78654	9.01346	10.9161	6.85721	8.28832	15.0107	8.99924	9.76356	3.52794	10.3382	10.5758	5.37055	9.80975	10.761	9.5208
PO4	7.74969	3.39011	0.518741	7.72931	6.90559	7.81276	8.74548	9.56864	6.9216	7.90513	8.13236	4.59571	5.28089	1.78656	5.3503	4.69403	2.34876	5.19658	4.067	9.19753
PO8	5.95802	1.24639	1.1621	3.21982	6.42719	6.40764	7.64431	5.17127	4.61342	5.00986	4.21074	2.66502	3.93048	1.35668	4.81452	2.23212	2.00069	4.50685	4.28636	5.03506
O2	4.23308	3.66691	1.47772	6.5477	7.95192	9.16918	8.33549	11.0854	6.85276	6.83849	6.25035	6.84509	2.47601	3.03145	5.21019	5.46844	2.34809	4.00362	3.88376	3.38704
Oz	11.5715	5.24403	4.38084	7.86883	2.22954	7.60391	10.831	12.4523	7.06102	6.52538	15.0001	9.1125	8.80277	3.23068	10.4214	7.9011	4.8275	7.60258	11.131	5.46358
O1	12.7096	7.63346	3.32812	8.20127	5.41454	9.75178	14.2389	12.6477	5.97601	6.64053	14.4079	8.69259	10.8134	4.72674	11.1127	12.3853	8.48125	8.92979	11.3223	10.5559
PO3	11.0151	8.07601	6.30597	8.92825	4.92802	9.25432	13.6735	10.846	6.38093	7.02329	12.7905	8.63712	11.3035	4.34293	12.2356	13.0044	7.17275	9.32812	10.5892	13.6645
P3	9.38779	5.98307	3.81766	8.39231	3.51285	8.42915	11.1272	7.6676	4.66902	5.58756	11.3693	5.7154	8.6007	2.59751	10.4429	10.3999	4.49435	7.47358	7.76491	9.26792
CP5	5.20369	2.11031	2.81347	4.43874	2.68507	5.18632	8.94803	4.65887	2.02273	3.41815	10.1127	1.67439	4.42941	1.26805	7.05535	6.63687	2.87315	5.88508	4.81343	2.66332
P7	6.72768	4.61834	1.34573	4.58445	2.0335	5.49002	9.43848	4.52161	3.11955	4.21024	9.52393	1.62939	5.80432	2.50278	7.13172	6.88477	3.41534	3.86099	4.78256	4.02639
PO7	8.51147	4.36064	2.83163	6.9122	3.36943	9.18782	13.5284	6.32425	4.86951	5.20677	8.46134	3.95517	5.7166	4.22689	9.07957	10.4774	6.17851	6.06804	6.98554	10.4516
T7	2.82339	1.12908	0.824944	1.81376	2.316	3.4781	5.99411	1.79244	0.256167	1.99361	6.84222	0.471789	2.45516	0.927228	6.49165	4.4796	1.16793	2.09679	4.74079	1.90658
T8	1.09186	2.38424	3.96398	0.593241	2.95442	1.09826	2.88731	0.475305	1.77729	0.676673	0.957953	0.919916	2.37424	0.312238	2.08851	1.15719	0.816263	1.30476	2.78364	2.74372

## Sheet: Sub5
Channel	Trial_ 1	Trial_ 2	Trial_ 3	Trial_ 4	Trial_ 5	Trial_ 6	Trial_ 7	Trial_ 8	Trial_ 9	Trial_10	Trial_11	Trial_12	Trial_13	Trial_14	Trial_15	Trial_16	Trial_17	Trial_18	Trial_19	Trial_20
Fp1	0.714205	0.715554	0.948085	1.30107	0.560347	0.633944	1.19436	1.4213	0.117911	0.962634	0.604957	1.35396	1.22042	0.458385	0.861058	2.62322	1.00381	0.44862	0.713336	1.31542
Fp2	1.0641	1.15151	1.47149	1.67112	0.651912	1.00853	1.28125	1.42878	0.586491	0.759708	1.09489	1.09795	0.901661	0.988863	0.696671	1.59132	1.30916	1.37106	0.389765	1.11499
AF4	1.01765	0.958857	1.39884	2.46626	0.80457	0.993663	1.00219	1.79355	0.845656	0.956225	1.40925	1.24219	0.820414	0.730815	0.915419	0.64469	1.65886	0.888814	0.607833	0.715679
AF3	1.16286	1.23737	0.679265	1.49421	1.02293	1.19913	2.01384	0.845394	1.64937	0.828365	0.733639	0.715522	0.735317	0.326007	0.661132	0.973427	0.935563	0.751931	1.21594	1.56226
F5	1.06004	1.35419	3.10826	0.973211	1.21037	0.345573	1.49853	0.583284	3.16351	1.10128	0.556182	0.340334	1.30603	0.33367	1.20549	1.30486	0.995692	0.785791	0.445269	1.4109
Fz	1.46052	1.10765	0.552214	2.82851	0.873653	0.973853	1.06159	1.0618	1.84187	0.851689	0.250762	1.46745	0.560223	1.52144	1.53793	1.00647	3.71683	1.26603	0.51221	0.843104
FC1	1.17671	1.24562	1.51181	1.80845	0.74271	0.764914	1.31786	0.827647	2.04718	0.660707	0.508063	0.13937	1.16719	0.461886	0.426005	1.71464	0.619722	0.484059	0.416504	0.836735
FC5	0.859904	1.44299	1.59543	1.2976	0.632116	0.914538	1.22537	0.190605	0.705875	0.827854	1.04263	0.521783	0.512661	0.631239	0.943348	1.11188	0.565333	0.523378	0.267193	2.05749
F6	1.08408	1.38334	0.699822	0.727691	0.688797	1.24264	0.798523	1.52288	0.615278	1.67229	0.878997	0.680595	1.33687	0.77831	0.503312	0.749511	1.51817	0.727458	0.918052	0.392487
FC2	1.48137	0.372088	0.774986	0.753899	1.15693	0.650319	0.878537	1.41603	0.580965	1.50197	1.00205	0.634001	0.975408	0.677641	0.393628	0.529378	1.21848	0.931319	1.23259	1.12636
FC6	1.14717	0.688253	0.378524	1.11075	1.1403	1.34157	1.45935	1.32156	0.903633	0.972106	0.303478	0.55421	1.20087	0.641278	0.696322	0.796337	1.91759	0.699582	1.83214	1.81348
C4	1.30636	0.456791	0.807805	1.96647	1.45514	0.906601	1.51495	0.646925	1.1633	0.705481	0.613462	1.18381	1.18294	0.609075	0.655072	0.576016	0.633169	0.780978	1.23994	0.544362
Cz	1.19451	1.98122	2.0781	1.86169	0.941038	2.26787	1.33638	1.54487	1.34182	0.75458	0.355137	1.22074	2.60954	2.07216	1.19446	1.3192	1.49328	0.746877	0.409074	0.429833
C3	1.65298	1.26414	0.517409	2.23152	0.19743	1.7877	0.609481	0.760796	1.78074	0.528673	4.30793	0.655423	0.842712	0.883195	0.644063	1.17837	1.00391	0.909526	1.22949	0.936394
CP1	0.869437	1.27975	0.896804	0.713016	0.432711	1.34952	0.691387	0.791678	2.08795	0.589576	1.79428	0.969689	2.11299	1.59391	1.66985	0.54032	0.805642	0.605934	0.334826	0.548361
CP2	1.20472	1.45168	1.88852	1.56871	0.972116	1.04508	1.35253	0.656856	1.77164	0.289818	0.48853	0.786141	2.09619	0.528151	1.19011	0.778379	2.45942	0.63866	0.853609	0.537344
CP6	0.54951	2.23512	1.64983	2.91131	0.711716	1.37762	0.36571	1.31653	1.45223	0.348844	1.00274	1.48054	2.76313	1.43931	0.979139	1.45779	2.31479	0.58105	1.73192	0.895628
P8	0.804432	2.23686	1.41007	0.528631	2.27292	0.922167	1.1786	0.830492	1.61528	1.91302	0.385929	0.817572	1.58146	0.492575	0.969925	0.571332	1.49659	1.89925	1.87872	1.63672
P4	1.00459	2.15307	1.89006	2.14997	1.52814	1.01048	0.557459	0.609008	0.818564	0.272803	1.08354	2.1101	2.33538	0.927433	0.987903	0.606983	2.40283	1.27724	1.23123	1.545
Pz	1.4241	1.01783	1.711	0.738554	0.834531	1.34756	0.637054	0.401635	1.37052	0.417998	0.946499	1.81535	3.44391	0.969631	0.804798	0.62442	2.06364	0.981198	0.622734	0.986339
POz	1.28575	0.628939	2.74827	0.976141	0.917491	1.47742	1.31916	0.606719	1.80013	0.704569	1.17172	2.71903	1.77627	0.81061	0.994118	0.775577	2.21275	1.0898	1.12654	1.66754
PO4	1.3595	1.06619	1.89836	1.30961	1.04047	1.38255	0.791677	0.570908	1.35042	0.649126	1.27773	2.99509	1.83836	0.803728	1.22914	0.438513	1.37284	1.16387	1.39399	1.95201
PO8	2.18455	0.978383	1.08725	1.9045	2.13384	0.249432	2.02791	0.45958	1.2357	0.783684	1.67769	1.66718	2.51004	1.7337	0.861264	0.806457	0.779559	0.836105	0.599921	1.07359
O2	2.16687	1.27082	2.74483	2.54409	1.83673	0.286271	2.59194	0.390386	2.18636	0.432008	1.57571	2.1823	2.68309	1.22205	0.933367	1.09367	1.29077	0.764678	0.94085	2.98356
Oz	1.9326	1.67274	4.27506	2.87164	1.08195	1.39687	3.27797	1.57294	2.32511	0.583197	1.51317	2.71016	1.19324	2.15831	0.876911	2.25976	1.76326	0.752641	1.6092	3.74339
O1	1.13986	2.44642	2.46749	2.48215	1.3541	0.852995	1.52725	1.37204	1.59403	0.870538	1.42234	2.46362	1.49886	2.35834	0.83616	1.21832	1.74965	1.41303	1.14034	2.73177
PO3	0.701817	1.31613	1.94712	0.705813	0.91917	1.08159	0.98542	0.740417	2.44088	0.497045	1.33411	2.74425	3.53857	1.78683	0.727582	0.818565	1.20165	1.14048	0.597255	0.886619
P3	1.17163	1.21079	1.34856	0.945581	1.10177	1.16754	1.10375	0.151683	1.57183	0.495201	2.07061	2.22459	2.3156	1.52502	0.91296	0.47956	1.22623	1.09104	0.347003	0.317947
CP5	1.35843	1.45103	0.539891	1.83403	0.348436	1.06961	0.30908	0.383626	1.21244	0.528601	3.0186	1.69148	0.723872	1.20153	0.85636	0.747262	0.735726	1.12376	1.22903	0.847035
P7	0.488471	0.870681	1.67568	1.25871	0.828993	0.754051	0.984044	0.701014	0.854868	0.537334	0.972409	4.54772	2.08758	1.11276	1.15966	0.826213	0.776516	1.15455	0.57936	1.51466
PO7	0.37814	1.98014	1.46649	1.68998	0.937336	0.78027	1.24275	0.897751	1.30573	0.483081	1.86136	2.47216	2.55663	2.51489	0.807592	0.844023	0.812928	0.968326	0.710004	2.31856
T7	0.526565	0.863958	1.36152	2.05782	0.767525	0.988184	1.84565	1.00207	0.877478	0.354852	0.451401	0.94731	1.24576	1.63038	0.681192	0.81204	1.86395	2.06833	0.597988	1.74782
T8	0.455267	0.810556	0.223997	1.99812	2.15226	0.848904	1.56469	1.15218	1.05438	0.669718	0.961109	1.51331	0.650509	2.34346	0.719599	0.400999	0.377644	0.605677	1.45221	0.796363

## Sheet: Sub6
Channel	Trial_ 1	Trial_ 2	Trial_ 3	Trial_ 4	Trial_ 5	Trial_ 6	Trial_ 7	Trial_ 8	Trial_ 9	Trial_10	Trial_11	Trial_12	Trial_13	Trial_14	Trial_15	Trial_16	Trial_17	Trial_18	Trial_19	Trial_20
Fp1	1.90886	0.421531	0.740187	1.00843	1.50795	1.23301	1.57397	0.608674	3.98639	0.120158	1.29254	1.5235	1.02519	1.53729	0.879241	1.41517	0.537988	1.30876	1.20987	1.07636
Fp2	1.37826	1.0668	0.744303	0.713831	0.639591	0.956674	1.15122	1.20428	3.32118	1.88321	0.177094	0.626289	0.212771	0.947936	2.48454	1.04444	0.806761	0.711623	3.18286	0.511917
AF4	0.737547	1.2589	1.06543	1.6059	0.813372	0.943138	0.735356	1.44289	2.39411	0.932462	0.576259	0.613059	1.02096	0.390267	0.800737	0.687336	0.644164	0.853764	2.21031	0.464917
AF3	1.16751	0.744628	1.20909	0.919947	0.547462	1.13614	0.741096	1.58593	1.76346	0.300288	0.518294	2.16171	0.738664	1.19441	2.24684	0.674544	0.944839	0.594907	3.35459	1.12333
F5	1.58482	0.483515	0.513023	0.265405	0.413851	1.61567	0.440786	0.974371	1.26467	0.538381	0.516111	1.60881	1.95293	0.437319	1.05669	0.394212	0.352657	0.275557	1.22961	1.13832
Fz	0.794383	0.674169	0.654508	0.416477	0.870995	1.55856	0.457412	1.4712	2.20958	0.489008	0.539739	1.50277	1.51443	0.949286	2.0225	2.47172	0.942379	0.882606	1.35536	0.843732
FC1	1.11834	0.822373	1.99468	0.806191	2.5083	1.81582	1.54078	0.706289	1.69336	1.93708	1.03133	0.819462	2.39519	0.920215	0.371612	0.786044	0.774469	1.73251	0.53309	0.477168
FC5	1.28791	0.912815	0.522653	1.78456	2.83983	2.03125	1.34114	0.804455	1.16201	1.12913	0.467215	1.01516	1.04172	0.964506	0.692166	0.620688	1.17466	0.57866	1.66918	0.903892
F6	0.664663	1.54254	0.823879	0.432467	0.146745	1.21333	0.583356	1.86652	2.39906	1.08172	0.973954	0.90619	0.853866	1.10303	1.31572	2.48669	1.53593	0.576949	1.84085	0.801588
FC2	1.72825	0.967002	0.844178	0.720508	0.756296	1.29877	0.826214	0.976106	2.02627	1.57984	0.604791	1.40384	0.44345	1.69703	2.05975	1.41637	1.0626	1.59664	1.67764	0.99425
FC6	0.821862	0.3709	1.40617	1.04874	0.583782	0.859417	0.40214	0.796661	1.93777	0.686081	0.267463	2.3832	1.81751	2.04384	1.34883	1.42473	0.860573	0.847945	1.46047	0.748066
C4	2.4023	1.22713	0.986668	0.583715	0.640971	1.58824	0.741351	0.910544	2.04062	0.990454	0.571507	2.31455	0.766466	2.09166	1.73988	1.52888	1.15046	0.890605	1.20541	0.818478
Cz	2.77839	0.389794	0.771702	2.97059	1.24074	3.16383	1.43446	1.34927	0.852477	0.978229	0.888792	1.42821	1.10684	1.84537	1.63994	0.354801	1.32014	2.39442	0.393494	0.377777
C3	0.669649	0.468113	0.674166	2.23051	0.897708	1.82824	0.774793	1.42329	0.971677	1.7009	2.02263	0.587794	0.916512	0.367768	0.410902	1.32323	1.37744	1.21248	0.663754	0.598318
CP1	0.614085	0.860512	0.205596	3.8724	0.467776	0.971437	0.849998	1.52658	1.06856	1.77621	0.999609	1.48352	1.13798	1.31671	1.08477	1.10323	1.69592	0.724365	0.494987	0.869441
CP2	1.83995	1.17334	0.333711	1.08175	0.914143	1.18777	1.11183	1.05277	1.0456	0.320684	0.85128	2.39812	1.15877	2.57102	1.75905	0.595195	0.895706	0.895162	0.961641	0.880553
CP6	1.06677	1.6265	1.45134	0.838187	0.877478	1.08155	1.20227	1.0933	1.77698	0.706175	0.990173	2.82373	2.58302	2.14715	0.930366	0.710532	0.510923	0.732457	0.619519	1.09174
P8	0.852614	1.43716	1.55898	0.701306	0.609354	1.42364	1.08204	0.967696	1.4758	1.07015	0.389126	3.71038	3.16498	2.72556	0.83286	0.601081	0.24697	0.609591	0.933676	0.844419
P4	1.48246	1.54051	1.82657	1.14482	0.901575	1.06911	1.16439	1.07365	1.6995	0.630906	1.50114	1.80457	2.88664	2.29077	1.28806	1.17061	0.53654	0.345033	0.81928	1.08857
Pz	0.817548	1.02646	0.460824	1.52815	1.18794	0.581853	1.28924	1.30214	1.46286	0.768107	1.44241	1.5168	1.59785	1.46437	1.4607	1.14222	0.991213	0.497288	0.971227	1.3407
POz	1.2545	2.03016	1.50682	1.93426	0.861388	0.451501	1.02343	1.32796	1.45572	1.046	1.86613	1.13662	1.29398	2.09021	1.69965	2.00646	1.19326	0.216653	1.08566	0.802813
PO4	1.45924	1.42972	2.81956	0.957833	0.682011	1.15472	0.855732	0.829768	1.52942	1.12435	1.81133	1.94256	2.77965	2.23565	2.31916	1.39073	0.958533	0.397541	0.948937	0.869468
PO8	1.67081	1.07853	1.59707	0.469417	0.681565	1.3164	0.861138	0.324196	1.16745	1.36899	2.39729	2.56413	3.86805	1.92744	1.35881	0.944786	0.464408	0.465827	0.993296	0.955933
O2	1.17242	0.743877	2.40381	0.795612	0.71861	1.28113	0.709431	0.232333	1.76795	1.31809	2.00393	1.21529	2.47877	1.74235	1.39058	1.755	0.834898	0.365697	0.802928	0.919227
Oz	1.29018	1.70916	1.50145	1.3918	0.414045	0.822482	0.932376	0.797728	1.6367	1.41296	1.32387	1.1893	1.36072	1.83119	1.85462	2.20535	1.67591	0.360318	1.02915	0.796961
O1	0.94308	1.47411	1.16351	1.43411	0.658742	0.354814	1.06484	1.35156	1.30429	1.94301	1.50478	0.942583	0.795207	2.48773	1.3348	2.13126	1.55332	0.239567	1.54512	0.907887
PO3	0.617593	2.10803	1.45012	1.63529	0.846232	0.411936	0.999004	1.6838	1.35419	1.81694	1.88272	0.743023	0.883564	2.97417	1.49571	2.10839	1.48902	0.20147	1.00341	0.994879
P3	0.477774	1.31235	1.00377	2.68312	0.805111	0.275234	0.666183	1.60921	1.06655	2.12795	1.74712	0.554277	0.944843	2.19749	1.33647	1.92652	1.47576	0.420121	0.772968	1.21748
CP5	0.600445	0.719332	0.883577	1.79122	0.869501	0.279547	1.08384	0.885365	0.651776	1.36004	2.05057	0.747916	0.831158	0.797624	1.5219	1.32439	2.61485	1.57392	0.25948	1.342
P7	0.365687	0.594262	0.45236	2.00365	1.31742	0.245839	0.672564	1.1799	1.01653	3.09336	0.62278	0.554615	0.332878	2.16009	0.483667	2.26873	1.3507	0.490026	0.397555	0.846949
PO7	0.71031	1.27287	1.30417	2.08216	0.880642	0.205649	0.778325	1.69417	1.34917	2.24606	1.14857	0.503959	0.62215	2.59116	0.997362	2.16668	1.46516	0.290332	1.30048	1.20965
T7	0.900072	0.820552	0.716564	1.75084	1.52438	0.807319	0.936585	1.50856	1.76683	2.42851	0.758041	1.26196	0.523287	0.158759	0.290913	0.680701	0.763692	0.982887	1.41302	1.04728
T8	1.23553	0.796997	1.26829	1.83521	1.09989	1.80794	1.23602	1.36468	2.23515	0.579134	0.588878	2.22611	2.50167	1.86902	1.2021	0.478813	0.647096	1.44253	0.847761	0.824398

## Sheet: Sub7
Channel	Trial_ 1	Trial_ 2	Trial_ 3	Trial_ 4	Trial_ 5	Trial_ 6	Trial_ 7	Trial_ 8	Trial_ 9	Trial_10	Trial_11	Trial_12	Trial_13	Trial_14	Trial_15	Trial_16	Trial_17	Trial_18	Trial_19	Trial_20
Fp1	2.34942	0.892069	1.73059	2.05916	1.09323	1.03214	0.591242	1.3125	0.790378	2.41557	1.92923	1.05825	2.65331	1.83257	1.05889	0.518807	0.725574	1.74262	1.03411	0.912218
Fp2	2.89016	0.881026	2.04267	1.84887	0.74671	0.867529	0.492382	1.25379	1.32522	1.17616	1.68091	0.813396	3.11321	2.55437	0.754662	0.83459	0.60955	1.66721	1.01396	0.754334
AF4	3.11889	0.854493	2.85748	1.29097	1.05222	0.74259	0.978132	1.14642	1.42104	1.78607	2.01106	0.606691	2.44075	2.08644	0.618822	0.763402	0.877393	1.40293	0.734647	1.05098
AF3	2.40319	1.3467	2.63445	1.78744	1.67681	1.1305	1.02777	0.792613	0.577135	1.24701	1.43898	0.94792	2.01378	1.96951	1.13943	0.837943	0.423912	1.91135	0.881346	1.7033
F5	2.07391	1.17112	1.57765	2.06992	1.36059	1.68885	0.82783	0.678579	0.767264	2.37629	0.797741	1.17808	1.64815	1.80247	0.555868	0.756325	0.448507	1.30429	1.07632	1.31602
Fz	2.03612	1.22985	2.44384	3.0211	1.76596	2.13204	0.598842	0.272458	0.631405	1.38674	2.48552	0.919731	1.36568	0.935851	0.455834	1.02824	0.816955	0.897077	0.552623	1.2889
FC1	2.69904	3.30459	0.522574	1.15841	1.18823	3.00894	1.44054	0.295757	1.68707	1.96939	0.746982	0.605238	0.550985	1.08387	1.26335	1.52405	1.02	1.1349	1.2716	1.8706
FC5	2.011	1.01477	1.37304	1.47925	1.73511	1.58882	1.0184	0.435821	1.52683	1.57048	0.617804	0.603377	0.931473	1.83435	0.597576	0.497476	0.194987	1.50972	1.30202	1.50399
F6	1.08438	0.667239	0.942487	0.932243	1.01399	0.425616	0.800767	0.761168	0.499474	0.815472	0.840604	0.300519	0.89	0.379967	0.343372	0.607443	0.788045	0.691479	0.916315	0.600509
FC2	3.21755	1.34276	1.29509	0.777403	0.34786	0.65471	0.897984	1.38993	0.20084	1.77044	1.85507	1.32496	0.574768	1.05649	0.378509	0.974247	1.01152	2.28504	1.15375	0.274685
FC6	1.30155	1.42769	1.18731	1.24797	1.01796	1.20047	0.767141	1.26984	0.479554	2.21266	1.40242	0.309111	0.541402	0.799213	0.709948	1.23754	0.951208	0.642612	0.648574	0.55614
C4	2.53982	1.29956	0.46172	1.56693	1.58422	1.92291	0.435258	1.43938	1.62674	1.4269	1.17321	1.36176	1.22286	1.79116	0.745446	1.20497	1.06361	0.74148	0.423958	0.37614
Cz	1.26063	0.962589	0.558649	0.841058	1.33321	1.92207	0.80325	1.36904	1.48835	0.827728	1.1369	0.21494	1.70921	1.5902	1.88387	0.626466	0.908641	0.614169	2.23674	1.39574
C3	2.12706	0.404495	1.40724	1.28007	1.19759	1.95778	0.777499	1.38294	2.31983	0.628444	0.286027	1.01513	0.762513	0.52179	1.09697	1.16848	0.498814	0.771464	2.23833	1.78786
CP1	1.12022	0.541493	0.478042	2.05493	2.26294	2.68813	0.863324	2.41288	3.28479	0.558091	2.51836	0.622259	0.919126	1.64169	0.950499	0.688994	1.49719	0.768589	3.43361	2.0012
CP2	1.35732	0.978857	0.616919	1.8031	3.57029	1.44227	0.285966	1.65246	3.69139	1.49011	1.80118	0.330904	1.78619	2.14846	0.520059	1.0144	0.733925	1.00848	1.16006	1.18986
CP6	1.58433	1.87533	0.366393	1.07703	1.3786	1.81148	1.03844	1.71597	1.99381	2.3823	0.465263	1.26643	1.13797	1.40566	0.389191	0.469048	1.07835	0.557214	0.54212	0.611121
P8	1.0227	1.51853	0.515307	2.28054	2.06492	2.4465	1.51007	2.52619	3.76249	1.54955	0.373774	1.31999	1.18238	1.87295	0.719903	0.629096	1.76289	0.491288	2.23412	0.363474
P4	1.42827	2.3937	0.853318	1.76138	2.37312	4.03504	2.0718	3.40946	4.37345	3.24705	1.71726	1.88678	1.06995	2.68066	1.0553	0.56229	1.10655	1.51235	0.932575	0.992919
Pz	1.54849	1.56885	1.40463	1.34949	2.59572	2.7915	1.66493	2.50496	6.67211	0.839131	1.3537	0.435334	1.9953	2.64277	0.987823	0.910637	1.01923	1.58882	2.42114	1.11643
POz	1.68544	2.62344	2.08429	1.87128	3.48406	4.30304	2.0105	2.72105	8.76152	2.28333	1.2745	1.94069	2.45772	2.83231	2.75582	2.68036	1.84477	3.0502	3.9886	1.29471
PO4	1.09053	5.91231	2.06199	1.73972	4.37347	5.35284	2.57483	3.31251	6.80798	4.03757	2.05776	1.22248	2.57051	3.05474	1.95737	0.461209	1.98836	1.91965	2.61686	1.38242
PO8	0.726075	3.19219	1.19599	0.997977	3.33165	4.35747	2.64161	3.41511	3.88346	1.99643	1.10777	2.16378	0.535513	2.86533	1.29177	0.505816	2.5058	1.74483	2.63907	0.963288
O2	0.709111	2.44651	0.947196	0.689412	0.773358	1.87358	2.18122	3.52521	2.83163	2.42144	1.74968	1.96572	1.99541	2.2809	1.53279	2.01474	2.18428	2.68316	4.15862	1.04193
Oz	1.32614	2.26339	1.70697	1.28204	1.71603	2.34911	1.79043	2.44459	4.48791	1.14091	0.748592	1.56471	2.58501	1.41539	2.0771	3.38275	1.67924	2.05886	4.32804	1.14449
O1	1.3672	1.93425	2.09073	1.79967	4.17026	1.99013	1.76808	2.93518	4.84702	1.40495	0.769345	1.64547	2.74358	1.50302	2.21021	3.60343	1.91486	1.79825	4.04089	1.53281
PO3	2.15663	2.9767	1.63306	2.56048	5.24439	3.17403	1.64103	3.96584	8.2985	1.54303	1.88972	1.05604	2.15608	2.80837	2.62353	2.17067	1.97273	1.99512	6.72018	1.22328
P3	2.10116	1.4684	0.961442	1.50387	2.83419	3.26643	0.915729	3.928	6.22809	0.95264	0.911556	0.824678	1.23117	1.93633	1.98418	0.843505	1.43229	1.26996	4.83651	1.03327
CP5	1.50505	2.09474	1.31784	0.916609	2.27899	2.71813	1.05528	2.98749	3.8046	1.37909	2.59775	1.23567	0.656794	0.602272	1.07854	1.01691	1.0212	1.11607	4.19035	0.921432
P7	2.79908	3.90048	1.47227	0.681789	3.78394	3.69972	1.22648	3.9925	5.41193	0.75744	2.26771	1.65102	1.66121	1.60992	3.33962	2.4997	1.4436	1.02248	3.35228	0.732048
PO7	2.69165	3.45035	1.8175	1.49034	7.0222	3.1557	1.94346	4.83672	6.52926	1.37089	1.52216	1.44349	1.90944	2.04244	3.15439	3.31427	2.16943	1.43686	5.03747	1.11204
T7	0.879277	1.20403	1.21841	0.889391	0.654808	1.03615	0.928076	2.52822	2.04809	1.42594	0.589049	1.2706	0.869075	1.02282	0.495518	0.90921	0.657774	1.19898	3.70289	1.90748
T8	0.98389	1.63775	0.574698	0.887096	1.14203	2.01674	0.661363	0.6459	2.49106	1.00896	0.49583	0.565331	0.601596	2.84506	0.523581	1.87234	0.783995	0.598941	0.283592	0.775852

## Sheet: Sub8
Channel	Trial_ 1	Trial_ 2	Trial_ 3	Trial_ 4	Trial_ 5	Trial_ 6	Trial_ 7	Trial_ 8	Trial_ 9	Trial_10	Trial_11	Trial_12	Trial_13	Trial_14	Trial_15	Trial_16	Trial_17	Trial_18	Trial_19	Trial_20
Fp1	1.54957	1.25286	0.890182	0.482212	0.770944	0.784598	1.79554	0.416373	2.60049	0.187157	0.798811	1.47328	4.26214	0.988996	0.890168	1.12745	0.330487	0.947386	1.21633	0.866409
Fp2	0.906854	1.39318	1.04226	0.748539	0.948724	0.694823	0.878989	0.553254	2.63163	0.41642	1.46421	0.955097	2.71381	0.918781	1.02253	1.23231	0.34808	1.45641	1.27472	0.750322
AF4	1.28378	1.84015	0.948174	0.946755	0.711867	1.03915	0.472265	0.34498	1.67767	0.618176	0.613509	1.14181	1.84773	1.18707	0.74858	0.776753	0.952681	0.567148	1.01519	0.897612
AF3	1.41914	1.28077	1.07924	0.672442	0.701114	0.624418	0.643516	0.470415	2.01503	0.651938	0.836999	0.689488	2.61519	1.5358	0.396873	0.681613	0.67527	1.44133	0.84107	0.772754
F5	3.37838	1.32947	1.70693	0.608849	0.788164	2.17786	0.568928	1.63383	1.17725	0.475878	1.21157	1.99225	1.02066	1.88167	0.812608	0.953841	0.423373	1.89801	1.44694	0.542051
Fz	0.966981	1.82948	1.35664	1.24851	0.402414	0.546796	0.458688	0.734378	1.71946	0.927772	0.731242	1.08955	1.10803	0.955075	0.446161	1.14709	0.735515	2.42289	0.362485	0.565932
FC1	1.58988	1.26414	0.933625	2.13503	1.23975	1.22084	0.713139	0.638382	2.01475	0.845677	0.662535	0.340298	1.39032	1.3896	2.70213	0.969882	2.51104	0.745824	2.14772	0.770797
FC5	2.41392	0.898436	0.9668	0.759204	0.535638	1.23692	1.57126	1.94017	1.75229	1.52103	1.64902	0.880218	1.33534	0.829654	0.234867	0.340896	1.01641	0.788844	1.76896	0.25047
F6	1.38831	1.51702	0.607077	0.944201	1.06298	0.96656	0.553152	0.71789	2.00908	0.64263	0.523663	1.65153	1.34627	1.3161	1.43829	1.20979	1.09917	0.975801	0.829802	1.80016
FC2	0.885473	0.886978	0.39126	0.985823	0.782952	0.946025	2.80486	0.910885	1.59074	0.748627	1.2451	1.60051	0.738515	1.01561	0.814154	0.977236	0.430233	2.39027	0.351663	0.835613
FC6	0.950595	1.1437	0.964666	1.64881	0.91027	1.83893	1.17625	0.1796	1.17759	0.53844	0.732928	0.955838	1.2672	0.858972	1.01703	1.07844	2.07643	0.492241	0.638648	1.64856
C4	0.767948	1.07603	1.04058	0.693414	0.91031	1.5243	2.20853	1.67168	0.927451	0.697989	1.37376	1.57363	1.08523	0.287654	1.10683	0.970922	0.826968	0.61048	0.791378	0.77993
Cz	1.01147	0.495048	0.21071	1.72918	1.87036	0.517234	1.22853	0.344833	2.02236	1.2679	0.883498	2.29448	1.34777	4.21728	5.16739	0.44565	1.0479	4.17999	1.65215	1.8603
C3	3.37541	1.29912	0.576632	1.12189	1.16698	1.52843	1.83854	1.18485	0.855262	0.638204	0.495546	0.312731	1.33772	5.56707	1.13622	0.682249	1.0988	0.420246	1.60191	0.388845
CP1	1.37386	1.16686	0.543498	0.973696	1.57433	1.19746	0.460361	1.25048	2.15527	0.914188	1.37836	0.453198	1.17728	1.24069	3.03506	1.21092	1.63764	0.671624	1.07576	0.847097
CP2	1.85604	0.566324	1.74569	0.789469	1.59905	0.886908	1.61755	2.34475	2.31096	1.38093	1.18395	1.82219	1.69975	1.27886	2.53227	0.992466	1.85288	0.901024	1.07066	2.76499
CP6	2.07306	0.845183	1.05129	0.855601	0.738533	1.05162	1.70456	1.16201	1.81659	1.00163	1.41645	1.00408	1.91693	1.14027	0.771887	1.18066	2.04167	0.56943	1.60642	1.89167
P8	1.74561	0.966266	0.916155	2.66242	3.38969	1.57184	0.86329	1.39702	1.8762	1.00644	1.70687	0.676708	1.44211	2.41037	1.58533	1.88153	0.490757	0.615754	1.58836	0.957466
P4	2.02395	0.752944	1.59055	1.0429	3.07004	1.20466	1.24153	2.72575	3.75152	1.48135	1.25655	1.25467	2.24857	1.90548	2.11955	1.9333	2.1628	1.58245	1.24434	2.16959
Pz	0.6777	0.659158	0.888423	0.627143	2.65665	1.39696	1.07858	2.66175	3.76602	1.48532	1.64615	1.21295	2.12394	1.23628	3.41062	0.894855	1.60927	1.10067	0.933296	2.12606
POz	1.19634	0.700814	2.83572	2.05193	4.59054	2.74524	1.14261	3.28441	5.44301	1.59233	2.29451	1.12563	2.34105	2.19863	4.83784	2.90585	0.971596	1.81155	0.889615	3.15491
PO4	2.34812	0.776106	1.79672	1.11539	7.00567	1.78985	1.49691	3.62517	5.05186	1.89715	1.78001	0.6945	1.99708	2.89516	4.13301	3.33017	1.40961	1.92676	1.88499	3.1532
PO8	0.903934	1.03127	1.5602	2.19936	4.26042	2.31466	0.853843	1.81906	3.41706	1.27914	1.78605	0.626187	1.75073	2.6578	2.97036	1.71136	0.998328	0.504274	1.61957	1.42099
O2	0.754227	0.623327	2.70672	3.30016	4.30399	2.34594	0.934109	1.95448	3.74131	1.36538	1.85789	0.756607	2.14389	2.73297	3.82047	2.31876	1.36927	0.842552	1.49335	3.00679
Oz	1.39274	0.863184	2.8187	3.55591	4.05396	2.68551	0.832616	0.995486	4.23236	1.81126	2.29104	1.22088	2.91221	2.5743	4.22502	2.13333	0.971687	1.31683	1.05601	2.47475
O1	0.83164	0.467601	1.57266	2.13387	3.52067	2.30855	0.441314	1.78565	3.33779	1.89354	2.69361	1.01613	1.19782	1.73216	3.39455	1.20556	1.21202	0.64327	1.20096	1.96328
PO3	0.928205	0.760287	0.627734	0.530717	2.54065	2.26179	0.49145	2.11868	3.97954	1.66742	2.4615	1.11307	0.687359	1.83585	4.12001	1.07806	1.51153	0.365073	0.991824	2.08199
P3	1.50236	0.8113	0.499237	0.601094	1.59915	0.89026	0.368732	2.67092	3.45655	0.994689	2.04572	1.0761	0.575348	1.28537	3.3791	0.563011	1.44187	0.366342	1.18076	1.00503
CP5	2.0248	0.892907	0.54615	1.11339	0.706472	1.21112	0.861806	1.54933	2.73608	0.626429	1.49557	0.631985	0.61548	1.71763	1.20069	0.792544	1.94282	0.455344	1.16266	0.684119
P7	1.92865	0.817111	0.557505	0.958079	1.46069	1.88178	0.379526	1.65225	1.58708	1.11399	2.56664	0.585741	0.689176	1.32547	1.95647	0.685878	0.964337	0.25984	1.04157	1.08636
PO7	2.0563	0.421036	0.894559	0.964791	1.49289	2.05737	0.272163	1.72303	2.15144	1.24301	2.62087	1.12798	0.617928	0.943493	2.82622	0.759984	1.0903	0.26867	1.10866	2.21459
T7	3.92435	0.686711	0.826452	1.29118	0.450809	2.40415	0.27684	1.26243	1.32717	1.01717	2.09729	0.487712	0.433864	1.28202	2.01117	1.48554	0.330591	0.630433	1.49614	0.450251
T8	0.793298	0.698423	0.756018	1.81126	0.752212	0.992018	0.34601	1.23657	1.25616	0.845257	1.36221	0.273083	2.44993	3.28266	2.09412	1.25614	1.79712	0.857793	1.80725	0.901995

## Sheet: Sub9
Channel	Trial_ 1	Trial_ 2	Trial_ 3	Trial_ 4	Trial_ 5	Trial_ 6	Trial_ 7	Trial_ 8	Trial_ 9	Trial_10	Trial_11	Trial_12	Trial_13	Trial_14	Trial_15	Trial_16	Trial_17	Trial_18	Trial_19	Trial_20
Fp1	1.22746	4.67341	1.51291	1.42424	1.98602	2.67872	0.522947	1.38202	3.0043	0.497559	2.88952	0.851041	0.541973	3.00559	0.96136	0.781052	0.548168	0.990023	0.912351	1.86697
Fp2	0.751835	1.91233	0.722135	0.992795	1.19483	1.08677	0.517433	2.57657	2.70059	1.44326	1.58745	1.05357	0.872937	1.07405	1.435	1.6432	0.97617	0.760741	1.47138	0.837896
AF4	0.619223	1.13656	0.766043	0.487527	1.71601	1.31596	0.661976	0.978556	2.479	1.0161	0.991684	0.746423	1.37691	0.743185	2.19454	1.81313	1.00516	0.701691	1.68596	0.737159
AF3	0.689887	4.65004	1.10158	0.999122	1.80458	1.27869	0.392305	1.49161	1.87124	0.301394	2.07746	0.883894	0.54851	3.35329	1.36435	0.556209	1.11409	0.680989	1.43649	1.53172
F5	0.727008	2.57901	1.51028	1.85769	1.51495	2.11178	0.910827	0.944813	0.954142	0.569599	0.900921	0.996607	0.806426	2.50658	1.09432	0.310327	0.697715	1.07372	1.00869	1.69173
Fz	0.662334	0.743537	0.462718	0.850687	1.37926	2.67113	1.26416	1.73204	1.88707	1.07987	0.836341	0.798597	0.60562	1.30178	1.44952	1.40338	0.794861	0.377081	0.658897	0.659387
FC1	1.80825	1.06233	0.76052	0.271212	0.801533	1.2218	0.923464	1.11868	1.19078	0.681699	0.326898	0.544418	1.3527	1.28264	1.93833	0.927077	0.469662	1.35781	1.31704	0.74126
FC5	0.455113	2.63759	1.71694	1.78219	0.966677	2.28119	1.01156	0.833274	1.4484	0.574664	0.618722	1.17854	1.03336	0.452691	1.56171	1.83231	0.53417	0.594451	2.08706	0.492635
F6	0.276645	1.48951	0.600935	0.485664	1.46497	1.30053	1.94781	0.926613	4.14963	0.829937	0.55691	2.61514	0.752886	0.904453	1.12514	1.29795	1.05817	0.87986	1.47589	0.717926
FC2	0.579298	1.81047	0.599192	0.837572	0.46037	1.18383	1.20011	1.54717	2.39225	0.85881	0.785997	0.548353	1.30599	1.22707	0.426438	1.40266	1.57722	0.881877	1.49521	2.27966
FC6	0.287473	1.31538	1.15019	0.714931	0.714543	0.912968	0.420207	0.924833	4.76913	0.456224	0.404625	2.06229	1.54224	1.90186	1.51779	0.702149	1.56816	1.01704	1.45606	1.18795
C4	0.529398	1.38796	1.30394	1.08322	0.53535	1.10121	1.62007	1.63754	3.71826	0.62925	1.25781	0.595509	1.1222	1.37728	0.832199	0.671048	1.96602	0.936901	3.13447	2.29258
Cz	0.837867	2.28012	0.400559	1.11408	0.635294	0.571729	2.6674	1.57249	2.29278	0.91671	0.913172	1.26327	2.18069	0.458452	0.614656	1.01269	1.24234	1.10141	0.662006	2.86582
C3	0.517381	2.00645	0.554625	0.995133	0.946694	0.897421	1.13548	0.33953	0.229688	0.309309	0.544486	1.10976	1.27756	0.468785	1.9627	1.29148	0.991525	0.942291	1.21672	0.769818
CP1	0.644498	1.66865	0.456368	1.0732	0.798863	0.85402	2.065	0.267701	1.41759	0.803196	0.601081	1.79209	1.76989	0.725461	0.93787	2.27542	0.84275	0.811848	0.392754	1.55977
CP2	0.711331	1.58061	0.521441	1.25443	0.49348	0.809982	1.92658	0.905332	3.57946	1.11127	1.39522	0.966009	1.50827	1.4843	1.38808	0.71666	1.55307	0.963704	3.24712	1.55204
CP6	0.780229	0.982403	1.15995	1.22358	1.38801	1.26496	2.583	1.66054	4.41014	0.759613	1.01222	0.784679	2.22765	2.41388	2.15809	0.535762	2.97457	1.30872	2.51612	1.12625
P8	1.72257	0.873451	0.99809	2.66837	1.17998	2.26636	2.06895	2.3813	3.9642	1.23762	2.06204	2.3102	0.786944	2.18746	4.49741	1.34357	3.38922	1.41197	2.82359	0.874438
P4	1.20066	1.2714	0.801648	1.33288	0.843427	1.61923	1.82073	2.04597	4.79726	1.43447	1.57515	0.735918	1.23359	2.64142	2.51009	1.20704	2.75727	1.02891	3.47414	1.26707
Pz	0.914285	2.27045	0.816056	1.33101	0.948115	1.3527	1.53349	0.950039	2.48338	0.924402	0.862983	2.13089	2.0356	0.96076	0.840481	2.05295	1.58376	0.806139	2.52043	1.01113
POz	1.29603	1.70785	1.16986	1.09836	0.768613	1.0657	1.35755	1.41036	1.66034	1.3009	0.958132	1.29101	1.43453	1.28906	1.15399	2.27469	2.09319	0.957357	2.68927	0.980088
PO4	1.49649	0.863554	0.618902	1.30263	1.2693	1.58074	1.6884	1.32126	4.35665	1.28694	1.94023	0.633349	0.776819	2.10277	3.00896	1.87977	2.89843	0.940587	3.89131	1.55312
PO8	1.79757	0.900235	0.777783	2.39819	1.01297	1.89489	2.38911	2.25258	3.91832	1.72748	2.30852	2.08394	0.529971	2.39992	4.73643	1.86192	3.09812	1.1772	3.97958	1.13296
O2	1.29544	0.958323	0.6367	1.42053	0.83525	0.673233	1.14308	1.27477	2.20627	2.13848	0.701914	1.24037	0.553305	2.06779	3.0671	1.90242	1.92864	1.61774	2.64673	0.988843
Oz	1.29718	1.42012	1.27411	1.10016	0.764938	1.07851	1.28706	1.26243	0.696369	2.45768	0.731367	0.585974	0.900171	2.56912	1.40613	1.72436	2.52766	1.93537	2.03705	1.30491
O1	1.67935	1.98261	2.22146	0.187992	0.901802	0.404696	2.04623	2.2414	1.0006	2.19515	0.565401	0.682711	1.22411	2.87706	1.98384	2.25865	2.72247	1.16959	2.92913	2.94536
PO3	1.78181	2.7832	3.17267	0.544605	0.969212	0.458133	2.05526	2.37693	1.23901	2.09803	1.09772	2.4043	2.33322	2.50386	3.57506	4.33334	2.83844	1.4336	3.98496	3.09947
P3	1.18965	2.10243	1.63228	0.607482	0.650074	0.405972	1.50296	0.603884	0.84208	0.893714	0.734623	1.41729	2.13294	1.53535	1.81964	3.41107	0.811227	1.14087	1.135	1.7699
CP5	0.826068	1.50248	0.661033	1.12294	0.873555	0.715974	0.576302	0.302599	0.910257	0.480955	0.488173	1.18704	1.18409	0.896802	1.50358	1.26755	0.483251	0.728583	0.330945	1.1646
P7	0.347259	1.86473	1.96068	0.297079	0.665897	0.356523	1.87123	1.91302	1.46931	0.349555	0.462893	0.731898	1.46867	2.19355	3.57185	3.906	1.53155	0.933707	2.19531	2.08644
PO7	1.11106	2.22749	3.09301	0.0840161	1.08632	0.322085	2.47295	2.71278	1.71643	1.16664	0.637319	0.921022	1.69944	2.71746	3.88215	4.08928	2.56232	1.20065	3.96565	2.37356
T7	0.457974	1.26993	1.84098	1.3606	0.7992	0.471482	1.13929	1.20257	0.82703	0.419662	0.898701	1.50059	1.08216	1.36697	1.52715	0.527642	1.01858	0.87716	0.683966	2.59257
T8	0.726037	1.41837	0.765105	0.710958	0.899738	1.08357	1.79168	0.825895	3.66609	0.247426	0.348984	1.01054	1.68372	1.87249	1.21393	0.638893	2.20386	0.904874	0.875357	0.965861

## Sheet: Sub10
Channel	Trial_ 1	Trial_ 2	Trial_ 3	Trial_ 4	Trial_ 5	Trial_ 6	Trial_ 7	Trial_ 8	Trial_ 9	Trial_10	Trial_11	Trial_12	Trial_13	Trial_14	Trial_15	Trial_16	Trial_17	Trial_18	Trial_19	Trial_20
Fp1	0.779205	1.41477	1.02959	0.536718	0.368507	0.636137	2.11311	1.49073	0.453418	0.2808	1.43645	0.610976	0.641743	1.41847	0.928652	0.650487	1.28537	2.92474	0.78988	0.715463
Fp2	0.809715	1.11699	1.24713	0.361033	1.15145	0.662858	2.84237	0.403655	1.0144	0.812023	1.872	0.801297	0.342219	1.51664	0.536699	0.866467	1.42577	1.57756	0.387281	0.686469
AF4	0.59192	2.30021	0.814473	0.979342	1.44286	0.840861	1.77402	0.798307	1.13099	1.17445	1.91604	0.555368	0.710263	1.10601	0.961764	0.645548	1.0461	1.11239	0.584949	0.234583
AF3	0.660932	1.30705	2.28964	0.765684	1.07464	0.656481	0.452206	0.556164	1.62993	0.723263	1.73118	0.652013	0.373973	2.52496	0.59521	3.54491	1.17222	0.902003	1.22624	0.913688
F5	0.500445	0.921505	1.3904	0.859845	0.770877	1.42031	1.54082	0.55948	1.18834	0.416174	1.31611	0.416498	1.59099	1.1208	1.22423	0.710367	1.69707	1.20288	3.29852	0.546359
Fz	0.534794	2.23652	1.0502	1.40428	0.901569	0.55254	0.701204	0.773206	1.74354	1.68887	0.75472	0.838943	1.50012	2.16318	1.13948	1.16056	1.1983	1.16682	0.386297	1.90936
FC1	0.720516	1.28001	1.83381	0.611585	0.166949	1.32283	0.496662	1.35513	1.7397	1.02975	1.59885	0.726426	1.30858	0.617049	1.97102	2.26864	0.552552	1.31815	1.23491	0.555968
FC5	1.52077	1.06339	0.716027	2.24773	0.765975	0.866504	0.892385	0.808065	0.95282	0.843915	0.805732	0.337933	1.23055	1.20022	1.11981	1.54299	0.473843	1.58202	1.09317	0.390305
F6	0.459716	2.10498	2.66632	1.76108	2.1685	2.24235	2.09191	1.20336	0.483455	0.801918	3.97036	0.581625	0.969951	1.36527	1.15657	3.46534	0.492933	0.957908	0.574278	0.41086
FC2	0.79852	1.35355	0.956251	1.52687	0.989405	1.2143	0.853418	2.77821	1.07683	1.02439	1.77005	1.7535	2.98882	1.89917	4.2033	0.917745	1.8814	1.11386	0.676093	0.678673
FC6	0.541822	2.51635	0.552013	0.464024	0.759043	1.41169	1.38233	1.69298	0.33057	1.0303	2.02723	2.29786	3.54464	0.694153	0.598623	1.53876	0.974723	2.43136	0.46572	0.391717
C4	1.11363	1.93224	1.04758	1.46925	1.15955	2.11876	1.61413	4.15896	0.961853	0.872365	1.7251	1.24524	0.920502	0.692738	3.44103	0.837796	2.66403	1.05653	0.451821	0.595233
Cz	0.807545	1.93206	0.630131	0.925246	1.61397	1.91422	1.72052	1.22511	1.05124	2.74295	0.803446	1.05633	1.02064	4.854	1.45689	1.32035	1.11747	1.13917	1.57382	0.237015
C3	0.680889	0.929564	0.777601	0.946189	0.737256	0.472336	0.69203	0.475676	2.30748	1.25193	0.890205	1.16705	0.851334	1.15359	1.39994	1.19414	0.405668	0.648214	2.24447	0.861783
CP1	0.546376	1.80466	0.749486	0.486246	1.08368	0.791058	1.75954	1.07917	1.91284	1.63498	1.39419	1.54046	0.261206	2.48886	1.25662	2.82934	0.58317	0.790216	1.84955	1.29665
CP2	0.551746	1.21823	1.83862	1.12366	0.62566	2.1454	2.21243	3.27263	1.08398	1.378	1.37393	2.04451	0.776161	2.0583	1.58824	2.13828	1.2513	1.03149	1.70616	0.850996
CP6	0.62413	1.56452	0.883621	0.728358	1.47583	1.47763	0.867185	0.943588	1.17547	1.57605	1.95576	0.805262	2.00462	2.02432	3.61265	1.2465	1.22574	0.491718	1.33494	0.930458
P8	1.29118	1.44159	1.22241	0.751567	1.13485	0.62615	0.978525	1.3921	1.44682	1.48893	1.41618	0.746867	0.562922	0.748249	2.51388	0.542409	0.682437	0.823581	0.724666	0.83574
P4	0.611982	0.98547	2.3779	0.721622	0.663005	2.08934	1.86329	2.38248	1.2755	1.68907	0.930873	0.849916	0.436264	3.40404	1.60367	2.82298	0.706967	0.723047	2.2657	1.74521
Pz	0.461006	0.917574	2.07443	0.863529	0.779433	1.56442	3.05432	1.13261	1.22051	2.98746	1.26289	1.50509	0.187746	2.51286	1.13757	3.59952	0.776163	1.19582	3.89771	1.48149
POz	0.75543	0.846417	0.787437	0.789826	0.482529	1.33415	1.81628	1.08018	2.27261	1.99083	1.6229	1.67383	0.400814	1.49882	0.710482	2.73579	0.734247	1.4549	4.19116	1.6319
PO4	0.930771	0.946813	1.56324	0.691922	0.561771	1.50245	1.89603	1.28224	2.01833	1.6347	1.10847	1.26185	0.410473	1.33694	0.825287	1.8591	0.681503	1.45727	3.84081	1.12986
PO8	1.03883	1.16949	1.20468	0.591244	1.06648	0.678387	1.17145	1.25312	2.24519	1.38798	0.997202	0.738761	0.771536	0.744219	0.956643	0.839875	0.473965	0.75	0.993798	0.714995
O2	0.64481	1.02604	1.24141	0.349057	0.716423	1.16548	1.53547	1.40088	2.71606	1.36456	1.43695	0.505318	0.655703	0.881362	2.12583	0.638358	0.245447	1.00071	3.41392	0.368697
Oz	0.692278	0.935109	0.869772	0.661626	0.884576	1.06255	2.1559	0.969668	1.72836	1.47487	1.40026	0.523794	0.279101	1.0236	0.572383	3.52153	1.05904	0.766807	3.0328	1.35541
O1	1.66054	0.622067	0.963096	0.754444	1.17016	0.813055	1.72129	1.04702	1.92618	1.42772	0.887868	1.12568	0.693415	0.965592	0.439111	2.36726	0.709975	0.889164	1.67125	1.55228
PO3	1.56758	0.807584	1.01406	1.04295	1.38362	0.951845	2.48248	0.766712	2.775	2.11018	1.27511	2.1901	0.422312	1.47521	0.701606	2.61875	0.564619	1.12797	2.35877	1.5843
P3	1.61483	0.836279	0.638207	0.840761	1.6278	0.718464	2.43012	1.0419	2.37275	2.26897	1.11699	2.87646	0.327791	2.29383	0.696151	2.57434	0.388183	0.719006	2.34497	1.69911
CP5	1.41714	1.6054	0.491048	0.659273	1.03119	0.726653	1.50884	0.619978	1.4567	0.903024	0.530328	1.33005	0.462629	1.16046	1.13301	1.54733	0.413446	0.545927	2.64782	1.04281
P7	1.80948	1.32963	0.733423	0.827108	0.96358	0.301012	2.28406	1.10697	1.33452	1.91403	0.540799	1.79689	0.276552	0.844771	1.55189	1.61544	0.943644	0.739977	0.627389	1.37941
PO7	2.39735	0.686496	0.768158	0.85814	1.13208	0.4792	1.75329	0.83249	2.08367	1.43293	0.757327	1.97117	0.312529	0.947585	0.625421	1.63454	0.683022	0.858395	1.33122	1.42518
T7	1.50571	1.82645	1.02821	0.395989	0.655322	2.50833	1.3532	0.329869	1.07348	1.92798	0.789465	0.984033	0.844176	0.609747	1.93996	2.14009	1.04311	0.583773	0.812883	0.670717
T8	1.3032	0.430519	1.81603	1.124	2.31388	0.969925	0.544166	1.092	0.341842	1.3147	1.25487	0.562978	1.24012	0.425234	2.29404	1.28184	1.08185	0.838492	1.53196	0.435187

[truncated: 20 more sheets: Sub11, Sub12, Sub13, Sub14, Sub15, Sub16, Sub17, Sub18, Sub19, Sub20, Sub21, Sub22, Sub23, Sub24, Sub25, Sub26, Sub27, Sub28, Sub29, Sub30]
