# Supplementary material for: A multi-day and multi-band dataset for a steady-state visual-evoked potential–based brain-computer interface
Source: Gigascience. 2019 Nov 25;8(11):giz133. doi: 10.1093/gigascience/giz133 (PMC6876666; doi:10.1093/gigascience/giz133)
Supplement: giz133_Supplemental_Files [file giz133_supplemental_files.zip › SNR_High(1)_41Hz.xlsx]

## Sheet: Sub1
Channel	Trial_ 1	Trial_ 2	Trial_ 3	Trial_ 4	Trial_ 5	Trial_ 6	Trial_ 7	Trial_ 8	Trial_ 9	Trial_10	Trial_11	Trial_12	Trial_13	Trial_14	Trial_15	Trial_16	Trial_17	Trial_18	Trial_19	Trial_20
Fp1	1.94982	0.408647	0.863916	0.370493	0.625377	1.26304	2.03356	0.828146	0.760266	1.60728	0.549437	1.33593	2.50756	3.82237	0.765076	0.384651	0.588756	0.874919	0.35182	0.900116
Fp2	1.38619	0.934703	0.990281	0.308348	0.976272	1.35981	0.840413	0.609662	0.920704	1.11195	1.53229	0.751531	1.04333	1.88928	1.08404	0.48708	0.568937	1.97522	0.341525	0.486892
AF4	0.415619	1.34606	0.354602	2.26372	1.11754	0.292349	0.771848	1.23741	0.511876	2.87038	1.4023	1.32327	0.311254	0.347918	0.677974	0.379611	0.937707	1.58914	0.375538	2.48052
AF3	0.912721	1.1667	0.557995	0.466155	0.726087	0.843821	0.793514	0.805727	1.25618	0.972662	1.19197	0.867513	1.7275	0.621378	0.588528	0.66187	1.37387	1.64409	1.20494	0.838329
F5	1.14245	0.85636	0.888666	1.17462	1.10893	0.550179	1.10916	1.31275	0.633352	1.54795	1.92891	0.626896	1.56152	0.39142	0.808346	0.545557	2.73619	1.65613	0.498873	1.54384
Fz	0.537418	0.754334	0.820222	1.53449	1.49622	1.27323	1.71526	0.710166	0.391895	0.595933	0.28515	0.550876	0.979284	2.40903	0.906887	0.534713	1.43354	0.630846	2.83955	1.67962
FC1	0.913437	0.626559	0.922634	1.65914	0.71081	1.37544	0.117549	1.61608	0.530746	0.324009	0.838602	0.443969	2.26158	0.376572	0.834759	0.751558	2.04474	2.24279	0.885533	0.425164
FC5	1.24885	0.180399	0.722	0.472871	1.54588	1.14442	2.01824	1.18045	1.12231	1.13575	1.94371	1.36139	1.31008	0.311112	0.404608	0.79303	2.31066	1.28715	0.387664	0.782263
F6	0.830707	1.21469	0.655413	2.39925	0.32352	0.308907	1.68071	2.16572	1.21747	1.2541	1.0438	0.77436	0.400702	0.221496	0.214505	0.443982	1.14746	1.54658	0.463279	2.069
FC2	1.02828	0.709431	0.586432	0.971688	1.66676	1.94085	0.64239	1.21491	1.21554	0.997894	1.33172	0.522074	0.845696	0.322924	0.399542	0.376526	0.400223	0.867202	0.900809	1.09094
FC6	0.603759	0.520071	1.40242	1.19459	1.29788	0.676698	0.892753	1.48653	0.682057	0.521047	0.603336	0.741794	1.48203	2.66294	0.780914	0.510818	1.0007	1.09438	1.19805	0.986072
C4	0.880375	0.564044	0.538412	0.584162	1.47597	0.777695	0.805244	0.877647	1.43095	1.4024	1.64742	0.76626	2.83803	1.60093	1.05041	0.239422	1.32066	1.4906	1.46906	4.03592
Cz	0.73662	2.88878	0.91403	0.754059	1.16588	1.29045	0.671759	1.04375	1.3864	0.693739	2.19028	0.25798	0.742973	1.63222	0.563121	3.45714	1.21158	0.915461	2.78082	0.915861
C3	1.26002	0.848081	2.09561	0.956396	1.00498	1.86379	0.590462	0.625225	0.85573	0.268241	0.781761	0.483594	1.43147	0.406504	0.581091	0.557029	1.58812	1.38181	1.04397	2.07025
CP1	2.1962	2.01697	1.29832	1.27084	0.752768	1.253	1.60752	0.889423	1.05449	1.07238	1.1446	0.252913	1.39774	0.755096	1.18037	1.91673	0.981573	0.962271	1.01178	2.11387
CP2	0.720601	0.945027	0.909873	0.598389	1.89783	0.478304	0.992194	1.14234	2.92158	1.798	2.18962	2.19967	2.4292	2.58144	1.36135	0.995319	1.86437	1.65911	2.72734	4.41165
CP6	0.705958	1.03758	0.993124	1.01753	0.811777	1.07201	1.34172	0.471277	2.1879	0.854486	1.00507	0.657575	1.04165	1.68778	1.54111	0.540829	1.54969	1.66125	2.20175	2.73956
P8	1.26451	0.847182	0.982413	0.352581	1.08346	0.743472	0.800037	1.98287	1.73935	1.42481	0.629619	0.584097	1.45034	0.788508	1.12714	1.10258	1.67723	0.443617	1.22942	2.49737
P4	1.27487	0.867597	2.06651	0.594541	0.950842	0.660275	1.18802	1.81864	2.41721	1.56971	1.0641	1.23746	0.966749	3.0005	1.98188	2.21	1.62174	0.858198	2.24508	4.04118
Pz	2.34831	1.58521	1.59083	0.966477	1.32207	0.593516	1.74518	1.0313	1.43008	1.51062	1.98791	0.716132	0.419516	2.44219	1.09437	1.84719	0.894895	0.887379	2.08237	3.50822
POz	2.46847	0.764376	1.45648	1.03603	0.316034	0.605241	1.66339	0.396893	1.23275	2.03783	1.44093	1.60872	0.542388	2.16294	1.77	0.884774	2.47853	0.623454	1.679	1.68265
PO4	2.31182	0.952261	1.64644	0.697628	0.641441	0.705059	1.46906	1.17247	2.32411	1.75285	1.79393	0.591257	0.398397	2.35752	1.5911	1.05692	4.14788	0.903054	2.14722	3.53109
PO8	1.79719	0.536051	1.95935	0.34335	0.513574	1.5534	1.38421	1.04863	2.0885	2.94626	1.42416	0.638724	1.12598	1.58976	1.26433	1.03278	3.19858	0.76163	1.92902	2.17042
O2	2.68673	0.679363	1.52021	0.583118	0.153538	1.21641	1.45428	0.554191	1.23796	2.84408	1.28542	0.716395	1.35768	1.97819	1.41705	0.804673	3.73677	1.05288	1.63732	1.11686
Oz	0.73391	0.64573	1.66948	0.647161	0.671506	1.70904	0.765199	0.508712	2.09064	1.83579	1.57692	2.13417	1.92353	1.36056	2.77886	0.582664	4.5441	1.80332	0.995185	0.762399
O1	3.01687	0.587087	2.41526	1.11231	0.751216	1.39755	0.838195	0.683801	2.0204	1.65721	0.667401	0.587998	3.80021	1.64044	2.48995	0.72567	4.66854	0.935833	1.28653	0.950738
PO3	2.62845	0.680433	1.86228	0.653693	0.281665	0.895294	0.962284	0.749815	1.87355	2.1623	1.24847	0.781765	0.918686	2.05208	1.4144	0.740882	3.24717	0.76066	1.56041	0.818844
P3	2.17258	1.21395	1.35328	0.558646	0.435455	1.47625	1.28409	0.841655	0.984921	1.35641	1.09112	0.652099	0.993949	0.959039	1.19184	1.31023	2.21195	0.844544	1.44983	1.18867
CP5	1.7695	0.772695	1.67502	0.605984	0.748371	1.70959	1.61254	0.632942	0.673864	0.241158	0.835119	0.305223	1.46392	0.468141	1.1637	0.878063	1.71668	1.04267	0.875882	2.37241
P7	1.78894	0.763382	1.62572	0.467142	0.569731	2.35161	1.22449	1.40791	2.30189	1.0925	0.853888	0.954185	2.88997	1.46904	1.15018	0.823555	4.43225	1.07452	1.0229	0.693936
PO7	2.48303	0.718777	1.50525	0.7943	0.539139	2.07492	0.945739	0.977189	2.42781	1.88191	0.621399	1.00543	1.97353	1.71555	1.8712	0.814754	4.89597	1.40158	1.30676	1.26724
T7	1.2261	0.81846	0.559999	1.65373	1.01206	1.83767	1.15801	0.855639	1.51266	1.16616	1.51351	0.248003	1.08862	1.1342	1.50889	0.871459	1.46963	1.64248	0.895913	1.40825
T8	0.536215	2.83253	1.12978	0.560421	1.0231	0.768216	1.02154	0.317467	0.839492	0.319665	0.86019	0.541659	2.15298	0.656992	1.53362	0.371325	1.10167	0.938704	1.22697	1.58385

## Sheet: Sub2
Channel	Trial_ 1	Trial_ 2	Trial_ 3	Trial_ 4	Trial_ 5	Trial_ 6	Trial_ 7	Trial_ 8	Trial_ 9	Trial_10	Trial_11	Trial_12	Trial_13	Trial_14	Trial_15	Trial_16	Trial_17	Trial_18	Trial_19	Trial_20
Fp1	1.15344	1.04708	1.14197	0.293938	0.705182	2.814	0.718638	0.376892	1.12445	0.873409	0.807693	1.88131	1.51843	0.576163	0.686138	2.03955	0.45696	2.49533	1.25947	1.12488
Fp2	0.477744	0.634612	1.49588	1.33286	2.19031	1.05767	1.25833	0.389098	1.00107	0.781099	1.78764	1.06431	0.702831	1.2164	0.488304	1.35308	1.93374	2.86977	0.676744	1.06494
AF4	0.706962	0.572543	0.413929	2.02849	0.916292	0.839054	0.661868	1.78921	0.64655	0.989911	1.57297	0.663948	0.625212	0.734368	0.672301	1.45217	0.385022	0.904473	0.519466	2.83496
AF3	0.708063	1.11834	1.15954	0.503855	1.17847	0.610657	0.395921	0.861782	1.11966	1.93378	0.884113	1.4344	1.83681	2.04096	0.297311	0.767062	0.413956	1.38186	2.02258	1.26638
F5	1.03093	1.38497	1.019	0.644244	1.03632	0.773504	0.893833	0.620728	1.77517	0.966604	0.35592	0.537604	1.12807	1.27967	0.650152	0.765734	0.830241	1.88856	0.385152	1.71504
Fz	0.837383	1.44509	0.811659	0.65067	0.562395	0.783928	0.454625	0.932425	0.369738	1.71573	3.29639	0.545753	0.791618	0.83631	0.711275	0.726957	0.857792	1.12953	1.59014	0.460454
FC1	1.01749	1.94725	1.1564	1.06379	0.9787	1.25496	0.587056	0.481804	0.982457	0.659659	1.20731	1.38511	0.545935	0.893548	0.755121	1.09729	1.22983	0.930503	1.09041	1.40231
FC5	0.963301	1.99975	1.69822	1.73441	1.96567	0.692237	2.02413	1.35346	1.2133	1.04477	1.28249	1.51071	0.534164	0.329747	0.647674	1.59092	1.31592	0.537685	0.385054	0.828491
F6	0.558532	0.643423	1.72955	1.22074	2.10912	0.8357	0.284258	0.574785	0.813818	1.17667	1.82624	0.550451	2.09268	1.5032	1.24181	0.715651	0.392217	2.44997	0.951607	1.4326
FC2	0.201357	1.94757	1.59936	1.35489	1.64671	1.19403	0.249029	0.814922	0.351381	0.754716	2.80822	0.732819	0.75403	1.25929	0.628185	0.58747	0.241204	2.21626	1.07976	0.948883
FC6	0.867363	1.69684	1.79174	1.36917	1.53513	1.18227	0.639749	0.903558	0.99185	0.369857	1.04666	1.4503	0.779674	0.949873	1.81111	1.61372	0.655378	1.28723	1.34801	1.06423
C4	0.438226	0.426527	1.00658	0.882438	1.24959	0.676575	0.512448	1.04358	0.700122	1.19414	0.862674	1.19021	1.29811	0.743001	1.39383	1.38417	0.479847	2.64974	0.984696	1.51367
Cz	0.28452	0.69148	1.4965	0.335797	1.51891	0.354393	0.931028	0.77193	0.978783	1.53685	2.75941	1.50823	1.81926	1.01993	0.517304	2.04906	1.72558	0.0388103	0.671887	1.62456
C3	0.362579	1.70126	3.62098	0.933087	2.11278	2.19374	3.32864	0.788135	1.5352	0.788499	1.20809	2.08909	0.652307	0.434292	0.726803	1.1084	2.15107	1.43008	0.110429	0.665587
CP1	0.582251	0.796919	2.15874	0.316811	1.96932	1.01998	1.44641	0.77739	2.75009	2.37321	1.71778	1.38982	2.87428	0.574271	0.541091	3.78822	1.67825	1.02177	1.08668	1.07168
CP2	0.521592	0.727515	1.40283	0.500408	1.00889	0.915832	0.643765	0.287184	0.32148	2.12718	0.567102	1.93611	2.31179	0.499983	1.05089	2.25037	0.828965	0.855576	2.17317	1.4344
CP6	0.473983	0.620052	1.19149	0.799648	1.80043	2.14285	1.2676	1.80254	0.646476	2.61816	0.641479	1.03344	1.2268	0.360297	1.11009	2.1932	0.956275	0.959742	1.64103	1.86251
P8	1.24548	0.77049	1.02358	0.327452	2.17722	1.01755	0.90717	0.584561	0.832347	2.08577	1.58522	4.09931	0.642505	1.36942	1.55016	2.02786	1.10965	0.766735	2.44043	0.725656
P4	1.7631	0.776811	2.26903	0.274724	1.88112	0.849305	1.18072	0.47772	0.586958	4.30556	1.18364	3.25554	3.14135	0.847055	2.11166	3.11748	0.876601	0.614552	3.24976	1.51742
Pz	1.38116	0.590795	2.07205	0.372156	1.89211	0.53772	0.873753	0.717371	0.919932	2.87885	1.06032	3.44027	3.92498	0.392108	1.10533	2.98233	0.778992	0.944185	2.76205	2.30241
POz	1.212	1.63711	1.83159	0.625272	2.15244	0.775913	0.757311	0.792777	0.308586	2.31216	0.95596	2.84268	2.6322	0.57934	1.36615	4.1144	1.09283	0.705332	2.90781	2.27644
PO4	4.53983	1.90774	2.28682	0.434616	3.15151	0.72745	0.540043	0.490375	1.00463	3.49781	1.41839	6.03229	2.61653	1.93407	4.78055	3.39516	1.77948	0.76947	3.51084	2.02946
PO8	4.01089	1.46919	2.17328	0.70694	3.13381	0.812921	0.566087	0.747118	1.13848	3.95973	2.53294	8.10175	2.21666	2.26237	5.09097	2.97449	1.77842	0.501538	3.73152	1.5123
O2	8.04349	2.19998	2.54072	0.43748	3.2431	1.06579	0.598732	0.810668	0.787442	3.52334	1.13972	5.6544	1.99416	3.49046	6.22729	3.10282	1.51013	0.783349	3.22416	2.14332
Oz	3.91993	1.56681	3.52366	0.474568	2.0668	1.16636	0.734403	0.813712	0.198917	1.83766	2.88737	3.90253	3.87008	1.30742	1.2254	2.30686	0.951937	1.22576	2.19127	1.66492
O1	1.67322	1.61863	2.73939	0.475185	1.41753	0.909457	0.705457	1.26703	0.347111	1.53675	3.11374	2.23188	2.7487	1.26629	0.536611	2.42163	1.2944	0.750098	3.38859	1.80408
PO3	0.854177	1.65702	1.86414	0.829895	1.92046	0.670642	0.688772	1.25539	0.25202	2.02219	2.77258	3.95999	3.25081	0.564288	0.843357	3.28882	0.762051	0.571521	2.95611	1.92838
P3	0.423115	1.00717	1.47998	0.514717	1.94576	0.608398	0.770343	0.861577	0.909144	1.82762	1.90389	2.14066	3.12774	0.448338	0.635245	3.17308	0.86442	0.980391	1.96615	1.12834
CP5	0.539418	0.634902	1.65113	0.398703	2.12872	0.621939	1.61445	1.19557	0.689086	2.10037	0.984485	2.1658	1.70912	0.774749	1.54825	1.64803	1.86707	1.08897	1.10985	1.19648
P7	0.50616	0.856659	0.779803	0.292825	1.17811	0.580684	0.485489	0.965364	0.457973	0.832284	0.477458	1.53167	3.37533	1.24011	0.527706	1.24953	0.646595	0.774708	1.8635	1.08157
PO7	0.534351	1.10753	1.45454	0.443216	1.27588	0.724202	0.910469	1.23137	0.525546	1.48259	1.79274	2.69779	2.08494	0.838228	0.540618	1.68089	0.763913	0.831815	2.9282	1.07951
T7	0.582275	1.19336	0.764268	0.595771	1.49728	0.647276	0.986243	2.38386	0.399678	1.57602	1.16167	0.61771	1.41524	0.517073	2.4291	0.722769	2.27907	1.01982	1.74843	0.575446
T8	0.371152	0.64781	2.37603	0.611461	1.38	1.27649	0.650656	1.8076	0.796618	1.24477	0.882607	0.544048	0.726309	0.535014	1.33589	1.13856	1.64238	1.51428	1.43651	0.545172

## Sheet: Sub3
Channel	Trial_ 1	Trial_ 2	Trial_ 3	Trial_ 4	Trial_ 5	Trial_ 6	Trial_ 7	Trial_ 8	Trial_ 9	Trial_10	Trial_11	Trial_12	Trial_13	Trial_14	Trial_15	Trial_16	Trial_17	Trial_18	Trial_19	Trial_20
Fp1	0.863888	3.07388	0.46342	0.846424	1.02882	1.36528	2.26394	1.16362	0.650636	1.13632	1.42408	1.58075	1.17878	0.743728	0.145371	0.615098	1.11571	0.954944	1.27726	0.987389
Fp2	0.529488	2.27178	0.537186	2.2747	2.71061	0.975122	1.74897	0.882255	1.09297	0.863109	0.690881	2.24243	0.838652	1.29733	0.606518	1.64529	1.67001	3.60074	1.51798	1.49658
AF4	0.745891	1.62605	0.574798	1.72345	1.3423	1.0023	1.3249	0.884637	1.39985	0.570462	1.33606	1.94076	1.07219	0.820381	0.421668	2.66013	1.57169	1.31665	0.811767	1.1578
AF3	0.427162	0.991403	0.694965	1.42802	1.47348	0.877671	0.160969	0.715325	1.16438	0.769517	2.10423	0.656736	0.127861	1.29136	0.387305	0.683724	0.374877	1.14551	1.00844	1.99355
F5	0.595499	0.757429	0.895369	0.73434	0.294746	2.0633	0.477046	1.03471	0.708273	2.27125	1.0643	0.754833	1.11663	1.13269	0.545089	3.88163	0.368051	0.781766	1.26032	0.646021
Fz	0.500174	1.35634	2.00209	1.49901	1.40055	1.3148	0.704444	1.2185	0.759247	0.58459	0.993516	0.255786	0.832238	1.37094	1.11259	0.889884	0.218108	1.22502	1.41187	0.705049
FC1	1.13023	0.598847	0.666603	1.10271	0.862131	0.245301	0.848411	1.40799	0.842507	1.4083	0.64283	0.902181	2.98647	2.2983	0.901542	1.48597	1.1953	0.806569	0.65528	1.72025
FC5	0.371032	1.35921	1.65515	0.408488	2.00743	1.21487	2.21646	2.11722	0.609318	0.809627	1.08828	0.974299	1.43804	1.43358	0.421843	1.3755	0.968347	0.917272	1.0341	1.02672
F6	1.1786	0.467864	0.883923	1.92367	0.963507	1.57389	2.11468	0.988137	0.990349	0.468808	1.20079	1.66478	0.373278	0.533405	0.974748	3.10265	1.01027	1.98216	1.45204	0.658788
FC2	0.376879	3.0265	0.997859	1.59917	0.841152	0.73368	0.699179	1.6008	0.655144	0.412906	1.89147	0.875299	0.883449	0.876673	0.774705	0.73592	0.865429	1.16372	2.46511	1.10823
FC6	0.561465	0.759744	0.650524	1.65063	1.36831	0.532409	1.05631	2.31692	1.39767	0.373153	1.02301	2.94685	0.534087	1.49081	1.43667	1.02824	1.19792	2.128	2.07819	0.81671
C4	0.266287	2.77192	0.707271	2.6686	0.963677	0.80936	0.765304	1.24488	0.759592	0.538314	2.43434	0.580838	0.942065	0.899758	2.93778	1.5163	0.520591	2.74552	1.74639	2.22096
Cz	1.76576	0.559279	0.379564	1.78952	2.70929	0.300092	1.06808	1.28611	0.824008	0.81705	1.15857	0.822484	0.936554	3.35151	0.351457	0.715153	0.559233	0.688573	0.472364	0.521713
C3	0.280203	0.98673	2.08691	0.542025	0.353414	0.722573	1.34514	3.2987	0.425938	1.42371	0.575235	0.707719	2.99151	1.47608	0.16641	1.09534	0.834065	1.28919	0.952724	0.761709
CP1	1.21733	0.668417	1.09399	0.4253	1.28797	0.960579	1.17457	1.40816	0.381745	1.68497	0.487987	0.453772	2.77506	1.37475	0.586117	0.640936	1.08266	1.15358	0.843176	1.30349
CP2	1.01449	2.16265	0.695124	2.10122	2.3007	0.413763	0.94486	0.856725	0.220222	0.866074	1.75076	0.636324	1.57807	0.725599	1.62375	1.3299	0.441059	1.40264	0.736179	1.87915
CP6	0.243689	4.50843	0.907981	1.37121	1.58712	1.17433	1.07756	1.14845	1.48036	0.570463	2.78116	0.718983	2.34709	0.890333	6.16502	1.59623	0.750393	2.45746	1.33102	1.77856
P8	0.46551	4.05388	1.97104	0.437012	2.34582	1.29736	0.764125	1.0903	1.71244	0.760823	1.92303	0.806157	1.54652	0.533884	3.80127	1.22027	0.98209	1.87782	1.199	1.60999
P4	0.474666	7.42732	1.29301	1.39087	3.35731	1.14748	0.656456	1.23407	0.707913	1.30622	1.57187	0.56527	1.47734	0.660884	2.95432	2.1157	0.805144	2.04018	1.38465	3.12762
Pz	1.28386	2.75366	1.3513	1.75413	1.76894	0.452821	1.07707	0.769959	0.256004	1.36451	0.411855	0.573779	2.34137	0.745813	1.2666	1.18606	0.920853	1.81071	1.32346	1.0865
POz	1.63349	4.98971	2.76434	2.79258	3.41984	1.31985	1.41439	1.31043	1.64603	2.51328	0.955313	0.988997	2.63748	0.707009	2.06982	2.94578	1.17186	2.26176	2.57005	1.90651
PO4	0.31355	8.96332	1.8262	1.04444	5.05752	1.56334	1.64438	2.30507	2.07719	1.80087	1.84368	0.966193	2.47124	0.740699	3.40183	4.96565	1.08478	5.41475	3.00419	3.92776
PO8	0.444066	8.43051	1.6705	0.25815	5.27126	0.619967	1.22186	2.08946	2.57579	1.50323	1.9334	0.487501	1.33281	0.423077	2.47486	3.7808	1.00711	4.23115	2.57466	2.91001
O2	1.25304	9.50842	3.15206	1.55803	4.80896	2.98109	2.79119	3.23481	4.74662	2.04199	2.4773	1.14046	3.39594	2.02686	3.43202	7.10587	2.96942	6.79631	4.7101	1.7955
Oz	2.50577	10.5107	4.2111	2.92569	5.66524	3.2805	3.61442	3.22079	4.98311	3.08909	2.53982	2.29774	3.85516	2.66731	2.43513	5.63617	2.86543	6.46038	5.61912	5.9854
O1	2.97857	5.41864	3.05216	3.02201	2.85873	1.40584	2.33173	1.93512	4.5331	3.67144	1.28671	1.27556	2.57347	1.69506	1.76596	3.00542	1.80125	2.47046	2.83445	3.38835
PO3	2.06026	2.78228	2.83209	1.8114	2.12654	1.02295	2.13849	0.773468	1.90017	2.5707	0.410519	1.00802	1.90791	1.29856	1.07178	0.756221	1.07549	1.57267	1.68614	1.33854
P3	1.18966	2.28529	2.06926	0.98476	1.15694	1.03248	0.905991	0.660225	0.945705	1.49074	0.711536	0.482133	2.19382	1.45273	0.617284	0.673614	1.03946	1.75629	1.07557	1.33864
CP5	0.151152	1.52023	1.25414	0.872867	1.14954	0.660391	1.30568	2.40155	0.476926	1.54152	0.942309	0.942424	3.10818	1.26684	0.279516	0.784136	1.51268	1.08199	0.958559	1.5373
P7	1.58411	1.16619	1.05655	1.32536	0.84686	1.20067	1.96966	0.448261	0.788938	0.402731	1.25948	0.961873	0.361261	1.25882	0.685358	1.25303	1.42337	1.57202	0.911155	1.54487
PO7	2.28015	1.4939	2.0305	1.29556	0.469993	0.519631	2.31273	0.767504	0.871489	0.635348	0.723058	1.07638	1.49859	1.71567	1.20553	0.608845	1.77053	1.04919	0.883307	1.99205
T7	0.724121	0.587644	1.80941	1.7054	0.424484	0.938771	1.03749	0.976366	1.03072	0.657864	1.02542	0.494747	1.21027	0.890866	0.679678	1.76804	1.26544	0.694439	0.624085	0.835278
T8	1.00416	0.696373	1.04397	1.46341	0.785439	0.551027	1.33668	0.600631	1.64198	1.24593	0.673025	0.858957	1.32416	0.63557	2.23699	1.92057	1.61566	0.644193	0.814652	1.04445

## Sheet: Sub4
Channel	Trial_ 1	Trial_ 2	Trial_ 3	Trial_ 4	Trial_ 5	Trial_ 6	Trial_ 7	Trial_ 8	Trial_ 9	Trial_10	Trial_11	Trial_12	Trial_13	Trial_14	Trial_15	Trial_16	Trial_17	Trial_18	Trial_19	Trial_20
Fp1	1.83475	0.982552	1.37131	0.821706	0.710946	1.0484	0.855965	1.33784	0.402049	1.07788	0.75163	2.16549	1.197	1.79976	1.41655	2.31004	0.90713	3.87006	2.49986	2.8844
Fp2	1.23073	0.385697	1.19348	0.871075	1.42344	1.45342	2.32579	0.5298	0.272131	0.719601	0.391745	1.23762	1.00372	1.99415	3.85541	1.10651	0.77464	2.64631	2.04153	1.99339
AF4	2.43637	1.89488	0.815876	1.71123	1.39299	0.854089	2.20904	0.754027	0.204756	1.19606	0.107754	1.1445	1.88635	1.03611	1.68209	0.79937	0.935287	1.6742	1.51738	0.765715
AF3	1.23321	0.798441	0.798149	1.52683	0.686553	1.10187	1.25513	1.41151	0.540566	0.336083	2.16518	3.56268	1.29307	0.932099	1.18206	2.01973	1.28931	4.28264	1.0016	2.54435
F5	1.37918	2.58181	0.85835	1.13969	0.830092	0.827844	0.351091	1.06009	0.407473	0.51403	2.95686	1.17705	2.3764	1.5771	1.26593	3.15643	1.13107	3.02776	2.60032	1.94453
Fz	2.50747	0.847577	1.30089	1.73024	1.00324	0.747007	1.53423	0.634767	0.262193	0.264536	0.711799	0.78894	1.00692	0.817567	1.32953	1.594	0.755044	1.11887	0.950399	1.12106
FC1	1.4494	0.881268	1.53968	1.39501	1.38488	0.487202	0.963141	0.52256	0.71491	1.88659	2.27355	1.9012	1.84266	0.537262	1.16857	2.01016	0.912026	2.35403	0.504501	0.697536
FC5	2.61193	3.17097	2.17276	0.56414	2.12252	0.639015	1.87989	0.957211	0.897772	0.688533	3.34207	2.48204	2.53002	0.963433	1.01531	1.69909	1.53054	2.40386	1.00889	1.76433
F6	2.09943	0.701291	0.616798	0.764367	1.70779	1.4435	3.16182	0.586467	0.371661	1.75202	0.641234	1.85624	2.77075	1.35584	1.71043	0.799032	0.994588	1.68648	1.1673	0.320641
FC2	1.05021	1.13144	0.177066	1.08044	1.50025	0.886511	1.964	1.43464	0.473391	0.390487	1.88629	0.649246	1.2084	0.260994	1.24789	0.46268	0.313691	0.437262	1.3175	0.446517
FC6	2.41697	0.935651	0.571264	0.477884	1.00558	2.55017	3.58192	0.959998	1.16047	1.26983	1.22348	2.78045	1.87019	1.02228	1.66	0.700933	0.989596	2.37321	1.2612	0.388706
C4	1.24415	1.03574	0.899544	0.586067	0.817247	1.32716	1.75016	0.555473	0.763752	0.903127	1.61652	1.77299	2.26365	0.395829	1.3222	1.07554	1.09235	0.679114	1.95476	0.753135
Cz	1.65562	1.92951	2.12014	1.03825	0.718331	0.642181	0.925868	0.832147	1.12202	0.30651	0.798774	1.52075	1.75007	0.463975	2.6611	0.645919	1.03517	0.887906	0.973907	2.03151
C3	5.10517	5.04576	2.69327	0.950758	3.01305	1.029	2.14423	1.05049	1.42496	1.38788	4.45182	3.25571	4.34685	1.66829	2.75885	1.59545	1.89832	2.10984	1.11568	1.70218
CP1	8.57942	3.18832	3.74717	1.50833	2.68767	2.38157	3.25632	0.32118	2.33957	1.80239	3.42525	3.31227	5.09676	3.29599	7.35192	1.87341	3.17771	1.99794	1.25332	1.55623
CP2	1.60296	2.63568	1.91517	1.28888	0.323641	1.79722	0.538835	1.48161	0.492105	0.575632	0.840505	1.93217	2.67547	2.16398	3.78006	0.545894	1.03775	1.92767	1.45098	0.65924
CP6	1.06615	0.869816	0.500256	0.739606	0.53518	1.40878	1.41885	1.32969	0.552805	0.927064	2.01988	1.68388	1.17904	1.01377	1.56157	1.12635	0.74387	1.61605	1.72057	0.356144
P8	2.45993	0.903679	1.36184	0.640015	0.616066	1.27604	0.786058	1.21261	2.3416	0.708607	1.94645	0.974471	1.05165	1.46885	0.80369	1.52777	1.94571	2.21384	1.58332	0.695169
P4	2.52182	2.41519	1.51297	1.68052	0.964563	1.38651	0.57215	1.28653	1.86248	0.840569	1.19884	2.8159	1.04405	1.5031	3.75375	0.757475	2.38806	0.998285	1.11025	0.769025
Pz	5.89935	4.56777	3.20719	2.18937	2.86223	3.88463	3.72952	2.28096	2.49037	2.60369	2.48884	6.1111	5.70101	3.42852	6.62844	1.92291	4.79116	3.03558	2.43289	1.42438
POz	9.15853	9.47636	4.78737	5.17335	6.54876	7.74908	5.82096	6.76189	5.60898	4.62558	5.70671	11.2546	6.70699	8.12147	10.4227	3.85642	7.95847	6.77368	6.0012	1.81006
PO4	4.99829	6.16952	2.27503	5.32793	3.83842	5.51067	2.17078	6.61295	6.07625	2.88925	2.16405	6.51137	2.2085	3.02595	6.4767	2.01722	4.0215	5.63537	1.57507	1.47506
PO8	3.33852	4.44349	1.50022	3.45902	2.78976	1.70646	0.748703	3.0317	6.33865	0.884954	1.49086	3.39669	1.34483	2.23481	3.41594	1.9844	4.20339	4.59911	0.978868	0.83537
O2	6.456	7.15594	3.05498	7.23025	6.33527	4.56328	1.88899	5.20209	8.9233	2.96627	2.6653	4.16384	3.80153	6.33604	5.34784	1.87118	3.93927	7.4481	2.66695	0.855033
Oz	11.3098	15.2896	4.99338	7.11826	4.76865	2.91262	3.81975	5.98966	8.48965	5.29414	4.42229	10.3305	6.87257	7.62936	8.42579	4.17546	4.75241	9.18547	7.08072	1.5649
O1	13.1286	13.1226	5.43366	7.18883	4.75076	2.75925	6.59924	4.91827	8.52605	6.5032	9.58598	12.4347	7.24726	6.69835	9.07834	5.44742	7.50359	8.18602	8.17086	3.11761
PO3	13.0226	8.63785	6.78063	8.13328	6.75086	9.24783	7.58368	5.53954	6.49198	6.13188	9.56672	12.1595	8.28624	6.53858	12.0904	3.84772	8.68978	7.61416	5.22012	2.407
P3	9.21769	6.46045	4.91485	5.05853	5.51829	3.82997	5.95788	2.80805	4.10366	4.63637	6.84495	8.68908	6.85049	4.32747	7.93594	3.85718	6.23009	3.87253	3.11473	1.98234
CP5	8.92497	8.50089	2.91248	2.09144	2.78706	1.93338	2.64704	1.75028	2.50483	2.64951	4.72547	4.37736	6.01426	2.04061	3.65901	2.79333	2.83406	4.4837	3.06126	1.5045
P7	7.75069	5.20035	3.98027	3.16544	2.81438	4.0203	4.67992	0.9452	4.27726	2.63461	6.12291	4.85879	5.05999	3.21467	3.10447	3.84988	3.41482	5.3262	3.73306	2.15379
PO7	11.1582	7.45854	6.22017	6.29784	4.21888	4.55648	6.48022	2.35352	7.02923	5.80151	8.90248	9.16271	5.50026	4.81495	8.08583	5.08567	8.47836	6.67869	3.33971	2.64514
T7	4.518	2.81397	1.68215	0.785997	1.46799	1.3783	1.355	1.49142	1.39358	2.00855	4.29433	2.71105	3.01264	2.19654	1.71995	2.2038	0.959489	3.68033	2.50157	2.23746
T8	0.90508	0.418205	1.09836	0.293791	0.73	2.73711	2.70498	0.656851	0.843486	1.90738	0.725896	3.79383	3.33579	0.685671	0.932756	1.66464	1.23084	2.98086	1.71452	0.378404

## Sheet: Sub5
Channel	Trial_ 1	Trial_ 2	Trial_ 3	Trial_ 4	Trial_ 5	Trial_ 6	Trial_ 7	Trial_ 8	Trial_ 9	Trial_10	Trial_11	Trial_12	Trial_13	Trial_14	Trial_15	Trial_16	Trial_17	Trial_18	Trial_19	Trial_20
Fp1	0.617872	0.417377	1.22214	1.06422	2.91611	1.2957	0.986843	1.03674	1.70104	0.680537	0.554521	0.500232	0.853587	1.28388	1.23866	1.2148	1.04123	1.49984	1.4651	2.17329
Fp2	1.73579	0.976157	0.870578	0.478251	0.658642	1.43785	0.835159	0.230041	1.27055	1.41067	0.914779	0.919463	0.940423	0.840653	1.05679	2.16033	0.696868	1.927	0.835521	0.430829
AF4	0.583572	0.631336	1.51853	1.00502	1.27231	0.654342	1.01513	0.397105	0.591163	1.73425	0.9416	0.498054	2.88364	1.14409	0.598507	0.75009	0.759731	1.79392	0.286136	0.716982
AF3	0.876332	0.52132	0.844093	0.489774	0.868401	1.34802	0.562905	0.987825	1.17037	0.886343	3.09211	1.20821	1.543	1.82906	0.737678	1.07773	1.28281	0.685405	1.07058	2.21336
F5	0.968138	0.274323	1.4444	0.364071	0.371145	0.718488	1.22558	0.700374	0.315833	1.67231	3.28251	1.47355	3.89869	1.39812	0.517454	1.00322	4.2649	1.7269	0.375125	0.735904
Fz	0.457376	1.81642	1.70664	0.684041	1.20596	1.225	0.770737	0.671927	0.779102	0.737667	0.342807	0.810997	2.00547	1.60997	1.49884	0.804488	0.643536	2.10184	1.09135	0.948275
FC1	0.332149	0.345191	1.33884	1.57021	0.638887	0.382749	1.57285	1.55381	0.895168	1.07802	1.12126	0.790828	2.27043	2.52964	0.806372	0.593162	1.17951	0.742384	0.893618	0.518503
FC5	0.347415	0.258168	1.79276	0.605762	0.351052	0.64043	2.54563	0.957975	0.817473	1.08875	1.37598	0.259268	2.40364	1.66921	0.387891	1.19692	0.954564	1.03645	0.463852	0.696229
F6	0.652218	0.67336	0.627774	1.2055	0.561311	0.956146	0.80605	0.166314	0.598717	0.477891	1.23444	1.23187	1.15	0.944438	0.473572	0.279383	0.935421	0.473664	0.694683	0.448978
FC2	0.80131	0.66728	0.510421	0.434101	0.566762	0.250339	0.346536	1.18903	0.879481	0.296357	1.3535	0.643818	1.06381	0.735607	0.652105	1.8129	1.54184	0.846559	0.512022	0.896812
FC6	0.650888	0.353582	0.331119	0.40548	0.67172	1.56043	0.248808	0.230452	0.40052	0.387663	0.76682	0.809083	0.735478	1.77337	0.929344	1.77109	1.71748	0.407667	0.724489	2.08996
C4	1.07009	0.589864	0.42684	0.771516	0.811308	0.842777	0.614214	1.36894	0.976921	0.452417	1.32285	0.770415	0.713655	0.337596	0.774929	2.20626	3.39914	0.914937	0.791407	0.60054
Cz	0.984505	0.845068	0.529285	0.491857	0.627545	1.45683	0.41894	0.430869	0.351673	1.40441	0.397896	1.06004	0.565883	1.51544	2.25551	0.253266	1.33898	0.970304	1.21925	0.62567
C3	0.909175	0.359558	3.30037	1.37668	0.450923	0.949022	2.11887	1.64633	1.0872	1.20568	0.977359	0.160907	1.30095	1.248	1.13696	0.692729	0.837591	0.72517	0.154319	0.759181
CP1	0.618636	0.784326	2.52395	1.06116	0.95121	1.97093	1.47278	0.775991	0.393509	1.48835	0.555076	1.78795	0.517932	0.662081	1.63106	0.950058	1.24692	1.05872	0.52945	0.540351
CP2	0.879889	0.49749	0.674683	0.148544	0.570459	1.07427	0.330494	0.854659	0.983714	0.95592	1.83952	0.971222	0.811601	0.512461	1.61868	0.752118	5.1426	0.473719	0.608908	0.697033
CP6	1.24038	0.829697	1.70136	0.299127	0.731053	1.42579	0.563773	1.22669	1.3783	1.35239	1.95476	1.35595	0.880514	0.529049	2.15512	1.44063	4.35204	0.89809	1.27081	0.837229
P8	1.32893	0.773586	0.191384	2.3737	1.03382	0.933179	0.271661	0.579302	0.58843	1.1476	1.14835	1.38079	0.565506	0.16822	1.5508	1.74114	0.650643	1.25518	0.813901	0.331788
P4	1.3658	1.37747	0.89144	0.455004	0.449552	1.67173	0.263232	0.946022	1.10425	1.22758	1.85442	1.09395	1.0481	0.619889	1.32553	1.36313	4.85158	0.870262	1.51125	0.808897
Pz	1.06328	0.852582	0.798044	0.652125	0.247082	1.8006	0.331285	0.515817	0.405824	1.22611	0.388568	1.95286	0.919297	0.691705	2.23179	1.32728	3.20845	1.32129	1.15505	0.654401
POz	1.62128	0.735131	1.0239	1.98683	0.623612	1.46286	0.652132	1.2628	0.578152	1.03208	1.3283	1.70565	1.14521	0.575733	1.65231	2.00666	2.38254	1.74037	1.07157	0.557898
PO4	2.45411	1.00823	0.404542	1.43677	0.600581	1.53983	0.215954	0.935945	0.397423	1.47601	1.54128	1.44717	1.65754	0.5622	1.1002	1.75547	3.26878	0.851542	1.62711	0.543968
PO8	0.835786	0.76862	1.05325	0.422609	1.20635	1.28568	0.902062	0.840163	0.751252	1.33171	0.701375	1.00037	1.63171	0.604848	1.1645	1.64269	2.44447	0.582016	0.647122	0.674869
O2	1.48554	0.863734	3.6746	0.806528	0.806196	1.01795	1.29878	0.897756	0.682248	1.0492	1.15181	2.14735	1.47733	0.938724	1.70501	1.82194	3.51293	0.62163	0.996327	0.666614
Oz	1.27755	0.89862	2.61842	2.21206	1.47385	2.51246	1.61535	2.03603	1.8207	1.21888	2.80638	4.51515	1.63892	1.90618	1.8294	1.83895	2.87061	1.99131	1.48987	1.46236
O1	1.3259	0.630482	3.82045	2.23167	2.04064	1.27377	1.40062	2.22285	1.34554	1.18198	2.62082	4.16785	2.1374	2.35038	1.69811	1.81458	3.57095	4.24498	1.10227	1.55521
PO3	1.12667	0.980045	2.28476	1.31712	0.614514	1.61922	0.787595	2.08396	0.540494	0.780635	1.25236	3.09107	1.87166	0.910263	2.16516	1.80353	2.97468	3.70387	0.501505	1.07238
P3	0.939141	0.493413	1.40226	0.859378	0.234371	1.75548	0.776225	1.74585	0.558207	1.66677	0.516132	1.32612	0.720261	0.896678	1.58882	2.04876	1.79419	1.38271	0.643426	0.789532
CP5	0.604196	0.606515	2.1618	0.986102	0.676828	1.43824	0.89507	2.60076	0.92478	1.5308	0.60229	1.82312	1.51682	0.730136	1.41474	1.09928	1.82698	0.421906	0.467114	0.853914
P7	0.612067	0.643266	3.58771	1.46149	0.561673	0.631281	0.998401	1.64637	0.566682	1.21658	1.17937	2.46699	0.133897	0.418824	1.49274	1.661	1.71983	1.20188	0.731477	0.409801
PO7	0.751805	0.914285	3.89805	1.27241	1.03439	0.802833	1.25895	1.44607	0.659014	0.9495	1.54963	2.73299	1.9875	1.11218	1.4679	1.45052	2.98494	2.78652	0.5391	1.08627
T7	0.466726	0.262039	1.63961	1.23393	1.31195	0.352379	0.789253	0.989518	1.25099	1.14941	0.568383	2.4492	1.75568	0.531607	0.608784	1.38162	0.92989	1.39935	0.243724	0.32765
T8	1.05824	0.912418	0.446399	1.30015	1.31926	0.603785	0.361001	1.41118	1.69269	0.418459	0.968025	0.529092	1.3303	0.390866	1.20703	1.36398	0.774064	1.13256	0.484628	0.705971

## Sheet: Sub6
Channel	Trial_ 1	Trial_ 2	Trial_ 3	Trial_ 4	Trial_ 5	Trial_ 6	Trial_ 7	Trial_ 8	Trial_ 9	Trial_10	Trial_11	Trial_12	Trial_13	Trial_14	Trial_15	Trial_16	Trial_17	Trial_18	Trial_19	Trial_20
Fp1	2.25595	0.526055	1.4832	1.15066	1.233	0.503324	0.623536	1.17589	0.340727	1.0224	3.81061	2.37428	1.10641	0.725471	0.377371	1.64447	1.07683	0.520281	0.446591	1.06028
Fp2	0.759537	0.598215	2.0978	1.25272	1.0964	1.08539	1.77547	1.6179	1.1269	1.11996	2.90993	1.74513	1.35482	1.75802	0.289518	0.600887	0.851363	0.390046	0.526778	0.358692
AF4	1.47053	0.855411	1.94536	1.08854	0.515152	0.37864	1.29071	0.21252	1.6562	1.84148	1.89012	1.62768	0.292999	0.283085	0.540407	1.11451	0.94064	0.94567	0.752672	0.82705
AF3	0.944379	0.611757	1.68398	1.10484	0.859031	1.53436	0.992151	0.976309	0.99257	2.24409	1.43455	1.43123	0.931124	0.734954	0.660979	0.966264	0.767156	0.498284	0.438757	0.777621
F5	1.74356	0.764135	0.977787	1.95115	0.955917	0.918546	1.49921	1.20766	1.15037	1.62257	1.57531	0.609313	1.09501	0.592229	0.405532	2.04241	1.05139	1.3768	0.471721	1.14194
Fz	1.64297	0.37466	0.615218	1.83587	1.43524	1.5841	0.383651	2.0271	1.29655	2.53008	1.06862	1.31652	1.60927	1.00835	0.38572	0.928358	1.41867	0.802	0.664494	0.653845
FC1	0.999654	0.828765	0.23895	0.826851	1.27602	1.25548	0.764279	2.15449	0.619768	0.450271	1.71483	3.85431	0.667729	0.24831	1.38053	0.844167	0.571247	0.328725	0.41543	1.69855
FC5	1.96774	1.20308	0.754516	0.589511	1.60481	0.448751	1.39707	1.12387	1.07844	1.26531	2.06884	0.572907	1.6403	0.478804	0.256865	1.40127	1.75317	0.887201	0.318598	1.64752
F6	0.358387	1.96626	0.484217	0.512122	0.59577	0.742551	0.608033	1.04691	1.22301	1.79875	1.62416	0.919686	1.49578	0.559586	0.47402	1.89282	0.457818	0.420461	0.556198	0.934059
FC2	1.34565	0.654343	0.535902	0.811266	0.772457	0.946069	1.51703	0.348166	0.895546	1.373	2.4011	0.945325	0.661752	1.70666	0.784856	1.77935	1.11505	0.459859	2.16927	1.07216
FC6	0.801507	0.248509	2.70104	2.02358	1.27172	0.907698	0.662066	1.42617	1.96056	2.0299	1.22268	0.984523	0.163205	0.75961	1.25268	1.63591	1.60576	0.292613	0.499963	1.11392
C4	1.65462	0.686319	2.16017	0.877614	1.67933	0.574087	0.507536	0.471455	1.06039	1.93229	1.5373	0.924583	0.313327	1.47054	0.890077	1.99272	0.564377	0.331184	1.2207	1.65437
Cz	1.07913	0.930289	0.408487	1.12573	0.809676	1.11168	1.3288	0.495024	0.810151	1.44651	0.74423	1.64876	0.76081	0.820391	0.662535	0.809172	1.34251	0.920064	1.579	0.528946
C3	1.00747	0.560267	0.399704	0.769321	0.477833	0.688833	0.228282	2.0571	0.561446	0.14321	0.602438	1.60141	1.15534	0.376516	0.678106	0.866114	1.13595	0.554941	0.316805	1.84761
CP1	1.06914	0.873695	0.718899	0.749271	0.655149	0.655911	0.430525	1.09658	0.975427	0.643746	1.58896	0.904775	0.908891	1.29079	1.02118	1.16473	1.56359	0.664649	0.840851	0.741223
CP2	0.746873	1.1729	1.02722	0.406506	1.14691	0.357503	0.739627	0.722469	0.723819	0.673325	1.41538	0.303999	0.84007	1.67918	0.533663	1.8793	1.16235	1.05479	2.7388	1.82795
CP6	0.23607	1.70628	2.94089	0.458745	2.81313	0.572186	0.513162	0.856928	1.31647	0.446802	1.04877	0.739802	0.613441	1.11017	0.9776	1.34744	0.756376	0.861299	1.94512	1.95327
P8	0.347778	1.12058	2.31488	0.362036	2.71535	0.828855	0.516864	1.02474	1.85786	0.280547	0.735527	1.18901	0.664493	0.638663	0.949739	1.50532	0.575091	0.737281	1.76972	1.80745
P4	2.16049	2.18677	2.4585	0.30166	1.46959	0.393586	0.910896	0.66393	1.84147	0.483196	1.25568	0.375869	0.911278	1.56537	0.555125	1.61138	1.08745	1.5166	3.02125	2.07635
Pz	2.43865	1.52782	0.755132	0.319458	0.691993	0.371999	0.417484	1.34893	1.90738	0.683177	1.31944	0.608482	0.761419	1.81662	0.642602	1.27298	2.1053	0.847158	3.23924	1.13693
POz	2.27439	1.64173	1.30553	0.504885	0.501093	0.844013	0.665118	1.57043	2.07488	0.534262	0.94631	0.620025	1.00808	1.8461	0.740288	1.2169	3.09436	0.591576	3.91865	1.28711
PO4	2.39095	1.96085	2.34769	0.493223	1.40594	0.95498	0.983351	1.02536	2.22921	0.4566	1.69434	0.548057	1.59615	1.66673	0.678451	1.70172	2.07375	1.5551	4.1092	1.72518
PO8	0.773083	1.38789	1.58459	0.411904	1.83946	1.14306	0.443499	0.861313	1.66216	0.384608	3.48666	1.24226	1.5854	1.53726	1.19801	2.63355	0.690654	1.29199	3.28282	1.86753
O2	1.04286	0.830513	1.28215	0.488977	1.48915	1.60217	0.710525	0.918534	1.44222	0.271127	1.7483	0.533848	1.52686	1.70751	0.821844	3.12311	1.14887	1.13177	4.88034	2.37456
Oz	0.990383	0.733698	1.07066	0.703162	0.763868	1.3976	0.964218	1.7823	1.40889	0.394716	1.37414	0.416385	0.763693	1.44477	0.64832	0.787968	3.89563	0.466212	3.89487	1.72558
O1	1.57364	2.38369	1.21575	1.16631	0.903152	0.738332	0.395928	2.36088	1.43269	0.50298	0.801142	0.599163	0.503314	1.41841	0.832058	0.941153	4.05136	0.425913	4.44029	1.43003
PO3	2.77794	2.20076	1.02015	1.137	0.526209	0.683192	0.34826	1.86808	2.05679	0.645923	1.42423	0.774614	0.82264	1.55607	0.855617	0.920221	3.61007	0.478833	5.65846	1.28876
P3	1.73672	1.2604	1.19628	0.909945	0.281537	0.826101	0.405148	1.5268	1.18781	0.699864	1.39776	1.12369	0.754549	1.49557	0.967594	0.94165	2.8695	0.485336	3.37099	1.00049
CP5	0.64241	0.578045	0.699159	1.22612	1.06789	0.391955	0.808711	1.74054	1.14369	0.402011	1.29701	0.897809	2.59566	1.32747	1.04439	0.841525	1.91177	0.348568	0.18106	1.81064
P7	2.49745	1.23859	1.97463	1.12315	0.835136	1.08086	0.451418	1.72013	1.2454	0.921328	1.01646	0.471163	1.98119	1.36027	1.33682	0.580391	0.704368	0.853719	1.62711	1.44919
PO7	1.10556	1.50251	1.29309	1.58324	1.11366	0.863738	0.271266	2.46101	1.70598	0.555164	2.79562	0.594087	0.809229	1.40219	0.708358	1.09525	2.76045	0.485974	4.82593	1.13062
T7	1.40456	0.879023	1.52822	0.525725	1.64162	0.71128	1.36068	0.870898	1.22741	1.21824	1.33793	1.4415	0.310881	1.56352	0.505539	0.991981	0.895018	0.491298	0.869807	2.73008
T8	0.489782	1.66886	1.48184	0.649704	2.45215	0.668424	0.94957	0.806989	1.39427	0.484409	1.37496	1.16939	0.169892	1.40151	1.64762	0.721325	1.65165	0.439076	1.15027	1.56245

## Sheet: Sub7
Channel	Trial_ 1	Trial_ 2	Trial_ 3	Trial_ 4	Trial_ 5	Trial_ 6	Trial_ 7	Trial_ 8	Trial_ 9	Trial_10	Trial_11	Trial_12	Trial_13	Trial_14	Trial_15	Trial_16	Trial_17	Trial_18	Trial_19	Trial_20
Fp1	0.682096	2.74125	1.10718	1.69179	2.59117	0.373808	0.876017	1.10297	1.0423	1.59322	1.01069	0.664493	1.49265	0.892514	1.55678	2.06836	1.05334	0.805992	0.887325	1.05144
Fp2	0.498824	3.01096	1.26827	1.29312	2.12892	1.21189	0.71997	1.43438	0.915196	1.54053	0.54812	0.589545	1.04588	0.834289	2.65875	1.97396	1.6127	1.30678	1.31154	1.0353
AF4	0.761014	3.61599	0.801092	0.828739	2.42319	1.30934	0.925323	1.35748	1.34485	0.975147	0.573402	0.543956	1.40149	1.2478	1.30161	1.33604	1.97353	1.14488	1.00999	1.42458
AF3	0.843153	3.51973	1.11283	1.19196	3.19945	0.183187	0.653761	1.02715	0.979423	1.7944	0.956803	0.247067	1.65348	1.32771	1.0743	2.64608	2.06603	1.1589	0.79127	0.826024
F5	0.935973	3.79518	0.900994	1.14257	2.51097	0.333911	1.8762	1.46273	1.40279	1.54339	0.78092	1.00355	1.00251	2.12733	1.27408	2.5722	0.73171	1.62973	0.761169	0.520868
Fz	1.63014	2.33427	0.820732	1.73605	3.02329	0.659784	0.54181	1.17987	1.60664	2.00222	1.57588	0.784965	1.17715	1.73092	1.70296	1.69333	2.13748	2.69717	0.477078	0.997012
FC1	1.50749	1.58171	0.633985	1.56861	1.44236	0.459594	2.15668	0.725067	0.61303	0.682705	0.617328	0.895029	0.82373	1.15749	0.429873	1.26184	0.994586	0.880159	0.873546	1.53184
FC5	1.01657	1.39	0.797358	2.02779	2.28279	0.297726	1.07756	1.22274	0.375562	1.58757	0.571064	0.684561	1.6102	1.8082	1.36109	1.79031	1.05319	2.20845	0.698136	0.665332
F6	0.775844	1.70946	0.332107	0.703567	1.59628	1.53245	1.37343	0.339392	1.42119	0.760629	0.141856	0.645801	0.431334	0.641765	0.39015	0.235376	1.44321	3.2524	0.275018	1.11374
FC2	0.555996	0.867557	0.585641	1.37508	2.15287	0.832181	0.54708	1.69417	0.8085	0.862418	0.93843	0.44708	0.488094	0.703143	1.36039	0.633877	1.1068	0.764356	0.360097	1.36711
FC6	0.616055	1.8129	1.25858	0.630429	2.06117	2.08058	0.249504	2.53987	0.875925	1.16743	1.55107	0.265625	0.696612	0.729541	0.996848	1.21753	1.17618	2.09498	0.625876	0.988358
C4	0.376977	0.380137	1.00062	1.80752	1.6179	1.86695	0.318866	3.46163	0.662882	1.0614	1.55442	0.679528	0.697862	0.661425	0.849956	0.720344	0.645967	1.10454	0.801958	1.09521
Cz	0.817465	0.981876	0.935331	1.08415	1.27817	0.430532	0.794393	0.747903	0.821498	1.50932	0.676153	0.480176	0.331177	1.33991	0.329637	1.24447	0.370371	0.261206	0.822822	0.821892
C3	1.24756	1.51491	0.449297	1.10483	2.57602	1.08998	0.852299	0.613541	0.736157	1.96085	1.17004	0.33241	1.53489	1.20587	0.829759	2.47915	0.696546	1.45036	0.877463	1.05491
CP1	1.79014	3.21161	0.658474	1.44578	2.22297	0.840171	0.454437	1.17292	1.48095	1.72653	0.678363	0.353087	2.0288	1.7663	1.10409	2.236	0.497319	0.728109	1.25461	1.45071
CP2	1.37856	1.51809	1.64554	0.962165	2.31586	1.29283	0.780986	2.36273	1.33305	1.20233	2.26856	0.449874	1.36511	0.988789	0.762347	2.33897	0.552257	0.738746	1.07752	0.842901
CP6	0.574905	0.515104	1.60071	1.93361	2.36897	2.06421	0.702265	3.90488	1.35087	1.45417	1.1147	0.574314	1.25351	0.72904	1.36935	0.809303	0.550589	1.21168	0.722137	1.1033
P8	0.569401	0.936811	2.08091	1.79241	2.72051	1.60174	0.933224	3.16078	1.41467	1.83373	0.662726	0.348354	0.758865	1.27471	1.60372	0.83357	0.618437	1.32525	0.537901	2.84659
P4	1.31162	1.10312	1.25964	2.05659	2.78333	3.51283	0.875977	2.1663	3.45484	2.83084	1.46464	0.660139	3.90703	1.44049	1.10619	2.45553	0.569478	1.02228	2.67981	2.27406
Pz	4.09031	1.85677	1.90181	1.50069	3.49031	2.17527	0.60185	1.40223	1.88309	1.61057	2.60712	0.27493	3.83692	1.53309	1.343	3.37379	0.995756	0.761527	3.90355	1.75665
POz	6.63533	2.83676	1.74706	2.92097	3.35342	2.31267	0.883146	2.91753	2.25534	1.19623	5.15804	0.788682	3.11036	3.47379	6.01623	5.07839	1.93811	1.55981	5.23803	4.83679
PO4	4.33946	3.55743	2.83323	4.54636	4.27059	5.48892	1.00319	2.15573	3.32273	2.54248	2.10718	0.564086	4.52488	2.73815	3.75884	3.38511	1.44578	1.46503	5.60143	6.07101
PO8	1.89907	2.40483	1.54123	2.5041	2.84219	4.09939	2.04215	2.98509	2.59135	2.91888	1.87604	0.596366	2.02424	2.43098	3.38877	1.72475	1.16274	1.59655	2.35479	4.94477
O2	6.43142	3.14984	2.25204	2.83112	1.42291	3.92414	1.14069	3.047	3.27106	1.79799	0.938873	0.775091	2.74584	4.28779	6.76802	3.63446	1.21321	1.06398	4.61014	7.32693
Oz	4.48434	2.56409	1.76077	2.83826	1.71266	1.37387	0.958805	3.69883	1.80311	1.48903	7.73833	1.42049	2.22555	3.05806	6.68308	4.44535	1.20252	1.82164	1.87843	5.80126
O1	3.55078	2.69562	1.89615	2.75115	3.19553	1.14813	0.661553	3.71881	1.53903	1.44622	8.70383	1.3045	2.75713	2.32794	6.46134	3.48708	1.33697	2.64262	4.25365	3.13346
PO3	4.63709	4.1886	1.78814	2.75895	3.34153	3.61493	0.887738	3.21404	2.53528	1.2673	6.24933	1.11991	4.36092	2.47982	3.57474	3.17261	1.97778	2.46937	5.63348	2.82441
P3	3.09609	2.24944	1.85275	2.68617	3.63281	1.41404	0.335661	1.49511	1.75714	1.54567	3.73544	0.340381	4.47345	1.56205	1.34218	3.13756	0.85021	0.609887	1.95708	1.89805
CP5	2.39777	2.11258	0.646978	1.31621	2.68032	0.449815	0.404143	1.20341	0.976	1.59506	2.02731	0.699128	2.06488	1.12572	0.687599	3.46909	0.646765	1.20062	1.13798	0.729325
P7	2.52354	4.14765	1.04663	1.48773	3.72192	0.539625	0.596826	2.37407	1.02058	0.868901	1.97115	0.522962	3.83778	1.38948	1.48903	2.91488	0.828893	1.12308	1.42317	1.09003
PO7	2.92374	5.77637	1.43979	2.34851	4.63808	1.97525	0.66131	3.6259	1.58025	1.5256	5.67733	0.971762	4.66963	1.60765	4.45465	2.7657	1.82985	1.30404	4.23167	2.18306
T7	0.699502	2.23182	0.451762	0.577834	2.38997	0.555358	0.953073	1.66126	1.47992	1.55885	0.463809	1.37766	1.02846	1.72002	1.37321	1.81929	0.893795	1.9708	0.331357	1.02782
T8	0.490462	0.661119	2.02165	1.28237	1.2762	0.709918	0.596587	2.78111	0.493179	1.43601	1.46643	0.27118	0.615771	0.777765	0.460291	1.41514	0.948753	1.38817	1.09518	1.715

## Sheet: Sub8
Channel	Trial_ 1	Trial_ 2	Trial_ 3	Trial_ 4	Trial_ 5	Trial_ 6	Trial_ 7	Trial_ 8	Trial_ 9	Trial_10	Trial_11	Trial_12	Trial_13	Trial_14	Trial_15	Trial_16	Trial_17	Trial_18	Trial_19	Trial_20
Fp1	0.426124	1.1059	0.606324	0.643748	1.70311	1.78389	1.26433	1.01212	0.30772	0.905414	0.345974	0.625851	1.14192	0.485363	1.08857	0.366806	1.47837	0.676088	0.849123	1.63259
Fp2	0.874851	1.59243	0.543487	0.480774	1.4172	1.82684	1.17301	0.876623	0.202314	0.697222	0.449314	1.21916	1.63503	0.559958	1.30434	0.976201	1.83275	1.14782	0.590349	1.44009
AF4	0.891375	1.66735	0.880088	0.248546	1.30021	1.76536	0.862911	0.486862	0.327624	0.651329	0.545067	1.53867	1.76494	0.393319	1.37301	0.59974	2.05597	0.59576	1.49892	1.36214
AF3	0.459105	1.7467	0.721917	0.534361	2.03635	1.78993	1.42109	0.656977	0.29991	1.54831	0.511514	1.01271	2.9744	0.413396	1.13499	1.13454	1.83066	0.569828	0.97518	0.701996
F5	0.774132	1.15812	0.709652	0.827177	1.02206	0.925209	0.500871	0.695446	0.937218	1.0685	0.240838	0.364573	0.824134	0.464723	0.766562	1.53719	1.69724	0.659062	1.56742	2.8797
Fz	1.13399	1.19151	0.462248	0.907874	1.69054	1.37027	0.460775	1.4323	0.25118	1.71979	1.49092	1.34924	1.42001	0.477328	1.63773	0.789169	1.49916	0.667719	0.871954	0.780379
FC1	0.415443	1.7348	0.892426	1.33958	1.41806	0.668166	1.88453	2.33251	1.23397	0.627745	0.830375	0.808591	0.734949	0.637135	0.819589	1.76564	0.865237	0.878935	0.313113	0.840387
FC5	1.62293	1.18362	0.766481	0.8893	1.56171	1.34067	0.696567	1.56572	1.62765	0.703057	0.247848	0.365747	0.981002	0.805551	1.16509	0.623152	1.24229	0.871527	0.421859	0.448473
F6	0.290161	1.31212	0.945224	0.51028	0.457	1.54865	0.96825	0.402801	0.471352	1.91274	1.41106	0.738392	0.952053	0.66791	1.9508	0.844156	1.92945	1.12514	1.17595	0.734864
FC2	1.16523	1.12822	1.1049	0.356344	1.25878	1.13379	0.971966	2.23765	0.649158	0.510174	0.717138	0.450014	1.0308	0.811606	2.06758	2.26599	2.15643	0.609012	1.21056	1.6103
FC6	0.426122	0.615086	0.588622	0.522873	0.862256	2.33595	0.967469	0.772706	0.648376	1.68929	0.99319	0.505697	0.823211	0.326418	1.49256	1.67469	1.92938	1.04225	0.650347	0.811142
C4	0.882405	0.523247	2.16141	0.718141	1.40942	1.58593	0.804808	2.78462	0.482739	1.6185	0.958877	0.430018	1.54988	0.398857	1.1444	0.399005	1.5439	1.11002	1.04063	2.12496
Cz	0.536085	0.271824	1.01988	1.19444	0.533023	0.943881	0.35636	0.688363	1.70358	1.25951	1.71209	0.601111	2.73387	1.00046	1.4025	1.73858	0.660697	1.68973	1.24894	2.08816
C3	1.16926	1.13952	0.766865	2.15682	1.68603	0.755732	0.55606	2.37961	2.74023	1.22346	0.787626	0.632104	1.44203	0.472198	1.81533	0.701175	1.2964	1.14923	0.496191	1.88936
CP1	1.14154	1.52043	1.12001	1.36617	2.395	1.31664	0.877536	1.35573	2.25317	2.13687	1.17573	0.575508	1.97266	1.2873	1.12798	1.48056	0.958347	1.55533	0.537039	3.59041
CP2	0.951332	0.850239	1.46967	0.650181	0.734719	1.40663	0.765907	1.31861	2.34301	3.261	1.23447	0.746322	1.0648	0.266939	2.27477	1.69127	1.00045	3.30836	0.76128	2.45884
CP6	1.76283	0.421581	1.6953	1.34683	0.550884	1.69959	0.48804	1.25555	0.711257	3.48465	1.16356	1.58952	1.5226	0.367	1.00669	2.2987	1.06996	1.07013	1.11929	1.17808
P8	2.23631	0.280694	3.39119	1.17376	1.19296	2.45138	0.746258	1.00207	3.17272	3.47388	1.52232	2.13548	3.52201	1.39844	1.20916	2.99594	0.929085	0.899749	1.56643	1.75055
P4	0.699491	0.519065	2.80722	1.39236	0.964924	1.15012	1.6748	1.41386	3.5448	4.87239	1.2682	1.32252	2.28719	0.637831	1.42491	3.17796	0.99442	1.7716	1.26739	2.74702
Pz	0.963769	0.773108	1.39623	1.19434	0.581246	2.23049	0.896059	0.916237	5.05885	2.84316	0.763262	1.40529	2.63686	0.907864	1.05897	1.66898	1.27199	1.7545	1.04595	2.59516
POz	1.14215	0.502709	3.19639	1.06277	1.12834	1.8747	2.57396	1.2712	6.14377	5.72149	0.857354	1.85779	6.3467	0.896584	1.17076	2.83481	1.48537	1.84196	1.066	5.03141
PO4	1.09552	0.593244	3.62803	1.45535	1.53252	3.33524	2.03256	2.60309	3.15656	5.90085	1.22339	2.32594	6.3059	0.975275	2.3303	4.86941	1.14392	2.0353	2.36883	3.58144
PO8	1.46648	0.383172	4.26577	1.54222	1.0418	4.18689	1.26952	2.03474	3.59166	4.74791	1.70199	2.35268	5.11656	1.60261	1.77068	3.96154	1.07242	1.3327	1.21703	2.57642
O2	0.766644	0.294303	4.55208	1.83474	1.30915	3.41362	1.34956	2.18182	2.86598	5.74589	1.37713	2.79765	6.46185	1.69994	1.61954	2.96229	0.962074	1.48041	1.15104	2.65054
Oz	0.806194	0.408451	2.28843	1.06423	0.962665	1.48085	1.9166	1.72347	4.44478	5.87566	1.00383	2.2996	5.7262	1.73955	1.53106	2.35098	1.00887	1.57428	0.90465	2.84391
O1	0.845505	0.868808	2.18711	1.12526	1.38872	2.02062	2.51161	2.95316	3.43868	2.28967	1.4192	2.64973	4.9415	2.07479	0.989343	2.24531	1.16447	1.87262	0.860408	2.36595
PO3	1.24399	1.14483	2.29778	1.32971	1.96176	2.44931	2.68661	2.83074	3.34001	4.84656	1.94037	1.96089	5.64139	2.17431	1.53076	2.48884	1.4886	1.85516	0.909969	3.24963
P3	1.05374	1.28687	2.49241	1.12231	1.79932	1.09578	1.74671	1.2392	3.97221	4.31669	1.89565	1.08707	3.60342	1.52511	0.671298	1.8663	1.48948	1.23522	0.919424	2.3605
CP5	1.45052	0.532729	0.901591	1.06067	0.815044	1.32061	0.775271	1.02302	2.20751	3.33598	0.875594	0.660739	1.43939	1.20204	0.663467	0.913272	1.10699	1.62591	1.02511	0.923454
P7	0.950762	0.211456	1.66503	0.882831	0.999226	1.3754	1.83692	1.17384	2.45404	4.66704	0.939968	0.650295	3.895	1.09795	0.418777	1.14553	1.54757	1.60629	0.91577	0.938877
PO7	0.673003	1.15898	2.13026	1.06153	0.986401	2.14214	1.86685	2.16754	2.16914	4.60869	1.9464	1.63954	3.96583	1.75514	0.756605	1.65151	1.13693	1.61845	0.869899	1.03747
T7	1.89077	0.737244	1.42246	0.83888	1.19364	1.11386	1.59248	1.4348	1.902	1.48924	0.78139	0.727044	0.890334	0.903655	1.54147	1.76444	2.10271	0.68496	1.39666	0.664621
T8	0.971519	0.746059	0.930081	0.850634	0.695076	0.77858	0.407146	0.707491	0.403487	2.04307	0.758093	1.52113	2.4603	0.6968	1.96583	0.786435	1.33507	0.726784	0.903727	0.602005

## Sheet: Sub9
Channel	Trial_ 1	Trial_ 2	Trial_ 3	Trial_ 4	Trial_ 5	Trial_ 6	Trial_ 7	Trial_ 8	Trial_ 9	Trial_10	Trial_11	Trial_12	Trial_13	Trial_14	Trial_15	Trial_16	Trial_17	Trial_18	Trial_19	Trial_20
Fp1	0.241151	1.77473	1.19631	0.486866	0.749991	1.37128	1.2904	1.05945	1.37261	1.98103	1.00491	2.15425	1.12748	1.45755	1.62317	0.939369	0.714375	0.553841	1.40956	0.592112
Fp2	0.456027	2.67805	1.17306	0.399928	1.19052	0.487606	1.29437	0.98123	0.7333	0.964883	1.74573	1.53116	0.423616	1.14961	2.25057	0.972664	0.778845	0.985632	1.10787	1.07865
AF4	1.47584	0.821225	0.79725	0.909911	0.70978	0.394522	0.719568	1.08388	1.34892	0.339307	1.11192	1.08456	0.497989	0.797362	1.51944	0.553815	0.937499	0.806809	0.538455	0.810823
AF3	0.644956	2.64827	1.1951	0.523789	1.28185	0.736936	1.68158	0.745197	0.546861	1.48915	1.83853	1.62264	0.885828	1.28723	1.66249	0.565499	0.3986	0.495305	0.76597	0.404636
F5	1.04251	1.69516	1.61355	0.914249	1.01101	0.389114	0.696059	1.003	0.398279	2.26934	2.08362	2.26977	0.779804	1.1355	2.0445	0.59014	0.800144	0.280826	1.21249	0.242777
Fz	1.52661	1.30684	1.17479	0.773254	0.745326	0.531968	1.30738	1.23886	1.72547	0.474617	2.56551	1.04614	0.224517	0.68592	0.690017	0.818114	0.631997	1.05742	0.777385	1.03097
FC1	1.63878	0.514855	0.772107	1.35648	1.01974	0.435433	0.769797	0.887359	0.237785	1.02993	1.98284	0.923563	1.1582	0.76067	2.25473	0.408498	1.31648	0.685281	1.26363	0.253303
FC5	1.97491	1.39506	1.28748	2.65671	1.10237	0.653843	0.653431	0.817681	0.494357	3.11352	0.664969	2.04066	0.909985	1.6415	2.43808	1.18044	0.760253	0.881833	1.01385	0.313754
F6	0.936713	1.77939	1.83293	1.29629	0.459914	0.50515	0.472457	1.19299	1.52157	0.478889	0.928662	0.996194	0.745063	0.901361	1.84635	0.423742	0.634717	1.21282	1.24389	1.12987
FC2	1.42221	1.4084	0.962573	1.43305	1.15428	0.46027	1.29324	0.380589	0.314507	2.04305	2.08472	1.64574	1.72757	1.3383	1.87622	0.360313	1.5634	1.13663	1.30413	0.325361
FC6	0.831624	1.41962	0.554072	0.592655	0.265233	0.77361	0.751918	0.351534	1.77813	0.416022	0.952621	1.44479	0.532571	1.14964	2.90396	1.02812	1.81667	1.30695	0.952432	0.76881
C4	1.19617	1.0048	0.715737	1.49133	0.248163	1.12006	2.24336	0.366785	1.05624	0.48251	2.69552	2.52469	1.49666	1.54296	1.42378	1.09129	0.625399	1.20007	1.1042	0.321585
Cz	1.31192	1.29285	0.631496	1.09445	0.985394	0.323099	2.04186	0.378157	1.49044	2.19115	1.92669	2.04502	1.43589	0.351041	1.16842	1.55946	1.3265	1.63331	1.0543	0.55199
C3	2.35436	0.956164	1.16559	2.24581	0.891933	1.31405	0.430616	0.870081	0.22597	1.9382	1.14842	1.10319	0.998952	0.64144	2.36673	0.553615	1.15703	0.55445	1.09165	0.429582
CP1	1.86483	1.48734	1.15186	2.90559	0.661668	0.81776	0.937224	1.22343	0.679416	1.44151	0.835641	1.58444	0.718337	1.34445	1.72363	1.88738	1.08923	0.679182	0.595546	0.700298
CP2	0.875119	1.37702	0.557273	2.2762	0.171811	0.825822	2.92781	0.565932	1.08995	0.879784	1.93456	2.86787	1.70861	0.862929	1.19697	2.04581	0.855033	1.44225	1.28167	0.3122
CP6	0.616555	1.26247	0.360854	2.48235	0.13766	0.986292	3.16527	0.691097	1.31415	0.533857	1.90795	2.4736	1.68329	1.74767	1.25399	1.68856	0.731422	1.82743	1.26088	0.145283
P8	0.724357	1.11353	0.476683	2.62207	0.235994	1.36841	3.71668	1.18135	0.527905	1.01976	1.89317	1.56228	1.8831	2.29406	0.710755	1.74422	1.25341	3.37089	0.883847	0.16877
P4	1.0596	1.85647	0.522711	3.13613	0.142905	1.28428	4.63269	1.02347	0.623153	1.03104	1.96613	2.35974	1.80535	1.57437	0.957326	2.85061	0.933307	2.54131	1.33434	0.224428
Pz	0.83933	1.59624	0.924121	3.56458	0.156508	2.14913	2.08348	0.986598	0.95371	1.42945	0.940246	2.95427	0.930001	1.27244	0.98451	2.02812	0.814494	1.52602	0.800707	0.719677
POz	0.652943	1.60451	1.14127	5.14248	0.103996	3.34767	2.17536	0.930708	0.58662	1.17252	0.866008	3.53802	0.91208	1.89005	1.73679	1.41458	0.834153	1.99273	1.07272	0.886167
PO4	0.669772	2.16933	0.867584	4.1369	0.441967	2.194	5.41281	1.83108	0.607433	0.942973	2.57535	4.39797	2.0794	2.08155	1.48044	2.87629	1.48198	3.88066	1.80181	0.830267
PO8	0.651006	1.30593	0.674264	2.77481	0.246689	1.73708	4.70225	1.90463	0.734283	1.0802	2.61907	2.38856	2.1423	1.89297	0.816271	2.36801	1.65377	4.43367	1.29107	0.518461
O2	0.437846	0.842288	0.982111	2.60917	0.313976	2.2349	3.52942	2.3231	0.667588	1.07794	1.64292	2.69265	1.69238	1.55377	0.769522	1.70475	1.11005	3.60446	1.30914	1.01853
Oz	0.396402	1.52545	1.45539	3.77251	0.310474	2.94974	2.64178	1.22711	0.211811	1.2589	0.932637	3.00283	1.04501	2.08296	1.73561	1.17318	0.791825	3.13156	1.49471	0.851769
O1	1.05851	1.45343	2.61672	4.07543	0.766471	1.60307	1.4727	1.47976	0.82269	1.21612	0.795229	3.64935	1.17641	2.60794	2.65919	1.30171	1.29033	4.35023	1.34212	1.07593
PO3	1.64085	2.01439	2.44169	3.9166	1.60073	1.67624	1.60372	1.82776	0.780209	1.31096	1.14595	4.92407	1.25748	3.64691	3.09879	1.85477	1.42164	1.96275	1.96432	1.36517
P3	1.84438	1.78959	1.64062	2.73741	1.60772	1.00252	1.11319	1.36196	0.649115	1.67896	0.885176	4.41868	1.43074	3.20565	1.66675	2.33275	0.803171	0.726835	0.878524	1.11843
CP5	1.77105	1.37213	2.32273	1.58641	1.11012	1.15564	0.734204	0.916423	0.611184	1.93156	0.919967	2.78985	2.06967	1.26737	0.909774	2.13521	0.874876	0.19794	0.708948	0.865177
P7	2.92474	1.34914	1.07184	1.54997	2.1494	1.05055	0.964834	1.37994	1.06851	1.73652	1.30954	5.18874	0.934571	2.86622	2.75002	1.35292	2.75408	1.45054	0.59329	1.29955
PO7	2.20595	1.85186	3.09303	2.25139	2.83215	1.18831	0.884283	1.42214	1.03111	1.38261	1.06603	5.49282	1.11258	3.64084	3.17363	1.49877	2.42527	2.84242	1.13039	1.14597
T7	2.06639	0.832745	1.91391	0.685872	1.93374	0.677631	0.656296	0.707302	0.880194	2.06363	0.339577	1.0261	0.26686	0.945832	1.07254	1.66038	1.67362	0.730079	1.24258	0.230127
T8	0.452444	0.856933	0.86074	0.920177	0.115165	0.437867	2.08126	0.640158	0.357254	0.741724	0.59872	0.42183	0.772079	1.51389	1.35596	0.914644	0.631474	0.718592	1.07407	0.369725

## Sheet: Sub10
Channel	Trial_ 1	Trial_ 2	Trial_ 3	Trial_ 4	Trial_ 5	Trial_ 6	Trial_ 7	Trial_ 8	Trial_ 9	Trial_10	Trial_11	Trial_12	Trial_13	Trial_14	Trial_15	Trial_16	Trial_17	Trial_18	Trial_19	Trial_20
Fp1	0.510936	2.31491	1.02726	0.970775	0.540828	0.485443	0.721489	1.42071	2.02983	0.595682	0.215182	0.71075	0.388153	1.24531	0.704696	1.40766	1.28582	1.31683	1.1857	0.672238
Fp2	0.69028	2.38336	1.14688	0.826528	1.33264	0.417605	0.814262	1.25477	0.518775	0.693349	0.267253	0.644733	0.672159	1.00403	0.914793	2.08054	1.6501	0.717383	1.43118	1.36319
AF4	1.06403	0.892997	1.30097	0.318952	0.405999	1.20586	1.30032	0.997975	1.27784	0.66139	0.322038	0.688633	0.403155	0.881513	1.79332	2.39557	0.682053	1.29698	2.90872	3.18865
AF3	0.56353	0.381211	0.902697	1.32672	2.47244	0.989925	0.896054	0.576746	1.42404	1.50357	0.554349	1.21635	1.50238	0.644896	0.522083	0.917616	0.512886	0.750004	1.12664	1.49786
F5	0.538544	0.831556	1.00389	0.37546	3.42277	0.84373	0.751687	1.24767	0.557191	0.596162	0.133734	0.911839	1.39549	0.707157	0.573956	1.06486	0.949621	0.42343	0.695444	0.685297
Fz	0.905775	0.44544	1.52831	1.2604	0.634219	1.87717	0.882575	1.537	2.972	0.769175	0.687747	1.32188	1.60545	0.48104	0.565635	0.434736	0.780109	0.444913	1.23312	0.872869
FC1	0.641744	0.520264	0.424266	0.49773	2.373	1.59173	0.614366	0.49929	1.74005	0.510841	0.217718	1.59121	1.53889	0.891574	0.933115	0.871626	0.785671	1.25287	2.30272	0.19724
FC5	0.453816	0.699558	0.798922	0.692961	2.08848	1.67439	0.638254	0.583193	0.542034	0.806423	0.195921	1.10292	1.09788	0.878401	0.71167	0.886203	0.364027	1.15167	1.27788	1.21253
F6	0.498972	0.916168	2.0675	2.05538	0.699752	1.60237	0.60948	1.03021	1.09541	1.11668	0.144725	2.80343	1.1322	0.59767	0.839174	2.20907	1.28174	0.84762	0.735567	0.866861
FC2	0.338543	1.23996	0.643892	2.21515	0.710112	2.13181	1.44225	0.882322	1.69786	0.467947	0.272603	0.930714	0.930105	1.37579	1.211	0.961743	1.32213	0.946777	1.20163	1.54427
FC6	0.376969	1.83459	1.53612	1.60318	0.926823	0.609903	0.369322	0.937666	1.93404	0.6597	0.366079	0.839763	0.903721	0.456437	0.908087	1.74201	1.54158	0.545559	0.761875	0.761559
C4	2.21459	0.347135	0.608377	1.41074	2.69738	2.08413	1.47219	0.613717	0.503923	1.16415	0.325384	0.937713	0.649339	1.24326	0.704008	0.203681	0.891345	0.507879	2.90913	1.66858
Cz	0.820958	0.552978	1.53095	1.20152	1.60661	1.87934	2.27351	1.51868	0.799312	1.37094	0.725429	1.89279	0.9884	1.75991	3.74749	1.2292	2.08125	0.967993	1.47605	0.649211
C3	1.40442	0.763498	2.34426	0.607187	1.81282	2.2596	0.996019	0.624903	1.2081	1.02739	0.219742	0.876475	0.406696	1.49947	0.551274	1.66048	0.483554	1.98461	1.28994	0.56034
CP1	1.04267	0.887051	2.06314	1.56549	2.31093	3.2377	1.52246	1.28783	1.06181	0.992881	0.363105	0.80934	0.568809	1.20317	2.78622	2.26342	0.739846	1.52221	1.72686	0.994621
CP2	0.784667	1.06158	0.70976	0.833191	2.70058	1.47885	1.51208	1.50282	0.207713	2.3146	0.539232	0.850966	1.07376	1.73422	1.4301	0.835592	0.69924	0.386705	1.64741	0.932694
CP6	0.523539	0.991177	1.08391	1.45964	1.70014	1.75772	0.994707	0.764553	0.34192	1.19364	0.235276	1.4785	0.541618	1.56633	0.241214	1.96391	1.34883	0.849665	2.60462	0.82042
P8	0.73865	1.23345	0.851193	2.71451	1.15829	2.44031	0.718064	1.07383	0.473587	1.41187	0.24584	2.15183	0.41116	1.24469	0.18505	1.47979	0.975995	0.849762	1.653	1.31197
P4	0.678478	0.75572	0.848928	3.03387	3.04731	3.42637	1.32751	2.94575	0.401513	1.56428	0.412341	1.18798	0.83644	1.07681	1.58801	1.03032	0.358378	0.363208	1.67344	1.62341
Pz	0.941769	1.33581	1.62511	2.59318	2.70335	3.88813	1.60418	4.08965	1.19891	1.04455	0.632676	0.942249	0.720689	1.31788	2.14049	1.62499	0.590676	0.433965	1.55767	1.2596
POz	1.15403	1.55535	1.34637	4.44072	2.70679	3.00768	1.08424	4.68234	1.27287	0.943562	0.497195	0.732308	1.05165	0.965473	1.37513	1.64952	0.853979	0.559212	0.794542	1.60034
PO4	0.832579	1.02757	1.10848	3.83357	2.52472	3.65686	0.932842	4.1616	0.516937	1.51168	0.50358	2.16366	1.38764	0.602788	1.29101	1.20897	0.882656	0.494694	0.940698	2.02639
PO8	0.927716	0.888282	0.777456	1.87134	1.30946	2.75856	0.596838	1.9831	0.30803	1.36684	0.581316	2.83195	1.0083	0.196876	0.850139	0.912369	0.385946	0.474993	1.32196	1.39898
O2	0.712537	0.843916	0.870836	2.48651	2.25994	0.903103	0.964048	2.34711	0.583536	0.950173	0.577863	1.08491	1.58499	0.418436	0.41363	0.968154	0.231349	1.066	0.732596	0.990255
Oz	1.03586	1.02109	0.841821	4.23735	2.38677	2.89046	1.72745	2.45572	1.01515	0.792702	0.568993	0.377925	1.00082	0.900702	1.09352	1.00527	1.27706	0.67451	0.788648	1.34799
O1	4.33	2.15835	1.71756	2.97681	2.24264	1.69065	2.66596	1.80765	0.944393	0.927547	0.583553	0.731533	0.678325	1.35399	1.43956	2.04155	1.11033	0.78812	0.49311	1.06884
PO3	3.43762	3.02272	2.39611	3.47689	3.45324	2.56858	2.03426	3.27813	1.05075	0.891063	0.486946	0.772596	0.728906	1.04501	1.70955	2.47724	0.742979	0.99187	0.522378	1.53262
P3	2.77531	2.08788	1.77759	2.10199	2.69008	2.66582	1.22916	3.02838	1.14555	0.628236	0.373516	0.769815	0.472427	1.15034	1.89479	2.51861	0.551077	1.36806	0.998388	1.1976
CP5	3.51747	0.857956	1.00094	2.11257	2.08758	2.12477	0.617013	0.687446	1.02493	0.543936	0.592536	1.07294	0.386597	1.08249	1.2999	0.92784	0.247518	1.62306	0.907619	0.438234
P7	1.22631	1.48493	2.7611	1.50662	2.54602	3.64967	2.2297	1.11867	0.995141	0.580989	1.37008	0.977729	0.721846	1.42845	1.59891	1.37802	0.519943	0.927133	0.569364	0.93498
PO7	2.81454	2.44457	1.9306	4.25842	2.70646	2.31558	2.50441	2.29761	0.936921	0.537321	0.386167	1.11449	0.635701	0.799495	1.38249	2.44169	1.00285	0.918258	0.206158	1.2838
T7	1.39891	0.946583	0.768901	1.52391	1.24818	1.20544	1.50969	0.836469	1.62084	0.683169	0.0949095	0.828186	0.609209	0.998962	0.782729	1.02697	0.352188	1.10048	1.58686	0.318101
T8	0.286684	0.407763	1.48162	0.279393	2.11018	0.927587	0.446246	0.260069	0.724458	0.528157	0.458807	0.975062	0.869491	0.61781	0.499208	2.5034	0.936414	1.37617	1.21142	0.734024

[truncated: 20 more sheets: Sub11, Sub12, Sub13, Sub14, Sub15, Sub16, Sub17, Sub18, Sub19, Sub20, Sub21, Sub22, Sub23, Sub24, Sub25, Sub26, Sub27, Sub28, Sub29, Sub30]
