# Supplementary material for: A multi-day and multi-band dataset for a steady-state visual-evoked potential–based brain-computer interface
Source: Gigascience. 2019 Nov 25;8(11):giz133. doi: 10.1093/gigascience/giz133 (PMC6876666; doi:10.1093/gigascience/giz133)
Supplement: giz133_Supplemental_Files [file giz133_supplemental_files.zip › SNR_High(2)_40.5Hz.xlsx]

## Sheet: Sub1
Channel	Trial_ 1	Trial_ 2	Trial_ 3	Trial_ 4	Trial_ 5	Trial_ 6	Trial_ 7	Trial_ 8	Trial_ 9	Trial_10	Trial_11	Trial_12	Trial_13	Trial_14	Trial_15	Trial_16	Trial_17	Trial_18	Trial_19	Trial_20
Fp1	0.709561	0.905653	1.59634	2.5276	2.62707	1.845	1.0883	0.849724	4.38141	0.679167	1.57451	1.4267	0.878421	1.18312	1.18444	2.49175	1.44135	0.632537	0.758784	0.390357
Fp2	1.36025	0.903641	0.446514	1.15805	1.09969	1.90099	1.7118	1.50323	1.57209	0.877494	1.8074	0.769955	1.05377	1.48862	0.534778	2.15796	0.42829	1.0177	0.554663	0.750985
AF4	1.79039	0.766358	0.501379	0.643475	0.582699	0.412262	2.26008	1.40782	1.74355	0.698089	1.87846	0.81078	1.0209	1.05093	0.24183	1.50139	1.03424	1.0499	0.83562	0.885714
AF3	0.476767	0.904533	1.6484	1.09765	0.319864	1.18696	0.414584	1.4914	1.32028	1.11918	0.315391	0.376483	1.06353	1.35601	0.348849	1.1696	1.52966	0.70424	0.386666	0.974316
F5	0.257385	0.850813	0.302809	0.598277	0.658692	1.14686	0.596831	0.900753	1.57495	0.74767	0.927889	1.14475	1.82454	0.429459	1.3077	0.625395	0.880434	0.853062	0.759916	0.742273
Fz	0.852207	0.93362	0.703627	1.55429	0.73067	1.91332	0.846888	0.743164	0.759396	0.834282	1.40773	1.52859	0.689665	1.34102	0.680601	1.46853	0.756798	1.66106	1.87089	1.17192
FC1	0.453205	0.330436	0.472352	0.425517	2.26419	0.586096	1.39459	1.23745	1.11393	0.524714	0.941006	0.940087	1.21677	0.478078	1.07417	0.63443	0.604309	0.772091	0.714328	1.48648
FC5	1.01587	0.69299	0.501916	2.14593	2.4565	1.13634	0.911012	1.13104	0.368756	0.364901	0.43159	0.690904	0.677816	0.583208	0.569827	1.21508	0.401991	0.697661	1.287	0.760157
F6	1.08394	0.714956	0.68101	0.397272	0.677359	0.898525	1.82319	1.51642	1.2759	3.47561	1.31301	0.300547	0.706211	0.913698	1.25868	0.554166	0.820002	0.842867	0.39709	0.867864
FC2	0.55716	2.04288	0.678297	1.1975	0.589387	1.92251	1.19821	0.788666	0.73578	1.37646	1.82403	0.841763	0.48492	0.768351	0.42511	2.68104	1.06388	0.908424	1.00688	0.381926
FC6	0.818587	2.31558	0.651598	0.828704	1.25241	1.14368	0.402269	1.77416	1.34733	0.78567	0.753889	0.749418	0.78974	1.59388	0.873524	0.664574	0.708214	2.02972	0.727021	0.259809
C4	1.14602	1.57441	0.91511	0.735263	2.37157	0.712561	0.700117	1.60192	0.971682	0.888652	1.46162	0.970887	1.3958	0.768747	0.98591	2.39689	0.645447	2.76358	1.634	0.817819
Cz	2.05832	1.34509	1.31911	1.36239	1.94274	0.805797	0.458196	0.964596	0.326104	0.335745	1.20267	1.53593	0.739695	0.597229	1.17588	1.98335	1.62879	1.86796	1.05456	0.611871
C3	0.715075	1.13428	1.02744	0.600235	3.40319	0.609655	0.891486	1.24197	0.92246	0.357695	0.882477	0.798132	1.40145	0.819508	0.657024	0.445665	0.885242	0.886687	0.587071	0.550608
CP1	2.26595	1.04694	0.6129	0.542422	2.46478	0.599229	0.614193	1.31488	0.898082	1.05042	1.50961	1.15962	1.05949	2.46964	0.632499	2.17811	1.38219	1.64246	0.903878	0.438157
CP2	3.54251	1.54056	1.09912	0.933937	2.51374	0.51408	0.26605	2.01111	0.901096	0.79404	0.963888	1.21106	1.50929	1.09516	0.897435	3.62332	1.01393	3.25148	0.850564	0.405744
CP6	1.33605	1.07481	1.09743	0.595957	1.0617	0.698531	0.666703	0.95399	1.46713	0.503324	0.242397	1.46032	1.73284	1.06287	0.6092	1.64361	1.39824	0.517748	0.730851	0.314106
P8	1.10118	1.45343	1.07905	0.41067	1.57692	0.578274	0.751706	1.49147	0.864695	0.479097	0.612717	0.756272	1.19114	0.955462	1.1082	2.07269	0.830642	1.38474	0.877162	0.285725
P4	2.36329	1.67431	1.48435	0.349555	2.26276	0.830142	0.264823	1.92256	1.26426	0.832624	1.01629	1.64633	1.70072	1.1103	1.21982	3.63017	0.935913	2.59164	0.983818	0.147787
Pz	3.10646	1.4896	1.05399	0.420099	1.8431	0.850213	0.622544	1.78241	1.00632	1.15702	1.62376	1.4546	1.30369	1.19108	0.819044	4.0562	1.00334	2.67521	1.19696	0.209628
POz	2.96157	1.53811	0.900641	0.537217	1.71125	1.09418	0.525738	1.51127	1.49878	0.851179	1.58479	1.54363	1.16469	1.24411	0.971744	4.05635	0.898726	1.61332	1.28112	0.212398
PO4	3.26324	2.19867	1.68424	0.485467	2.273	0.950004	0.667412	2.84388	1.76555	1.34489	1.73774	1.85272	2.35981	1.54301	1.38847	4.22513	1.18908	2.61188	1.78013	0.438772
PO8	2.82054	1.90211	1.31928	0.714826	2.67721	0.398765	0.464098	3.63396	1.13087	1.19205	1.2816	1.78832	2.4398	1.48924	1.40258	3.59477	1.30924	3.76732	1.35374	0.399454
O2	1.88232	1.25995	1.1622	0.569123	1.63608	1.38718	0.370216	2.39536	2.00795	1.08839	1.0746	1.10682	1.66075	1.2171	1.50373	3.61263	1.21892	3.85112	1.61571	0.460591
Oz	2.9941	0.838837	0.33561	0.596243	0.879184	1.76634	0.409164	1.499	2.18637	0.727732	1.57049	1.74303	1.57411	1.32286	1.45599	2.78954	0.922904	2.75197	1.06778	1.06763
O1	2.65427	0.648123	0.482056	0.506	1.47794	1.80875	0.906645	1.29415	1.54004	0.765376	1.55717	1.38223	1.06476	1.31779	1.12595	2.00874	1.05935	2.57635	0.927786	0.723206
PO3	3.01144	1.07659	1.01453	0.584883	2.36386	1.00744	0.91826	1.36283	0.818043	0.656943	2.24787	1.75975	0.760985	1.88382	1.07255	2.94631	1.93858	2.57312	1.2486	0.418817
P3	2.18945	0.771086	0.599738	0.257307	2.18937	0.896216	0.708152	1.36332	0.882826	0.567605	1.91069	0.903729	0.75829	2.15443	0.954643	2.00162	2.06619	2.12919	0.869987	0.401366
CP5	1.34728	1.3768	0.572511	0.381691	3.91549	0.245135	0.70795	1.19012	0.72169	0.447757	1.55986	0.32603	0.755398	1.21149	0.388095	0.494092	2.0666	2.60178	1.54735	0.410025
P7	1.39111	1.15372	1.47949	0.302394	0.714955	1.08623	0.923304	1.3148	1.07069	0.838986	2.17254	3.14319	0.961919	2.56766	1.44112	1.36283	1.59035	1.26559	1.09661	0.760194
PO7	1.77746	1.12973	0.890947	0.137735	1.75169	0.807314	0.817674	1.39266	1.0188	0.388256	2.60584	1.7516	1.00044	1.75309	0.873872	1.32635	1.74069	1.87156	0.913471	0.541241
T7	0.945821	0.598118	0.505336	0.786588	1.31115	1.5239	1.07102	0.778156	0.825052	0.671447	0.61085	3.38043	1.29177	2.916	2.01749	1.12605	1.24589	0.225913	4.19639	1.04979
T8	0.627622	0.974684	0.949957	1.29193	0.491444	0.573142	0.601668	0.487072	0.995911	0.653095	0.369206	1.066	1.26619	0.708697	1.42825	1.56017	0.622713	0.517338	0.688021	0.680134

## Sheet: Sub2
Channel	Trial_ 1	Trial_ 2	Trial_ 3	Trial_ 4	Trial_ 5	Trial_ 6	Trial_ 7	Trial_ 8	Trial_ 9	Trial_10	Trial_11	Trial_12	Trial_13	Trial_14	Trial_15	Trial_16	Trial_17	Trial_18	Trial_19	Trial_20
Fp1	0.889602	0.532679	1.66646	1.26355	1.0992	0.284095	0.986232	1.1441	0.875781	0.422355	1.20793	1.68109	0.440572	0.230374	1.61582	0.645671	1.90237	0.73797	1.20312	0.887229
Fp2	0.75327	1.2069	1.49262	0.881132	0.665646	0.448793	0.850331	0.591774	0.892424	1.948	1.58024	3.90386	0.684724	0.46867	1.50794	0.716014	0.253467	1.18372	0.909279	0.747343
AF4	1.12396	2.10021	1.69373	1.03765	1.31134	0.808866	1.96217	1.35188	0.830158	1.45797	0.762968	1.86767	0.669406	1.51936	0.682971	1.64568	0.650083	1.52417	0.704376	0.893888
AF3	0.546589	0.623078	1.47503	0.96495	0.760585	0.510454	1.42766	1.03047	1.03854	0.195746	0.525351	3.26686	0.466452	0.172533	2.26822	0.717725	1.30878	0.969737	1.25877	1.13293
F5	0.498698	0.162563	1.2438	1.19104	1.02874	1.10409	1.15762	0.956688	1.33548	0.32168	0.872082	1.54498	0.711455	0.390219	1.22158	0.875621	1.15738	0.530273	0.400094	1.64022
Fz	0.948288	0.940457	0.935392	0.578413	0.417759	1.19704	0.898743	0.548767	0.74866	0.398682	1.28138	0.884349	0.947165	0.511171	1.15595	1.22019	1.84877	1.52533	1.04927	1.25927
FC1	0.348746	1.27688	1.22451	0.826478	0.690837	1.17161	1.08097	0.514207	0.605272	0.811078	0.716029	2.03391	2.27647	0.46216	0.445675	0.518222	1.5773	0.477274	0.946975	0.530865
FC5	0.737973	0.450383	1.68506	1.12424	0.372643	0.87246	0.89676	1.60124	0.885122	1.17136	0.658994	2.99839	1.28586	0.729364	0.562748	0.590372	0.911559	0.981045	0.260338	1.34147
F6	0.549437	0.965408	0.795955	0.849306	0.261847	1.85135	1.11997	0.613313	1.12562	0.879419	1.37865	1.29058	1.04687	0.487344	1.84159	1.19385	1.06626	1.53336	1.34624	0.997687
FC2	1.18438	0.596847	0.623127	1.49043	0.675076	1.23049	1.20592	0.79709	0.769983	0.457759	1.25007	3.05734	1.65	0.387363	1.33809	0.760742	0.999544	0.447251	1.19245	0.68
FC6	0.245924	0.473181	0.734785	1.44342	0.301906	0.934879	0.721161	0.696441	1.56147	0.787439	2.07773	1.16339	1.21576	0.59439	1.51752	1.36639	1.07281	0.276415	0.680307	0.85847
C4	1.03035	1.34708	0.754843	1.46919	0.364899	1.26604	0.949655	1.34739	1.06499	0.626771	0.689853	0.951861	1.15912	1.0673	1.0573	1.12752	0.553705	0.453782	1.11941	0.607174
Cz	1.19562	0.74342	0.944133	0.759203	0.388181	1.22233	0.675581	1.8193	0.682347	0.912364	1.37298	1.23117	0.392992	0.818341	1.17791	0.902017	1.15283	1.83465	0.907416	0.921944
C3	0.34152	0.469616	0.707861	0.770325	1.12225	0.910843	0.615192	1.25005	1.07417	1.65494	0.850832	2.01456	0.905484	1.27137	0.741815	0.594354	0.779516	2.08127	0.453679	0.647027
CP1	0.302348	0.158159	0.897528	0.646582	0.593719	0.457771	0.602557	1.25086	0.342511	1.60222	1.35569	2.27949	0.72418	1.10589	1.28759	0.415614	0.184912	2.59677	0.58476	0.647302
CP2	1.59233	1.30352	0.835613	0.881114	0.472321	1.31844	0.286956	2.50841	0.988115	1.54451	0.922391	0.830892	0.448206	1.76932	0.629842	0.838684	0.631842	1.45591	0.811433	0.480707
CP6	1.80736	1.05504	1.1969	1.97706	0.384914	1.05479	0.576106	2.54588	1.69951	1.75264	0.725739	1.441	0.622985	1.7281	0.756606	1.24899	1.4001	0.97244	0.875286	0.893432
P8	3.70944	0.851148	1.77472	1.34071	0.648568	1.14087	1.11	1.89013	1.10083	2.40481	0.570025	1.80822	0.6677	1.01925	0.656254	1.31859	1.11014	1.85043	0.777439	1.26375
P4	1.64739	1.04981	1.28743	0.924442	0.501605	1.30458	0.695593	2.27986	0.891459	2.06499	1.05799	1.57083	0.666794	1.30395	0.790897	0.882728	0.731653	2.33029	0.471334	0.539288
Pz	1.45255	0.610311	0.977334	0.616286	0.773463	0.615467	0.821521	1.50676	0.638819	1.89257	0.925086	2.34152	0.795068	1.47004	1.05964	0.599619	1.23492	1.98535	0.752466	0.93475
POz	1.10978	0.458228	1.09468	0.297459	1.423	0.324794	1.42741	1.31774	0.752118	1.9467	0.678828	2.10162	0.802336	1.18114	1.1087	0.883294	0.68443	1.44646	0.456597	0.864991
PO4	2.66341	0.820528	1.33546	0.855149	0.56948	0.846557	2.00507	1.87947	1.09806	2.39208	0.57319	2.70516	0.842446	1.08888	0.634397	1.03131	0.894683	1.84798	0.578245	0.733356
PO8	3.25653	0.790027	1.51808	0.913998	0.615282	0.985684	1.69213	2.14199	1.16773	2.46065	0.559955	2.72545	0.895604	0.885888	0.686191	1.05769	0.932112	1.84992	0.665933	1.16869
O2	2.9541	0.743802	1.19837	0.689759	0.792725	0.685111	2.63548	1.63307	1.16914	2.5188	0.552455	2.64574	0.585633	1.21217	0.653856	0.899141	0.835451	1.98114	0.950266	0.711843
Oz	0.524758	0.480847	1.52817	0.282995	1.60659	0.608566	1.61404	1.44449	0.874728	1.56115	0.618749	2.30048	0.688636	1.74757	0.94562	0.686568	0.883882	1.67615	0.584041	0.548722
O1	0.391657	0.483057	1.75561	0.279853	2.01748	0.580227	0.819792	1.25583	0.814224	1.05252	0.950362	1.71296	0.458283	1.26674	1.16698	0.663481	0.792598	1.7588	0.820869	0.47256
PO3	0.474692	0.486872	1.29226	0.103804	1.98223	0.26507	1.01318	1.29574	0.635405	1.56144	1.1205	1.9118	0.780119	1.75111	1.04568	0.655516	0.722889	1.51876	0.862907	1.07881
P3	0.374209	0.37474	1.0499	0.384023	1.9724	0.555035	0.74475	1.10826	0.396434	2.01275	1.24169	2.17497	1.21484	2.07334	1.07524	0.450628	1.08492	1.73231	0.787599	0.928985
CP5	0.331085	0.302207	1.40278	0.527492	1.59943	0.843313	0.519866	0.655045	0.851845	1.4294	0.798368	2.35876	0.262671	2.65689	0.841129	0.3699	0.66448	1.78522	0.666736	0.876753
P7	0.253302	0.475032	1.29997	0.191	0.890203	0.374752	1.36379	1.25922	0.604854	0.905393	0.764527	1.61215	0.669951	0.557646	0.883974	0.357504	0.864171	1.71985	1.02516	0.744936
PO7	0.34725	0.64297	1.72726	0.346161	2.24654	0.411784	0.931273	1.19011	0.638484	1.0436	0.909299	2.05607	0.699848	1.05041	0.779237	0.43312	0.741753	1.61594	1.1982	0.544345
T7	0.861812	0.493048	1.17813	1.20827	1.21412	1.22218	1.24081	3.00604	0.591058	1.24125	0.837719	1.91226	1.21992	0.280512	0.751238	0.305623	0.943644	0.71344	0.39537	0.74724
T8	1.46544	0.505166	1.32421	2.26011	0.303156	0.506302	0.396382	1.71051	1.56012	1.84727	0.864933	1.65663	0.60156	1.30179	1.42875	1.88241	1.41417	0.957029	0.815443	2.27363

## Sheet: Sub3
Channel	Trial_ 1	Trial_ 2	Trial_ 3	Trial_ 4	Trial_ 5	Trial_ 6	Trial_ 7	Trial_ 8	Trial_ 9	Trial_10	Trial_11	Trial_12	Trial_13	Trial_14	Trial_15	Trial_16	Trial_17	Trial_18	Trial_19	Trial_20
Fp1	0.406973	0.787347	0.532102	1.19247	0.299066	1.1643	1.16379	0.263841	0.914925	0.489095	2.76713	1.18062	1.06256	0.756974	1.5591	1.348	1.56886	0.993523	1.5086	1.15833
Fp2	0.622554	0.741743	0.855316	1.04115	0.537588	1.15994	0.900076	1.57527	1.66225	0.596371	1.44586	0.711363	2.62923	0.798232	0.815442	0.819714	0.951362	0.641115	0.729915	0.424674
AF4	0.552535	1.11701	1.64577	0.825685	0.583596	1.00756	0.637123	0.92087	1.37839	1.06016	0.839505	0.656469	0.864543	0.881119	0.958177	0.53753	1.43543	2.52753	1.475	0.443191
AF3	0.526439	1.25314	0.472218	1.22608	0.343955	0.853537	1.23924	0.258056	0.650126	1.16339	2.96796	0.499967	1.72711	0.68991	1.55791	1.01278	1.75352	2.37879	0.847404	1.17684
F5	0.895614	1.6574	0.65352	0.753053	0.324944	0.798205	1.17895	0.493644	1.52858	0.778996	1.80217	0.640508	1.30045	0.498683	1.04948	1.07526	2.08713	0.7374	0.810576	1.51542
Fz	1.31418	0.253663	1.26099	0.295322	0.823593	0.689827	0.739192	1.25178	0.659377	1.91667	1.31567	0.522734	1.79808	1.43441	0.831632	1.64294	0.856121	1.19566	1.59384	0.417038
FC1	1.07521	0.763308	0.837137	0.519597	0.605828	0.816274	1.08993	0.879958	1.55985	0.914277	1.54799	0.754183	1.00595	2.29835	2.34872	1.34468	3.72216	0.581631	0.576228	1.26166
FC5	1.03279	0.415106	0.46838	1.15596	0.992575	0.508021	1.07142	0.245019	1.17691	0.527648	2.35038	1.24019	1.53379	0.903505	1.11481	0.684844	2.76245	0.569057	1.13042	1.58597
F6	0.338962	0.27743	0.862844	1.19075	0.780252	0.440003	2.52295	0.594937	2.71713	3.12422	0.707075	0.253853	0.729381	0.79311	1.11488	0.940567	0.740934	1.28391	2.20148	0.627231
FC2	1.5465	0.277406	0.439689	1.12278	1.64417	0.519381	0.548794	1.20089	1.6689	2.95617	0.744995	1.03626	2.01423	0.962356	1.26287	0.89237	1.20973	0.195202	1.46174	0.304074
FC6	0.972769	0.257467	0.814102	1.12132	0.724733	0.570068	1.00127	3.17789	2.1608	3.31783	0.849453	0.715382	2.3044	0.395185	1.1997	2.3526	1.40942	1.07614	1.90289	0.69194
C4	1.79419	0.557246	0.310799	0.349734	1.02286	1.54034	0.45458	3.62628	1.46622	1.48545	0.523951	0.901859	2.15684	0.287393	1.05199	1.4306	2.06758	0.964335	0.417969	0.507366
Cz	2.13878	1.30391	2.15918	1.18261	0.671031	1.30157	0.577977	3.2809	0.897474	1.19814	0.917443	0.987889	0.357123	0.998948	1.95666	0.812281	0.759374	0.364767	0.927299	1.24828
C3	1.557	1.14679	1.05679	0.548287	0.886104	0.475243	0.727506	1.1324	0.644922	0.956373	1.96556	0.882774	0.837239	1.01462	1.38033	0.189233	1.48655	0.834429	0.478202	1.27131
CP1	1.64144	0.965385	0.39616	0.83467	0.500812	1.3648	0.547327	1.62369	0.902264	1.27793	1.04627	0.765351	0.690218	1.29947	1.02928	0.800156	0.757115	1.19898	0.458248	1.09586
CP2	1.65009	0.941676	1.02983	0.441285	0.68285	2.03868	0.485264	4.83415	0.791323	1.80352	0.496063	0.603887	1.44983	0.548128	1.33826	1.67943	1.93701	0.91122	1.57961	0.612733
CP6	2.14174	0.66119	0.923793	0.993688	0.531568	2.00609	0.59	4.3119	1.31646	1.87629	0.654474	0.766057	2.75403	0.51444	1.49499	2.03755	3.58101	1.36433	1.07286	0.92122
P8	2.49275	1.06932	1.07999	1.99711	0.539213	1.57827	0.999019	2.84658	1.41386	1.57168	1.02622	1.37257	2.73927	2.23972	2.73673	1.37776	2.17032	2.03306	1.6996	2.69786
P4	2.03893	0.826151	1.04476	0.983363	0.630399	1.84985	0.651724	3.50218	1.25834	1.25443	0.876938	0.888888	1.73351	1.14627	1.96061	1.28347	2.06279	1.65313	1.84471	1.64966
Pz	1.963	1.11859	0.753642	0.777889	0.561603	2.53387	0.420382	3.27333	0.859533	1.18322	1.08814	0.692549	0.970582	1.00216	1.46573	1.19932	1.13538	1.47429	1.17561	1.20018
POz	1.94458	0.979416	0.417653	0.525618	0.505503	2.26663	0.638951	3.83942	0.997078	0.665508	1.501	0.598373	1.88988	1.53693	2.09239	0.736719	2.09753	2.41089	1.62734	1.8141
PO4	1.56086	1.11077	0.900558	0.956826	0.55969	1.44204	0.603116	3.65252	1.75835	1.20902	1.58409	0.994636	1.04198	1.60938	2.56779	0.7634	2.26669	1.97164	2.33776	2.09498
PO8	1.66879	1.34074	1.11907	1.44555	0.44882	1.94116	1.01059	3.18169	1.41024	1.20663	1.64902	1.60979	2.34602	2.6253	2.80233	0.767599	2.58548	2.18915	2.42189	3.77349
O2	1.93418	1.78048	0.670912	0.754215	0.364173	2.14057	0.825481	3.34278	1.36837	0.781365	2.19649	1.29418	2.00696	0.261931	1.73666	0.604699	3.28371	1.94343	2.34772	3.19627
Oz	2.36359	1.51173	0.488169	0.514151	0.873208	2.36816	0.77755	2.45045	1.30924	0.831153	1.55777	1.06854	3.28929	3.12859	1.03357	1.04835	5.04575	2.36431	2.07959	3.47648
O1	3.37468	1.06407	1.19032	0.483843	1.40395	2.45748	1.29152	2.20202	1.29332	1.19952	1.44204	0.954247	3.39991	3.7245	1.86016	1.32899	6.06323	3.53708	1.54519	3.92769
PO3	2.45458	0.874788	0.551622	0.464854	0.794769	2.58633	0.852803	2.6469	1.53252	1.10748	1.05162	0.926718	2.10236	3.12316	2.23235	0.962978	4.21504	3.20877	1.21484	2.83788
P3	1.30845	0.927337	0.669432	0.638816	0.597137	1.8161	0.663137	2.15697	0.839407	0.957177	1.21342	0.647571	1.15436	1.78736	1.46767	0.597152	1.62909	2.1269	0.572689	1.62503
CP5	1.07694	0.686545	1.2221	0.783533	0.536629	0.967222	0.52547	1.09479	0.615025	0.668795	2.06185	0.797198	0.715663	0.805995	0.832235	0.303613	1.16748	1.00628	0.385973	0.771069
P7	1.47421	1.22702	0.841991	0.927072	0.61485	0.90882	1.02523	0.930485	0.642801	0.49152	1.21777	0.511239	0.698712	1.09169	0.793595	0.548377	2.48206	1.39131	0.482838	0.889138
PO7	1.67463	0.573853	0.721713	0.711217	0.982589	1.70202	1.37378	1.23045	0.750682	0.891892	1.03587	0.956971	1.38543	2.6255	1.5672	0.883721	4.86859	2.58595	0.710191	2.13139
T7	0.431029	0.516742	1.48953	0.848234	0.723442	0.373537	0.533245	0.294086	1.29387	0.184371	3.48946	0.674409	0.961953	0.944517	0.535526	0.356018	2.84917	1.2117	0.697916	1.08456
T8	1.39575	0.348568	1.12548	0.981084	0.492003	0.784588	0.456291	6.33338	1.34019	2.1143	0.740224	0.248882	2.7126	0.631489	0.671001	1.66739	2.12492	0.739909	1.09773	0.627026

## Sheet: Sub4
Channel	Trial_ 1	Trial_ 2	Trial_ 3	Trial_ 4	Trial_ 5	Trial_ 6	Trial_ 7	Trial_ 8	Trial_ 9	Trial_10	Trial_11	Trial_12	Trial_13	Trial_14	Trial_15	Trial_16	Trial_17	Trial_18	Trial_19	Trial_20
Fp1	0.573569	0.310078	1.04684	1.2031	1.67703	0.534072	0.279267	0.957882	0.905073	1.15377	0.648788	0.49917	0.497485	0.933982	0.523545	0.510188	0.639906	1.59135	0.161017	1.07247
Fp2	0.840761	0.741625	1.0567	2.05256	1.65889	0.811227	0.495976	0.405356	0.416249	1.85225	0.881827	1.81489	0.794002	0.654751	1.00411	0.824739	0.552082	1.64732	0.406691	1.0451
AF4	0.724573	0.912403	0.951507	0.52652	1.16562	0.52365	0.244805	1.12732	0.548803	0.651115	1.06053	1.02829	0.658368	0.658287	1.44463	0.965677	0.877421	1.56338	1.096	0.782734
AF3	1.12145	1.12498	1.54349	0.899912	0.751002	0.578935	0.406124	1.29179	1.51317	1.12489	1.43475	0.48234	2.40274	0.858839	1.73021	0.645029	1.78359	0.595758	0.864339	0.797835
F5	1.17582	1.46086	2.78524	1.21313	1.53647	0.907258	0.65638	0.827593	0.443146	0.698441	0.871382	0.449478	0.83006	0.734692	1.58461	0.343859	2.75464	1.88228	1.10394	1.07751
Fz	0.440948	0.509126	0.684926	1.41596	1.21289	0.536942	0.396455	0.459526	0.548869	1.23933	1.15045	0.413836	0.254297	0.609211	0.838493	1.45605	0.934236	1.79595	0.779843	0.890322
FC1	0.749303	1.04384	0.282303	0.641266	0.596674	0.971618	2.59468	0.652483	0.642184	0.366204	0.899406	0.993957	0.988375	1.07125	0.454067	1.5249	0.396072	1.11757	0.627341	1.93336
FC5	1.07986	2.16559	1.04224	0.797713	1.08502	1.00334	0.862748	0.764406	0.463087	0.816277	0.846874	0.830038	1.15966	1.04906	0.495243	0.351143	0.407251	0.641827	0.266283	0.418899
F6	0.970508	1.08445	0.446493	0.871091	1.28564	0.750535	0.377328	0.243636	2.40156	1.68466	1.13565	2.04094	0.486788	0.636053	0.850691	1.12265	0.415396	0.644131	2.4302	0.47075
FC2	1.43621	0.918857	0.906687	1.80826	2.15231	0.800984	0.441794	1.56587	0.472279	1.08343	0.461792	0.919411	0.480124	1.02683	1.15005	0.774528	0.696363	1.47889	1.18556	1.37748
FC6	1.12693	1.12785	1.34981	0.854853	1.62152	0.886755	0.632985	0.821373	1.08805	0.532527	0.624806	0.850288	0.325634	1.5496	0.816418	0.393489	1.75452	0.528098	1.98858	0.921054
C4	4.70837	1.18697	0.783031	1.63418	1.08856	1.26547	0.370948	2.61832	0.588997	0.798989	0.627275	0.662674	0.622337	2.18753	1.23613	0.580957	1.36102	2.39748	0.767504	0.281449
Cz	1.83567	0.30072	2.06008	1.5129	0.640465	1.02937	0.403932	0.715217	1.17602	1.28461	1.04067	0.0910563	0.499335	0.543013	1.15	1.0989	0.239098	1.59142	0.384949	0.906639
C3	1.59223	0.552608	0.550949	1.31946	0.514932	0.791506	1.30328	0.379385	0.223559	0.569649	1.04137	0.345031	1.10496	1.09741	0.957846	0.848184	0.743113	1.24533	0.859631	0.797909
CP1	1.04098	0.282785	0.418064	2.43943	0.995891	1.06568	0.371573	0.277583	0.591345	1.20675	0.839855	0.329747	0.727706	1.40143	1.09602	1.54729	0.418971	1.88989	1.13912	1.13222
CP2	3.01466	0.468213	1.21649	0.368962	1.48792	1.16747	0.764065	2.03063	0.476286	0.735055	0.195649	0.804638	1.61251	0.959397	2.42733	0.956704	0.736701	1.71863	0.996032	0.277129
CP6	3.29641	0.512573	3.73879	0.66709	1.45281	1.37135	0.436406	0.725763	0.800237	0.734243	1.76832	0.957546	0.559784	1.63302	0.601014	0.671213	1.15281	1.9458	1.02984	0.458916
P8	1.56072	0.320509	3.3617	1.09883	1.54728	1.23861	0.59117	0.871433	0.922338	1.57053	2.15968	1.00006	0.296808	1.08421	0.982263	1.12661	0.933308	1.35499	0.808321	0.94105
P4	1.72553	0.62317	2.36772	0.653994	1.54177	1.42706	0.787889	1.04159	0.75063	0.798945	0.698825	0.956523	1.47613	1.84433	1.68189	1.47075	0.979385	1.7054	1.4454	0.699708
Pz	0.349846	0.566325	1.18973	1.45956	1.70838	0.607229	0.69841	0.936652	0.738957	1.06661	0.645307	1.07182	1.95962	0.75514	2.19846	1.90116	0.219384	1.22508	1.47175	1.1108
POz	0.637425	1.51096	1.83239	1.67653	2.25864	0.622694	0.992231	1.40653	1.28545	1.27776	1.97754	2.63477	2.20821	0.717386	2.83045	3.89689	0.224389	1.09679	1.99876	1.93669
PO4	0.356027	1.0537	1.8435	1.48033	1.61357	1.04267	1.42997	2.08971	2.09198	1.13137	0.568134	1.84406	3.68091	0.582621	3.10548	4.94023	0.256861	0.957065	1.98653	1.23149
PO8	2.9949	0.523947	1.47397	1.36194	1.97302	0.675107	0.394883	1.46709	1.29877	1.77695	1.23457	1.38284	0.120294	1.77912	0.524122	1.1768	1.00125	1.18201	0.756787	0.347778
O2	1.50288	0.564572	1.22933	1.39107	2.35935	0.540379	0.806182	1.77918	1.21463	1.56491	1.33862	2.46766	0.554404	1.17205	0.787997	2.9916	0.870864	0.805231	0.851318	0.415414
Oz	1.04236	0.934248	2.06975	1.53035	2.14378	0.669824	1.26025	1.58049	1.59747	1.1846	3.01102	3.90483	1.53439	0.937695	1.70083	4.63356	0.499342	0.868158	1.44001	1.69696
O1	0.670451	1.10929	1.9049	1.84662	2.13939	0.758117	0.73455	1.16603	1.75633	0.920853	3.66686	2.70938	1.67142	0.890756	1.50445	3.79152	0.561986	0.803827	1.09633	3.00759
PO3	0.898883	1.59414	1.94331	1.03296	1.94872	0.868812	0.833353	1.09256	0.859174	1.31214	2.66518	1.81783	1.23715	1.64128	2.66453	3.58926	0.330856	1.98409	1.54482	1.98055
P3	0.888516	0.380682	0.970675	1.31402	1.08306	1.25129	0.480123	0.609889	0.300036	1.47118	1.03806	0.569097	0.464326	2.92785	1.56424	2.18065	0.668561	2.37335	1.27848	1.02793
CP5	0.881026	0.297219	0.973847	1.26564	0.96795	2.14317	0.381135	0.706528	0.806236	1.5102	0.59271	0.547455	0.42189	4.61137	0.491339	1.52639	0.922755	1.63393	0.89715	1.02871
P7	0.399372	0.557321	1.1666	0.245406	1.12155	0.650148	0.881041	0.897667	0.717397	0.63839	2.09485	1.29042	1.26478	0.972484	1.19069	2.38285	1.26058	1.77138	0.853052	1.10126
PO7	0.665609	1.81577	0.423533	0.827232	2.03667	0.502171	0.680457	1.59812	0.544441	0.696198	2.30406	1.01438	1.55038	0.664484	1.69135	1.48707	0.76637	0.37698	0.63284	1.85007
T7	0.606643	1.09875	1.66066	0.707607	0.933213	0.446377	0.291279	1.04137	1.10444	0.482692	0.987369	1.90429	0.771229	0.479546	0.359371	0.53207	1.50253	1.09483	0.379774	0.441013
T8	4.83014	0.879846	0.686985	1.17284	0.671044	0.460072	0.481262	2.60343	0.784889	0.895955	0.812486	0.832146	0.905311	1.64629	1.07759	1.55585	0.950708	1.81423	1.31935	2.38686

## Sheet: Sub5
Channel	Trial_ 1	Trial_ 2	Trial_ 3	Trial_ 4	Trial_ 5	Trial_ 6	Trial_ 7	Trial_ 8	Trial_ 9	Trial_10	Trial_11	Trial_12	Trial_13	Trial_14	Trial_15	Trial_16	Trial_17	Trial_18	Trial_19	Trial_20
Fp1	1.26543	2.1279	1.88053	2.73203	0.908637	1.97576	1.90481	0.210205	0.611277	0.690996	0.899805	0.939363	1.30733	0.194799	1.39054	1.31344	0.938557	0.965289	1.27953	1.02647
Fp2	0.89661	2.91999	2.01451	1.81261	0.235164	1.68935	2.72726	0.76314	0.728336	0.920416	1.66059	0.954851	2.4963	0.255929	1.17047	1.6008	0.33214	0.932299	0.470013	1.18428
AF4	0.649509	0.659858	1.5553	2.51055	1.17721	1.25131	0.788403	2.02077	0.457026	1.22961	0.534671	1.25707	0.725159	2.14814	1.05777	0.466661	0.648339	1.96999	0.897733	2.11838
AF3	1.54811	1.53728	1.25754	0.630988	0.425235	2.32082	1.35538	0.178089	0.805813	0.717023	1.13555	0.834561	0.942364	0.294022	1.92107	0.579839	0.799859	1.16218	1.2224	1.17479
F5	0.288982	0.497495	0.826623	1.81798	0.866502	1.14072	0.695291	0.749987	0.618471	0.656567	0.674869	0.729543	0.545151	0.195898	2.39087	0.406211	1.9086	1.00563	1.13768	1.72257
Fz	1.19513	0.375567	2.28062	0.598242	0.389638	0.842454	1.33565	0.608565	0.66202	0.887398	1.30911	0.897895	0.692083	0.53413	2.07708	1.5226	1.27287	0.590378	0.823457	0.779839
FC1	0.73484	1.41653	0.9806	1.22056	0.230184	0.893083	1.36929	0.940346	0.766436	1.8092	0.487702	0.453297	0.906161	0.470309	1.04613	0.600561	1.54119	2.20339	1.29535	2.77769
FC5	2.10401	1.72898	0.552499	0.752568	0.407527	1.32861	1.53582	1.70764	0.990271	1.51892	0.549303	1.22501	1.55127	1.16341	1.57398	0.539963	1.46928	1.49587	1.96766	3.34878
F6	1.05537	0.444792	2.82719	1.2469	0.654703	2.37135	2.89082	1.07903	0.86298	1.16733	0.678943	2.14604	1.20947	0.400568	1.01517	0.708279	0.653741	0.560163	1.21316	0.953505
FC2	1.75637	0.419067	0.960761	1.23072	0.254798	2.67536	2.59204	0.852994	0.58724	1.01779	0.593938	1.86894	1.11123	0.576077	1.08599	2.14818	0.706583	0.723203	0.722499	1.65066
FC6	1.73528	2.70829	3.29822	1.4161	0.431854	2.36638	1.92604	1.01916	0.952203	1.7429	1.42112	1.58516	0.951397	1.20076	1.22889	0.813905	0.973456	0.761977	1.06592	1.1369
C4	0.71876	1.97036	1.14457	0.988639	0.846833	1.91807	1.38416	0.43288	0.813603	1.55426	1.00969	1.19317	0.638102	0.857931	1.51903	1.09055	1.23002	2.37624	1.9676	0.606402
Cz	0.690648	1.3257	2.66186	0.998161	0.209891	0.990581	2.6842	0.181033	0.69315	0.95208	2.17765	1.41748	0.771741	0.313823	1.4627	0.783638	0.426333	1.42918	1.56589	0.825859
C3	2.8283	1.99327	2.3936	1.21291	0.113069	1.08312	1.22753	0.818134	0.773209	2.12459	1.09633	1.49329	3.43349	0.958695	0.940932	0.997588	0.424917	2.43969	1.29278	2.64989
CP1	1.61079	1.75154	2.48426	1.48458	0.363096	1.09607	2.85282	0.214894	0.627543	1.53187	1.94582	1.13174	1.74364	0.37547	1.09249	0.970487	0.449223	1.59837	1.253	1.16514
CP2	0.65056	2.45806	1.64851	1.20541	0.599595	1.59476	2.25099	0.131653	0.647191	1.63293	2.07518	0.994568	0.981784	0.350847	1.58202	0.8152	0.605102	1.53369	1.31059	0.845053
CP6	0.565438	2.0624	1.50608	1.40177	0.595238	1.26729	2.48381	0.326166	0.625284	1.65107	2.99281	0.915496	1.10491	0.328691	1.33154	0.849956	0.484445	1.95136	0.856861	1.11177
P8	1.41465	4.01075	1.5675	1.09734	0.378081	1.66766	2.87231	0.30249	0.672679	1.50421	2.09391	1.18156	1.98985	0.294841	1.20617	0.782284	0.277937	1.95499	0.559243	1.06568
P4	0.784644	2.92119	1.82605	0.900562	0.538228	1.86689	2.32112	0.187357	0.572178	1.83401	2.19564	1.02553	1.61798	0.316802	1.37525	0.849221	0.467014	1.4777	0.945506	0.8418
Pz	1.67408	0.803187	2.17462	1.09911	0.498778	1.33023	3.24038	0.145343	0.679005	1.58305	1.54431	1.16899	1.4691	0.381884	1.09119	0.97518	0.565417	1.19039	1.35238	0.719358
POz	1.10045	0.897358	1.92907	1.56604	0.52862	1.78395	3.12939	0.142627	0.640481	1.85544	1.88845	1.41742	1.55579	0.354853	1.24969	0.938563	0.596908	1.12933	1.60547	0.965636
PO4	0.712744	0.866388	1.65117	1.18946	0.429958	2.25728	2.78785	0.15891	0.609769	2.39103	1.87522	1.28427	2.1637	0.379174	1.19627	0.401737	0.508371	1.22768	1.38139	0.850592
PO8	0.604389	2.19438	0.976831	1.52662	0.357602	2.30932	1.96734	0.15593	0.557549	2.06629	2.5326	1.35049	2.7025	0.378185	1.1386	0.3533	0.58127	1.51971	1.57695	1.16999
O2	0.838326	2.59532	0.930827	1.74045	0.58729	2.4807	2.10432	0.222323	0.50193	1.8606	3.29163	1.31179	2.03024	0.41439	1.28702	0.139747	0.506607	1.26747	2.18244	1.32913
Oz	1.42454	2.66327	1.2851	1.91576	0.710641	2.05779	3.1199	0.182497	0.559892	1.77985	2.5048	2.03053	1.91597	0.454101	1.57616	0.401231	0.592311	1.14155	2.26384	1.43615
O1	2.40613	1.28491	1.67848	1.46945	0.933558	1.55504	3.32457	0.242541	0.584608	1.3496	1.82979	2.21415	2.00473	0.422047	1.57087	0.730742	0.549479	0.913279	2.24305	1.52885
PO3	1.38948	1.31383	1.86464	1.59923	0.672963	1.27525	3.49452	0.212071	0.608591	1.65228	1.47649	1.57478	1.6603	0.338674	1.08055	0.917583	0.823057	0.951048	1.85246	1.21051
P3	1.54933	1.15498	2.29022	1.84366	0.660202	1.20218	2.7139	0.142636	0.59815	1.97996	1.50771	1.43474	2.22352	0.483026	0.987685	1.32214	0.553283	1.20382	1.66692	1.37265
CP5	2.19921	0.949214	2.09458	1.67855	0.315711	0.861689	1.08445	0.296047	0.622153	2.33836	1.82856	1.75993	3.02552	0.54169	1.0584	0.745018	0.53206	2.59007	1.16421	1.65954
P7	1.64353	1.8308	2.18682	1.9891	0.68991	0.958912	1.34469	0.26923	0.579929	1.7532	1.62312	1.29964	1.81436	0.339506	0.986742	0.816324	0.609334	0.890912	1.18148	1.18872
PO7	1.99049	1.48316	1.89304	1.95365	0.92527	1.37537	3.05586	0.365861	0.57041	1.46781	1.5428	1.78401	1.84457	0.30091	1.15387	1.39722	0.738497	0.871924	1.90451	1.30317
T7	0.906415	0.641068	1.24263	2.98022	0.379485	0.587835	0.47203	0.684216	0.587298	1.19817	2.02871	1.02471	1.36025	0.766809	0.569729	0.829185	0.577926	2.13762	0.776212	2.02071
T8	1.50862	0.339539	2.56217	1.54935	0.673613	2.37073	2.71712	0.955028	1.0652	0.350195	1.81385	0.741122	1.39334	0.643617	1.19613	0.254815	0.356376	0.67219	1.21224	2.29252

## Sheet: Sub6
Channel	Trial_ 1	Trial_ 2	Trial_ 3	Trial_ 4	Trial_ 5	Trial_ 6	Trial_ 7	Trial_ 8	Trial_ 9	Trial_10	Trial_11	Trial_12	Trial_13	Trial_14	Trial_15	Trial_16	Trial_17	Trial_18	Trial_19	Trial_20
Fp1	0.774504	0.649216	0.926212	0.876466	0.456272	1.31422	2.18312	0.538743	1.56477	1.63403	1.03644	0.940452	0.884022	1.79546	0.575089	0.957631	0.541699	0.697493	0.659918	1.2463
Fp2	0.515582	0.728882	2.73579	1.01506	0.492898	1.0552	0.842817	1.42113	1.70359	0.519338	0.895319	0.800722	1.91102	2.48722	1.45919	0.835936	0.936597	0.934562	0.695063	0.895052
AF4	0.787879	0.97075	0.636893	0.868309	1.50778	0.373317	1.0477	1.66636	0.709017	1.24007	0.77973	0.532507	0.713299	1.30396	0.497356	2.81639	0.767334	1.79494	1.23695	1.20233
AF3	1.1352	0.373942	1.31941	1.19937	0.660638	1.1438	1.23591	1.10382	0.49424	0.876267	0.868632	1.56187	0.930783	0.629883	0.750586	0.789985	0.491607	0.870063	0.623582	0.997678
F5	1.05324	0.926454	0.845358	1.20872	1.71168	0.385152	0.577576	1.28575	1.11165	1.40254	1.06435	0.98305	2.59968	0.719687	1.51372	2.24108	0.823367	2.31232	0.464851	1.12007
Fz	1.06588	1.10856	1.0148	1.7212	1.40641	0.710256	1.09732	0.529734	1.06317	1.04527	0.802834	0.181998	0.737074	0.53374	0.721633	0.145575	0.835929	1.77816	0.428937	0.448543
FC1	1.59266	1.46659	0.650695	0.485194	0.698491	0.402713	0.622803	1.28573	0.902453	1.78515	0.487575	0.611552	1.57812	0.765161	0.93652	0.798847	2.06185	1.04007	1.67531	1.18105
FC5	2.16006	1.71772	0.736683	0.64819	0.793215	0.706423	0.466838	1.11586	0.779056	1.77998	0.395501	0.959662	1.95756	0.858319	0.353759	0.503228	1.10626	0.653888	0.711609	1.08943
F6	1.73633	0.613942	1.10334	1.22092	0.38889	1.45558	1.63965	1.18453	2.94417	1.456	1.21887	0.761033	0.712295	0.880552	1.51027	0.384175	0.912045	0.636203	1.52126	0.991879
FC2	0.698487	0.781864	1.42448	0.52768	0.541074	0.53697	1.03722	0.819941	1.8018	0.763142	0.78617	0.563889	1.05287	0.964808	0.742477	0.43946	0.748261	0.660949	1.55891	0.570027
FC6	0.839209	0.818782	2.058	2.12558	1.32866	2.81499	2.74406	0.728669	1.25602	1.64253	0.553409	0.954561	3.9158	2.2716	0.779619	0.728015	0.799606	0.621231	2.92944	1.01922
C4	0.452863	0.614014	2.629	1.36615	1.03874	1.1141	0.652714	0.438067	0.889488	2.16919	0.983405	1.28526	1.4125	1.02679	1.72903	0.930173	1.14091	0.467452	1.41497	1.38851
Cz	2.49009	1.85314	1.65078	0.92894	0.471616	0.439413	1.40204	0.313763	0.897062	0.957154	0.916603	1.37506	0.661689	1.66076	0.944371	0.748058	1.56138	0.602843	1.40703	1.48578
C3	0.947489	1.14082	0.834681	0.695316	0.283906	0.373422	0.961912	0.662609	0.711369	1.66328	0.565807	0.754125	1.35681	0.771231	0.929559	0.733063	1.68269	1.4858	1.05348	1.09185
CP1	0.889774	1.83971	1.59401	0.646806	0.591834	0.262426	1.60334	0.560703	0.797161	0.629836	1.36981	1.45563	0.6966	0.719696	0.879396	0.869488	1.68012	0.672744	0.877055	1.77014
CP2	1.33452	2.68915	3.09616	0.923785	0.481269	0.435118	0.793775	0.388451	1.49667	1.54773	0.560021	1.47933	0.830149	0.536168	0.697123	1.69239	2.96121	0.462061	2.34011	1.22964
CP6	0.691119	0.90536	3.88842	0.656379	0.72358	0.524078	1.25353	0.347995	0.511542	1.16674	0.300281	0.905399	1.46002	0.366321	0.883946	1.28325	1.27158	0.718382	1.67115	1.10572
P8	0.865026	1.5779	2.7155	0.912709	0.806682	0.150811	0.614731	0.532439	1.11551	0.726349	0.65512	0.874338	1.13537	0.418429	0.822311	1.98915	1.36831	0.406726	1.13899	0.932107
P4	0.961264	2.54909	3.2383	1.29602	0.759313	0.0945526	0.777952	0.726679	1.14643	1.55406	0.732261	1.06077	0.839587	0.730235	0.610977	2.46552	1.91274	0.630688	0.939556	1.39847
Pz	1.63151	3.36563	2.95795	0.968147	0.584117	0.143514	0.874994	0.876669	1.43691	1.18826	1.2735	1.33387	1.04367	0.816651	0.39676	2.44457	3.01747	0.81934	0.967708	1.89981
POz	2.08378	4.5548	4.10417	1.87751	1.46749	0.221441	0.283173	1.98993	1.0853	2.08675	1.4641	1.57915	2.37651	2.32588	0.461394	4.29895	3.12755	0.75272	1.65294	1.62914
PO4	1.11437	2.78369	3.55804	1.65359	1.31645	0.093529	0.296291	1.49888	1.10099	2.11318	0.907272	1.30068	1.88845	1.48705	0.632942	2.32434	2.0706	0.797914	1.19312	1.05668
PO8	0.926576	1.65389	2.33364	0.919433	1.01561	0.106642	0.378527	1.12212	1.19196	1.90908	0.70341	0.905422	1.37092	0.86629	1.13445	1.74019	1.33978	0.750368	0.760325	0.887848
O2	1.26539	2.46908	3.27512	1.10687	1.31907	0.259047	0.259082	1.00425	1.17029	2.16658	1.13887	0.964737	2.38853	2.34083	0.772363	2.68734	1.4095	1.23563	0.929527	1.15474
Oz	1.95629	4.61524	4.22683	2.21994	2.20428	0.787209	0.609284	2.80723	1.21763	3.97121	1.07371	1.52693	2.95204	3.69666	0.472243	4.12845	1.6325	1.21506	2.21753	1.49334
O1	1.5161	3.58267	3.81629	1.78162	0.697989	0.838237	0.223066	1.66846	1.18491	2.15925	1.04635	2.01237	3.05128	3.91091	0.668193	3.21216	2.24253	0.550292	2.35786	1.17753
PO3	2.08992	3.74514	3.64095	1.65592	0.891217	0.557529	0.323189	1.18949	1.0765	1.74248	1.22483	1.73814	2.59133	2.58717	0.548888	3.29965	3.24707	0.643965	1.02748	1.01311
P3	1.48725	2.64081	2.5311	1.14332	0.436818	0.281401	0.923057	0.550342	1.56133	0.789746	1.22657	1.28846	1.28547	1.28821	0.522456	1.528	1.8104	0.479293	0.774124	0.919125
CP5	1.54486	2.03362	1.5053	1.22637	0.325944	0.302695	0.85064	0.275239	1.11123	0.951426	0.689666	1.06677	0.871747	1.14275	0.587026	0.821335	1.44716	0.617515	1.19417	0.592997
P7	1.21654	2.38903	2.07148	1.16005	0.222862	0.596757	0.438131	0.333083	1.5036	0.595481	1.22703	1.91049	1.54039	1.31325	0.97611	0.619438	1.21708	0.176715	0.831105	0.553309
PO7	1.23743	2.68561	3.29363	1.35741	0.329547	1.01873	0.18903	0.611406	1.38655	0.677983	1.03019	1.7152	2.35745	2.40049	0.713853	1.64593	3.30911	0.315939	1.66353	0.37985
T7	1.34875	2.24663	1.17038	1.19661	0.329665	0.217123	1.03782	0.218087	1.45774	0.981561	0.511403	1.05964	0.653202	1.24855	0.459008	0.527975	1.68318	0.599081	1.11033	1.57649
T8	1.49842	0.410589	1.09312	1.7298	0.730229	0.404337	0.683539	0.859049	2.53429	0.938066	0.632208	2.1104	1.23219	1.11575	1.09831	1.51844	1.74528	1.1442	0.735807	0.932575

## Sheet: Sub7
Channel	Trial_ 1	Trial_ 2	Trial_ 3	Trial_ 4	Trial_ 5	Trial_ 6	Trial_ 7	Trial_ 8	Trial_ 9	Trial_10	Trial_11	Trial_12	Trial_13	Trial_14	Trial_15	Trial_16	Trial_17	Trial_18	Trial_19	Trial_20
Fp1	0.551542	1.37733	0.59177	0.885877	1.29851	2.47789	0.133411	0.716585	0.492017	0.477637	0.662135	1.21742	0.666968	0.802208	0.613422	1.00277	0.980953	0.731622	2.52202	0.849619
Fp2	0.601362	1.20494	1.87026	0.61476	0.834907	1.39266	0.506548	0.344575	0.561519	1.05476	0.709097	0.964732	0.610875	0.589231	1.62707	0.976875	0.99021	1.00981	1.54859	1.81698
AF4	0.410376	1.8526	0.470682	1.13603	0.946512	1.18761	0.427744	1.56582	0.762176	0.646622	1.16916	0.772495	0.596084	1.06878	1.02561	0.835613	0.398845	1.40041	1.47637	1.0172
AF3	0.740833	1.58677	1.23493	0.898352	1.11187	1.20024	0.351861	0.488877	0.20406	0.781299	0.704621	0.965546	0.705117	1.60872	1.03288	0.775735	0.694486	1.72124	1.63221	1.40518
F5	0.674592	1.22583	0.477916	0.830337	1.47907	1.38011	0.808597	1.75857	0.949892	1.38087	0.684279	1.22679	0.65477	1.4598	1.10798	0.903998	0.439387	0.708036	2.29052	0.737589
Fz	0.511138	0.990097	0.269092	0.55921	0.845403	1.35882	1.25503	0.616625	0.293841	0.826671	1.47791	0.605219	0.701522	1.21646	0.514073	2.85121	0.505179	0.751703	1.34243	0.651639
FC1	0.458306	1.72974	0.553584	1.08786	1.77434	0.929067	0.741883	0.541172	0.418872	2.93788	0.898323	1.15	0.830265	1.31167	0.923825	2.36588	0.362573	0.603977	1.02421	0.785392
FC5	1.09058	1.19106	0.465996	1.44977	2.22592	1.49434	1.00688	1.68644	0.613358	1.69515	0.812427	1.46116	1.00894	0.797148	0.979029	0.84677	1.1436	1.58539	3.34788	1.34055
F6	1.04798	1.17142	2.38021	1.19392	1.29181	0.708783	0.887774	0.307567	0.944695	1.44511	1.46624	2.1661	2.10636	0.775191	0.982742	1.51004	0.575736	2.4524	1.15647	0.947916
FC2	0.158776	1.95921	0.479878	1.17782	0.960765	0.800639	0.896425	0.604502	0.788859	0.554549	1.11902	1.24661	0.636287	4.00639	0.775648	1.33665	0.75734	1.11455	2.45992	0.613043
FC6	0.631382	2.07791	1.24232	1.93205	1.65644	1.20409	0.44251	0.441588	0.332696	0.400061	0.894271	0.98971	0.589095	0.823646	0.546502	0.628807	1.0564	2.76543	2.39765	1.38363
C4	0.716857	2.36125	0.537984	1.41201	2.13856	1.14272	0.588255	0.664609	0.453488	0.448343	0.663287	0.969264	0.749711	1.93839	0.226433	1.01664	0.576867	2.73708	2.64421	1.32146
Cz	3.25284	1.62535	1.08302	0.461825	2.73705	1.05063	1.22282	1.02834	0.437501	1.57241	0.525429	1.03354	1.37433	0.482496	0.775997	0.485192	0.489762	1.02014	2.55223	1.01803
C3	2.15282	1.45976	0.881313	1.20051	2.11142	0.671202	0.909193	0.543708	0.533851	3.59613	0.650277	0.60704	1.22484	0.897827	0.625175	0.737611	0.591478	0.603436	2.05342	0.866604
CP1	2.63799	1.1578	1.01541	0.521696	1.61756	0.621832	0.445849	0.648009	0.565413	3.01074	0.664872	1.00433	2.12065	0.74898	0.365545	0.691844	0.734442	0.530261	2.042	1.49933
CP2	0.885615	1.90186	0.614148	0.809325	1.74897	0.717822	0.56697	0.774557	0.442013	1.43594	0.56888	2.13579	0.755206	0.61537	0.631102	0.905081	0.812982	1.97737	2.25395	0.932216
CP6	0.426178	2.65154	0.771105	1.06821	1.50885	0.923234	0.847269	0.887972	0.277719	1.3282	1.0019	1.37783	0.662621	0.964584	0.739437	0.923321	1.09575	2.03118	2.77028	2.02847
P8	0.599787	2.78262	0.715189	0.767581	1.68676	0.704474	1.53801	0.558357	0.570181	3.39325	0.56537	1.6505	1.14406	0.892201	0.970511	0.962586	1.54738	2.61867	2.73137	1.73375
P4	0.869046	1.75148	0.558168	0.529799	1.69687	0.397867	0.919503	0.992259	0.57148	2.15285	0.784887	1.94904	1.07218	1.3478	0.915181	0.718396	0.880026	2.37078	2.01123	0.842422
Pz	2.15546	1.1513	1.00368	0.891044	1.5281	0.885292	0.838293	1.00041	0.810605	2.43125	0.508035	1.78851	1.63187	1.29829	0.724253	0.786505	0.709293	1.17649	1.97773	1.01004
POz	1.66506	0.631696	1.27416	1.37594	0.843805	0.884927	0.404642	0.335805	2.31301	1.70456	1.14105	2.00226	1.59835	1.55663	0.887839	0.58652	1.34875	1.05697	0.793666	0.84475
PO4	1.00484	1.26953	0.370542	0.671132	1.42033	0.648988	0.735604	0.70119	1.43561	4.01272	0.994188	1.63942	1.01147	1.16497	1.03489	0.507914	1.18672	1.27452	0.826124	0.971899
PO8	0.938237	1.08737	0.61963	0.29231	1.63889	0.63691	0.929394	0.792557	0.840557	5.14372	1.59275	1.9895	1.01294	1.20034	1.14175	0.527757	1.55737	1.28768	1.07287	0.808052
O2	1.12014	0.579737	0.785933	0.437993	1.53843	0.456755	0.705977	0.698047	1.88023	3.04796	1.283	1.39271	0.6769	1.20649	1.13544	0.575323	0.389244	0.64149	0.525713	0.62374
Oz	1.13031	0.527129	1.4457	0.795279	0.532941	0.848241	0.424358	0.381631	2.04276	1.0369	0.855475	1.15722	1.25049	1.44398	1.19789	0.715934	1.31969	0.611426	0.639215	0.641038
O1	1.26759	0.34046	1.7811	0.671277	0.488074	0.805032	0.436506	0.515668	2.20117	1.32641	0.345688	1.39637	2.60217	1.27536	0.479545	0.796197	0.827069	1.92615	0.486688	1.28146
PO3	1.50785	0.403129	1.57599	1.24988	0.718012	0.657968	0.630432	0.466808	2.21339	1.03177	0.70076	2.46806	1.90171	1.13515	0.430764	0.598617	0.965217	1.88951	1.30546	1.12657
P3	2.59688	0.648056	1.19273	0.978106	1.18504	0.795052	0.709261	0.411274	1.26603	1.83099	0.731671	1.4021	1.49294	0.904701	0.363062	0.909051	1.37767	0.843541	1.79258	1.63294
CP5	1.5471	1.27586	0.879418	1.24744	1.15498	0.775327	1.31498	0.553728	0.928682	2.73444	0.764107	1.41828	1.63422	0.537126	0.586546	0.662676	1.53632	0.311298	2.34156	1.69169
P7	1.49946	1.02222	0.652014	1.46358	1.46373	1.15857	1.2515	0.896882	1.32114	1.67553	0.84943	1.42917	2.51433	0.40122	0.28722	0.732691	1.04726	1.27696	1.86439	0.811819
PO7	1.31698	0.36907	1.1304	0.965361	0.967006	0.644473	0.604226	0.553105	1.82247	1.56535	0.764105	2.22823	2.66145	0.672587	0.549089	1.15983	1.54452	2.25633	1.29859	1.47387
T7	0.942852	1.32369	0.603057	0.834413	1.51526	2.47759	1.13	2.04723	1.53025	0.350242	1.79813	2.1001	1.64531	0.495167	0.326065	0.740886	1.11445	1.37869	2.15023	0.951742
T8	0.74239	2.89225	0.754826	1.92648	2.88291	0.691648	0.653594	0.37995	0.434044	1.09668	2.31115	0.666379	0.534085	0.704588	0.468149	1.17578	0.921549	3.65982	3.05464	2.38569

## Sheet: Sub8
Channel	Trial_ 1	Trial_ 2	Trial_ 3	Trial_ 4	Trial_ 5	Trial_ 6	Trial_ 7	Trial_ 8	Trial_ 9	Trial_10	Trial_11	Trial_12	Trial_13	Trial_14	Trial_15	Trial_16	Trial_17	Trial_18	Trial_19	Trial_20
Fp1	2.24091	3.46506	1.67896	2.36307	0.891338	2.19879	1.06953	0.510324	0.573347	1.24849	0.293384	0.500591	0.722281	1.372	0.471364	0.529137	1.58997	1.04821	0.641859	0.636726
Fp2	0.773552	2.13458	2.22767	0.713937	0.644487	0.965105	0.704408	1.91326	0.347543	1.00405	1.5325	0.441658	1.04605	0.53918	0.410941	0.808025	1.68359	0.799129	1.14595	0.993619
AF4	1.24986	1.37681	2.05453	0.706861	1.01028	1.44996	1.06984	1.3123	0.526565	1.05097	1.62686	0.906394	1.1827	0.607579	1.05268	0.714227	0.952235	1.28218	1.62816	1.31511
AF3	0.842944	2.81949	1.13687	1.06219	2.30062	1.36444	0.645346	1.53205	0.734249	1.0815	1.25197	0.349136	0.46015	0.948417	0.320225	1.0521	1.57701	0.732878	0.877378	1.03104
F5	1.71975	1.94259	1.97992	1.31656	1.59592	0.423651	0.743586	1.639	1.03196	1.0987	1.1369	1.76681	0.875558	1.15803	1.28216	0.975918	1.74299	1.49423	1.96546	1.29272
Fz	1.11003	1.2194	1.09808	0.576037	0.579706	0.919947	1.44395	1.48937	1.26842	2.61167	0.972033	1.32464	0.597176	1.6044	0.373664	1.07717	1.96095	0.512118	0.721061	2.61858
FC1	1.85411	1.04204	1.56356	0.623711	0.743532	0.292388	0.927602	2.56996	1.27541	0.576909	1.73489	1.46069	1.51462	0.822026	2.33104	0.823151	0.847184	0.800571	1.55158	1.6405
FC5	1.91637	0.730311	1.86994	0.660036	0.888733	0.55742	1.04366	1.23843	0.248214	1.14514	0.950098	1.96142	1.12145	1.24862	1.80226	1.36481	0.639562	1.24396	1.8793	0.730296
F6	3.17201	0.557573	1.8955	0.408672	0.624637	1.43079	0.354017	3.55869	0.618232	1.03533	0.791364	0.379767	1.32319	1.24067	0.803697	0.430981	0.805712	0.302379	1.44582	1.23918
FC2	2.01936	0.506121	0.861929	0.504025	0.986853	0.855127	0.268361	1.99844	0.367967	1.09865	0.904934	1.23859	1.12527	1.55983	1.34428	2.28934	1.0146	0.567469	0.224484	1.13513
FC6	1.48744	1.79547	1.54901	1.31853	0.470476	1.54136	0.395585	2.58243	0.509159	1.23201	3.15336	0.876357	1.86312	1.81812	1.31972	0.879882	0.906883	1.65759	0.59344	0.734345
C4	2.72937	0.637646	0.927237	0.991358	0.88328	0.708013	0.642049	2.73111	0.828347	0.49329	0.818989	0.574672	0.802646	1.38661	1.39842	1.05119	2.25502	0.861429	1.12785	0.812934
Cz	1.87007	0.460964	2.86897	0.469718	1.76123	1.35275	0.893959	1.99022	1.21229	0.697794	0.600729	1.58207	1.56615	0.691825	1.91356	1.38631	2.094	0.611895	1.06091	1.10911
C3	3.32025	0.43837	1.02265	0.638395	0.762811	0.559541	0.747335	1.63431	1.04902	1.50773	1.68159	1.28988	0.7801	1.10231	1.70772	0.755201	0.908238	1.16411	1.06315	0.769257
CP1	1.19911	0.910062	0.427525	0.297524	0.417883	2.23498	1.77388	1.80253	1.10269	1.24029	1.1307	1.16493	0.95183	1.41136	1.16284	1.16154	1.50328	0.57323	0.426377	0.343541
CP2	2.55354	0.522371	1.2905	0.61986	1.18694	0.964024	0.615543	1.72348	0.685223	0.944989	0.77212	0.748862	0.560067	1.33773	0.700539	1.33438	2.32674	1.16981	0.894677	0.998267
CP6	0.821274	0.748941	1.64691	0.765915	1.96402	0.5639	0.587941	2.95443	0.802152	0.25469	0.590112	1.1187	0.883913	2.46821	1.073	1.03024	1.04359	2.79262	1.49748	1.06115
P8	0.712559	1.21717	0.31789	0.649119	0.508009	1.31662	0.542958	0.832641	0.824585	0.425067	0.641792	1.90458	0.92068	1.27466	0.485645	1.23441	0.480427	2.22895	1.41903	0.599597
P4	1.37389	1.11201	1.09643	0.597578	1.26141	1.23805	1.13553	1.93308	0.812578	0.617294	0.845525	1.31887	0.547982	1.785	0.380901	0.829062	1.88931	2.4009	1.31058	1.01648
Pz	1.73909	0.818354	0.68878	0.375426	0.844261	1.49303	1.54241	1.64724	0.943823	1.02124	0.770086	1.6097	0.414568	1.96868	0.750623	0.306666	1.94482	0.55693	0.766786	0.694594
POz	1.71931	1.61844	0.996451	0.509589	1.03172	2.15181	2.27532	1.28637	0.889719	1.18185	1.59256	1.6537	0.466747	1.17034	1.20053	0.640677	1.57077	0.438293	0.465017	0.695959
PO4	1.13876	1.33833	0.96916	0.549977	0.570098	1.59244	0.912717	1.88517	1.28185	1.41437	1.11036	1.88807	0.533023	1.46831	0.491487	1.00757	1.37533	2.60125	0.92258	1.41313
PO8	0.688438	1.10761	1.41624	0.687873	0.847849	1.65598	1.12086	1.72086	1.35181	1.91342	1.07356	1.66227	0.657857	0.928678	0.344466	1.48895	0.864173	2.95867	0.800199	1.35533
O2	1.54541	1.34706	1.54726	0.645796	1.03282	2.41226	1.50715	1.3512	0.824318	1.1064	1.2587	0.95188	0.921855	1.1211	1.62852	0.696539	1.69142	0.62351	0.410415	0.73474
Oz	3.27177	2.68923	1.86639	2.01893	2.40848	4.18932	2.40828	1.00169	0.660282	0.877233	2.63669	0.973485	1.10323	2.81604	3.40099	1.41061	1.80998	0.578011	0.795926	1.02605
O1	2.4163	2.61118	1.58135	2.6157	3.69065	3.18707	3.20397	1.79976	0.859755	0.947332	3.45119	1.53466	1.06584	2.68302	3.96231	2.2645	1.21657	0.616335	1.00667	0.875318
PO3	2.01834	1.86634	1.12972	1.09256	1.05332	2.99582	2.01333	2.59197	0.972669	0.627645	1.82595	1.72052	0.562136	1.73577	1.13727	0.566961	1.11848	0.104557	0.372695	0.88344
P3	2.1471	1.24684	0.674848	0.708536	0.148048	2.56167	1.55746	2.75418	1.26993	1.05312	1.56654	2.28074	0.606547	1.43893	0.969888	0.357605	0.906652	0.0825242	0.398637	0.67005
CP5	2.53817	1.64423	0.981556	1.30104	0.311202	1.66327	0.647466	1.7343	1.42918	1.21096	1.61219	1.41352	0.860813	1.45387	1.18205	0.681938	0.901965	0.342447	0.979866	0.883965
P7	1.49267	1.12985	1.2557	1.57911	0.479604	1.67226	1.38424	1.83535	1.11266	0.386811	3.19507	2.42554	0.364537	1.60642	1.83854	1.10673	0.531343	0.28035	0.134607	0.68655
PO7	1.53754	3.41007	1.41555	1.50597	1.57691	2.91436	2.20647	1.86837	0.945156	0.64019	2.61248	1.5228	0.702308	1.86139	2.61111	2.03834	0.845455	0.535753	0.373401	0.756558
T7	0.998083	1.6022	0.712139	0.600516	1.20369	0.431188	1.54565	0.373584	1.1177	1.01537	0.865	1.15297	1.61587	1.03037	0.65327	1.94769	0.680758	1.30154	0.95156	1.29688
T8	1.61716	0.178362	0.239656	1.82911	1.30088	0.807046	1.24976	1.69144	1.04525	0.342806	2.18522	1.84174	0.76175	1.17456	0.320933	1.15429	1.40811	1.95282	1.85171	0.964858

## Sheet: Sub9
Channel	Trial_ 1	Trial_ 2	Trial_ 3	Trial_ 4	Trial_ 5	Trial_ 6	Trial_ 7	Trial_ 8	Trial_ 9	Trial_10	Trial_11	Trial_12	Trial_13	Trial_14	Trial_15	Trial_16	Trial_17	Trial_18	Trial_19	Trial_20
Fp1	1.21287	0.832337	0.280123	1.10582	0.474273	0.995863	0.64433	0.930305	0.758472	2.33113	2.36094	1.40013	1.85204	0.393208	1.54901	0.453791	1.45773	1.344	0.971932	0.746737
Fp2	0.835735	1.05951	0.532769	1.00223	0.24562	1.25363	0.888267	1.03345	0.707338	3.68236	2.56624	0.87475	1.83278	0.388676	0.684011	1.21367	1.58829	1.85855	1.52471	1.21227
AF4	0.52429	0.986507	1.23934	0.811313	0.312231	0.896409	0.716721	1.11166	1.34236	2.62252	1.72397	0.960681	1.51303	0.584618	1.1806	1.359	1.91648	0.829288	0.994516	0.686576
AF3	0.98034	0.970329	0.526285	0.855304	0.244978	1.55556	0.933278	1.34589	0.862566	1.68238	1.96797	1.51029	2.76872	0.540094	2.01395	0.367396	1.38293	1.59156	0.912231	1.03544
F5	1.62015	0.621602	0.835986	0.845248	1.15992	0.870888	1.21576	1.6293	0.524684	0.614731	2.12669	1.47779	1.92348	0.899588	1.65076	0.348463	0.458953	2.34365	1.54914	1.98586
Fz	0.730917	1.63097	1.0281	0.700603	0.201438	0.779472	0.671036	1.96113	1.08409	2.74947	0.975437	0.98999	0.761231	0.728702	2.19364	0.774205	4.81184	0.882882	0.94746	1.79403
FC1	0.378204	1.35083	0.468585	0.304203	1.03955	1.1499	1.62932	0.319025	0.566483	0.586337	0.699502	0.492857	0.576959	0.414023	0.796468	0.92075	1.66681	1.73339	2.50271	1.40343
FC5	0.806363	1.41059	0.415053	0.818967	1.02536	0.702687	0.921512	2.51756	1.03944	0.989825	1.92769	1.41716	1.54243	0.783026	1.2854	0.756115	0.609155	2.51452	1.80438	3.81999
F6	1.03839	0.950164	0.682175	3.52404	0.588694	0.943429	1.04118	1.83298	0.48717	3.21823	2.10528	0.994971	2.25233	0.761032	0.69404	0.612412	1.37752	1.20989	1.51013	0.474939
FC2	0.551842	0.997334	1.08976	2.50609	1.10158	0.792509	0.532797	1.72691	0.894719	1.45768	1.55071	1.30839	0.466154	1.46799	2.00391	1.52384	1.18563	0.461287	1.11045	0.509786
FC6	0.613346	1.01907	0.799347	1.77993	0.667136	0.749264	0.601909	2.05429	0.476499	2.76345	2.03287	1.47372	2.01205	0.599458	0.832847	1.11537	0.440686	0.603038	1.43149	0.636762
C4	0.86174	1.67345	1.61127	1.54729	2.28324	2.23223	0.677462	1.26913	1.20244	1.31311	1.53608	0.438655	0.793699	1.20793	0.839883	1.07141	0.33124	0.69989	1.22244	1.88195
Cz	1.67595	2.29182	0.643719	0.562435	1.46009	1.47918	1.10263	0.833565	0.631188	1.22224	0.863259	1.00316	0.511544	0.614435	1.18091	0.401596	1.71169	2.07137	0.898273	3.20615
C3	1.65031	2.56934	0.575017	0.5964	2.15822	3.30763	3.82325	0.775082	1.66085	2.2085	3.29717	0.808326	1.67226	1.09022	1.00682	3.48943	1.47065	2.91376	2.21799	1.98746
CP1	2.63421	4.0782	1.25707	1.89684	4.94475	5.35393	5.84431	0.929338	3.65028	3.83045	2.42235	1.62104	2.20979	0.789513	3.01175	2.75249	2.42702	7.04902	2.76448	4.24906
CP2	1.63404	4.76603	0.563195	2.00338	3.90572	4.63394	2.64611	1.2418	1.83365	3.87732	1.17686	1.06904	4.25844	1.08801	2.60635	0.85927	1.34353	2.47692	2.0704	4.99453
CP6	1.0245	1.84655	1.28365	2.05281	2.61513	4.01385	2.58519	1.73428	1.57138	0.99348	1.31304	0.806311	2.42175	0.856221	1.47378	1.61747	0.53262	1.09896	1.8981	1.90454
P8	2.18028	2.51292	1.99874	3.52211	6.20676	4.25585	3.01637	2.54623	1.86252	2.11874	1.53575	0.600006	1.30348	2.37306	2.16826	4.54241	1.70454	1.40177	3.55788	2.08193
P4	3.44039	3.53241	3.27479	3.7558	4.34389	6.04854	4.13054	1.62929	2.84607	3.65092	2.26076	2.53463	3.23908	1.5728	2.77992	3.97372	2.25201	2.05232	3.89328	5.5364
Pz	4.85558	5.08715	1.86306	4.13363	6.10263	5.73384	5.58661	1.15977	4.88091	5.32742	2.57231	2.5797	4.72445	1.32472	4.67303	3.33599	2.6704	6.52667	4.30401	8.29741
POz	7.32731	7.60057	7.55221	6.22503	8.66318	8.86091	8.94338	1.81608	6.4805	7.70293	5.20231	6.35697	4.89416	1.77885	6.23693	7.48469	4.27006	8.43357	8.59418	6.12419
PO4	5.22516	5.27428	5.52439	4.79897	5.2383	7.56388	4.76124	0.847919	3.28353	4.22601	5.277	4.55339	3.57833	1.70221	5.15013	6.94367	3.29637	3.87612	6.30453	7.65924
PO8	4.19114	4.56454	5.62528	6.08823	6.21482	5.53756	4.7671	1.79943	4.64427	4.8787	3.17119	2.76847	2.62237	2.06166	5.45988	6.73735	3.47294	2.88225	7.09296	4.43802
O2	3.41706	2.4352	2.26535	2.19924	3.6505	4.24847	2.95869	4.69575	4.74576	3.42383	6.05781	5.76168	4.56897	2.67517	6.7345	7.0587	5.09925	5.28304	7.61888	1.98464
Oz	7.57308	5.98091	5.09988	4.96098	10.0588	7.74852	7.38827	4.3525	2.65858	6.71643	6.45798	6.58667	4.60306	0.522059	7.6941	8.46856	4.2902	6.42392	10.8938	4.0393
O1	12.9063	8.50433	7.15664	8.00752	12.3654	9.38539	10.0251	3.97288	8.15329	8.21964	7.93076	6.84858	5.26932	2.68447	8.99059	9.73488	5.79727	8.01819	12.1023	5.48409
PO3	10.4081	8.16896	6.2289	6.95379	10.4646	8.41209	9.89897	2.66457	8.78862	8.77905	6.40039	7.30039	5.88085	2.90539	7.47804	9.91785	5.7902	9.0269	9.6611	4.95764
P3	5.47012	5.31574	4.00038	4.01995	6.32615	7.92275	9.94589	1.64957	6.48037	7.7247	5.12113	3.88531	4.73007	2.1453	4.41895	8.37235	3.62707	7.27797	6.99986	4.4286
CP5	2.39548	3.98025	1.83641	1.67106	3.79256	4.4153	6.8427	1.49921	3.89607	4.89528	3.55041	2.17642	2.69239	1.94892	4.1855	5.06864	2.08296	5.32893	3.9121	3.1406
P7	6.96758	4.09367	2.87421	4.98549	5.52195	5.84015	7.40011	2.37261	3.06598	4.64035	3.56054	3.88904	3.32188	1.85511	5.37318	5.05324	3.02042	4.69438	7.63484	2.18803
PO7	10.7245	6.18787	5.86718	7.11651	8.52706	8.34267	9.97884	3.1954	6.4771	7.6063	6.60133	5.87115	3.81484	1.39748	7.48074	8.44978	5.32694	6.58707	11.9238	4.01615
T7	1.15371	1.97684	0.590788	1.08984	1.43325	1.43274	2.7024	1.86427	0.702621	1.40183	0.623172	1.53433	1.41936	1.18544	1.1465	1.58202	0.566506	2.85784	3.02466	1.55718
T8	0.295531	1.03633	0.832181	1.88952	1.06281	1.28192	1.35272	2.14888	0.809757	0.974283	2.49444	1.52915	1.20795	0.79815	0.606448	1.82046	0.424329	0.981374	1.77586	0.901693

## Sheet: Sub10
Channel	Trial_ 1	Trial_ 2	Trial_ 3	Trial_ 4	Trial_ 5	Trial_ 6	Trial_ 7	Trial_ 8	Trial_ 9	Trial_10	Trial_11	Trial_12	Trial_13	Trial_14	Trial_15	Trial_16	Trial_17	Trial_18	Trial_19	Trial_20
Fp1	1.12085	1.28948	0.863913	0.675155	0.510919	1.43013	2.47489	1.20791	0.645275	0.519959	0.621085	1.19643	2.32021	1.08245	0.681635	0.675347	0.287586	3.13254	1.65257	0.356098
Fp2	1.43632	1.56588	0.937511	0.860224	0.846745	2.30549	2.20999	1.06022	0.427869	0.8521	0.403726	0.584065	1.48701	0.817055	0.780622	0.727094	0.660897	2.21325	0.636487	0.957903
AF4	2.32553	1.32314	1.12827	1.14179	0.303048	1.43895	2.10765	1.15716	0.646575	0.277271	0.935193	1.02618	1.23257	0.740032	1.08745	0.902648	0.42768	1.38555	1.55603	0.570093
AF3	1.0104	1.05511	0.446066	0.713534	0.354944	2.31141	1.86139	1.04489	0.586714	0.453235	0.394586	1.8953	1.03137	1.3945	0.484068	0.944437	0.439249	1.75607	0.776785	0.64136
F5	1.64797	1.60934	0.538051	0.83784	0.598612	1.40492	2.44751	1.8215	0.883019	0.476418	1.3923	0.530867	1.09648	0.907143	0.554635	1.4241	0.393632	1.11009	2.74321	0.581354
Fz	0.605946	1.6817	0.811905	0.274317	0.806043	1.08134	2.89304	0.765939	0.636626	0.334644	1.39988	1.65874	1.5403	0.489162	0.837124	1.74566	0.796684	0.772528	1.1056	0.669409
FC1	2.54541	0.345318	0.505217	0.938087	0.465049	0.62064	2.33696	0.776113	0.499348	1.45464	0.538789	0.546334	0.436828	1.55428	0.714776	1.70312	0.881644	0.955442	1.62176	0.406401
FC5	0.82097	1.16841	1.24302	0.276347	1.80457	0.956814	1.69484	0.871117	0.419804	0.636778	0.675157	0.756494	0.867661	1.5291	0.646786	1.42195	0.739314	0.510803	1.22466	0.932885
F6	0.345201	1.27914	0.998513	0.625283	0.72775	0.732752	2.8963	0.498186	1.17827	1.4979	0.467112	0.363544	1.2389	1.95648	1.12774	1.25972	0.817758	1.25042	2.13565	1.01962
FC2	0.654604	1.20035	1.42823	0.46977	0.890049	0.87199	2.38663	0.596109	0.667677	1.26355	1.01585	0.384997	0.242179	1.02994	0.364602	1.15685	0.652106	1.35987	1.52596	0.914959
FC6	0.277534	1.90701	0.638919	0.334904	1.22009	1.65891	1.06553	0.236534	0.537919	1.24022	1.0722	0.536942	1.95807	1.12958	1.13311	1.29465	1.3214	1.22377	0.449191	0.640182
C4	1.15104	0.716363	0.391802	0.514822	1.05582	2.73554	0.789081	0.460081	0.447201	1.78761	0.813765	0.325324	2.40006	0.341449	0.71861	0.98262	0.808074	1.15651	0.244819	0.683857
Cz	2.53303	1.08718	0.333087	0.999931	0.757926	1.38331	1.46287	1.36912	0.267884	0.790968	1.49497	0.956504	1.51332	1.01254	0.461524	0.540508	1.30033	2.12541	1.885	0.939558
C3	0.146874	0.739071	0.910283	0.255399	0.866429	0.639819	1.75725	0.341245	0.223558	0.872902	0.77473	0.549911	0.952509	0.774057	0.684854	1.71571	1.23245	1.03466	1.09647	0.282405
CP1	0.813168	0.794017	1.10847	0.548443	0.651747	0.92589	1.74815	1.4181	0.300623	0.73129	3.18596	0.804213	1.76489	1.79153	0.296127	0.80105	1.77239	3.03626	2.82888	0.307516
CP2	1.42906	0.535446	1.93685	1.71866	1.43802	1.53433	1.47893	1.35915	0.743224	1.79695	1.516	0.56618	2.55251	0.688556	1.07278	0.894441	0.621077	0.953446	1.24694	1.52959
CP6	0.478121	0.432567	1.17759	0.756347	0.836607	1.5184	2.88069	0.869649	0.557995	1.3511	1.88475	0.868493	0.9742	0.812586	1.18229	2.18639	0.684742	0.535549	1.74575	1.35088
P8	1.00207	0.950848	2.20125	0.447909	1.34073	1.3412	1.45494	0.714551	0.794653	0.895398	1.08875	0.437383	1.37222	0.953172	0.38649	1.85813	0.726855	1.3969	1.43326	1.17305
P4	1.93261	0.884343	1.72743	1.89872	1.69448	1.19116	1.86802	1.05768	0.632162	1.24826	1.69813	0.67204	1.5921	0.82177	0.760999	1.14641	0.47352	0.906016	3.04675	1.24984
Pz	2.02353	0.972831	1.54772	1.65144	1.49779	2.10789	1.78373	1.01807	0.689636	1.65199	1.9935	0.832434	2.24711	1.6761	0.694127	0.945149	1.17577	1.66997	2.88543	0.773019
POz	2.84897	0.7007	1.16697	1.55087	1.41999	1.78912	1.86902	0.736272	1.79347	2.27712	1.36239	1.21766	2.13604	1.91353	2.11819	1.63293	0.933338	2.66623	4.03088	0.557773
PO4	2.96771	1.2798	1.41035	0.994502	1.73141	1.83908	1.52967	0.980791	0.642542	2.14292	1.38666	1.08629	1.44991	1.45157	1.64174	1.9649	0.63693	1.92313	2.94765	0.927096
PO8	1.89091	1.44238	0.899248	0.500331	1.76163	1.27282	1.28787	0.817601	1.24014	2.34228	0.724195	0.952337	1.39668	1.24247	0.715275	1.47459	0.709416	1.86706	1.30853	0.829875
O2	3.12258	1.13396	1.70698	0.494927	0.860779	2.34219	1.59981	1.64255	0.5183	1.40765	0.680957	1.27472	1.47683	1.62649	0.979201	0.315886	0.506138	2.56282	2.76565	0.52572
Oz	2.72113	0.87648	1.6055	0.695998	1.259	1.95981	1.71059	0.352136	1.07773	2.22196	0.802332	1.14536	2.71247	2.62802	2.37462	2.188	0.662374	2.75051	1.56851	0.616239
O1	2.12201	0.575764	2.58259	1.17089	1.59237	1.37302	1.29581	0.294793	0.951983	1.74091	1.18951	0.834792	2.77125	1.67556	1.19091	1.62758	0.614181	2.34833	1.74512	0.783077
PO3	2.43269	0.740851	3.28788	2.34098	1.98634	3.19629	1.15497	0.506127	1.2758	1.72352	2.25122	0.802187	1.99739	1.63366	1.86956	1.44301	0.702941	2.9705	3.12726	0.4849
P3	1.2744	0.600543	1.83269	1.95052	1.18548	2.84755	1.19881	0.700152	0.689974	1.02473	3.10026	1.20106	1.94966	1.12419	1.33788	1.24602	1.8414	3.89067	3.68672	0.305677
CP5	2.45572	1.02647	2.72766	2.19361	0.512329	2.28916	0.606397	0.696202	0.391808	1.07551	4.81083	1.52918	2.50302	0.891337	0.440011	0.974286	1.22706	1.7039	2.53584	0.270145
P7	1.01364	0.562486	1.66329	1.14008	0.973643	1.54373	1.46589	0.229658	0.951797	0.89758	1.44821	0.756546	0.767165	0.827559	0.753183	2.31483	1.46554	1.96422	2.5676	0.435295
PO7	1.95356	1.03861	3.57669	1.17315	2.09652	2.07843	1.2977	0.379382	0.810575	1.51166	1.9346	0.716224	1.24511	1.47287	1.60086	1.6953	0.669665	2.3803	1.87168	0.535594
T7	0.515497	1.50502	1.042	0.988867	0.958423	1.0017	0.661179	0.627618	1.00539	2.49405	0.83017	0.908837	1.1698	1.2793	0.512612	1.04602	1.4496	2.28654	0.538484	0.135513
T8	1.12387	0.832425	1.25513	0.458235	0.40245	0.648907	1.98196	2.48933	1.18159	1.39262	0.621791	1.17667	0.719689	1.58851	0.649488	2.00993	1.72427	1.42427	1.34968	1.67836

[truncated: 20 more sheets: Sub11, Sub12, Sub13, Sub14, Sub15, Sub16, Sub17, Sub18, Sub19, Sub20, Sub21, Sub22, Sub23, Sub24, Sub25, Sub26, Sub27, Sub28, Sub29, Sub30]
