# Supplementary material for: A multi-day and multi-band dataset for a steady-state visual-evoked potential–based brain-computer interface
Source: Gigascience. 2019 Nov 25;8(11):giz133. doi: 10.1093/gigascience/giz133 (PMC6876666; doi:10.1093/gigascience/giz133)
Supplement: giz133_Supplemental_Files [file giz133_supplemental_files.zip › SNR_High(2)_40Hz.xlsx]

## Sheet: Sub1
Channel	Trial_ 1	Trial_ 2	Trial_ 3	Trial_ 4	Trial_ 5	Trial_ 6	Trial_ 7	Trial_ 8	Trial_ 9	Trial_10	Trial_11	Trial_12	Trial_13	Trial_14	Trial_15	Trial_16	Trial_17	Trial_18	Trial_19	Trial_20
Fp1	0.393827	1.51791	1.21245	0.627569	0.327462	0.3432	1.04463	1.01745	0.953373	0.601255	0.534767	1.59471	0.892615	0.601833	0.337457	0.46086	0.732945	2.25684	2.64568	0.912154
Fp2	0.931667	0.772475	1.86428	0.554292	0.513323	0.681379	0.944864	0.73641	0.347507	0.495535	1.5534	0.753843	0.824406	0.251799	0.369113	0.568523	1.2677	2.90132	3.0468	0.654676
AF4	0.608126	2.27358	0.854588	0.959211	0.633433	2.36005	0.663205	0.375542	0.850289	0.346389	0.263979	1.01827	1.17144	1.4091	0.147901	1.01841	2.62562	0.758132	0.795927	0.830774
AF3	1.76112	0.544628	2.31633	0.438995	0.615542	0.760777	0.806273	0.5672	0.833029	1.1279	0.842316	4.01154	0.563547	0.443404	1.31727	0.298652	2.87222	0.725233	0.26869	0.678619
F5	2.0345	0.624128	0.902623	1.00288	0.761678	0.676956	0.673262	1.30382	1.4288	0.827148	0.5734	0.783399	0.609403	0.568687	0.732289	1.01725	1.4359	0.404746	1.16459	1.25308
Fz	0.568814	0.415746	1.61393	0.899135	0.722752	0.717356	1.35851	0.383776	0.724833	0.441646	1.04819	1.64824	0.63229	1.09319	0.53145	0.45349	1.31673	0.351454	1.39813	0.812087
FC1	0.698118	1.11634	0.232225	1.48998	1.647	0.696087	1.46729	0.905945	0.763119	1.40326	0.659331	0.570321	0.855773	0.299117	0.679134	0.565013	1.34456	1.31289	0.611596	1.00899
FC5	2.20241	1.08438	0.899925	0.719273	1.61115	1.29918	2.14004	0.849288	0.616564	1.95608	0.594117	0.65214	0.682802	1.01963	0.889389	0.728465	1.67481	1.11374	0.507666	0.932683
F6	0.605634	1.61482	0.398361	1.71794	0.939947	1.70171	1.48671	1.26364	0.890093	0.942898	0.61168	1.27339	2.0584	1.24751	0.924116	0.576592	0.998252	1.57748	0.478773	2.59796
FC2	2.23878	1.14492	0.482066	0.661124	1.40617	0.940597	0.966809	0.43917	1.18938	1.0899	0.629129	0.415887	0.401599	0.910459	0.551751	0.742552	0.47322	2.19563	1.83965	0.586864
FC6	0.410617	0.893569	1.34302	0.537661	1.13505	1.26506	3.10517	1.5818	1.28867	1.16236	1.9878	1.35052	0.893519	1.18797	1.10854	0.317991	0.817154	1.47022	0.728179	0.642631
C4	1.82063	2.12016	0.711014	0.92596	0.492303	1.61019	0.744333	0.629506	2.66103	2.6053	0.19831	0.20096	0.488123	1.00399	0.788912	0.858081	0.824028	2.73165	1.57118	0.959616
Cz	1.79997	0.531679	3.3147	2.33515	1.13117	1.52452	1.27864	0.806936	0.820275	0.399203	1.93164	0.47116	2.35905	1.56921	0.76201	0.606852	1.60862	1.05796	2.60141	2.18049
C3	1.16956	0.506529	1.31238	0.753104	2.16973	0.797043	0.942698	0.21448	0.644259	2.01282	0.64456	1.5034	0.988146	0.264526	0.778028	0.657633	2.03454	1.31274	1.14269	1.45498
CP1	2.3893	0.601664	4.06522	1.30046	0.902563	0.790082	1.6554	0.342878	1.04541	0.471406	1.95678	1.5499	1.3098	1.07438	0.959956	0.61847	2.2885	1.34826	2.36904	2.1386
CP2	1.60289	0.857297	3.87922	1.56535	0.555561	1.69869	0.786853	0.756354	1.04753	1.26923	0.549583	0.566849	2.19033	1.59431	1.28664	0.505802	1.80918	0.45659	2.00124	2.28971
CP6	2.54011	0.825536	1.77684	1.09712	0.542114	0.574931	0.822905	0.719581	0.381704	2.13857	0.393249	0.696958	1.77717	0.883878	2.26401	0.468189	1.13164	0.508562	1.99192	1.55924
P8	3.87348	0.654937	1.82267	1.68231	1.08165	1.01648	0.459072	0.464527	0.61189	1.66026	1.65905	1.37306	1.56955	0.41541	1.69762	0.490794	1.3959	1.6565	1.26152	1.22162
P4	3.44014	0.901817	2.98572	1.9189	0.712021	1.51927	0.86334	0.925565	0.848959	1.1611	0.88458	0.899592	2.10419	0.761461	1.52196	0.386762	1.46518	1.01862	1.9788	1.52281
Pz	2.28157	0.814515	3.24222	1.44929	0.403039	1.59539	1.32551	0.457319	0.698235	0.545669	1.36008	0.837908	1.91859	1.32281	1.07225	0.513193	2.30363	1.99916	1.87706	1.34243
POz	2.30836	2.17829	3.27093	0.932495	0.43603	1.27201	1.10784	0.489462	0.888152	0.602616	1.57282	1.17704	1.61165	1.3604	0.973121	0.569383	2.41406	1.77204	1.80916	0.949005
PO4	3.71215	0.7901	2.73236	1.66422	0.957428	2.16131	1.03668	0.868491	1.06695	0.77261	2.24857	1.34388	1.6675	1.30693	1.83837	0.433978	1.652	1.28305	1.83801	1.26149
PO8	3.71589	1.32057	1.3462	1.65698	1.5722	4.06108	1.21656	1.4142	1.05884	1.41323	3.47489	1.56918	1.59727	1.52107	1.83971	0.444181	1.71007	1.53438	1.2685	1.46462
O2	1.99831	1.48635	1.42436	1.07883	1.50214	1.76997	0.973808	0.403395	1.18221	0.706459	1.81819	0.711804	1.73238	0.703511	1.54427	0.498836	1.88021	0.812563	1.84926	0.915653
Oz	1.30209	3.58453	3.5349	0.731662	0.892415	1.33915	0.969963	0.275374	0.807116	0.487387	0.805245	1.10383	2.17273	0.684675	1.073	0.617523	2.13842	0.987692	1.73223	0.423748
O1	1.21485	1.54313	2.80406	0.850725	1.94204	1.26493	1.15659	0.210072	0.981548	0.494331	0.689083	1.17835	1.96541	0.823265	0.990397	0.529689	1.54474	1.78963	1.93858	0.898051
PO3	3.0882	1.673	3.37659	1.1587	0.940422	1.01027	1.30289	0.47787	0.923235	0.68977	2.53097	1.59718	1.96454	1.78545	1.25985	0.865491	2.0117	1.29743	2.08098	1.0508
P3	2.64541	0.909153	4.07253	1.2395	1.02158	1.03807	1.23244	0.391745	0.964526	0.776373	2.58841	1.29273	1.83988	1.37496	1.10985	0.76042	1.80233	1.32112	2.07677	0.952444
CP5	2.28969	1.25274	4.82584	1.00312	0.905163	0.691355	0.555618	0.123938	1.39025	0.697483	0.799332	1.30329	2.36933	1.27629	1.4224	0.650924	0.820399	1.61266	2.31918	0.837213
P7	1.22494	0.833519	1.50475	2.0182	1.23627	0.845707	1.89423	1.19727	1.0548	0.830652	2.79854	0.665036	2.57893	0.865388	1.54498	0.778987	2.58893	0.957192	1.48359	0.640647
PO7	2.65127	1.10299	2.46007	1.48237	2.02604	1.07129	1.73404	0.527285	1.0152	0.618955	1.60152	1.11945	2.1382	0.88325	1.43553	0.980993	2.27895	1.81665	1.30604	1.04232
T7	1.82966	0.998322	0.826374	1.04326	0.695483	1.18895	1.00527	1.66299	2.13299	0.941057	1.61015	0.459058	2.92132	0.734387	1.51154	0.682283	1.30394	0.945914	0.472581	0.598144
T8	0.443864	1.1754	0.285	1.8978	0.713162	1.16898	0.434272	1.27124	0.281164	0.584769	0.179865	0.985492	0.943234	0.802198	1.50928	1.8474	0.496203	2.00811	2.03736	0.579745

## Sheet: Sub2
Channel	Trial_ 1	Trial_ 2	Trial_ 3	Trial_ 4	Trial_ 5	Trial_ 6	Trial_ 7	Trial_ 8	Trial_ 9	Trial_10	Trial_11	Trial_12	Trial_13	Trial_14	Trial_15	Trial_16	Trial_17	Trial_18	Trial_19	Trial_20
Fp1	0.464882	1.35609	0.862498	2.00785	4.00142	0.696458	0.814007	0.724693	3.17973	0.460897	0.520094	0.720391	1.63864	1.22643	0.144282	2.13858	2.70678	0.966613	2.42232	0.256199
Fp2	1.49723	1.56755	0.219633	0.957442	1.63945	1.44948	0.457703	0.882571	3.67556	1.03631	1.36309	0.594316	1.53298	0.400733	0.918069	1.7959	0.824967	0.510464	0.934011	0.800087
AF4	2.81626	1.53283	1.09128	0.255075	0.609598	1.17493	0.38325	0.198149	1.3172	0.343526	3.78158	0.394082	1.93428	1.10435	0.816485	2.01322	1.92333	0.610305	2.95149	0.243675
AF3	1.14237	0.913002	1.48929	0.428194	2.01018	0.890777	1.05759	0.535971	1.35087	1.63415	1.03705	1.34452	2.56895	1.32705	0.2744	1.23742	0.987183	1.07581	0.882636	0.277488
F5	0.331396	1.96154	0.752052	0.876117	0.743554	1.53897	0.607329	0.484824	0.989427	1.50184	1.01305	0.574862	1.41386	1.60997	0.83676	2.28912	1.83846	2.56072	0.761724	0.239597
Fz	0.433542	0.603317	0.874095	0.568007	1.25383	2.31263	0.522917	1.0872	5.60755	0.332325	0.434166	0.515627	1.36611	0.594264	0.604353	0.81406	4.02131	0.513498	0.340315	0.424578
FC1	0.917151	0.890622	1.13313	1.36109	1.25344	0.679266	1.43306	0.825322	0.425132	1.1814	1.03366	0.0704316	1.12481	0.392967	1.20949	1.01624	1.2745	1.21762	0.495408	0.206096
FC5	0.415378	1.58401	0.896088	1.25351	3.18324	1.08063	0.515589	0.244054	3.10044	0.806643	2.82086	0.415622	0.824198	1.40757	0.642098	2.70963	1.17672	2.14624	0.430488	0.460852
F6	1.48729	0.349094	0.516615	0.783957	0.757601	1.57431	0.319117	1.43177	4.73562	0.669884	0.905094	1.6133	3.17207	0.62456	0.701146	3.24117	3.06444	1.19482	0.868181	1.29521
FC2	1.03523	0.578566	1.26676	0.393604	0.593573	1.42584	0.337121	0.778551	3.15081	1.38615	1.50953	0.534442	2.32793	0.56349	0.716665	1.6233	0.467582	2.03241	2.07357	0.754956
FC6	0.370632	2.13187	0.831594	0.803216	0.315813	1.01809	0.183078	1.27845	4.48568	0.537064	1.08551	1.36108	3.15509	0.455045	1.12944	1.15657	0.505996	2.22131	1.54948	1.6113
C4	0.678445	2.35769	1.38686	0.443423	1.72226	1.14084	0.146391	2.1068	4.47289	0.961009	0.706118	1.24982	3.58173	0.565609	1.31042	1.99161	0.385091	2.13248	2.67748	2.04134
Cz	1.19862	1.21457	1.30093	1.29467	1.35123	0.719779	0.293397	0.412514	2.00501	0.9757	1.32471	1.28334	0.889894	0.763845	1.1487	1.42058	0.834453	2.29935	1.19	2.77211
C3	1.22806	0.903551	0.472994	1.42454	0.839436	1.12005	0.394449	0.563298	0.678	0.590924	1.63452	0.616277	0.283429	0.940517	3.37531	1.99241	1.05636	3.65349	0.536461	0.500803
CP1	0.935803	1.19333	1.30505	0.789638	2.24216	1.41595	0.331534	0.193926	1.36791	0.444964	2.28315	1.11492	0.642692	0.573247	1.02329	1.58885	0.484631	2.07685	0.710824	0.494754
CP2	0.906935	1.63658	1.37834	0.572491	3.67223	0.921414	0.236187	0.494183	1.21136	0.608862	1.00909	1.56105	1.35586	0.448288	1.58985	2.19148	1.22004	1.64379	1.58592	1.83263
CP6	0.362635	2.31724	0.941339	0.705174	4.73449	0.757263	0.181265	1.23418	1.4696	0.613282	0.84926	1.74772	1.99777	0.569569	1.57843	3.24206	1.72804	2.06818	1.69938	2.56419
P8	0.779692	3.42627	0.564118	0.901732	4.22941	0.938812	0.317932	0.537442	0.994825	0.680574	0.87974	1.59053	0.923899	0.510832	1.01437	3.46049	1.11895	1.26897	1.69468	2.22046
P4	0.483173	1.97419	0.981264	0.472295	4.555	0.836249	0.262527	0.733216	0.816838	0.584845	0.702575	1.71232	1.49599	0.427254	1.10845	2.6994	1.01212	1.41293	1.91658	2.82207
Pz	0.571605	1.69043	1.56108	0.623698	3.38089	1.99585	0.578337	0.321472	1.31372	0.667821	1.73778	1.09054	1.57347	0.71621	0.885807	1.75092	1.87578	0.762033	0.691077	1.19929
POz	0.786308	2.18318	2.59857	0.46532	3.74594	1.24562	0.59274	0.184421	1.03074	0.602446	1.14577	0.816075	1.88886	0.501721	0.76455	2.09363	0.969773	0.780348	1.28479	1.76864
PO4	0.529785	2.65579	1.51382	0.343481	4.30316	0.892643	0.263368	0.795832	0.994396	0.678653	0.911632	1.13126	1.79782	0.482328	1.25757	3.34191	1.83367	1.29929	1.86134	2.72329
PO8	0.853635	2.56889	0.35419	0.724976	3.72011	0.784338	0.397794	0.846447	0.793711	0.625861	1.05615	2.15277	1.0415	0.537682	0.931017	3.91172	1.72012	1.29802	1.77606	2.38905
O2	0.91707	1.99892	0.792371	0.39067	3.72825	0.686945	0.618428	1.11869	0.705551	0.620707	1.02053	1.69136	1.47396	0.493853	0.662162	3.45523	1.48392	1.85206	1.74179	2.23393
Oz	1.62881	1.34405	1.8998	0.285076	2.88403	1.22184	0.83363	0.683385	0.762604	0.467941	1.91499	1.01209	1.32157	0.377938	0.634685	2.85189	1.11597	2.25317	1.98543	1.7984
O1	1.45331	0.684241	1.87641	0.864689	1.6705	0.920555	1.24284	1.10594	0.913744	0.331023	2.95852	0.831442	2.1146	0.531714	0.707663	2.62479	0.624943	2.94562	2.56042	1.10132
PO3	1.50832	1.60968	2.54746	0.568899	2.12266	1.13452	0.668889	0.365761	1.18172	0.52966	1.61243	0.448507	1.94275	0.495817	0.776429	1.63723	0.862612	1.63448	1.36086	1.04611
P3	1.07074	1.65119	1.6901	0.617248	2.17126	1.46879	0.554683	0.140324	1.4408	0.583783	2.11216	0.731934	1.49929	0.46448	1.02926	1.5134	0.935676	1.88637	0.935394	0.65367
CP5	1.31152	0.771662	0.895077	0.444152	0.800512	1.46126	0.496738	0.191013	1.21423	0.467814	3.01287	0.499101	1.21767	0.834738	2.10385	1.72595	0.234287	1.76291	0.484069	0.85233
P7	1.41699	1.47405	0.708948	0.452478	1.34361	1.00308	0.500664	0.591416	1.68829	1.01949	1.8235	1.26297	1.09999	0.342002	0.465305	2.15736	0.467171	2.65276	0.413592	1.11177
PO7	1.29796	1.0423	1.45552	0.818371	1.3167	1.0772	0.847473	0.872565	1.06441	0.598409	2.19471	0.795898	1.77279	0.356663	0.791913	2.1544	0.6799	2.5428	1.64419	0.84766
T7	1.13643	1.28683	0.717179	1.13942	1.21748	1.15838	0.322831	0.708893	4.64229	0.866936	0.955866	0.972066	0.557313	0.671053	1.87016	3.1457	0.746604	2.06387	0.193426	0.664865
T8	0.60866	1.81905	1.18423	0.51052	2.22598	0.931432	0.527869	1.01177	1.9586	0.73011	0.940736	1.47455	2.32379	0.744236	1.05948	3.02077	1.0551	2.6694	1.64806	2.8359

## Sheet: Sub3
Channel	Trial_ 1	Trial_ 2	Trial_ 3	Trial_ 4	Trial_ 5	Trial_ 6	Trial_ 7	Trial_ 8	Trial_ 9	Trial_10	Trial_11	Trial_12	Trial_13	Trial_14	Trial_15	Trial_16	Trial_17	Trial_18	Trial_19	Trial_20
Fp1	0.759302	0.553289	1.42452	0.824588	0.809148	0.926613	1.71373	0.698875	4.48644	0.816529	0.661739	1.49953	0.837356	0.52562	0.822775	0.555024	0.735176	1.64576	1.00091	1.17492
Fp2	0.508836	0.348947	2.25823	0.65259	1.6986	0.903627	1.43088	1.38051	1.04445	1.64567	0.45945	1.11403	0.908213	1.0489	0.49962	0.451571	2.97457	2.19608	0.743701	1.57279
AF4	0.462777	0.251048	0.712215	1.58441	0.600483	0.380368	3.69198	0.285661	0.481303	1.21	1.1192	1.79839	0.833165	0.769601	1.10169	1.18384	0.831988	0.620796	0.422903	0.888284
AF3	0.452401	1.54242	1.07354	1.17432	0.849268	1.16514	0.790411	0.981754	2.45852	1.16971	0.764744	0.985073	0.889873	1.26353	0.778481	0.536944	1.31902	0.408541	0.84357	0.67967
F5	0.803815	1.39088	0.967448	1.37457	1.35016	1.27364	1.25112	0.619928	1.58998	1.19126	0.837971	1.30014	1.41549	0.401397	1.08845	0.489431	0.97013	0.68906	0.688429	0.894176
Fz	0.453341	1.95462	0.400208	0.779863	1.03539	1.9044	0.964759	1.6508	3.59596	2.02904	0.574125	0.733877	0.496948	1.1181	0.796888	0.790134	1.36568	0.545568	2.15123	0.274083
FC1	0.620091	0.844768	0.474798	0.793548	0.470745	0.82002	2.52498	0.890508	1.78139	1.51542	1.62475	1.14259	0.547523	1.62873	1.44109	0.575838	0.948638	0.510454	0.635373	0.989113
FC5	1.33264	1.34687	0.78782	1.23206	1.1078	2.33337	1.46566	0.814419	3.2367	1.6137	1.24073	0.606458	1.64115	0.540933	0.784194	0.823983	1.07083	0.858757	0.462918	0.563289
F6	1.27305	0.418686	1.31391	0.876861	1.86677	0.745557	0.318419	0.457508	0.917329	3.2384	0.84698	1.25613	0.738523	0.847805	1.00301	0.195595	1.25244	1.2554	0.955134	1.00983
FC2	1.33062	0.322852	1.12137	0.609827	0.949856	1.46718	2.89982	0.942311	0.925481	2.75797	1.21821	1.03944	2.79301	1.57769	1.03932	0.441957	0.696053	1.10281	0.599096	1.02732
FC6	0.474282	0.621407	1.05009	0.882738	1.19832	0.796394	3.01742	1.33444	0.889358	3.29191	0.865241	0.515191	1.02884	1.50027	0.60205	0.779587	0.885291	2.07139	0.958142	2.17972
C4	0.699595	0.428472	1.67361	1.33788	1.10579	1.05942	3.32995	0.859537	2.65158	2.35588	0.544884	1.13488	2.68891	1.878	0.57268	0.760123	1.07963	2.87794	1.191	2.787
Cz	1.90134	0.991822	0.821862	2.34259	1.00916	0.937579	1.37651	1.28065	2.12056	0.683939	2.08264	0.867582	0.618406	0.199498	0.341211	0.586067	2.39372	1.67494	0.86196	1.46151
C3	0.55114	1.6417	0.638235	1.52703	0.686765	0.523632	0.760755	1.06057	2.73826	1.64526	2.61542	1.35503	0.947368	0.996867	0.63028	1.7606	2.17724	0.340787	1.33039	0.582901
CP1	1.13773	1.3505	2.20035	1.65322	0.77908	0.693944	0.375494	1.31158	1.99703	1.23073	3.75887	5.37264	0.543074	1.18372	0.516732	1.85161	2.3975	1.07345	2.48731	1.80554
CP2	0.741513	0.706714	1.54886	0.66729	0.86589	1.00257	1.56929	0.874401	2.64299	1.9297	0.692981	2.29686	2.22871	1.07199	1.49228	0.714805	1.61616	3.09976	0.54398	2.48116
CP6	0.821017	0.910271	1.8337	1.20397	1.11946	1.18942	3.77339	1.06085	3.0739	3.03065	0.590404	1.38068	2.86401	2.19259	0.774013	1.72974	1.25146	3.29373	1.60719	4.07313
P8	1.42131	2.24388	2.23575	1.13182	1.36625	0.959786	4.61494	2.09817	2.04844	2.60661	1.71682	1.06486	2.6374	2.43469	1.91177	3.05032	1.87344	2.98038	1.99346	6.58407
P4	0.839964	0.881633	2.64945	1.42868	0.709937	0.828432	2.77628	1.33973	2.58811	1.86334	0.454972	1.49239	3.16799	1.93728	1.41736	1.46966	1.65339	3.45096	1.37337	4.87275
Pz	1.06051	1.22146	2.11128	1.08978	0.616932	0.397904	0.422547	0.930395	2.13118	1.55709	3.32371	6.21935	1.10303	0.631096	1.26815	1.02974	2.46516	1.77435	0.69923	3.46467
POz	0.52878	0.750742	2.12461	0.974031	0.9521	0.639463	0.495134	1.21088	2.00855	1.98954	2.78153	5.04516	1.83803	0.642681	1.7362	1.66869	2.36065	2.05003	1.01262	4.02351
PO4	0.728862	1.22222	3.36854	1.02988	0.900645	0.858287	2.23903	1.10746	2.04906	1.65733	0.461049	1.28482	3.12537	2.1314	2.70123	1.3304	1.82721	2.76412	1.12604	6.01962
PO8	1.25486	1.66267	2.64484	0.943401	1.30349	1.13591	3.8192	1.77084	1.73689	2.39676	1.74941	0.951651	3.95278	2.7411	2.67489	2.62003	2.11081	3.22034	2.08144	6.34485
O2	0.389582	0.933267	2.58871	0.535785	0.785983	0.911388	1.22571	1.17735	1.45478	2.08169	1.54809	0.905215	3.73195	2.08313	2.62401	1.18806	2.3402	2.74154	2.25959	5.92039
Oz	0.746905	0.878736	2.45226	0.917644	0.784075	0.613282	1.11875	2.05418	1.82265	2.16682	2.64549	3.3088	2.41163	1.08456	3.50424	2.83409	3.15938	3.24571	1.69158	6.22268
O1	0.660289	1.51085	1.90476	1.46423	0.990373	1.20881	1.12785	2.00259	2.20972	2.74951	2.92806	3.69737	2.49075	0.867536	3.90812	2.90047	2.62969	2.52065	1.46072	4.90288
PO3	0.724296	0.894021	1.41671	1.90675	1.05059	1.18265	0.659438	1.64822	2.32508	3.10548	3.4586	6.70094	2.31065	0.457792	2.74529	2.38361	2.3469	1.77611	2.18353	2.89329
P3	0.551676	0.967037	1.62485	1.55727	0.39301	1.18372	0.424978	1.37381	2.35216	2.86599	3.6313	5.73815	1.63984	0.82846	0.882367	2.11414	1.93426	1.46124	2.33093	1.22276
CP5	0.370676	0.895099	1.49647	1.28424	0.229318	0.971847	0.398725	1.08289	2.59904	2.64316	1.52921	2.41286	1.35589	1.12132	0.416798	2.21664	1.41912	0.865906	1.96708	0.551891
P7	1.08876	0.958833	0.426439	1.20527	1.03353	0.928075	0.877699	1.37559	1.83811	4.36599	2.67629	1.97202	1.4809	0.90807	1.09418	2.23584	1.04321	0.787157	2.32269	0.819431
PO7	0.633529	0.763376	0.613158	1.79226	0.676347	1.54277	1.03128	1.55789	2.3676	3.93603	3.67224	2.58385	1.9635	0.37959	2.73401	2.33565	1.48489	1.34751	2.66294	1.72931
T7	0.831183	1.5792	0.455177	2.61159	1.21408	0.533099	1.33629	0.565366	1.10692	1.37223	0.950522	1.85201	1.76023	0.887477	0.314909	1.5605	1.22005	0.673328	0.93241	0.65757
T8	0.46756	1.27104	0.744861	2.13386	1.49026	1.58094	2.98363	1.02499	2.48551	3.04715	0.663247	2.24123	1.19698	1.95859	0.255648	0.960877	1.04552	2.36209	0.503439	2.48867

## Sheet: Sub4
Channel	Trial_ 1	Trial_ 2	Trial_ 3	Trial_ 4	Trial_ 5	Trial_ 6	Trial_ 7	Trial_ 8	Trial_ 9	Trial_10	Trial_11	Trial_12	Trial_13	Trial_14	Trial_15	Trial_16	Trial_17	Trial_18	Trial_19	Trial_20
Fp1	1.2146	0.602668	2.34933	0.113661	0.658669	1.7526	0.855406	0.316061	0.489842	0.774476	0.737263	1.37205	0.999837	0.971037	0.495965	1.48822	1.16465	0.291778	0.991432	0.21193
Fp2	0.94285	1.43302	0.704746	0.2056	1.64579	0.916619	0.692834	0.257613	0.35314	1.26123	1.04272	0.344573	0.788198	1.13723	0.550303	0.56244	0.835987	0.376655	1.37129	0.170575
AF4	1.569	1.09079	0.496218	0.4642	1.2236	0.713019	0.715096	0.697397	1.6755	0.66704	0.862183	0.880346	1.05306	2.41117	1.53953	0.901116	0.500534	0.716217	1.88366	0.410069
AF3	0.611149	0.645949	2.093	0.528619	0.780686	1.12366	0.203477	0.435552	1.52168	1.30695	1.10502	0.510241	0.818095	0.913362	1.40215	1.48501	0.710015	0.555681	1.59226	0.281446
F5	0.66651	1.70584	1.31944	0.371217	0.660062	1.28017	0.948282	1.81937	0.618836	3.33844	1.30646	2.59537	1.18301	1.88786	0.662796	0.702478	0.227129	0.278603	2.75821	0.642097
Fz	0.33905	0.836235	1.50644	0.883377	0.764932	1.40159	0.401346	0.825097	0.480084	1.1027	1.15943	0.848077	0.524859	1.02016	0.526648	0.384088	0.288444	0.501107	1.00468	0.182736
FC1	1.24308	1.66989	1.41671	0.965963	1.76306	1.18854	0.382376	0.666267	0.71886	1.23842	2.29528	0.896682	1.21583	0.701705	1.4241	0.988516	0.387509	0.659424	1.25765	0.301784
FC5	0.737622	0.984918	0.719545	1.15721	0.809526	1.73326	1.52583	1.14229	0.768016	0.625235	0.485854	3.9395	0.576249	2.22153	0.210103	1.41412	1.11886	0.952405	1.12859	0.407582
F6	0.700214	0.701349	0.447159	0.233023	1.22565	1.03571	1.18914	1.00199	0.950742	3.30607	1.50144	0.411329	0.868869	0.826042	0.319036	0.208752	1.80921	0.319504	1.21441	0.426699
FC2	1.2646	1.52716	0.736886	0.306236	1.6091	0.373009	0.975806	0.364261	1.03759	1.086	0.978354	0.734884	0.582236	1.58135	0.928916	1.19298	0.254959	0.864982	1.54748	0.25142
FC6	0.909795	0.287344	0.910314	0.300328	0.728787	1.10378	3.78929	1.11741	0.687668	0.452486	1.48085	0.303769	1.44321	1.47701	1.14486	1.37023	1.34662	0.425412	2.08411	0.259963
C4	2.3264	0.49728	0.536411	0.262657	1.38976	0.370034	1.11085	0.625197	1.37931	1.28863	1.03266	1.21601	0.655821	1.52246	1.16006	1.88676	0.814424	1.5709	0.801654	0.557627
Cz	0.383551	0.442083	0.531917	1.85611	1.52395	0.946047	0.315162	0.244334	0.278703	1.33558	1.1948	0.669935	1.25835	2.07811	1.96877	0.66814	0.643356	0.899187	0.633203	0.212485
C3	0.4231	1.02881	1.43356	0.633748	0.769747	1.15366	0.558341	0.654378	0.886445	3.10703	1.00379	0.943201	0.791089	0.918471	1.51967	1.06038	1.46284	0.822366	1.40795	0.240695
CP1	0.658091	1.36992	1.10543	0.567023	1.35563	0.564827	0.976974	0.662546	1.07108	1.57143	2.31327	0.999787	1.07396	2.63482	2.20267	0.358073	1.33553	0.628707	0.875995	0.117106
CP2	1.01065	1.33516	0.633737	0.951281	1.51609	1.37199	0.592133	0.76695	0.984499	0.655585	0.508944	1.87369	1.19562	1.47992	2.29228	1.04045	0.800778	1.1312	1.02199	0.228039
CP6	0.796088	1.05372	0.520554	0.424222	0.762282	0.389704	1.25065	0.510938	0.794709	0.527847	0.437361	1.39282	0.341184	0.763675	1.70412	1.34293	0.542796	0.661336	0.622687	0.597402
P8	0.474091	1.02635	0.916161	0.503983	1.35888	0.950528	1.71049	0.283789	0.581592	0.792761	0.493641	0.958188	0.69839	1.34807	1.13427	1.61342	0.605553	0.928833	0.976315	0.524856
P4	1.03797	1.5349	0.626015	0.696239	1.11281	0.963923	1.34186	0.68346	1.11743	0.727169	0.753141	2.35893	0.564917	1.27658	1.599	0.713003	0.961824	0.607227	0.518276	0.624685
Pz	1.15792	0.317105	1.47596	0.912217	2.03991	1.10107	0.944112	0.735288	0.824052	1.42068	2.06529	1.83844	1.54382	2.88523	2.10436	0.828962	0.88011	1.25776	0.983267	0.123643
POz	1.38612	0.165997	2.20843	1.95317	2.90714	1.52834	1.09632	0.832253	1.18311	1.26372	3.99947	2.98262	2.9453	3.25987	2.26369	1.19093	0.732448	0.99759	0.778766	0.178904
PO4	1.58533	0.318285	1.10213	1.77182	2.09513	1.79801	1.06034	0.843512	1.05955	1.78083	1.95363	2.71565	1.32715	1.82176	1.44991	0.609327	1.00739	0.885547	0.546639	0.157464
PO8	0.723549	1.41612	0.679794	0.254106	0.842173	0.794848	1.01291	0.296314	1.01795	0.762715	0.657004	0.534597	0.32814	0.726513	0.620723	1.34904	0.515067	0.52315	0.714826	0.450876
O2	0.828983	0.386555	0.971947	0.875427	2.06999	1.32799	0.608724	0.342124	1.31322	1.05943	2.07613	1.32884	0.789705	1.41974	0.598344	1.15404	0.223586	0.89545	0.730357	0.302198
Oz	0.899913	0.199021	2.20706	1.77439	3.34967	1.52456	0.996612	0.572862	1.71468	1.2616	4.59608	2.3305	2.13005	3.35042	1.28555	1.08102	0.407506	1.08181	0.749537	0.197838
O1	1.304	0.336506	2.09051	1.49034	2.89918	1.40083	1.35166	0.773355	0.99319	1.5231	4.87177	2.62117	2.09481	5.06218	0.95636	1.3186	0.586262	0.93705	0.843824	0.156817
PO3	0.815059	0.177397	1.67857	1.43825	2.22014	0.725123	1.04231	1.10789	1.0676	0.734422	3.82371	2.88109	2.66301	2.55311	3.35543	1.01868	0.802024	1.07414	0.625493	0.176294
P3	0.447261	0.366106	0.939922	0.987406	1.63925	0.320823	1.26318	1.11719	0.896893	0.54618	2.82497	1.61658	0.835438	1.71447	2.91417	0.286531	1.36266	0.809234	0.537144	0.129656
CP5	0.798986	0.842732	0.832136	1.46695	2.03919	0.468514	1.35132	0.857179	0.782498	0.56971	2.50785	0.758857	0.578603	0.841915	1.40045	0.634175	1.31289	0.570762	0.419151	0.157295
P7	0.579226	0.523812	0.595167	0.599271	1.11794	1.02826	1.36013	1.16085	0.533674	0.520785	2.01653	1.35751	1.30625	1.15728	2.3535	0.81476	0.506653	0.714337	0.480796	0.216323
PO7	0.420525	0.45612	1.48883	0.546885	1.63513	0.383207	0.703363	0.528404	1.15416	1.36896	2.31703	0.602989	1.01203	1.58631	0.762484	1.55142	0.526699	1.15733	0.927879	0.41944
T7	0.589634	0.687005	0.749789	0.867432	1.26795	0.829234	0.424544	0.592625	1.26046	1.69551	0.72276	0.923871	0.632255	1.86902	0.729473	0.534806	2.03645	0.510242	0.206615	0.767022
T8	2.3299	1.85144	1.00423	0.388244	0.999066	1.62452	1.15146	0.738437	1.49262	1.18457	2.42803	1.17289	0.89832	0.478446	0.542391	3.71781	1.58867	0.676569	0.676795	0.437547

## Sheet: Sub5
Channel	Trial_ 1	Trial_ 2	Trial_ 3	Trial_ 4	Trial_ 5	Trial_ 6	Trial_ 7	Trial_ 8	Trial_ 9	Trial_10	Trial_11	Trial_12	Trial_13	Trial_14	Trial_15	Trial_16	Trial_17	Trial_18	Trial_19	Trial_20
Fp1	0.98384	0.683129	1.49225	0.662893	1.01168	1.05372	0.669229	1.6586	0.766641	0.930039	0.81416	0.804961	0.570086	1.30307	1.09239	3.04913	0.896471	1.36965	0.744815	0.907176
Fp2	0.222818	0.905261	0.439949	0.685084	0.879323	1.36473	0.310883	2.17585	0.612717	1.94815	0.55016	0.749779	0.945973	0.867785	0.493386	0.855234	1.68336	0.583232	0.224465	0.614064
AF4	0.554354	1.49495	2.12936	1.2626	1.50477	0.621962	2.73184	1.23895	1.91367	1.25587	0.392312	0.425848	1.06154	1.01398	0.996227	1.32529	1.79403	0.840496	1.11524	0.603838
AF3	0.840975	1.12908	1.89059	1.29489	0.772122	0.812428	0.633234	1.25686	0.890659	0.74289	1.74682	0.733952	0.48308	1.1637	0.720732	2.77342	1.77175	1.32481	1.13947	0.968473
F5	0.969532	1.19874	1.19925	1.76769	0.758016	1.78656	0.397421	2.41536	0.955773	0.520359	1.50595	0.48967	0.494374	0.858726	0.718955	1.75022	0.205157	0.861341	2.48326	0.743406
Fz	0.734444	1.96607	1.43323	0.917312	1.0818	1.25028	0.574598	1.85261	0.540939	2.03131	0.697411	0.728615	0.28916	1.34464	0.517341	1.8709	2.03668	0.908792	2.45978	0.734264
FC1	1.67314	0.96901	1.28357	1.92537	0.562469	1.29989	1.08706	1.55302	0.614345	0.3186	1.31698	0.332766	2.76258	1.02112	0.611326	1.81615	0.219537	1.8848	0.882945	0.778866
FC5	1.23925	0.381436	1.13193	1.37222	0.674967	0.750213	1.12515	2.13927	0.481809	0.653628	0.847302	0.671393	2.30844	0.42832	0.519663	1.55318	0.720963	0.638747	0.836401	0.841405
F6	1.6539	2.66808	0.923555	0.934161	1.01782	2.06526	1.30017	1.09069	0.653186	2.1824	0.580359	0.538187	0.883757	1.10782	0.624031	0.405888	0.646145	1.35096	0.647376	1.79793
FC2	0.52997	2.30089	0.845985	0.727546	0.851222	2.01353	0.859	1.98046	0.896722	0.800704	1.98102	2.07866	2.4476	0.853382	0.535011	0.277681	0.47354	0.531817	0.456389	1.44566
FC6	0.592024	1.27472	2.06798	0.749085	0.490094	0.899142	0.929324	1.46497	1.05194	1.34906	1.9404	1.25977	2.43755	1.3923	0.558705	0.329417	0.889803	1.30072	0.732629	1.82413
C4	0.60523	0.967066	2.00742	0.437021	1.15798	0.748909	0.453691	3.06075	1.34827	1.13413	1.5283	1.904	1.55469	0.738032	0.404309	1.56875	1.49676	0.478691	1.90761	0.645331
Cz	0.652789	0.989241	1.1369	0.96018	1.09996	0.923466	0.448922	2.49571	0.863683	1.60495	0.892703	1.2874	0.166251	0.969648	0.479946	1.41665	1.98659	0.537247	1.59433	0.553348
C3	1.89216	1.21408	0.530924	0.875545	0.697046	1.74319	0.564943	1.2789	0.413712	1.07195	0.62017	0.637782	1.16863	1.02544	0.649753	0.235953	1.66245	1.0808	0.941403	0.788335
CP1	1.27211	0.828708	0.902597	0.525943	1.38221	1.08121	0.376932	2.51907	0.691142	1.57351	0.603737	0.876343	0.209514	1.11635	0.345152	1.24383	2.09887	0.691016	1.73852	0.642755
CP2	0.654416	0.961206	1.3627	0.51906	1.10289	1.24286	0.325062	2.86636	0.612325	1.32828	1.10203	1.03458	0.132573	1.26276	0.28358	2.15162	2.16706	0.434069	1.91379	0.602592
CP6	0.570377	0.651088	1.45569	0.420415	1.21376	1.00816	0.334309	4.02236	0.659225	1.18864	0.691773	0.720147	0.451014	0.840424	0.249627	2.01356	1.82098	0.370747	2.70577	0.600063
P8	1.12578	0.848039	0.78469	0.350924	1.47493	1.56326	0.468223	2.84017	0.571648	1.80212	0.354455	0.724276	0.594101	1.49144	0.304332	1.72902	1.8952	0.611888	2.17235	0.923984
P4	0.664703	0.794318	1.29651	0.39555	1.36539	1.22849	0.451654	2.77232	0.473733	1.44761	0.670152	0.968298	0.276831	1.67758	0.320178	1.71869	2.2429	0.570409	2.49606	0.643025
Pz	1.3784	1.0775	1.08473	0.439401	0.983333	1.20135	0.403348	3.00278	0.710568	1.50862	0.934761	0.712205	0.125538	1.49292	0.384458	1.6535	2.03847	0.442168	1.58469	0.597119
POz	1.75462	0.533573	0.89556	0.403273	0.954688	1.26311	0.405998	2.80444	0.760459	1.33911	0.407733	0.696885	0.185034	1.98521	0.292019	1.52832	2.24749	0.954708	1.45725	0.482143
PO4	0.667786	0.656431	1.05112	0.32722	1.40049	1.41586	0.590882	2.36086	0.728435	1.56305	0.32126	0.660642	0.505332	2.19028	0.353036	1.6771	2.37913	0.984549	2.07095	0.637428
PO8	0.680977	0.57673	0.792025	0.508086	1.45151	1.99809	0.498075	3.02755	1.0466	1.17448	0.310702	1.38084	0.717993	2.48512	0.308072	1.78826	1.91959	1.40084	2.51513	0.724205
O2	1.49041	0.896097	0.951048	0.371613	1.19462	1.89979	2.80062	3.03992	1.06642	1.05426	0.192029	0.869726	0.584639	2.63702	0.336088	1.6536	2.09169	1.85154	2.0413	0.643545
Oz	1.64895	1.07457	0.851017	0.270861	0.833508	1.39359	0.533404	2.23592	0.962149	1.0398	0.285417	0.583008	0.426847	2.71985	0.335436	1.59391	1.81688	1.63787	1.30727	0.518705
O1	1.43715	0.440072	0.995512	0.249095	0.772614	1.01329	0.544265	2.91995	0.98152	1.38151	0.371397	0.608553	0.348153	2.55779	0.53746	1.56729	1.92684	1.28824	0.878367	0.475345
PO3	1.45707	0.996354	0.942893	0.297996	0.920551	0.989275	0.371204	2.61927	1.13909	1.59799	0.491452	0.838323	0.123019	1.84958	0.317155	1.43953	1.67534	0.952611	0.956044	0.503582
P3	1.88893	0.922316	0.85016	0.223313	0.863772	1.14694	0.416721	2.60526	0.659639	1.34184	0.545112	0.692285	0.111996	1.66874	0.319154	1.18555	1.66291	0.911504	0.935949	0.464001
CP5	1.16987	1.53208	0.792423	0.402706	1.17748	1.21552	0.371846	1.52633	0.287634	1.16146	0.544386	0.873339	0.286005	1.58167	0.432103	0.809206	1.57383	1.07373	1.13811	0.558091
P7	1.08957	1.61297	1.41449	0.519709	1.10727	0.816966	0.567126	2.807	0.351201	2.02575	0.353199	0.673679	0.35651	1.69418	0.295624	1.23578	1.08001	0.944685	1.45071	0.389773
PO7	1.37421	0.738273	1.02505	0.302163	1.03949	0.835762	0.418545	2.82647	1.23757	1.50264	0.378914	0.802367	0.245841	2.07662	0.349751	1.29457	1.86953	1.20203	0.661759	0.435494
T7	1.77037	0.163894	1.37338	0.49564	0.677283	0.509241	0.270097	0.293515	0.27837	0.255639	0.413532	1.36967	0.198588	1.60235	1.27871	1.03096	0.76387	0.505953	1.1997	0.554462
T8	1.3933	0.308205	0.560544	0.744532	0.873149	1.45939	0.625951	2.21224	2.08518	1.82636	1.3417	0.633082	2.26757	1.50258	0.391398	1.09224	1.74847	0.90087	2.20575	0.880715

## Sheet: Sub6
Channel	Trial_ 1	Trial_ 2	Trial_ 3	Trial_ 4	Trial_ 5	Trial_ 6	Trial_ 7	Trial_ 8	Trial_ 9	Trial_10	Trial_11	Trial_12	Trial_13	Trial_14	Trial_15	Trial_16	Trial_17	Trial_18	Trial_19	Trial_20
Fp1	0.651986	0.433455	0.476127	1.30599	1.47306	0.829632	1.63877	0.593793	1.96887	0.439764	0.287477	0.965395	0.665793	0.239471	1.0743	0.422547	0.545016	1.88113	2.73717	0.509004
Fp2	0.600662	0.615575	0.697563	0.287681	0.475636	0.875442	3.19149	0.971967	0.393985	0.624095	1.61344	0.216925	2.84901	0.787722	0.597249	0.8598	0.417326	1.04213	0.811543	0.463995
AF4	0.979164	0.966223	1.06781	0.548009	1.18761	0.696241	0.258208	1.15485	1.31782	2.19525	1.17529	0.957876	1.51998	1.95334	1.12406	2.81395	1.32429	0.488984	1.73808	0.920067
AF3	0.40165	0.714205	2.15553	1.06923	1.59877	0.794837	0.706176	1.01358	1.35924	1.06481	2.80609	1.16085	1.13851	1.54208	1.09251	0.873226	0.520769	0.664159	1.05966	1.19346
F5	1.04575	0.704842	1.18501	1.03254	0.657946	1.3214	1.79064	0.896512	0.322935	0.476567	0.800834	1.31919	0.626162	0.712308	0.662181	0.822149	0.904762	1.7287	0.62179	1.53518
Fz	0.288592	1.26717	0.595418	0.463602	0.407989	0.812924	1.21123	0.233847	1.28967	0.616298	0.867348	4.36768	1.0996	1.19834	0.872661	1.19953	1.7313	0.616349	0.651332	1.59537
FC1	0.890168	0.47545	0.972012	0.621253	0.24989	2.37475	2.73546	1.33875	1.28789	0.215176	0.452376	0.740846	0.579742	1.41739	0.416478	0.413002	0.872962	3.45515	0.433599	0.641633
FC5	1.61468	0.707747	0.737624	0.508935	1.76181	2.41271	0.938924	1.05742	0.655964	0.576971	0.486798	0.48268	2.06921	1.25397	0.794173	0.369117	0.874129	3.11283	1.45605	0.638315
F6	0.631828	0.593966	2.64814	1.24568	0.398094	1.31816	0.614254	0.332635	1.34006	2.47688	0.440882	0.552215	0.955162	1.42943	0.663316	1.52036	1.22282	1.07869	0.500361	1.33099
FC2	0.542002	1.27053	0.698332	0.621746	0.902175	0.400458	1.3252	0.88021	0.325535	1.01136	0.701442	1.20122	1.67801	1.19915	2.69423	0.623807	2.80603	1.93303	1.29201	1.51367
FC6	0.566389	0.43474	1.84766	0.918113	1.11278	2.30062	0.72443	1.08909	0.826412	1.93752	0.7753	1.75502	2.02242	1.34174	0.966377	0.437038	1.09623	1.21144	1.96718	0.653864
C4	0.214368	1.91721	1.03096	0.685738	1.12682	0.66742	0.788164	1.09045	0.387505	2.496	0.906557	1.99963	1.02509	1.27146	1.77063	1.71478	0.981079	1.13054	1.84985	0.749409
Cz	0.485335	0.510746	0.278	1.6928	1.41879	1.04263	0.52374	0.576118	2.24961	0.484123	0.398071	0.32688	0.658622	0.463491	1.10433	0.931144	1.04946	1.75206	0.777304	0.442374
C3	1.18932	0.747105	0.506392	1.2738	0.605323	1.34175	1.25569	1.81144	0.420711	0.483382	0.339722	0.693752	0.680377	0.710427	0.506465	0.685864	1.28585	1.89526	1.22335	0.819162
CP1	1.30515	0.894288	0.668371	1.24286	1.96782	1.20121	0.858233	1.19842	0.994888	0.704182	0.714465	0.836458	0.59037	0.6293	1.89737	1.88114	2.15521	2.16053	1.5219	0.610512
CP2	0.222294	1.9324	0.432602	0.99919	2.09522	0.689784	0.740432	0.557549	2.27185	0.580491	1.20364	0.78411	0.598242	1.54789	1.36655	2.47905	0.711218	1.80854	0.957078	0.631397
CP6	0.510433	1.13792	0.61069	0.469183	1.65711	0.635998	0.672715	1.12754	1.10842	0.703576	1.04971	1.00244	0.755818	1.68926	0.973656	1.71142	0.754361	0.891989	0.978838	0.947794
P8	0.417052	0.7136	0.804609	0.850338	2.1961	0.858543	1.10171	0.467696	1.17796	0.549228	1.05306	0.941583	1.51123	1.26697	0.82639	2.26998	0.538307	0.745365	1.22425	1.05879
P4	0.392928	1.26922	0.512586	0.954586	2.02207	0.718041	0.995186	0.425143	1.78451	0.67583	1.39083	0.757967	1.13405	2.01684	1.16152	2.74453	0.779171	0.958795	0.893256	0.857556
Pz	0.811061	1.69898	0.603589	1.14354	3.51402	1.10928	1.01239	0.693366	1.6229	1.00439	1.70199	1.10695	1.22892	1.30009	1.42777	3.13584	2.22641	1.43235	1.0528	0.605397
POz	1.0987	1.83134	0.77373	1.0126	4.72167	1.2766	1.40388	1.11244	2.09323	1.31181	2.06012	2.12999	2.45923	2.619	1.8161	4.25417	3.47544	1.86259	1.10863	0.584783
PO4	0.593335	1.01073	0.550282	0.885579	2.9975	1.13386	1.40021	0.506697	1.40941	0.697721	1.70211	0.963107	1.95223	2.00971	1.2881	3.15406	1.65962	1.23411	0.881346	0.521177
PO8	0.9322	0.388854	0.607188	1.25008	2.46047	0.851602	1.2404	0.490585	0.847682	0.45043	0.731267	1.13337	1.60078	1.55903	0.843672	2.12236	0.811281	0.70548	1.52132	0.633634
O2	1.22693	0.639814	0.345319	1.60712	3.40495	1.0113	1.74021	0.513385	1.32133	0.536623	1.81145	2.44796	0.73477	3.49456	0.857111	2.25538	3.1221	1.07182	1.11696	0.579854
Oz	1.3572	1.43078	0.671856	1.35611	5.73477	1.29254	1.66707	1.0554	2.40277	1.03395	3.06651	4.80256	3.2243	3.78353	1.59898	2.73997	4.17425	1.55597	1.5483	0.496276
O1	0.962006	1.58845	0.420553	0.774782	5.50821	1.83776	1.19678	1.38207	2.12972	2.02989	2.20572	4.51275	3.13092	2.32195	2.86719	2.92211	4.23414	1.53795	1.7563	0.564366
PO3	0.884912	1.27814	0.794105	1.0478	4.53072	1.6458	0.938156	1.21386	1.77879	2.00715	1.87123	2.61732	2.2722	1.36471	2.16097	3.25538	3.31068	1.63215	1.56856	0.633641
P3	0.990979	1.35777	0.758642	1.4262	2.87513	1.6037	0.767733	1.17214	1.06371	1.09096	0.924121	1.45039	1.31358	0.638068	2.65386	2.20712	2.64977	1.30391	1.70475	0.63127
CP5	0.999025	0.885963	0.564529	1.55028	2.06859	1.4497	0.744762	1.59146	0.55336	0.945529	0.788099	0.965314	1.11733	0.452298	1.41868	0.954721	2.17118	1.42428	2.35402	0.517216
P7	0.683061	0.879697	0.337525	0.824638	1.81911	1.09804	0.733835	1.63176	0.526713	1.38148	0.973136	2.0013	1.20351	0.608841	2.07928	1.0206	1.79675	1.10848	2.29865	0.566732
PO7	0.693029	1.28897	0.284708	0.559055	2.76006	1.35356	0.822424	1.76287	0.885875	2.00491	1.20274	3.01858	2.25436	1.00554	3.46806	1.7547	2.70019	1.02638	1.7759	0.455049
T7	0.756623	0.334181	0.249222	1.78789	1.8481	1.34168	0.539526	1.47396	0.486784	1.31533	0.994811	1.07918	1.63504	0.594021	0.558795	0.977102	1.00745	0.558805	2.43965	0.555862
T8	0.784973	0.862476	2.68269	2.00681	0.989679	0.78347	1.21559	0.658237	0.618393	1.51385	0.888838	1.28229	2.27672	1.49216	0.635129	1.08687	1.21114	0.493069	0.741471	1.14213

## Sheet: Sub7
Channel	Trial_ 1	Trial_ 2	Trial_ 3	Trial_ 4	Trial_ 5	Trial_ 6	Trial_ 7	Trial_ 8	Trial_ 9	Trial_10	Trial_11	Trial_12	Trial_13	Trial_14	Trial_15	Trial_16	Trial_17	Trial_18	Trial_19	Trial_20
Fp1	0.568192	1.29635	1.01251	1.10026	0.319501	0.796631	1.05687	0.624959	1.17301	1.77817	0.333366	0.312717	1.61627	1.25444	0.505723	1.05972	0.325943	0.258689	1.63884	1.52194
Fp2	0.634414	1.37776	1.30111	0.564892	0.507439	0.720995	0.667348	0.339247	0.681636	1.76154	0.246509	0.637154	1.42675	0.951672	0.751238	1.06654	2.25309	0.856619	1.0726	1.3567
AF4	1.29229	1.37317	0.674131	1.11452	0.654059	0.742762	0.483213	0.786117	1.32358	1.2286	0.546554	0.614714	1.05547	0.901152	0.871541	0.628061	1.40978	0.656654	1.55369	1.56225
AF3	2.26734	0.958389	0.9033	1.02771	0.381867	0.439569	0.741291	0.27901	0.960877	1.85081	0.300644	1.05303	1.50134	0.562345	0.60029	1.1219	1.75371	3.36779	1.69231	3.63801
F5	0.741729	1.22677	0.653283	1.87309	0.540912	1.29785	0.602927	0.762473	1.19809	1.44504	1.1431	0.329926	0.563653	0.83932	0.897195	0.712753	0.844345	1.73183	1.35838	0.52099
Fz	0.623057	0.855654	0.898727	0.784979	1.12892	0.148719	0.699846	0.702147	1.0958	0.785074	0.890558	0.913382	0.992605	0.525731	0.432402	0.305124	0.601099	0.972992	5.7396	1.92745
FC1	0.611822	1.73959	0.804908	2.19919	1.12759	0.810295	0.792722	2.06816	0.968306	1.32073	1.41163	1.46092	1.09046	0.377222	1.51578	0.484372	1.23005	1.3425	1.77102	0.930525
FC5	0.826662	2.05596	1.15955	1.32994	0.405928	0.882628	0.386752	0.704038	1.65267	2.28513	0.706478	1.33389	1.31396	0.857145	1.71555	0.696452	1.03243	2.08803	0.865359	0.786153
F6	0.657364	0.513007	0.636504	0.902979	0.360777	1.11241	0.581717	1.10496	1.39871	0.731398	1.71456	1.62941	1.18169	1.35281	1.10614	1.33411	0.855926	1.26446	0.835903	2.5334
FC2	1.73477	0.962403	0.982404	0.810825	1.26388	0.577275	0.461349	0.530828	1.9053	0.686195	1.15353	1.00927	1.02714	0.551477	1.57043	0.33908	2.31005	0.584289	4.0008	1.20676
FC6	4.1481	0.55779	0.832484	0.495822	0.360937	0.561556	1.33939	0.449472	3.09933	0.858002	0.622486	1.14794	1.4172	0.195011	0.5215	0.836776	1.97394	2.28314	2.40095	2.19389
C4	2.883	0.924063	0.712236	0.544183	0.668102	0.696477	0.717365	0.983227	3.69578	0.985066	0.206749	0.425732	1.14624	0.880949	1.36031	0.764168	1.92317	2.13704	2.8731	1.58739
Cz	1.23944	0.746731	0.891394	0.790747	0.939542	0.628951	0.609214	0.935725	1.57829	0.422096	1.10323	0.847948	1.63086	0.852285	1.13277	0.695167	1.43707	1.35125	1.01206	0.833501
C3	0.279131	1.31992	0.736792	0.782829	0.421824	0.819552	0.375035	0.577104	1.26906	1.76822	1.3138	0.509863	1.22752	0.943892	1.74352	0.561925	0.87514	1.32182	0.944921	0.296378
CP1	0.424268	1.04345	0.465363	0.8441	0.568568	0.504347	0.634315	0.483394	2.47206	1.22442	0.346242	0.217525	2.29447	0.345433	1.50465	0.835303	0.551538	0.98855	0.715993	0.238199
CP2	1.72135	1.88999	0.515735	0.52303	1.07571	0.331627	0.366387	0.415256	2.61476	1.30771	0.56864	0.629863	0.917592	0.859717	1.10712	0.591269	1.35818	1.57683	1.96355	1.43853
CP6	3.06254	1.41126	0.374734	0.519172	0.276527	0.537597	0.792072	0.773135	5.07214	0.399787	0.664668	0.54675	1.08948	0.787474	0.611427	0.729266	2.43848	2.35744	2.34592	0.582654
P8	0.804299	1.27074	0.37792	0.584657	0.272418	0.378866	1.39861	0.759604	4.69935	0.687546	0.995763	0.567369	0.350862	1.45299	0.30191	0.729054	1.96844	3.16159	3.56613	1.23107
P4	1.35497	1.2196	0.339664	0.404447	0.359475	0.38198	0.76292	0.405468	3.88677	1.07359	0.427206	0.457472	0.925219	0.787128	0.394603	0.989629	1.84902	1.71513	2.76248	1.94524
Pz	1.15619	2.13084	0.485828	0.571548	0.667926	0.921465	0.612788	0.42074	2.67819	1.17591	0.922065	0.288267	0.6542	0.610753	0.8415	1.28749	0.952233	1.0548	0.880795	0.683103
POz	1.26353	2.15712	0.441833	0.802553	0.464959	1.42342	0.504868	0.434119	1.73565	1.19563	0.865685	0.419613	0.488318	0.917758	0.899552	1.69363	1.75423	0.58857	1.29124	0.850817
PO4	0.991943	1.62451	0.324304	0.460487	0.331922	0.402261	0.665021	0.23705	2.79169	0.644143	0.967538	0.600748	0.408404	0.547467	0.222617	1.04948	1.76042	1.21124	2.58734	1.18653
PO8	0.523942	1.10495	0.201559	0.461195	0.460796	0.575687	1.00025	0.244836	3.99074	0.544345	0.602631	1.18035	0.464704	0.71138	0.458673	1.19183	1.66812	1.40745	3.37651	1.24952
O2	0.716136	1.07631	0.226439	0.654241	0.701537	1.09985	1.43679	0.303897	1.34286	0.416107	0.689245	0.92894	0.484312	0.479633	0.296401	1.72399	1.62071	0.485438	1.86493	1.42363
Oz	0.387754	1.51801	0.644674	1.0362	0.545053	1.31918	0.391094	0.609476	1.28791	0.894924	1.01669	0.570307	0.569728	0.673809	0.650196	2.83631	1.36142	0.340772	1.86903	0.554029
O1	0.586378	1.45237	0.858411	1.94807	0.530581	1.37074	0.229636	0.783357	1.15581	1.24521	1.55001	1.00191	0.605978	1.88019	1.69768	3.43768	1.57207	0.734566	0.944739	0.421778
PO3	0.31355	1.88153	0.396306	1.25821	0.527148	1.406	0.363969	0.990098	1.67725	1.6457	1.25644	0.582133	0.629615	1.03498	1.40327	2.5404	1.23081	0.498611	0.927663	0.687733
P3	0.190584	1.44593	0.345171	0.685636	0.46538	0.735901	0.685193	0.848411	2.37909	1.56155	1.00626	0.319995	1.48831	0.76578	1.47447	1.66275	0.815569	0.889936	0.713781	0.433698
CP5	0.661701	1.31098	0.422789	0.646141	0.390089	0.555438	0.346246	1.06333	2.40488	0.937698	1.96648	0.406147	1.97019	0.986066	1.92583	0.77046	1.35745	1.22193	1.04731	0.830794
P7	0.473882	1.52125	0.503208	0.736792	0.520202	1.19343	0.590933	1.05585	2.67955	1.24734	1.89742	0.734814	0.461986	2.06319	1.71055	1.85207	0.895653	0.721438	0.627879	0.348768
PO7	0.526114	1.42797	0.788611	1.71501	0.643622	1.86997	0.340226	1.39859	1.39834	2.05758	1.97625	0.747982	0.596984	2.63264	1.62622	2.46712	1.80565	0.98831	0.777738	0.430466
T7	0.461584	1.22878	0.792272	0.527218	0.951038	0.955983	0.445855	0.892974	1.91729	0.40741	1.05158	2.09925	0.866424	1.10535	3.04376	0.972859	1.04526	1.94374	0.926861	0.45811
T8	1.50984	0.798713	0.874375	0.255055	0.256807	0.683166	0.392728	0.331088	3.2433	0.578996	0.821156	0.569476	1.05596	0.59517	1.11708	0.705222	1.91296	3.54826	1.4389	2.28679

## Sheet: Sub8
Channel	Trial_ 1	Trial_ 2	Trial_ 3	Trial_ 4	Trial_ 5	Trial_ 6	Trial_ 7	Trial_ 8	Trial_ 9	Trial_10	Trial_11	Trial_12	Trial_13	Trial_14	Trial_15	Trial_16	Trial_17	Trial_18	Trial_19	Trial_20
Fp1	0.575894	1.05038	1.75876	1.15544	0.700351	0.504071	0.311561	0.977092	0.316195	1.0421	0.420328	0.878547	0.682658	0.827066	0.201784	0.68469	1.3762	0.654826	1.54586	1.08299
Fp2	0.91961	1.35297	1.02351	1.02237	1.66185	0.918866	2.01229	0.784039	0.465273	0.651251	0.834982	0.71546	1.62078	0.960671	1.02898	0.446309	1.73149	0.804631	0.770411	1.0627
AF4	0.453617	1.22828	1.04238	1.31366	1.181	0.873808	1.1288	0.879171	0.542006	0.683149	0.741318	0.331121	1.57375	1.27738	1.4223	0.604475	0.782461	1.30719	1.51172	2.02591
AF3	0.360221	2.53623	1.20108	0.68118	1.75239	1.36896	1.44875	0.752166	1.74416	0.582854	0.759679	0.612887	0.609802	1.09851	2.49428	0.486802	0.662394	1.03816	3.60335	0.778457
F5	0.767983	1.05401	0.942149	2.04666	1.14628	1.25907	0.689979	1.54205	0.483972	0.682438	1.14343	1.12739	0.617813	0.944926	1.40976	0.87936	1.74553	1.67073	0.898531	0.510959
Fz	1.00028	0.850864	0.755894	0.648879	0.892262	1.1315	1.67896	0.770785	0.630923	0.552537	1.37259	0.802284	0.671621	0.634864	2.58443	0.561325	2.07156	0.887357	1.25784	2.35669
FC1	1.94861	0.56275	0.49411	1.99779	0.983547	0.566218	0.520181	2.85072	0.825471	1.1885	0.472121	0.97622	0.954569	0.90029	2.81668	0.913547	2.52269	1.26911	2.26412	0.864268
FC5	1.01009	1.18264	0.577657	1.74111	0.83066	0.889059	0.352126	1.94535	0.754918	1.54931	0.699166	1.11618	1.14907	1.13414	0.771434	1.34196	0.904168	0.921464	0.739019	2.18769
F6	0.372691	1.11054	0.429689	0.671389	1.13187	0.355393	1.01517	0.804198	1.9374	1.00338	1.04207	0.776812	0.991173	1.51866	0.980183	1.56606	0.457429	1.13674	1.00574	1.0297
FC2	0.764808	1.26757	0.532464	0.310359	1.86459	0.382489	0.893989	0.747564	1.85598	1.46724	0.879405	0.651224	0.957553	1.41038	0.601713	0.668831	1.1284	0.96211	1.33396	1.40794
FC6	0.75696	2.22691	0.518905	0.830074	1.17588	0.562825	0.859549	0.751189	2.63148	1.0145	0.745769	2.25327	0.998371	0.535555	0.592437	0.89823	0.441036	1.72998	0.661408	0.887495
C4	0.89196	0.606919	0.718128	0.629301	1.23844	0.954642	1.98344	1.21979	2.04793	0.652758	2.00388	1.6697	1.83234	1.04557	1.5065	0.34988	0.329186	1.03832	0.336045	0.863437
Cz	1.47765	1.39276	0.579222	1.06202	1.10309	0.310553	0.533648	0.817132	1.25555	0.653139	1.04008	0.817644	0.730136	1.02643	1.48137	0.476732	0.361779	1.33672	1.02042	0.812517
C3	2.45962	0.792859	1.52013	0.707509	0.927006	0.974292	0.798188	2.98665	0.381947	1.16502	1.19515	0.857825	1.29354	1.12462	1.14609	0.46812	1.18221	0.740757	1.35502	1.64064
CP1	2.01033	0.249281	1.61539	0.605084	0.990636	0.680008	0.426245	1.44861	0.204118	0.735038	1.44833	0.602873	1.37289	1.20442	0.983392	0.188894	0.773998	0.585317	1.91606	0.564631
CP2	0.749298	0.522794	0.535612	0.538245	1.32469	0.769576	1.90381	1.18056	1.02912	0.631088	2.12594	0.66528	0.928085	1.07931	1.69991	0.70533	0.397865	0.619706	0.698967	0.879625
CP6	0.720232	0.498114	0.6333	0.921415	0.590356	1.13842	1.0235	1.53218	0.35855	0.425476	2.39485	1.21554	0.425144	1.17945	1.02387	1.13154	0.77932	0.937347	0.463525	1.2336
P8	1.70438	0.692847	0.866216	0.826554	0.596899	0.181802	1.21729	1.39203	1.2756	0.269752	1.11106	1.28495	0.363138	1.02329	0.827152	1.63128	1.81165	0.959099	0.584694	1.09254
P4	0.67256	0.664343	0.899956	0.878841	0.901202	1.03469	1.34658	2.20971	0.730914	0.420635	1.34776	1.13665	0.526827	1.48526	1.30322	0.903332	0.855744	0.748318	0.496443	1.56648
Pz	1.3229	0.66549	1.15624	0.507707	1.45045	0.516406	0.973855	0.446387	1.10973	0.489673	1.90468	1.43322	1.13353	1.0152	0.813971	0.537413	0.314597	0.932006	1.02773	0.817647
POz	1.42384	1.01942	1.79236	0.709746	0.963073	0.81141	1.23775	0.655436	1.5816	0.553141	1.60267	2.10901	0.997302	1.08214	1.06553	0.809181	1.00946	0.969752	1.0685	1.61166
PO4	0.435557	1.43307	1.57122	0.779358	0.895241	0.668905	0.77993	1.47761	0.922458	0.363398	1.61498	1.13185	0.438998	1.30855	1.42076	0.450217	0.965389	0.856175	0.506209	1.23748
PO8	0.409052	2.01502	1.8641	1.3639	0.532171	0.390029	0.658208	1.37734	0.589867	0.410358	2.28495	0.663169	0.500268	1.11741	1.23144	0.561989	1.43058	1.0257	0.898598	0.675436
O2	0.736603	2.85848	1.21448	1.27571	0.878745	0.694674	1.11095	0.814437	0.909405	0.407235	1.48733	2.77649	1.46777	0.567227	0.559928	0.811941	1.2484	0.600706	0.259509	0.529059
Oz	1.83901	1.34351	0.606476	1.86869	2.2632	1.9534	3.26842	1.4652	2.08659	1.39481	2.33962	4.59442	3.064	1.5955	0.628014	1.15848	2.17273	2.96471	2.69125	1.10801
O1	4.2445	1.79977	0.70827	2.16876	3.46357	2.76198	3.59547	1.56285	1.9003	1.57706	2.63009	3.82282	2.90852	1.41332	0.760565	1.54851	2.30608	3.53375	2.55007	1.12965
PO3	1.53028	1.83352	0.755264	1.479	1.33016	1.09504	1.65555	0.756944	1.33231	0.955728	1.29459	4.04446	1.29488	1.26878	0.817871	1.15187	1.78051	2.53563	2.05759	1.2721
P3	1.08596	0.785825	1.4003	1.14885	0.901792	0.40676	0.687176	0.898402	0.857848	0.680112	1.65096	1.56318	1.18857	1.38581	0.705812	0.461834	0.760969	1.3193	1.98197	0.646133
CP5	0.942399	0.613954	1.66871	1.48295	0.717592	0.615939	0.414902	0.964898	0.59241	0.91265	1.13134	0.314361	1.99913	1.67601	0.730121	0.401979	1.7448	1.07663	2.35523	0.605648
P7	0.761165	2.25683	1.03253	0.736866	0.886496	0.383896	1.26609	0.39599	1.31385	0.276719	1.69525	1.07682	1.6231	2.00113	1.16996	0.370428	1.5851	1.39215	1.35679	0.928036
PO7	2.08706	3.10809	0.929035	1.54587	1.49854	0.531747	1.82858	0.637691	1.02704	1.04048	1.26149	2.98814	1.76586	1.6774	0.726088	0.733573	1.86654	3.20167	1.75261	0.718521
T7	1.51398	1.16504	0.696335	1.0176	1.07488	0.331865	0.341146	1.01043	3.05571	2.42694	0.605801	0.865082	1.56684	1.26394	0.476738	1.06019	0.656387	1.85525	1.0172	2.33898
T8	0.453397	0.722389	2.1175	1.05052	0.566818	0.918958	0.627528	0.424017	0.963514	0.733114	0.74991	0.679574	1.70281	1.07555	1.42119	0.938255	0.797384	1.10041	0.593365	1.17168

## Sheet: Sub9
Channel	Trial_ 1	Trial_ 2	Trial_ 3	Trial_ 4	Trial_ 5	Trial_ 6	Trial_ 7	Trial_ 8	Trial_ 9	Trial_10	Trial_11	Trial_12	Trial_13	Trial_14	Trial_15	Trial_16	Trial_17	Trial_18	Trial_19	Trial_20
Fp1	1.47717	2.06966	1.36755	0.357057	0.897567	0.836727	0.911742	2.04519	1.58329	1.54742	0.862036	0.787677	1.46362	1.65008	0.840621	1.84514	1.28752	0.355029	2.09877	0.468588
Fp2	1.38273	1.10026	0.741927	0.470012	1.07232	1.54439	2.2967	1.76225	1.72124	1.85667	0.895959	0.737412	2.08554	3.38444	0.901936	2.27511	1.25087	0.418092	2.89491	0.676721
AF4	0.960207	1.13916	1.08626	0.752786	0.710441	1.26279	1.14332	1.41254	1.27304	0.93444	1.18724	0.798035	2.05027	2.3819	1.5356	1.90346	0.992101	0.470548	3.70674	0.644366
AF3	1.10532	1.76623	1.92538	0.436854	0.47961	0.816491	0.79039	1.90871	1.28655	0.718087	0.465287	0.738864	1.04015	1.5525	1.38427	2.09712	1.60609	1.16936	2.46906	1.04108
F5	0.838826	2.62227	1.10595	0.344591	0.951603	0.647107	1.83486	2.07739	1.5255	0.493131	0.552474	0.452703	1.15669	0.764746	0.82681	1.07213	1.06228	0.981422	2.20107	1.10636
Fz	0.751431	0.876309	2.57164	1.06478	0.38416	0.489533	1.52448	2.11735	2.0387	1.49481	0.532278	0.739922	0.410418	1.62688	1.12603	1.18278	0.709044	1.05776	0.925344	0.891055
FC1	0.861683	2.10028	1.34587	0.465791	0.588439	0.695511	1.73617	0.663791	0.817876	0.565754	0.449448	1.08277	1.91844	0.831069	2.2955	1.67018	0.885493	0.834634	1.33155	0.905238
FC5	1.20117	2.0811	0.904636	0.580854	1.91803	0.49772	2.12697	2.20446	1.34422	1.17658	1.17458	2.3556	1.04366	1.20604	1.97853	0.566901	1.11629	0.919324	2.58287	1.69445
F6	0.896551	0.904565	2.04462	1.35974	0.846295	1.45644	2.45831	2.08205	0.905336	0.39152	0.560163	0.909138	2.04933	1.76348	1.00666	1.75195	2.48094	1.22455	2.29877	1.19097
FC2	0.781495	0.316991	0.581127	1.41456	0.360641	1.10391	1.45089	1.51897	0.961745	0.405439	1.22683	0.55647	1.5935	0.912318	1.16968	1.41696	1.55061	0.586168	2.95484	1.36566
FC6	0.790428	1.12554	0.332791	2.66983	0.939437	1.5635	1.71339	0.939247	1.04248	0.144659	0.603489	0.773306	0.470233	1.87318	0.645093	1.34755	1.63029	0.976627	1.92335	1.6041
C4	1.26545	2.22651	1.105	1.53236	0.571325	0.521161	1.53413	0.732623	1.4911	1.02424	1.13394	0.502411	1.15608	1.42738	1.00413	0.771484	1.447	1.33226	2.32062	1.89248
Cz	0.522284	1.68208	0.770047	1.02634	0.549824	0.945827	1.10412	1.52443	0.869775	0.690602	1.66097	1.76485	0.69091	0.833198	2.52319	1.82392	1.28976	1.76043	0.812126	0.871458
C3	1.89216	2.92828	0.86711	0.539023	0.91376	1.71024	1.33713	3.32213	1.46093	2.98691	1.66426	5.39692	0.931592	1.2004	2.87891	1.10203	2.33748	1.90955	1.5727	1.90813
CP1	4.05218	3.53717	0.883621	0.735832	1.16369	4.80526	1.75599	2.96458	0.526562	4.41696	3.5218	7.6578	1.32583	0.55733	3.54753	1.43401	3.39522	2.00975	1.43754	2.71085
CP2	1.62646	2.70889	1.77934	1.80669	0.75481	0.570122	0.868242	1.23501	1.06575	3.0055	1.69235	2.44188	0.644677	0.783539	1.87515	0.861724	2.5453	1.38484	0.780758	2.5471
CP6	1.57874	2.45323	1.25427	1.18009	0.293245	0.38015	0.9817	1.0325	0.541471	0.856941	0.712009	0.46748	1.80182	2.36012	1.97212	0.720811	1.68506	1.2663	2.70211	1.20661
P8	1.98231	1.34844	1.48777	0.908873	0.385573	0.446717	0.78636	2.15781	0.307943	2.46364	1.24663	1.7887	2.23388	1.14162	1.45224	0.632531	1.87442	1.2589	1.67237	0.662631
P4	2.68522	1.74778	1.34879	0.837712	0.583504	1.15714	0.707324	1.13263	1.2754	4.00747	1.75014	2.86957	0.923206	0.440627	1.63124	1.06486	3.2984	1.73682	1.74459	3.15395
Pz	2.7559	2.03087	1.415	0.620805	1.99303	2.77007	0.885022	2.31554	0.36734	5.4946	2.29385	6.50682	1.32834	0.383718	3.98229	2.75664	5.03045	3.7267	1.31638	3.04329
POz	6.6506	4.24861	4.31285	1.31386	3.29968	7.23054	3.26928	3.07061	4.81942	7.72955	5.39345	7.81248	3.70495	1.25468	7.00808	4.97652	5.86107	5.92491	4.03081	6.23637
PO4	4.61974	2.27561	1.14312	0.583042	1.48132	1.59623	1.49027	2.03069	1.35432	4.84867	3.77667	5.9455	1.28652	0.637362	2.57551	2.41252	5.10507	2.93059	1.19645	3.88293
PO8	4.1678	1.38701	1.67783	0.63431	1.18765	2.12694	1.09158	2.01204	1.40222	4.305	2.30639	3.32329	1.53026	0.637854	0.990034	1.06598	3.38543	1.7681	1.91276	2.98385
O2	6.78646	2.40956	1.60012	0.45661	1.98456	4.8036	1.51732	1.02227	2.11604	5.64126	4.347	5.35186	2.09427	1.50992	3.19147	3.6767	5.51225	1.90057	3.05723	5.63481
Oz	7.09934	6.02685	4.45444	2.07505	4.32632	8.88016	3.07516	3.97876	3.36318	8.35838	5.55191	6.18978	1.42081	2.1105	5.67974	6.14983	7.09843	5.68954	5.78569	6.23417
O1	10.2427	6.65207	5.69301	3.51402	5.58985	10.0583	5.65677	6.40106	5.99944	9.71293	7.99894	10.0518	8.00203	3.48815	9.80966	6.84787	9.975	7.88968	8.41619	7.12406
PO3	9.33728	5.65045	5.80968	2.22886	7.14716	10.289	5.89205	5.47141	6.31015	9.02494	6.80221	9.11716	5.63598	1.66688	8.35524	6.32988	8.51805	5.993	6.81997	6.28924
P3	7.05367	5.0174	2.90439	1.25375	4.72277	6.68844	4.98975	3.05687	4.6536	6.38174	6.66357	8.62341	3.03061	0.642205	5.4405	3.54762	6.55472	4.99806	6.20694	4.30739
CP5	7.34617	5.02779	1.90365	0.502249	1.79484	3.76863	3.58633	2.96222	3.55375	4.34759	4.94175	6.29112	0.759495	0.593561	3.30405	2.66954	3.7572	2.50392	3.84172	3.27371
P7	7.90715	4.78461	3.29961	1.43626	3.0472	6.98467	3.95873	4.33171	5.49627	5.27457	5.407	6.7047	3.61255	1.4678	6.20459	3.99488	6.57251	4.49144	6.5911	3.38746
PO7	10.0758	5.66564	5.2862	2.57104	6.75704	9.47254	5.15789	6.4252	5.94534	7.71552	7.22936	8.07014	5.74381	2.17961	7.74825	4.33581	8.02809	7.45589	6.24854	5.21557
T7	2.97462	3.00882	1.55143	0.352312	0.932087	1.65904	2.12558	2.46588	1.58847	1.47445	0.776033	1.46953	3.67995	1.55172	2.68042	1.18549	2.12471	1.49643	2.06377	1.78228
T8	1.65331	2.05438	1.11833	1.15791	0.765221	0.342364	1.3427	1.29248	0.504463	1.11904	0.846184	0.847113	3.26238	1.97041	1.97086	1.48432	2.58639	1.027	2.28507	0.782336

## Sheet: Sub10
Channel	Trial_ 1	Trial_ 2	Trial_ 3	Trial_ 4	Trial_ 5	Trial_ 6	Trial_ 7	Trial_ 8	Trial_ 9	Trial_10	Trial_11	Trial_12	Trial_13	Trial_14	Trial_15	Trial_16	Trial_17	Trial_18	Trial_19	Trial_20
Fp1	3.32381	0.889905	0.761913	1.46567	2.09469	1.487	0.963635	1.22614	1.34887	0.551774	1.13515	1.52784	1.21414	0.606737	0.786773	0.638307	1.1065	1.12012	1.22249	0.550469
Fp2	1.76121	1.32337	1.07644	0.898802	1.27128	1.13843	0.505505	1.67856	2.25277	0.493371	0.599548	0.938405	0.799281	1.33386	0.707862	0.426415	0.591365	1.68402	1.03114	0.267773
AF4	0.704067	0.952944	0.859631	1.25614	1.42623	0.500688	0.905349	1.54455	1.38944	0.259657	0.732222	2.20403	0.601566	0.472818	0.501483	0.44783	0.993588	1.21578	0.656851	0.622398
AF3	1.17711	0.804334	0.911513	2.93737	1.43998	0.730626	0.679734	1.20971	0.820754	0.716723	1.33328	0.601583	0.764842	1.02807	0.738793	0.99691	0.952859	1.02346	0.314872	0.912068
F5	2.15528	1.06407	0.427966	1.53169	1.39806	0.712277	1.36349	0.893558	0.793465	0.676022	1.12264	1.29359	1.00198	1.2378	1.14366	1.49647	1.68316	0.842053	0.560678	1.34658
Fz	1.13706	1.56312	0.749838	0.279601	1.95258	0.205066	0.156747	0.982286	1.67287	0.37847	0.749035	0.730144	0.711723	0.634166	1.28707	0.805555	1.78736	1.57073	0.413177	0.746454
FC1	0.788655	1.52409	1.08189	1.39316	1.74311	0.854949	0.209626	1.18879	0.424122	1.14711	1.38302	0.45798	0.889495	0.687934	2.05404	1.803	0.854107	0.962288	1.92809	0.457471
FC5	1.74253	0.558412	1.82515	1.11033	1.08337	1.45592	1.09478	0.325274	1.51537	1.0853	2.25276	2.29033	1.71062	0.902657	0.906074	0.831444	1.69881	0.686229	1.72971	0.921984
F6	0.456841	0.65534	0.941008	2.54772	1.35681	0.783913	2.42632	0.639099	0.893582	1.16935	0.894434	3.20668	0.837836	1.26726	2.0402	0.229884	0.664042	0.361259	0.77245	0.303751
FC2	1.71542	0.57704	1.55097	1.19301	1.56407	0.478459	1.41218	0.489038	1.36068	0.900961	1.41269	1.11764	0.31514	0.782836	1.70756	0.398479	0.799589	0.588433	1.30681	0.277068
FC6	0.800993	0.57524	1.48911	1.4905	0.817003	0.724631	2.26254	0.355628	1.07755	1.17761	1.13743	0.803161	0.79789	0.907397	2.57926	0.457197	1.15197	0.865331	0.570948	2.09763
C4	0.714901	0.833274	0.959795	1.27727	0.660984	0.923149	2.33565	0.72161	0.673367	2.13868	0.574306	1.12552	0.624213	1.06883	0.28108	0.67126	1.8956	1.12724	0.846913	2.18378
Cz	0.887546	0.434871	1.38712	0.691413	1.57881	0.832591	0.84616	0.972673	1.18596	0.477415	1.41708	0.517624	0.615671	0.884429	0.853295	0.358601	0.760558	0.678898	0.681517	0.789494
C3	1.18139	0.560027	1.42991	1.72616	1.67761	1.12893	0.512522	1.15952	1.84613	2.12601	0.742467	1.93582	1.92205	1.21515	1.45542	0.778891	1.09805	0.785295	1.29441	0.891149
CP1	1.23264	1.21173	0.274714	1.29975	1.56623	1.04998	0.903824	0.887191	2.37495	0.56445	0.575618	0.61853	0.528654	0.472666	1.2778	1.53218	0.794839	0.814105	1.49244	1.11593
CP2	0.766185	0.586248	0.525965	0.538358	0.830301	1.28986	1.0883	1.05577	0.22046	1.36423	1.08757	0.529157	0.479119	0.699642	1.58163	0.575846	1.30815	0.963684	0.916015	1.25737
CP6	0.284924	1.13286	0.472471	2.10531	3.30506	1.22168	1.41649	1.42277	0.601094	2.00154	0.671873	0.894546	0.918435	1.15682	1.51548	1.3194	0.824451	1.6262	0.578592	2.05681
P8	2.28138	0.787024	0.636533	1.29437	0.269719	1.29366	0.339937	2.20554	1.18513	1.91407	1.25214	1.19253	1.59207	3.05881	0.88791	0.680107	1.23243	1.3218	1.10941	1.19798
P4	1.07824	0.772385	1.4285	1.26557	1.24996	1.83338	0.981752	0.790599	0.588444	1.87982	1.28243	0.375659	0.789397	0.814965	1.81284	0.491725	0.818206	1.37509	0.743458	0.836119
Pz	0.537004	0.467667	0.957578	1.2143	1.17478	1.14742	0.701149	1.08272	0.437893	1.69609	1.02168	0.777569	0.422606	0.480852	1.98911	0.687665	0.831714	1.49295	2.05679	0.555207
POz	0.737179	0.609594	1.56902	1.22065	1.21964	0.974355	0.576069	0.702994	0.721105	2.72134	0.769465	0.764701	0.959326	0.721194	3.52518	0.986739	1.03446	1.86955	1.97868	0.788665
PO4	1.46381	0.612167	2.01484	1.1291	1.306	1.84788	0.955979	1.14681	1.12385	3.33208	0.930039	0.55941	0.893526	0.918863	2.59028	0.888488	1.26634	2.01282	2.13517	0.749168
PO8	2.03569	1.28083	1.39016	0.745162	0.85914	2.3872	0.578138	1.89491	1.42669	2.85538	1.28566	0.35939	1.32733	0.980801	3.49006	0.575294	1.12721	1.98146	1.17082	1.13494
O2	1.81463	0.520421	1.4251	0.705734	0.797762	2.28112	0.570041	0.729769	0.482448	0.800351	1.47014	0.441002	1.2713	1.93379	1.07973	1.75382	0.575857	2.87125	2.06623	1.10455
Oz	1.27174	0.743826	1.0223	0.771308	1.33951	0.683226	1.04823	0.906589	0.63531	3.45788	0.931884	0.870289	1.87017	1.81608	5.27808	1.58133	1.97271	3.0406	2.42426	0.979392
O1	0.439636	1.46384	1.56409	0.602396	1.88022	0.549126	0.975762	1.52959	0.510598	2.64129	0.840746	2.09677	2.6157	1.22244	4.2711	1.06841	1.42319	1.43646	1.16265	1.04775
PO3	0.846649	0.675177	1.04318	1.29887	0.980134	0.450278	0.89312	1.06753	0.680163	2.40618	0.943707	1.3609	1.77901	1.00848	3.50743	1.31315	2.14856	1.00998	2.53344	1.15721
P3	1.30004	0.911866	1.48759	1.14916	1.05315	0.725668	0.51309	1.15735	0.47735	0.875769	0.885742	1.12509	0.914959	0.853345	2.31627	1.39992	1.33618	0.818388	1.98792	1.35285
CP5	1.44603	0.626502	0.656252	1.09285	0.610167	0.840663	0.733773	0.827726	0.740249	0.832658	0.905572	1.11656	1.06331	1.63442	0.933212	1.90913	1.97699	0.748733	1.18986	1.6183
P7	1.42262	0.769202	1.63185	0.80066	2.48622	1.15517	0.996139	0.875641	0.554113	1.35507	0.537387	0.943353	2.50977	0.836799	2.55599	1.52201	2.80126	0.554364	3.12433	0.966322
PO7	0.667346	1.41134	1.44172	0.555239	1.79267	0.591808	0.898144	1.51584	0.487881	1.39653	0.893732	1.55017	1.01917	1.16352	3.2217	1.10072	1.1219	0.797612	0.967463	0.734513
T7	1.26158	0.481268	0.431996	1.13721	0.679719	1.14139	0.745864	0.918847	0.97073	2.36256	0.867543	1.11169	6.69185	1.12858	0.680862	1.10866	1.17219	1.49654	0.505455	1.24753
T8	2.43856	0.682272	0.399179	0.561675	0.719753	0.629479	0.820148	1.36772	1.12239	0.984847	2.166	0.704951	0.601369	1.1744	0.781938	0.918232	0.607527	1.02331	0.973011	0.478626

[truncated: 20 more sheets: Sub11, Sub12, Sub13, Sub14, Sub15, Sub16, Sub17, Sub18, Sub19, Sub20, Sub21, Sub22, Sub23, Sub24, Sub25, Sub26, Sub27, Sub28, Sub29, Sub30]
