# Supplementary material for: A multi-day and multi-band dataset for a steady-state visual-evoked potential–based brain-computer interface
Source: Gigascience. 2019 Nov 25;8(11):giz133. doi: 10.1093/gigascience/giz133 (PMC6876666; doi:10.1093/gigascience/giz133)
Supplement: giz133_Supplemental_Files [file giz133_supplemental_files.zip › SNR_High(2)_41.5Hz.xlsx]

## Sheet: Sub1
Channel	Trial_ 1	Trial_ 2	Trial_ 3	Trial_ 4	Trial_ 5	Trial_ 6	Trial_ 7	Trial_ 8	Trial_ 9	Trial_10	Trial_11	Trial_12	Trial_13	Trial_14	Trial_15	Trial_16	Trial_17	Trial_18	Trial_19	Trial_20
Fp1	0.59127	1.13424	0.897988	0.809939	1.04867	1.69597	0.146065	0.651519	1.71291	1.69445	0.679681	0.759285	0.850433	1.28814	1.38314	0.635711	0.441248	1.09084	0.764387	2.36075
Fp2	1.44954	0.926996	2.79723	0.833479	0.477793	0.892712	0.666196	0.821554	1.09001	0.469942	0.721401	0.867866	1.04429	1.78041	2.14091	1.84097	1.50279	0.909994	0.676269	0.382923
AF4	1.44492	4.13262	1.77927	1.40418	0.983721	0.866209	0.901558	1.37245	0.571283	1.19876	0.332335	0.986185	1.36205	1.37638	0.284056	1.10639	0.990218	1.00008	1.08541	0.36605
AF3	1.19777	1.20267	2.60109	3.90063	0.43536	0.90426	1.14444	0.461059	0.701313	0.627852	1.03911	0.44668	1.67846	1.95743	0.693452	0.735174	0.682323	1.09837	0.709543	0.450674
F5	1.47974	0.795273	2.24193	0.38851	0.741922	0.962384	0.847272	2.50037	0.636845	1.11092	1.3074	0.607264	0.857593	1.62501	0.615501	1.60291	1.29974	1.42068	1.8767	0.873343
Fz	0.849077	2.3051	3.59136	0.881149	1.21442	1.85508	0.871254	1.63761	0.461	1.04714	2.34799	0.831436	2.09567	0.848009	1.30873	1.09775	1.3551	0.790062	0.78157	1.09858
FC1	0.798889	2.53339	0.681717	1.68368	0.83702	1.37485	0.956953	0.891615	0.839034	1.5134	2.54781	0.305902	0.454618	1.17941	0.948625	1.72714	1.11003	0.938271	2.18354	1.42013
FC5	0.338887	0.472753	2.03686	1.21956	0.278288	0.697794	0.488152	1.53865	1.03361	1.48514	0.46109	0.89673	0.774675	1.17279	1.19369	1.74513	2.08478	0.61487	1.88494	1.41678
F6	0.590754	0.715735	1.26949	1.80314	0.298963	0.68561	1.13954	0.18541	0.925787	0.659232	2.11376	0.684023	0.643981	0.429946	0.820971	1.72911	1.09733	0.58936	0.481567	0.629163
FC2	1.02162	1.91171	1.57978	1.99026	0.708442	0.935417	0.995413	1.06447	0.705389	0.949562	1.35971	0.469147	0.292819	1.04645	1.54677	1.23017	1.25461	0.961223	0.637402	0.467479
FC6	0.523397	1.23838	2.19034	2.79534	2.07256	1.39796	0.592998	1.84958	1.0964	1.65311	1.39556	1.88211	1.15002	0.525433	1.39848	0.893118	1.04841	0.301781	0.455236	0.599368
C4	0.438823	1.66251	1.40197	1.59074	0.831148	0.921024	1.66034	0.629469	0.995557	0.98966	1.44168	1.57236	0.260539	0.98431	1.25794	1.21108	0.631826	0.455335	0.736146	2.11017
Cz	0.701415	0.837698	0.376263	0.934925	1.45869	0.309799	0.850664	1.55371	1.05623	1.57603	1.69964	0.881916	1.44566	0.932197	2.01165	0.956153	1.0479	2.20497	0.781669	1.9214
C3	2.16277	0.789405	3.83689	0.784107	1.02014	0.833068	0.431636	1.27836	1.0381	0.838985	0.500518	1.33326	0.70563	1.20659	0.939806	1.24277	2.31849	1.59999	3.25623	1.40203
CP1	0.343822	1.5316	1.69578	0.543525	2.60907	0.650381	1.48668	0.566525	1.4349	1.28563	0.882646	2.10446	1.72086	0.931574	0.807756	0.413865	0.748584	3.18502	1.02128	1.891
CP2	0.124196	1.3965	1.07959	1.09831	1.80007	0.610604	1.43201	0.687673	1.72191	1.91702	2.11908	2.16848	0.556603	0.742921	1.59655	2.92548	0.720071	1.22332	0.502131	1.55066
CP6	0.288326	1.39242	0.813756	1.57895	1.22501	0.528286	0.51417	0.666374	2.6926	0.611033	1.32263	0.297644	1.00574	0.688768	1.55549	1.65015	0.685028	0.600357	2.37765	0.89473
P8	0.478554	1.30683	0.628648	1.42204	2.05739	0.906892	0.555393	1.00455	1.21541	0.497865	1.9936	0.863449	0.466846	0.263915	1.14184	1.87914	1.60729	1.27359	2.35282	0.651642
P4	0.269895	1.92221	0.904706	1.76607	4.5088	1.59046	1.30323	0.838561	1.89015	0.722198	2.55586	1.62164	0.473725	0.396196	1.88414	2.7586	1.51048	1.2925	1.08449	0.901248
Pz	0.120561	1.82274	0.565076	1.07283	3.42006	0.879148	1.25424	0.496736	1.60981	1.03644	1.33562	1.95737	0.592401	0.713745	1.78223	1.83804	0.993187	2.13937	0.669355	1.31153
POz	0.510115	1.75681	0.457569	0.998601	3.53435	0.974495	0.76927	0.671876	1.33113	1.34841	1.68937	1.54708	0.493447	0.596067	1.91398	2.29227	1.28014	1.96689	0.535089	0.931445
PO4	0.834126	3.23788	1.83257	2.21412	4.26936	2.42031	2.35791	1.21164	2.3374	1.05371	3.94856	2.41868	0.499885	0.686275	2.08412	4.06742	1.7708	1.69841	1.02306	0.726277
PO8	0.50795	1.79816	0.570907	2.29453	4.18958	1.5403	2.55167	1.24813	2.04873	0.684082	3.01321	2.09718	0.245265	0.741999	1.37869	3.1034	2.66302	1.47607	1.83919	0.673554
O2	0.77696	3.01442	0.56566	1.88016	2.25684	1.30404	2.10356	1.58683	2.74613	0.873213	0.0990063	1.88084	0.388836	0.466941	1.38464	3.32917	1.5749	1.56975	1.12365	0.412629
Oz	1.9347	2.97976	1.793	1.20621	1.64336	1.02518	0.420927	0.952985	2.03623	0.729379	0.663502	1.42191	0.419665	0.768175	1.98595	3.86701	1.63022	1.20146	0.559881	0.602711
O1	1.24319	2.16317	1.45583	0.505	2.04006	0.796028	0.517109	0.763459	1.26862	0.646262	1.11021	1.45597	0.308377	0.580084	1.83642	3.40701	1.28405	0.912665	0.564386	0.677565
PO3	0.403933	1.43535	1.80374	0.501556	2.98416	0.683501	1.15159	0.740984	1.03938	1.40329	1.32066	1.7708	0.358408	0.615592	1.45779	1.16446	1.02684	1.63897	0.355297	0.930288
P3	0.583647	1.06234	2.74203	0.759332	2.71402	0.706224	1.06166	0.728619	0.897323	0.91152	1.10764	1.97662	0.783245	0.727643	0.855926	0.452438	0.769025	1.74076	0.698486	1.26685
CP5	0.660439	1.27153	4.49034	0.446749	1.64208	1.0686	0.997411	0.892275	1.27322	1.00259	1.18874	0.984083	0.568127	1.00707	0.252508	0.526638	0.737615	1.00761	2.08645	3.08788
P7	1.0474	2.20817	3.45941	0.687296	1.89288	0.977175	1.56932	0.812745	1.34732	0.644774	1.47449	0.954621	0.328164	0.987699	0.926168	1.3421	1.29605	1.13077	0.364421	0.540969
PO7	1.45427	1.61316	3.13841	0.442666	3.20486	0.723289	1.47066	0.913238	0.94387	0.780506	1.17579	1.09902	0.1557	0.877619	1.64801	1.03945	1.38274	0.726343	0.500839	0.614238
T7	1.1164	0.943324	1.07499	0.748785	1.36829	2.05376	1.92162	1.01691	2.75221	0.949397	1.25984	0.145082	1.48362	1.62279	1.22566	0.469612	2.11271	0.78553	0.921563	1.70816
T8	1.6696	0.997397	2.3735	1.10848	0.335247	0.527484	0.469291	0.554424	1.95234	1.3774	1.99877	1.11456	1.26743	0.723618	1.36875	1.40227	0.533134	1.05458	1.34907	0.837893

## Sheet: Sub2
Channel	Trial_ 1	Trial_ 2	Trial_ 3	Trial_ 4	Trial_ 5	Trial_ 6	Trial_ 7	Trial_ 8	Trial_ 9	Trial_10	Trial_11	Trial_12	Trial_13	Trial_14	Trial_15	Trial_16	Trial_17	Trial_18	Trial_19	Trial_20
Fp1	0.939594	2.32214	0.478551	0.544599	0.620533	0.717638	1.12995	0.684622	1.57649	0.148011	0.577293	0.820159	0.443717	0.642513	1.88966	1.7295	0.533217	0.644188	0.797559	1.42641
Fp2	0.803043	1.0959	0.466989	0.442085	0.940334	0.766906	0.831959	1.04631	0.60446	0.33727	0.705086	1.70137	0.956104	1.55991	1.75404	1.48872	1.3699	0.853973	0.488217	2.02801
AF4	0.886058	2.03203	0.630746	0.526984	0.545938	0.781728	2.18366	0.679576	0.66791	0.833055	0.68687	0.431313	0.29615	1.41334	2.00982	2.02634	2.0561	2.25345	1.02757	1.25429
AF3	0.846985	1.77935	0.197144	1.0287	0.312486	0.710012	1.625	1.86759	0.973764	0.254065	0.543078	1.64527	0.257031	1.27578	0.588218	0.593623	0.562895	0.675663	1.06682	0.966105
F5	1.49131	0.549995	0.210316	1.17002	0.532473	0.622328	1.32595	0.655238	0.585402	0.358213	0.844238	1.42098	0.825511	0.714899	0.953181	0.950878	0.842475	0.833393	1.28132	1.54957
Fz	0.539323	1.30521	0.581913	1.18907	0.903011	1.49017	1.18608	1.21121	0.554414	0.478344	1.23402	3.27243	1.31135	1.46234	1.87202	0.389388	0.621812	2.10246	1.76253	1.31231
FC1	1.15023	0.390438	1.16608	1.4776	0.965686	0.590416	1.57049	0.987087	1.24655	2.35737	0.736686	2.85808	0.558732	0.416077	1.80661	0.556863	0.664083	1.14025	0.692301	0.799806
FC5	0.802306	0.954248	0.540823	1.00963	0.339983	0.877039	2.10474	0.954799	0.770429	0.145824	1.12716	0.887515	0.590477	1.50868	0.812624	2.90522	0.817782	0.958094	1.73381	0.623673
F6	1.03933	0.839978	0.293666	0.619925	0.891515	0.662763	1.79413	0.919169	0.611197	0.571797	0.57741	2.1279	0.439546	1.5492	2.30487	0.873689	1.19902	1.32799	0.872402	1.19657
FC2	0.236135	1.09774	0.325647	0.885913	0.266981	0.833322	2.14883	0.646392	0.580408	0.615201	0.839244	2.75284	0.508247	1.08635	1.69269	1.53064	1.38359	0.677698	1.04065	2.69125
FC6	0.682189	0.836083	0.773649	0.776565	1.12515	0.366293	2.34035	1.18262	0.673816	0.342612	0.946572	1.41412	0.59046	1.04697	2.29619	0.572313	0.90454	0.57276	1.18058	1.03755
C4	0.595383	0.586614	0.341892	0.656911	0.719455	0.560502	3.06425	0.844748	0.656088	0.417158	0.998343	1.56783	0.467245	1.03803	1.9048	0.893791	1.73271	0.467248	1.05364	1.36355
Cz	0.739715	1.15861	0.403274	1.13258	1.01764	0.702748	1.99611	0.586953	1.17748	0.317188	0.917473	0.953108	0.854989	0.72219	0.883937	1.58027	1.21733	1.33569	0.449123	0.31067
C3	0.544563	0.348154	0.450275	0.831335	0.609232	1.69012	1.36775	0.526313	2.43505	0.874615	1.18502	1.0752	0.927783	1.02299	1.2106	1.95877	0.72461	1.47449	1.36042	0.73501
CP1	0.800057	0.438669	0.276241	0.829472	0.950888	1.58364	1.43424	0.44959	3.07356	0.831701	0.81464	0.761286	0.725478	0.737413	1.10148	2.47478	0.78991	1.21483	0.930451	0.701741
CP2	0.388326	0.175988	0.706183	2.13906	1.53727	0.782968	3.23088	0.651516	1.43237	0.132106	0.778866	0.877553	0.305951	0.869065	1.27378	1.99028	1.16099	1.43679	0.783236	0.802989
CP6	0.589954	0.718845	1.15834	1.27528	0.887759	0.776576	2.42979	1.07938	1.22594	0.208589	1.31484	1.2258	0.785935	1.33933	1.72022	1.2759	1.53576	1.11318	1.99001	1.08485
P8	0.366251	0.943956	1.68936	1.16023	0.644414	1.34512	1.22639	0.952959	1.01896	0.563613	1.35532	0.867873	1.59165	1.75842	1.75921	1.57783	1.20842	1.83259	2.06478	1.6166
P4	0.434847	0.685418	1.07564	1.40951	1.04582	1.29002	1.9268	0.935013	1.51639	0.40769	0.626638	1.46415	0.64761	1.2593	1.19082	2.02986	1.0958	1.85011	1.2387	0.970686
Pz	0.65271	0.308738	0.607252	1.35865	1.02707	1.59977	1.47025	0.640785	2.08055	0.85795	0.786943	0.793694	0.625295	0.775202	0.882909	2.49734	0.873626	1.2748	0.706853	0.580828
POz	0.430522	0.190006	0.556401	1.22823	1.22179	1.84499	0.905788	0.749522	1.99281	0.637336	1.3553	0.852963	0.675991	0.674063	0.897045	3.16501	1.03688	1.57883	1.21291	0.475961
PO4	0.620993	0.700812	1.40848	1.14569	1.28796	1.38006	1.08721	0.824427	1.4641	0.537884	0.496511	1.49954	0.961807	1.23056	1.61233	2.39928	1.55115	2.07043	1.39561	2.70908
PO8	0.672196	1.18771	1.37958	0.731088	0.924916	1.27193	1.22113	1.13303	0.811503	0.952808	0.44072	1.19361	1.05118	1.12342	2.02274	1.90209	1.49962	1.49161	1.93819	3.44089
O2	0.472576	0.657375	0.95936	0.748421	1.105	1.62708	1.63784	0.997636	1.17543	0.973641	0.746375	1.03467	0.630732	1.13251	1.72502	2.01302	1.2481	1.79461	2.07688	3.40812
Oz	0.189351	0.364303	0.707566	0.752273	0.802866	1.99708	0.778728	0.883896	1.85364	0.906425	1.19248	0.852133	0.59602	1.18006	1.46745	3.03104	0.883668	2.37935	1.30575	1.56968
O1	0.270628	0.613322	0.37093	0.948126	0.463425	1.64879	0.419768	1.82767	2.65674	0.932277	1.48209	0.91336	0.38109	0.98062	1.16669	3.03989	1.15543	1.90584	1.29276	1.31352
PO3	0.297678	0.292784	0.387936	1.09052	0.811311	1.65593	0.733594	1.02922	2.63537	0.995686	1.04744	0.844567	0.464131	0.710416	0.759374	3.51588	0.821466	1.64841	1.25717	0.829973
P3	0.608577	0.395063	0.444367	1.49401	0.673386	1.62126	1.16515	0.577024	2.79056	1.00464	1.29339	0.619009	0.62309	0.673495	1.00388	3.84435	0.794841	1.40535	1.17387	0.316001
CP5	1.01524	0.331562	0.658297	0.739167	0.674335	1.18707	1.17329	0.752183	1.43786	0.701416	0.916862	0.821254	0.601616	0.661249	0.598154	1.79076	0.707163	0.946406	1.43311	0.659536
P7	0.73897	0.715484	0.484749	1.26998	1.66163	0.96776	0.843793	0.713795	1.27309	1.17421	0.651037	0.907316	0.752116	0.599044	1.50486	3.73332	0.887779	1.06513	1.38037	0.924041
PO7	0.235355	0.607714	0.426646	1.22431	0.51232	1.33662	0.635925	1.57762	2.74216	1.25926	0.704073	0.830463	0.519054	0.794884	1.04204	3.33595	1.17943	1.64097	1.67004	1.24785
T7	0.939278	0.6752	0.449248	1.20933	0.434423	0.688722	0.874234	0.696996	1.86452	0.987976	1.45261	0.631155	0.951244	1.04508	1.74648	3.22756	0.588106	0.820162	1.63496	0.561412
T8	0.737684	0.953269	1.05693	0.949117	0.764045	0.668969	1.43627	0.907969	1.16185	0.37144	1.74725	1.12	0.536798	1.46424	2.345	0.857189	1.19133	1.2005	2.03175	0.752476

## Sheet: Sub3
Channel	Trial_ 1	Trial_ 2	Trial_ 3	Trial_ 4	Trial_ 5	Trial_ 6	Trial_ 7	Trial_ 8	Trial_ 9	Trial_10	Trial_11	Trial_12	Trial_13	Trial_14	Trial_15	Trial_16	Trial_17	Trial_18	Trial_19	Trial_20
Fp1	0.628061	0.495659	1.1397	0.561669	1.61267	1.23995	1.27645	0.652802	1.12787	0.142861	0.243717	0.875397	1.33461	0.392303	1.60279	2.96608	0.76941	0.402308	3.04944	1.20944
Fp2	1.5964	0.945182	1.14393	0.518755	1.08741	1.50051	1.46844	1.06845	1.01982	1.11371	0.574223	0.724715	0.633629	0.493123	1.0466	4.15546	0.340092	0.725432	0.895529	0.507862
AF4	0.581981	0.640715	0.700273	1.00865	0.847448	1.43562	0.682137	1.3236	0.624719	0.388049	1.30553	1.71134	1.51214	1.02129	0.412471	0.986699	1.49224	0.891068	0.802729	0.681197
AF3	1.05039	0.598242	0.596162	0.431564	1.72754	0.715379	1.30606	1.1074	1.04035	0.608119	0.356093	0.866199	0.687599	0.656805	1.38441	1.42178	0.515737	0.437557	1.96222	1.39997
F5	0.417619	0.775685	0.735698	1.00151	1.96355	0.504908	1.09318	0.80521	0.982078	0.447511	0.198312	1.22048	0.285679	0.715203	1.0411	1.55619	1.14498	0.766825	3.90566	1.62205
Fz	1.68152	1.05831	0.989633	0.374196	1.60845	0.213142	1.27521	0.332872	1.247	1.81012	0.961329	1.07095	0.379937	1.44631	0.920711	0.336586	0.641029	0.601782	0.953696	0.596955
FC1	0.274706	1.4917	0.668229	0.910169	0.443098	0.483359	1.59164	0.822729	0.427886	0.614843	2.09156	0.390011	0.56693	0.654841	1.02308	0.899702	1.85142	0.653086	0.97645	1.11167
FC5	0.502789	0.699074	1.05075	0.974984	0.838414	0.512768	1.18818	1.01209	1.38262	0.834734	0.447069	1.16888	0.24248	0.569132	0.727654	1.8265	1.09255	0.632848	3.35565	1.59053
F6	0.773449	0.580225	1.47985	0.771321	1.91019	1.50007	0.807031	0.309139	0.797829	1.516	1.16053	0.575546	0.741012	0.424645	0.901432	1.48544	1.67043	0.841327	0.933095	0.997746
FC2	1.9994	0.415898	0.304326	0.281524	1.87883	1.3384	1.19155	1.54819	0.439564	1.39523	2.03207	1.64294	2.04079	0.547622	1.52538	1.3625	1.04219	1.06123	1.4738	0.917558
FC6	0.487856	0.273095	1.61865	0.473322	1.24648	0.80728	0.588188	0.978859	1.09205	1.18989	1.10023	1.37515	1.14429	0.506375	1.18638	1.29331	1.29374	2.59796	1.01098	0.735375
C4	0.525754	0.286329	1.00279	0.363302	1.02783	2.08771	0.460053	2.58518	0.953534	0.952147	1.18686	0.85089	1.93612	0.420181	1.48821	1.71245	1.78668	2.6724	1.20687	0.525931
Cz	0.445384	0.470962	0.955166	0.696733	1.03127	2.03146	2.00651	1.39009	0.45474	0.340715	2.51188	0.823189	1.16435	0.735117	0.893062	0.99924	1.01025	1.46179	0.803854	0.608143
C3	0.519472	1.19468	0.455815	0.778377	1.00336	0.853646	1.41493	0.671758	1.28668	0.413093	0.720531	0.649823	0.662931	0.692765	1.19051	1.73404	1.63926	1.59051	1.83228	1.56527
CP1	0.397049	0.323249	0.353622	0.690448	2.00242	1.03742	1.72979	0.620491	0.672322	0.454812	1.41049	1.0977	1.46369	1.36014	1.36325	1.58084	1.47359	2.81133	1.60929	1.24075
CP2	0.324857	0.232837	0.303837	0.599833	1.2216	2.78973	1.21998	2.54244	1.75868	1.22104	1.67402	0.837401	1.51325	0.434024	1.33876	1.68424	1.14488	3.23608	1.37681	0.501484
CP6	0.574995	0.644631	1.10314	0.562784	1.21896	2.2421	0.543697	4.33466	0.984123	1.51688	1.82058	1.10864	3.42993	0.671621	0.702592	2.15977	1.45017	3.84908	1.96201	0.600109
P8	1.15043	0.71101	1.28249	0.795315	0.983525	1.58719	0.803755	5.08678	0.81285	1.99592	2.5756	1.12221	4.53625	1.51873	0.410069	2.17171	0.551989	3.3185	3.55123	0.429913
P4	0.450061	0.623159	0.56913	0.945109	1.33278	2.53429	0.604644	5.02596	1.59487	2.13644	1.82984	0.933508	3.74598	0.547827	0.655952	2.26705	1.47757	3.33892	2.59697	0.471391
Pz	0.434589	0.349694	0.291908	0.881703	2.40429	1.83856	1.88488	1.46529	0.845217	0.44074	1.29512	0.847722	2.96759	0.53289	2.18262	1.92297	1.3239	4.46337	1.69234	1.47932
POz	0.951681	0.71843	0.737404	1.61379	2.8306	2.06122	1.75104	2.18547	0.780391	0.682346	1.74184	1.27172	3.13039	0.813483	2.69944	2.71386	1.37153	2.87213	2.86595	1.57133
PO4	0.606038	0.833704	0.607514	1.03378	1.22873	2.04581	1.09142	5.38685	0.799838	1.96809	1.97503	0.787975	3.71344	0.796588	0.976063	2.57111	1.41864	3.25927	3.48492	0.831053
PO8	0.848626	0.786467	0.995379	1.02543	0.994681	1.49345	0.883604	4.21183	0.765856	2.07431	3.39194	1.01902	5.13927	1.86016	0.649206	1.92748	0.783022	2.55795	3.69531	0.544582
O2	0.539011	0.974139	0.816091	1.07099	1.00176	1.62702	2.6599	2.18087	0.692011	1.4663	1.64617	0.776178	5.02894	1.82159	1.6101	1.38845	0.946148	2.35024	3.63594	1.13637
Oz	1.26743	1.53918	1.82793	1.5508	1.75258	1.9466	1.31459	1.92656	0.80282	1.16836	1.2244	1.34234	3.95075	1.20229	3.77498	3.34752	1.87347	1.06427	3.79625	2.34207
O1	2.26174	2.12209	1.42008	1.07612	2.01242	2.38731	1.79674	2.14882	1.12042	1.4757	1.18997	2.48942	4.42289	1.42889	2.918	2.72402	2.1987	2.37643	5.19238	2.34726
PO3	1.61762	0.970762	1.27152	1.08444	2.46664	1.93029	1.67386	1.72797	0.914265	0.912432	1.66794	2.35927	4.56832	1.40115	2.68479	1.82314	1.95214	3.56095	5.30073	1.28438
P3	0.510765	0.203676	0.711471	0.597687	1.82748	1.11987	1.43202	1.30226	0.962512	0.524661	1.25241	1.61326	3.07926	1.05202	2.29889	1.8256	2.10073	3.07904	2.5629	1.03265
CP5	0.308785	0.542524	0.595109	0.27525	0.881376	0.772227	1.13421	0.612991	0.864826	0.747347	0.920854	1.26388	1.23009	1.14496	1.52995	2.65295	1.88189	2.07407	1.17656	1.54399
P7	0.45899	0.399936	2.56871	0.31861	3.3272	1.02514	0.997329	1.06372	0.71241	0.590471	0.952356	1.68787	1.57874	1.08495	1.42575	2.58356	2.38719	1.3488	1.30428	1.40991
PO7	1.19988	1.09758	1.5821	0.677845	2.23924	1.18847	1.29196	1.68326	0.958304	0.65823	1.02497	2.32536	3.02539	1.05026	2.17484	1.94983	2.42449	1.87642	3.36263	1.59543
T7	0.322131	0.324353	1.2067	0.559362	1.0194	0.956795	0.590489	0.561146	1.52893	0.518797	0.575312	1.09019	0.718185	0.853782	1.8944	2.17007	1.40855	1.1353	1.63834	1.9045
T8	0.617403	0.483443	1.94686	0.502716	1.70142	1.00434	0.645407	2.48953	0.862842	0.740097	1.55709	0.733785	2.69385	0.782677	1.60449	0.603589	1.13795	0.674496	1.1168	0.474007

## Sheet: Sub4
Channel	Trial_ 1	Trial_ 2	Trial_ 3	Trial_ 4	Trial_ 5	Trial_ 6	Trial_ 7	Trial_ 8	Trial_ 9	Trial_10	Trial_11	Trial_12	Trial_13	Trial_14	Trial_15	Trial_16	Trial_17	Trial_18	Trial_19	Trial_20
Fp1	1.87952	0.909487	1.64487	2.04919	0.569677	0.890364	1.11026	1.41256	0.811673	0.615549	0.425182	1.26161	1.63609	0.65126	1.03265	1.06897	1.84851	0.74559	0.720384	1.60925
Fp2	1.20473	0.742721	2.02712	0.832931	0.866952	1.73782	1.5058	1.09827	0.818393	0.759889	1.27558	1.50299	0.469066	1.24304	1.01765	1.20559	0.504608	0.920705	0.831335	0.953706
AF4	2.43599	1.49011	2.11927	0.373646	1.15594	0.770348	1.18765	0.658336	0.830901	1.29467	1.1237	1.02345	0.441225	1.41071	0.822903	0.518423	1.44405	0.890149	0.78744	0.660851
AF3	0.691659	0.597741	0.897003	0.588605	0.796726	0.435572	1.09676	1.6644	2.09336	0.740275	0.864717	0.51501	0.712924	1.14499	0.971704	0.519378	0.28533	1.20765	0.728496	1.00875
F5	0.744476	1.77569	1.81651	1.74669	1.12119	0.875174	0.922764	1.09695	1.43541	1.56419	0.792658	0.61815	2.58908	1.18665	0.846821	1.09457	1.5239	0.983176	0.939045	0.9068
Fz	0.592956	0.638463	1.97427	0.652276	1.59333	0.18879	0.986113	0.69578	1.47137	1.47685	0.716647	1.20847	0.518546	0.557453	0.978325	0.735287	1.69593	2.95108	0.3174	2.04114
FC1	1.86158	0.913161	1.7013	1.11777	0.852688	0.692022	0.626853	0.150582	0.902453	1.48447	0.143162	1.12697	1.08816	1.60636	2.19671	1.92238	1.25886	0.692006	0.374286	3.24214
FC5	0.667505	0.501227	1.54505	1.34115	1.27274	1.28513	1.37082	0.974006	1.45155	0.719115	0.500912	0.505777	1.11194	1.96637	2.217	1.06197	0.843849	0.438773	0.211115	2.39452
F6	2.81049	1.83982	0.845816	0.887971	1.63381	1.56654	1.75614	1.26175	0.687996	2.46135	3.6095	0.422836	0.664324	0.652857	1.51688	0.817296	1.48352	0.421244	0.831583	2.09472
FC2	1.54048	1.25347	2.18468	1.2498	0.78354	0.770135	3.09933	1.14634	0.585875	0.515874	0.40401	1.06716	1.13197	2.0248	1.3182	1.19729	0.636793	0.573377	0.517655	1.06852
FC6	1.03035	1.00904	1.21723	0.893547	0.599678	1.28088	4.55347	2.15059	1.49339	0.254291	0.712515	1.50267	1.01086	0.394656	0.421772	1.01797	0.403123	0.677123	1.30168	0.489645
C4	1.08437	0.681176	1.90049	1.07932	0.493704	0.622662	2.42721	1.61451	1.01889	0.661769	0.61646	0.975231	1.47709	2.08214	0.698684	1.50288	0.357815	1.21233	0.268043	0.868939
Cz	1.61306	1.62198	0.0336108	0.353786	0.176932	1.92299	0.609114	1.571	0.729293	1.39018	1.30925	0.162575	1.34274	0.975542	3.20321	0.789934	1.75538	1.03704	0.692665	1.34654
C3	2.58347	0.847501	2.28528	0.645826	0.491592	1.48313	0.229274	0.52467	1.52562	1.83868	0.296802	1.00088	2.64308	1.40619	2.34767	0.70572	0.543502	0.702282	0.910676	2.36718
CP1	2.9455	0.635881	0.874651	0.558518	0.906162	2.45441	0.577122	2.19544	1.05743	1.65874	0.875289	0.607155	2.03562	0.712062	2.66851	1.28559	1.06341	1.64995	0.474734	1.48986
CP2	1.71387	0.928899	0.992754	1.07763	0.885004	0.401215	1.6854	0.451121	0.547275	1.04814	2.79416	1.45081	1.31568	1.23394	2.34364	0.568672	0.381845	1.58575	0.555658	2.3327
CP6	0.589667	0.258653	1.31991	0.57337	0.599387	0.696025	1.3085	1.27665	0.829567	0.530197	1.76362	1.36909	1.05519	1.21642	2.96841	0.667838	0.868604	1.18939	1.11385	1.24348
P8	0.73803	0.519865	1.64414	0.638121	0.734514	0.661459	1.96933	1.15676	1.40382	0.613084	1.10347	1.51511	0.749317	1.36497	0.974363	1.09191	0.662691	0.909694	2.38315	1.06599
P4	0.529889	0.611757	1.13102	0.629592	0.876337	0.867788	1.72113	1.6309	0.743266	0.80297	3.46534	2.16374	1.33132	1.39743	2.54028	0.466663	0.654648	1.99432	1.30471	2.00502
Pz	3.19458	1.53117	1.65395	0.433643	1.65639	0.915581	1.24387	1.66741	0.543928	1.18056	2.94343	0.970562	1.08639	2.21828	2.32007	1.28673	0.394876	2.50111	0.582377	2.60203
POz	2.94526	4.05934	5.27197	0.251116	2.04415	0.845396	1.27073	1.08825	1.28935	1.90076	3.97648	1.05651	1.37413	3.22836	1.02758	1.74432	0.413977	2.84858	0.987509	3.59813
PO4	1.73475	3.14884	1.21462	0.658427	2.5148	0.983125	1.57401	1.34857	1.13492	1.76072	4.25601	2.07643	2.01698	4.11229	1.87536	0.818734	0.668826	2.9112	1.04032	4.88485
PO8	2.12419	0.768315	1.75848	0.559947	0.630396	0.568536	2.45587	0.704419	1.53842	1.17196	1.25453	0.699882	1.75037	0.906357	0.804175	1.44669	0.756681	0.417215	0.733536	0.790514
O2	2.39327	2.07814	3.85389	0.33974	1.24205	0.727532	1.07726	0.800519	0.905528	1.16932	1.74284	0.833188	1.90536	2.35844	0.490928	0.683957	0.732822	0.999878	0.933197	1.38013
Oz	3.07355	3.82464	7.37499	0.176594	1.46668	1.12056	0.808074	0.872477	1.45833	1.66313	0.45587	0.917462	1.01831	2.24253	0.364108	1.63575	0.59151	2.04512	1.25607	1.9533
O1	2.01952	3.59752	8.31982	0.151426	1.15619	1.02696	0.762253	0.698104	1.86339	1.4921	1.55895	1.27055	0.440171	2.18823	0.361192	1.45946	0.599775	2.04704	1.31139	1.49996
PO3	3.54136	3.09915	4.57693	0.408421	1.39244	1.34244	1.03618	1.01219	2.01293	1.88279	2.86725	1.05126	0.321191	0.907821	1.43944	2.29011	0.636113	3.11478	0.811822	2.59208
P3	1.56538	1.08905	1.74682	0.557458	1.29523	2.63507	0.691659	1.95877	1.48656	1.01346	0.750595	0.610241	0.358193	0.638268	2.48436	1.68851	0.988031	1.74728	0.914905	1.39044
CP5	0.826611	0.637426	0.957363	1.09998	1.15009	0.558897	0.572037	2.6583	1.44086	1.03716	0.737892	1.43543	0.402648	0.705219	2.68208	1.75524	1.07553	0.78251	1.44233	0.622331
P7	0.796472	0.826059	5.621	1.57233	2.19619	0.927602	0.594311	0.544846	1.4004	1.2234	1.37619	1.2996	0.38235	0.908419	0.67433	1.55119	0.949208	1.03515	1.06452	0.545192
PO7	0.652937	2.44604	3.22688	1.29583	0.587397	1.09642	0.896854	0.371535	1.01112	1.04008	1.7743	0.669006	0.941581	1.11852	0.6456	0.221102	0.697125	0.677978	0.484025	1.64783
T7	0.978925	0.400611	1.85329	2.21137	0.585169	1.15509	0.412563	0.269306	1.10411	0.922779	0.713954	2.21018	1.04446	1.52187	2.22083	0.694669	0.507494	0.419672	2.2315	0.888757
T8	0.713793	0.528306	0.774457	0.866783	0.611099	1.1207	1.84912	0.322077	1.03523	1.35812	0.305312	2.27496	1.18625	1.34363	1.00484	1.24658	0.502841	1.61612	1.81758	2.16879

## Sheet: Sub5
Channel	Trial_ 1	Trial_ 2	Trial_ 3	Trial_ 4	Trial_ 5	Trial_ 6	Trial_ 7	Trial_ 8	Trial_ 9	Trial_10	Trial_11	Trial_12	Trial_13	Trial_14	Trial_15	Trial_16	Trial_17	Trial_18	Trial_19	Trial_20
Fp1	0.501639	0.654858	0.493129	1.46418	0.647094	0.66543	0.997928	1.03994	1.42034	0.74562	0.493041	1.71139	0.438052	1.4249	1.594	0.346991	1.72903	0.896537	1.85588	1.18175
Fp2	0.429446	0.696023	0.706247	1.33951	0.834265	0.538423	1.15272	1.77765	0.595551	0.722294	1.22172	0.883053	0.843011	1.22515	0.660751	0.509075	0.643985	0.473285	0.894719	0.46902
AF4	0.858285	0.603486	2.04203	2.8344	1.61275	0.536753	0.133122	0.901144	0.540009	3.12568	0.680366	1.85996	0.742911	1.10646	0.625992	1.73125	1.01005	1.32034	0.999555	0.315154
AF3	0.325751	0.357784	0.585485	1.00344	0.870144	0.488395	2.15336	0.592608	1.43563	0.882392	0.816986	1.35893	1.21225	3.35211	0.415544	1.11374	0.804942	1.89031	0.622317	0.494495
F5	0.913195	0.5745	1.23838	0.617853	0.20979	0.550334	2.93948	1.33767	0.34155	2.01163	1.93528	0.717304	0.420782	1.27245	0.199202	0.624929	1.55328	0.54799	1.45265	1.58244
Fz	1.04967	0.640043	1.16225	0.886	0.642224	0.575051	1.15103	1.01508	0.63319	0.841202	1.58448	1.87856	1.02926	1.41314	0.518367	0.719002	0.848248	0.468218	0.309052	0.336877
FC1	1.89676	1.23998	0.939588	0.637877	1.31776	0.443017	1.88937	0.319527	0.595804	1.28324	0.887335	1.01604	1.57867	0.901649	1.20776	0.608297	1.07253	0.374454	1.79687	1.11008
FC5	1.1457	0.926235	2.19977	0.722689	0.935599	0.415482	1.37427	0.894094	0.503791	1.72313	0.852008	0.753991	1.58912	0.765645	1.29154	1.03117	1.05492	0.763165	0.639748	0.665438
F6	1.43704	0.570843	0.519737	1.95526	0.876006	0.751787	1.24913	1.70003	0.677884	1.27552	0.643048	0.624414	0.978986	2.5134	0.903935	0.548187	0.485628	0.522984	0.783053	1.44789
FC2	1.10998	1.07922	0.65188	1.33083	1.34457	0.616658	1.6172	0.451368	0.842669	1.25682	0.895177	0.700234	0.353382	1.26033	0.617042	0.411065	0.776949	0.572896	0.484651	1.29101
FC6	1.30493	0.4771	0.453835	0.559061	1.43744	0.363723	2.53758	0.236146	0.8803	1.76045	0.296984	0.579548	0.262457	0.546294	0.302941	0.311748	0.445906	0.59757	0.508448	1.30107
C4	1.65236	0.752883	1.0487	0.339288	1.79478	0.395287	2.57025	0.781501	0.749642	1.90035	0.354887	1.0042	0.496221	0.540411	0.322427	0.292218	0.379921	0.820295	0.368011	1.67514
Cz	1.06836	0.528616	0.999434	1.00336	0.509886	0.341649	0.790274	1.26662	1.14247	0.716201	1.25032	1.07214	2.3183	1.80012	1.12214	0.696103	0.636055	0.337369	0.387807	0.733515
C3	1.46321	1.03288	2.16513	0.830969	0.68672	0.319078	1.01382	0.691911	0.719375	1.23425	1.23597	0.793134	1.01139	1.1975	2.1377	1.43806	0.545803	0.297508	0.614015	1.15027
CP1	1.50565	0.568207	2.34399	1.21016	0.34936	0.457685	0.826937	1.21048	0.75251	0.487347	1.01148	0.93963	0.934383	2.14056	3.23705	0.948442	0.451107	0.558835	0.559089	1.30978
CP2	2.86943	0.502918	1.98121	0.569142	1.42256	0.362238	0.774444	2.07675	1.16009	0.613249	1.1541	1.45616	0.814173	1.6379	0.760393	0.539623	0.380888	0.538789	1.02097	1.49887
CP6	1.60246	0.760311	0.917437	0.729397	1.78812	0.392923	1.18877	3.08339	0.689066	2.18447	1.37871	1.51923	0.94801	0.883228	0.483582	0.78041	0.209688	0.531916	1.62143	1.27734
P8	1.70886	0.360545	1.20034	0.810872	2.29712	0.147816	0.501876	1.78589	0.877384	0.707384	1.53072	1.06143	0.916793	1.60954	0.549764	0.74257	0.275179	0.400269	1.56666	1.56835
P4	3.78596	0.422239	1.60752	0.622269	1.4276	0.198207	0.514669	2.35043	1.0927	0.707674	1.7318	1.43222	0.750741	1.85738	0.915791	0.703898	0.339894	0.461917	1.21456	2.83208
Pz	1.92225	0.39662	2.33045	0.717734	1.17306	0.420592	0.667616	2.34118	0.856806	0.437816	1.76684	0.926707	0.919145	1.92189	2.38114	0.543536	0.465773	0.511667	1.0221	1.57006
POz	2.52199	0.92012	2.19992	0.986152	1.3011	0.553457	0.399984	1.83695	0.93547	0.334312	1.78824	0.943742	0.945756	1.70655	2.05027	0.71888	0.319869	0.666082	0.961375	1.546
PO4	3.77235	0.743529	1.4474	0.642493	2.2212	0.404228	0.408535	1.94955	1.31301	0.379576	1.75152	1.40285	0.531597	1.60767	1.30996	1.0429	0.282241	0.5502	1.03326	2.8503
PO8	2.50986	0.656425	0.90822	0.495665	1.46353	0.463431	0.330195	1.43643	1.26547	0.300989	1.50717	0.953826	0.572871	0.947071	0.994911	1.18235	0.229639	0.40977	1.21117	2.48395
O2	3.2106	0.847056	0.888937	0.496293	2.44136	0.526194	0.155012	1.88075	1.98283	0.332677	2.2023	0.840064	0.713711	1.04577	1.14797	0.883969	1.08277	0.366747	1.4529	2.62594
Oz	2.48888	0.91998	1.41824	0.783446	1.75208	0.560322	0.249284	1.56427	1.70146	0.447823	1.98765	0.745509	1.58709	1.4533	1.41897	0.66606	0.321154	0.614258	1.08887	1.70217
O1	1.18717	1.19105	2.04107	1.1646	1.11104	0.699723	0.24598	1.39606	0.951788	0.343983	2.02998	0.70254	1.72487	1.47804	1.89124	0.813825	0.645632	0.716337	0.858312	1.12943
PO3	1.77436	0.904828	2.0796	0.948303	0.792086	0.466312	0.580249	1.0563	1.00945	0.333308	1.2561	1.06755	1.02732	1.81619	3.85606	0.866874	0.30242	0.676122	0.915152	1.56358
P3	1.17435	1.00682	2.11006	0.941314	0.842128	0.533646	0.665978	1.03198	0.799539	0.519235	1.49977	0.832806	1.28497	1.54564	3.58825	0.889896	0.382076	0.700238	0.785101	1.60791
CP5	0.836041	0.857494	1.35626	1.01851	0.86426	0.416234	0.623793	0.698597	0.954203	0.924179	1.40747	0.851267	1.34142	1.60299	2.32701	1.36019	0.914848	0.653772	0.740922	1.14611
P7	0.949281	1.80112	0.474749	0.745236	0.693761	0.662357	1.08557	0.958526	1.22745	0.417875	1.32766	0.643422	0.670478	1.88421	3.37346	0.790712	0.865605	0.857893	0.980981	2.39587
PO7	1.03327	1.5495	1.19962	1.11624	0.853535	0.639141	0.72519	0.967743	0.944974	0.331049	1.34121	0.871931	1.19932	1.47175	3.99063	0.689738	0.517083	0.81276	0.747738	1.05798
T7	1.12621	1.1595	1.36601	1.36147	0.766013	0.610004	0.54953	0.836452	0.712818	1.17199	0.910731	0.875953	1.74765	2.19988	1.93853	1.28251	1.12627	0.581556	1.94442	0.625222
T8	0.662106	0.289723	1.24728	1.17355	0.415536	1.41825	0.758853	0.773741	1.00517	0.395089	0.902986	0.368585	1.04546	1.53675	0.772194	0.453539	0.269464	1.93644	1.07492	1.47339

## Sheet: Sub6
Channel	Trial_ 1	Trial_ 2	Trial_ 3	Trial_ 4	Trial_ 5	Trial_ 6	Trial_ 7	Trial_ 8	Trial_ 9	Trial_10	Trial_11	Trial_12	Trial_13	Trial_14	Trial_15	Trial_16	Trial_17	Trial_18	Trial_19	Trial_20
Fp1	0.943253	0.636529	0.520558	0.726603	0.817538	0.744494	1.92238	1.66591	1.98492	0.801426	1.11178	0.71449	0.252752	1.56835	0.399165	0.944731	1.2789	0.698402	2.10418	1.08516
Fp2	0.923189	1.27844	1.52065	1.952	0.856423	0.807099	2.77115	0.921059	2.14097	2.22776	1.28541	1.32596	0.865996	1.00734	0.776098	2.48033	1.39511	0.659681	0.403366	0.938997
AF4	0.814961	1.40823	0.308991	1.38913	1.21175	0.871846	0.488048	1.77225	0.73466	0.42313	1.88063	0.945867	0.462104	0.786509	0.822771	1.17716	2.61441	0.603747	0.721795	3.0993
AF3	1.10845	0.517062	1.17788	0.819687	2.07766	0.639144	1.37075	0.754864	1.2839	2.10416	0.996714	2.21809	0.189335	0.902151	0.783789	2.07612	0.23282	2.16901	1.86876	0.459686
F5	1.00308	1.2887	0.480408	1.68513	0.872328	1.18613	1.26176	0.622014	1.80092	0.797508	1.6413	0.852209	1.0615	1.47782	1.04253	1.18436	0.461184	2.21458	0.459396	0.557174
Fz	0.651406	1.30669	0.346724	1.24763	0.642269	1.64005	0.725977	1.71913	0.405038	0.487867	0.622161	0.37302	1.41449	0.854289	0.707533	1.58001	1.18219	1.07736	0.584783	0.491475
FC1	2.14102	0.860675	0.987727	0.933514	0.281952	2.02585	0.520878	0.297154	2.54346	0.803029	0.356042	1.4423	0.850045	0.854676	0.802968	0.560977	0.86951	1.02844	0.346938	0.602948
FC5	0.460856	0.827082	1.43879	0.621469	0.846224	0.564205	0.672307	1.0261	1.85741	0.353802	0.270184	0.543561	0.652557	0.561953	0.767918	2.22263	0.630698	1.52641	0.541031	0.109359
F6	0.565466	0.332104	0.821684	1.00794	0.342968	0.505596	0.541993	1.15902	0.316985	1.66712	1.95985	0.917858	1.57995	1.37456	0.321634	2.39086	1.32585	0.447945	1.77576	0.825493
FC2	1.63508	0.929603	0.659596	1.30563	0.760999	2.00022	1.21209	0.617231	1.94557	1.23018	2.35066	0.907163	0.94898	0.893304	0.79043	1.0165	1.05528	0.851615	1.76951	0.793283
FC6	1.3006	0.677129	1.27908	0.50603	1.00473	0.276218	0.512596	1.55302	0.160859	1.10239	1.01385	0.754523	2.17736	1.1568	0.163346	0.39091	1.91453	1.29634	1.41301	1.26895
C4	1.7888	0.969968	0.740171	1.2265	0.720885	1.38334	0.64812	1.20556	1.27158	1.29148	1.98991	0.797189	0.531822	0.784057	0.25372	1.04471	0.280105	0.653306	1.09605	0.800909
Cz	0.713683	1.26963	0.594647	1.06973	0.52706	0.486349	0.956178	0.312192	0.873277	0.644407	1.37457	2.61932	1.78203	1.0362	0.424218	0.735436	1.31551	0.935233	0.970274	0.27774
C3	1.85165	1.19241	1.71697	1.45078	0.540462	0.391518	0.501812	0.513414	1.48379	0.260514	0.696521	2.74759	0.621086	1.33622	0.503532	0.790862	0.675748	1.36942	0.496665	0.328709
CP1	1.1729	0.830841	0.736806	1.32789	0.47732	0.796522	0.580491	0.292526	1.75947	0.388029	1.77965	1.83209	0.41705	0.741244	0.494881	0.45199	0.9393	1.61457	0.765354	0.617833
CP2	0.802641	0.695127	0.560942	1.02005	0.287643	0.654794	0.736407	0.325071	1.1433	1.87578	4.28875	1.63123	0.59503	0.618995	0.914437	0.886434	0.817153	1.23823	0.64954	0.310861
CP6	0.786355	1.06065	0.906952	0.757962	0.320965	0.887166	0.794524	0.345555	0.78821	1.39557	2.75239	2.88285	0.235252	0.856064	0.321716	1.14511	1.86036	1.96795	0.861423	0.596573
P8	1.15705	1.57238	0.764371	0.721143	0.331726	1.42803	0.348366	0.889877	1.539	0.617321	2.38472	3.48269	0.797582	1.22283	0.728182	1.6328	1.70928	1.45772	0.811553	1.2128
P4	0.949611	1.16066	0.984536	0.935016	0.308624	1.0194	0.693981	0.682357	1.72905	1.15171	2.70215	3.17964	0.500981	1.09302	0.967728	1.00116	1.58685	1.64917	0.941078	0.351254
Pz	0.756241	0.594558	0.64024	1.25478	0.267941	0.709668	0.709997	0.366551	2.43968	0.582364	2.97358	1.55079	0.906213	0.826575	0.96414	0.708984	1.60512	1.06737	1.21395	0.47973
POz	1.76117	1.17949	0.777381	1.69228	0.784379	1.1551	0.720385	0.631933	2.52487	0.84724	4.18756	4.26255	1.39681	1.16698	0.886672	1.06016	1.6685	1.42628	0.789537	0.937567
PO4	2.17206	0.977529	0.926679	1.23193	0.296769	1.03226	0.933797	0.922383	2.67468	0.955394	3.08443	4.7247	1.36254	1.53518	1.40904	1.16553	2.34143	1.54696	0.889897	0.75623
PO8	2.34378	1.20362	0.635766	0.956413	0.334065	1.37297	0.924997	1.45306	2.80067	0.816682	2.42155	3.93131	1.77274	2.08079	1.3138	1.33084	1.69513	1.13402	0.809071	1.48525
O2	4.11273	1.50093	1.29746	1.47187	0.53489	1.33308	1.37711	0.213303	2.43258	1.02853	4.50581	3.79645	1.61282	2.02974	1.29139	1.47496	1.52738	1.07722	0.774332	1.33923
Oz	4.37734	2.80891	1.25882	2.25396	2.05931	1.24366	1.26782	1.19697	2.00037	1.47923	5.12641	4.69657	1.76487	2.9303	0.786035	1.67625	1.4419	1.34422	1.53	1.13826
O1	1.65851	1.92311	1.3159	2.36363	1.65836	0.700833	1.4373	1.07511	1.81114	1.14915	3.91199	3.48891	0.727689	2.05863	0.282226	1.1272	1.62807	1.70812	1.52653	0.798228
PO3	0.267283	0.670268	0.863997	2.03487	0.570395	0.836478	0.612838	0.658142	1.70332	0.401824	3.22952	2.68507	0.429908	0.997285	0.469622	0.475025	1.41664	1.99591	1.09729	0.787789
P3	0.778203	0.774191	0.675768	1.94308	0.46219	1.01038	0.578906	0.434654	1.55035	0.374994	1.91945	1.64932	0.390627	0.913208	0.503971	0.341761	1.34591	2.49352	0.873094	0.699743
CP5	1.03759	1.19565	1.48197	1.56173	0.464318	1.11155	0.563203	0.537999	1.26661	0.440062	0.865056	1.83653	0.400399	1.15121	0.407552	0.778205	1.28152	2.57078	0.742105	0.649621
P7	0.205414	1.74878	1.07959	1.94118	0.667446	1.1973	0.947033	1.08055	1.55225	0.37033	1.19926	1.19208	0.519586	0.710528	0.205291	0.538818	1.0307	2.35837	0.441499	0.888161
PO7	0.297252	1.86093	0.742479	2.38932	1.27792	0.897982	1.19479	0.907186	1.60894	0.303866	2.34618	1.64551	0.554914	0.839342	0.172951	0.513407	1.41389	1.98757	1.01416	0.90483
T7	1.87534	2.01435	2.9676	1.68782	0.772819	1.57619	0.981707	1.33141	1.26923	0.534881	0.90824	2.21037	0.536333	1.29985	0.24262	0.591691	0.624621	2.26289	0.807253	1.19586
T8	0.495502	1.81243	0.227695	1.03107	0.465178	0.749206	0.145758	0.487721	0.89404	1.05535	3.15108	1.73808	0.769224	0.75943	0.761086	1.52072	1.27846	0.63054	2.68065	0.31678

## Sheet: Sub7
Channel	Trial_ 1	Trial_ 2	Trial_ 3	Trial_ 4	Trial_ 5	Trial_ 6	Trial_ 7	Trial_ 8	Trial_ 9	Trial_10	Trial_11	Trial_12	Trial_13	Trial_14	Trial_15	Trial_16	Trial_17	Trial_18	Trial_19	Trial_20
Fp1	0.838801	3.16978	0.121976	1.1248	0.930838	1.54339	0.656253	0.75533	0.571622	0.683631	1.05804	2.0963	2.11053	0.775861	0.782263	1.17556	1.14762	0.630512	0.734384	1.42607
Fp2	0.921356	1.75742	0.148501	0.447436	0.867313	0.766502	0.780782	0.663128	0.726293	0.966375	2.14144	1.50971	2.43669	1.02091	0.347081	1.37106	0.73071	0.499293	1.25609	1.27092
AF4	2.16923	4.95599	0.216413	0.260266	1.16287	0.282349	0.584183	1.30598	0.418514	0.284538	0.993044	1.16814	1.67862	1.52635	1.24795	1.18132	0.650853	0.717285	1.28355	3.44589
AF3	1.5177	2.03487	0.20973	0.46298	1.83559	0.545858	0.921109	0.966763	0.42364	1.29697	1.72941	1.27598	1.92311	0.879078	0.539076	1.25178	1.0622	0.434042	1.19162	1.34767
F5	1.84132	2.9799	0.413298	0.578299	1.97138	0.411865	1.38222	1.2181	0.524091	0.844948	1.33443	1.61642	1.4841	1.92345	0.35853	1.03495	0.593395	1.4169	0.93989	2.82612
Fz	0.78193	1.76009	0.904954	0.829929	0.99831	0.624153	1.06267	0.685008	0.892147	0.616774	3.00267	1.10527	1.95111	1.88318	0.692543	0.479818	1.98337	0.559781	0.680494	1.88037
FC1	0.961546	1.92357	0.692915	1.43088	1.03808	1.35162	0.842975	1.38708	0.543581	0.608489	3.60913	0.250915	1.34565	3.48626	1.26569	0.261261	0.338155	2.11021	0.91142	1.2147
FC5	1.64541	2.31594	0.414649	0.232247	3.51833	0.393594	1.34153	1.4121	1.43475	0.710188	1.61645	0.719503	0.916245	2.2478	0.561849	0.474085	0.715407	1.09317	0.839826	2.61501
F6	0.753464	0.723747	0.307806	0.520162	1.13361	0.361788	1.17421	1.02007	0.60602	1.92181	1.18288	0.931844	0.861771	0.338379	0.56202	1.05017	0.729409	0.573893	0.909969	0.511076
FC2	0.690487	1.3288	1.46264	0.31465	1.71596	1.84523	1.2416	0.542618	0.675504	0.748186	1.30445	1.00531	1.56356	1.85756	1.24991	0.797086	1.41248	0.758937	0.603103	1.6521
FC6	2.75826	2.21963	0.325493	0.247472	1.92941	0.901124	1.13851	0.793727	0.551847	0.851681	0.642306	0.591394	1.08935	1.11602	1.04551	1.86264	1.07712	0.580321	1.70741	0.765752
C4	0.797959	2.10083	0.862105	0.207339	1.29259	1.09079	0.495306	0.299634	0.746408	0.344313	0.760607	0.52067	1.31624	0.925141	0.648673	1.97727	1.21874	0.534299	2.13207	1.32711
Cz	1.34626	2.10295	0.853927	1.43949	1.06827	1.32691	1.41188	0.461711	0.272851	1.32229	0.931283	0.282094	0.627824	1.53718	1.70516	1.12648	0.746955	0.841413	1.0543	1.36552
C3	0.993436	2.47192	0.646826	0.970108	1.63777	0.430493	0.617099	1.49973	1.14814	0.766452	1.60193	0.344577	0.814817	2.33779	0.945108	0.824718	0.352558	0.186035	1.08051	2.28792
CP1	0.649752	2.18752	0.834753	0.478546	0.879372	0.717571	0.131314	1.37249	1.1353	0.97439	3.47509	0.325042	1.29925	2.98518	1.7192	1.2754	0.446616	1.24121	1.30764	1.8945
CP2	0.568794	2.23848	0.505712	0.267178	0.780457	0.813802	0.17149	0.830156	0.603663	1.11395	0.695281	0.878079	1.30011	2.00946	1.48007	1.22358	0.56813	1.10644	1.43454	0.706071
CP6	0.881681	1.20009	1.10965	0.195693	1.66509	1.1424	0.283189	0.722691	0.596544	0.286327	1.0376	0.637723	1.79866	1.2673	0.48298	1.79588	0.564499	0.289089	2.20227	1.12431
P8	2.05716	0.992141	0.984751	0.456765	0.889716	1.08288	0.342778	1.58432	1.34299	0.434485	0.241406	1.22978	2.77108	0.870892	0.822798	1.06793	0.75334	0.133064	1.30852	1.45393
P4	0.967417	1.72292	1.72747	0.480646	1.25605	1.32646	0.250242	1.15187	1.06724	0.818594	0.536409	0.9683	3.13376	1.62726	1.63721	1.19562	0.551349	0.576934	1.53665	1.11324
Pz	0.481649	2.22226	1.70631	0.475348	0.818175	1.10129	0.31866	1.40418	1.31708	0.9128	0.879334	0.976405	3.43638	2.75432	2.06751	1.56051	0.37356	1.05586	1.52317	1.13725
POz	0.671562	1.77846	1.27648	0.5516	0.879879	1.3133	0.896522	1.6142	1.22675	0.905966	1.35071	0.921044	3.31256	3.04285	2.00132	2.80415	0.622809	1.00105	1.95863	2.73037
PO4	0.58149	2.01028	1.47017	0.475088	1.1552	1.58275	0.494131	1.52569	1.73806	1.56776	0.546299	1.52153	2.81388	2.25748	2.81481	1.58024	0.573179	1.03129	1.30279	1.82927
PO8	0.747774	1.42476	1.58786	0.310855	1.21639	1.05739	0.407788	1.45287	2.5207	0.594296	0.398176	0.977195	2.83991	1.64248	1.23209	1.12889	0.504475	0.335653	1.54259	1.34251
O2	0.576606	0.829478	1.61355	0.590943	1.39648	1.3316	0.619076	2.25649	2.61382	0.693616	0.849448	1.02857	2.25241	2.06303	1.90233	1.97284	0.317832	0.360721	1.63446	2.41947
Oz	0.571787	1.59495	0.589313	0.264458	0.734507	1.26833	1.06483	1.91927	1.05039	0.690107	0.733892	0.575697	2.29168	2.10834	1.66083	2.97627	0.840485	0.868355	1.76495	3.46492
O1	0.543683	1.3749	0.628703	0.211717	0.364947	1.00488	1.65462	1.72698	0.81202	0.609987	2.77989	0.353713	1.81325	1.98875	1.06148	2.83668	0.753943	1.19589	1.84956	4.29619
PO3	0.73738	1.66781	1.66634	0.388226	0.639416	1.07583	0.972276	1.96025	1.15129	0.525004	3.38862	0.771861	2.50189	2.92933	3.44836	2.12792	0.609864	1.63045	1.92534	3.95509
P3	0.58272	3.03469	1.60182	0.472969	0.743797	0.832069	0.568621	2.16273	1.19413	0.700855	1.93083	0.462893	1.79351	2.51164	1.95764	1.36629	0.428778	1.15435	1.21611	2.78925
CP5	0.799905	3.27009	1.10958	0.3656	1.68192	0.391768	0.753989	1.92417	1.95644	0.598283	2.31868	0.734861	1.06213	2.15609	0.824635	0.775076	0.550716	1.13954	1.29228	1.84852
P7	0.799229	1.9781	1.78301	0.240314	1.879	0.594731	0.819569	2.56185	1.97602	0.519324	2.54117	0.350895	1.69259	2.32264	1.10774	1.20005	0.566256	0.791105	1.4961	3.52343
PO7	0.490764	1.52517	1.41069	0.136715	0.781139	0.830903	1.43685	2.11136	1.11879	0.570875	3.22857	0.232352	1.65407	2.38625	1.48009	1.94087	0.787085	1.73339	1.36848	4.60051
T7	0.584942	2.60299	0.870646	0.704753	6.63317	0.447275	0.97316	1.85743	0.901703	1.03152	0.421989	0.537404	2.13185	1.96346	1.58046	1.08214	0.541371	1.11004	2.29419	2.57527
T8	3.51055	2.19847	0.536327	0.518737	1.33965	1.32415	0.469493	1.11106	0.787103	0.364689	0.699619	0.312066	1.69786	0.466185	1.03355	1.30572	0.726528	0.457969	1.58486	0.929489

## Sheet: Sub8
Channel	Trial_ 1	Trial_ 2	Trial_ 3	Trial_ 4	Trial_ 5	Trial_ 6	Trial_ 7	Trial_ 8	Trial_ 9	Trial_10	Trial_11	Trial_12	Trial_13	Trial_14	Trial_15	Trial_16	Trial_17	Trial_18	Trial_19	Trial_20
Fp1	1.93587	0.555373	1.21844	1.27689	0.878106	0.51881	0.522855	1.12625	0.342708	0.49857	0.808274	1.57121	0.481156	0.295397	1.34327	0.462531	1.53207	2.58656	0.598818	0.542464
Fp2	1.10457	0.605769	1.02623	1.03505	1.07098	1.64543	1.82968	0.700149	0.818797	0.304307	0.885947	1.29252	1.03899	1.91246	0.547568	0.984141	1.50609	0.396051	0.533175	1.12523
AF4	1.38595	0.462578	1.68739	0.850916	2.24801	0.697262	0.844011	0.740339	1.08804	0.528529	1.04756	0.699783	0.753894	3.77758	0.869386	1.20165	1.02706	0.842893	0.408375	2.3042
AF3	1.88405	1.68697	1.17653	2.13394	1.84486	0.339073	1.52658	0.545893	1.94097	0.722566	0.544034	0.691003	2.37774	0.232015	2.40353	0.629217	1.13513	1.10929	0.709504	0.711015
F5	0.337973	0.594553	2.48344	0.909998	1.45811	0.471076	0.765023	0.76234	0.67326	1.05792	2.05147	1.5003	1.59168	1.1369	0.282577	1.4504	1.13086	1.16104	0.779951	2.1031
Fz	2.69385	1.32937	0.907913	0.422978	1.01521	0.586915	0.617492	0.465671	1.20387	1.52559	0.648711	0.800326	0.116424	1.55794	0.807165	0.547418	2.69143	1.2067	0.265644	1.57724
FC1	0.463187	1.07842	0.745197	0.668959	1.1294	0.513258	1.06276	1.09286	2.38335	1.33447	2.35028	0.395831	1.34206	0.294394	0.88319	0.728856	0.262356	0.93733	0.790723	0.815844
FC5	0.72067	0.837359	2.24614	0.499811	1.26699	1.16085	0.450902	1.25039	1.25223	0.679337	1.19977	0.392178	1.01437	0.991694	0.238497	0.682761	1.53371	1.19583	0.772777	1.6794
F6	2.4728	0.999971	1.15172	0.472254	2.63974	1.01912	0.198576	0.825529	2.51658	0.995873	1.28329	0.744734	0.3518	3.66691	1.94062	0.954817	0.681382	1.542	0.73793	1.22107
FC2	2.71292	0.803233	1.03254	1.4071	1.65097	1.11589	0.461763	1.73358	1.63211	0.453179	1.14517	1.52229	0.190341	3.12682	1.39441	0.603348	1.34869	1.98843	0.358049	1.36976
FC6	1.31549	1.42329	2.4415	0.724832	1.89807	0.574548	0.278181	1.16569	2.16631	0.372701	1.38346	0.801509	0.827393	1.74638	1.15508	0.752529	1.23588	0.348967	0.899746	0.253961
C4	1.53665	1.5838	0.60524	1.42763	0.712236	1.43291	0.757821	2.73194	1.21062	0.418758	0.669977	0.913057	0.89481	1.40643	0.870103	0.838944	1.52023	0.545766	1.46863	0.214995
Cz	0.670831	2.12787	1.26286	0.435487	0.741427	0.799516	0.68824	0.601833	0.40021	0.907972	1.422	0.945915	1.71659	0.437394	1.77875	1.09205	0.638635	0.659694	0.365769	1.48678
C3	0.704694	1.30264	1.06233	0.701312	1.0528	0.855124	0.788252	2.14612	1.98383	0.426129	1.46592	0.693413	0.936123	0.609801	0.881743	0.926143	0.651425	0.948136	1.04855	0.533233
CP1	1.70049	1.61607	1.26118	0.414707	0.555733	0.506388	1.00704	0.606628	1.5693	1.09164	1.31113	1.40669	1.47981	0.534517	2.08105	0.611465	0.672512	1.08268	1.0839	0.781081
CP2	1.28836	0.749191	0.898251	1.16407	0.648648	1.06413	0.733708	1.24494	0.971504	0.346695	0.873807	1.1896	1.15048	1.03848	1.28611	0.910427	0.712247	0.79669	0.908697	0.664354
CP6	1.76371	0.504721	1.02329	1.33968	0.617217	1.37766	0.906598	1.51139	1.05629	1.25923	0.630489	1.83295	0.830656	1.55748	0.845115	0.838646	1.25745	0.837463	1.32846	0.736974
P8	0.81976	0.226648	2.38467	1.58031	1.91961	0.943031	0.934492	2.92194	1.74275	0.985348	1.3007	1.33341	1.50416	1.50033	1.95643	0.746042	1.82136	0.391227	1.2128	0.873954
P4	0.992042	0.53268	2.34895	1.8497	0.519382	0.989835	0.678047	2.07306	1.1729	0.583658	0.980224	1.17059	0.890312	1.28082	1.19601	1.27723	2.56698	0.455689	0.964788	0.420496
Pz	0.717452	0.765923	1.35853	0.598943	0.890761	0.973474	0.715538	0.800774	1.09765	1.11636	0.927421	1.29121	0.942306	0.988769	1.45773	0.698883	0.804267	1.14537	0.608304	0.642198
POz	0.722576	1.56482	0.871943	0.868993	0.3353	1.02944	1.29504	1.05849	1.249	1.72035	0.716467	2.25825	1.47159	1.37147	0.887689	0.655416	1.75198	0.535591	0.485942	0.970636
PO4	0.851026	1.71609	2.58296	1.81781	0.685595	0.679638	1.13826	1.49054	1.01156	0.724621	0.978841	2.49299	0.719317	1.29358	0.927598	0.613912	0.768134	0.655352	0.86645	0.510812
PO8	0.639281	1.65618	0.879558	1.26364	0.304011	0.591362	0.751206	0.935693	1.0457	0.887414	0.668982	1.48777	0.489903	1.29159	0.466529	0.573295	0.60885	0.47532	0.799838	0.392114
O2	1.87036	0.900787	0.508759	1.1079	0.602177	0.550267	1.76564	0.876598	2.11468	1.30247	0.783422	2.05126	0.751374	1.68606	0.73699	0.849234	0.744336	0.481004	0.42855	0.94927
Oz	2.68885	1.52629	0.593927	1.41856	1.38985	1.61532	2.88873	1.11858	1.45333	2.84165	1.29262	3.09238	0.84492	1.84803	1.91471	1.50543	5.05837	1.01245	0.736639	1.56223
O1	2.57844	2.47793	1.19585	1.02557	2.1988	2.65235	3.11647	1.4128	0.991878	4.03495	1.20917	4.29272	1.6821	2.49857	2.60985	1.43116	4.82066	0.825805	1.92042	0.925083
PO3	1.34959	1.29923	0.832768	0.593887	0.733435	1.78118	2.59545	0.818043	1.52919	2.63013	0.926718	2.60918	0.800372	1.44072	1.2204	0.686036	2.47875	0.491085	1.34619	0.683295
P3	1.39167	1.42713	1.01749	0.766688	0.676903	0.793434	2.22974	0.573781	1.17296	2.33333	0.960266	0.815633	0.88569	0.950649	1.09413	0.537271	0.870836	0.65077	1.11997	0.79121
CP5	0.478017	0.958901	1.30803	1.2143	0.318684	0.527971	2.51093	1.19098	0.677074	0.778912	1.25417	1.21549	0.896366	0.509431	0.29389	0.718712	0.405878	1.05254	1.39438	0.646378
P7	0.555656	0.823326	0.764785	1.3456	0.48447	0.783523	1.13002	0.362461	0.675925	2.14159	1.57989	0.755535	0.637039	1.14107	1.19781	0.339917	2.321	0.59181	1.32709	0.520317
PO7	1.36303	1.64257	1.08686	0.588461	1.14451	2.35046	2.42845	0.54998	1.07796	2.55072	1.00582	2.07671	1.31204	2.38923	1.88757	0.485208	2.70481	0.428911	1.75678	0.444578
T7	0.719963	0.475507	1.01652	1.09676	0.823895	1.13732	0.898327	0.665459	0.572947	0.968912	1.23679	0.749452	0.734603	1.13291	0.610727	0.407937	1.30207	0.800617	0.665993	1.82051
T8	2.07057	1.18272	0.30446	1.02094	0.472249	1.4806	0.666266	0.534783	0.463907	1.08235	0.835766	1.62199	0.430064	1.37272	1.66936	1.06468	0.521796	0.636411	0.617027	0.57436

## Sheet: Sub9
Channel	Trial_ 1	Trial_ 2	Trial_ 3	Trial_ 4	Trial_ 5	Trial_ 6	Trial_ 7	Trial_ 8	Trial_ 9	Trial_10	Trial_11	Trial_12	Trial_13	Trial_14	Trial_15	Trial_16	Trial_17	Trial_18	Trial_19	Trial_20
Fp1	1.51322	1.2364	2.3511	1.16137	2.26495	0.592729	1.98507	0.309975	0.694623	0.907012	0.575284	0.506487	0.455974	0.660867	0.319962	0.420764	1.11611	0.610181	0.909224	0.386205
Fp2	0.997364	1.70584	2.21121	1.22321	1.5566	0.982661	1.1026	1.12811	0.629486	1.76302	0.605073	0.291398	0.870003	1.08517	0.843477	0.444468	0.770779	0.801039	1.46397	2.14384
AF4	2.70321	0.786652	1.67561	3.00799	1.74533	1.24182	1.6394	0.49881	1.74222	1.65169	0.335485	0.586881	0.972184	0.880278	0.422146	0.56045	1.25488	0.815435	0.689762	1.72521
AF3	0.990202	1.00068	3.05749	1.29281	1.57906	0.936984	2.67873	0.26528	0.764583	1.08618	0.708835	0.784273	0.329428	1.06571	1.12979	0.225054	1.42592	0.808778	0.808681	0.841777
F5	1.08514	0.352722	2.55199	1.35206	1.82769	0.764951	2.71863	0.896315	0.771831	2.15682	0.710842	0.521906	0.531045	0.999341	0.417711	0.442121	0.819294	1.06791	1.0269	0.633035
Fz	0.90453	1.45489	1.06367	1.62716	1.30728	0.206632	1.76584	0.758625	1.34645	0.466921	0.974262	0.851928	0.936351	0.539878	1.24779	1.13235	0.829624	0.568938	0.353716	0.550495
FC1	0.293375	0.356781	1.23409	1.86076	0.8901	0.557708	1.60345	1.58482	0.456186	2.49313	1.26418	1.15149	0.314461	0.679052	0.992055	0.766869	1.47758	0.871912	0.652696	0.998031
FC5	1.82514	0.816846	2.02734	1.99918	1.58971	0.456068	1.76592	0.835409	0.714617	1.41614	1.77273	0.582297	2.06318	1.26503	1.38789	2.43835	1.40677	0.898438	1.75815	0.783959
F6	1.03411	1.08803	1.58235	0.449377	0.606833	1.30587	1.77008	1.01853	2.26135	0.473133	0.182171	0.404982	0.484678	1.03824	0.631996	0.916362	0.946935	0.394574	0.650618	1.74228
FC2	1.66086	1.63786	1.40049	1.3917	2.00307	0.203076	1.144	0.803848	1.69301	1.25538	1.18839	0.188457	0.523217	0.519259	0.849834	0.458088	1.30499	0.500321	0.702562	2.91311
FC6	0.907292	0.893659	1.15609	1.93314	1.07147	0.66224	1.68852	1.27439	2.39375	0.29039	0.645562	0.302872	0.200813	0.497566	0.498367	0.828451	0.790482	0.414167	0.621826	3.94345
C4	1.344	1.59905	1.14523	1.21307	0.799315	0.620085	1.57206	1.40379	0.503513	0.747808	1.5229	0.369872	0.429524	0.493914	0.964926	1.48048	2.14002	0.549515	0.759893	1.88053
Cz	0.762842	3.94993	0.868105	2.00155	1.04392	2.34266	2.48826	0.792604	1.22085	1.01988	0.490649	1.42962	0.0603942	0.586952	2.01667	2.89265	1.50301	0.953811	1.35268	0.760648
C3	1.01467	1.01321	2.03501	2.18722	1.8131	3.25504	1.90097	1.38265	0.637754	2.59166	1.53973	2.47615	4.51275	1.75336	1.19861	3.25438	2.20602	1.18612	1.27592	1.2512
CP1	1.50468	2.6643	1.66619	2.67883	3.4168	5.22606	2.68898	1.94423	0.633381	3.37315	1.37438	1.78409	5.18476	2.65343	1.39678	6.56222	3.08631	1.68381	3.23306	2.31202
CP2	1.49056	2.37358	1.04795	2.25582	2.41947	1.94984	1.814	0.551771	0.804976	2.21104	1.77766	0.769869	2.51622	1.21037	1.34762	3.30866	2.48925	1.31247	2.01087	1.36221
CP6	1.55634	1.88256	1.0808	1.97756	1.02453	1.70328	1.35211	0.947214	0.504709	1.28851	0.954676	0.892858	1.126	0.438963	0.74203	1.31164	1.35209	0.61473	0.730208	1.98331
P8	2.05176	2.61774	1.91263	2.92676	1.75962	1.50614	1.52849	1.8661	1.05782	1.84137	0.708721	1.9285	2.27969	0.851126	1.09861	2.27545	1.98584	0.722404	1.72349	2.25172
P4	3.80596	2.65291	2.67744	2.77226	2.8176	2.13457	2.76715	1.43087	1.09102	3.73051	2.49495	2.04709	2.41496	2.48859	1.83142	4.55402	2.97285	1.39011	3.68312	2.65889
Pz	2.92767	3.44378	2.29278	2.50947	4.98374	5.66009	2.65452	2.02128	1.22294	4.19057	1.76529	2.24472	3.95871	3.59264	1.63826	5.75879	3.78	2.52663	4.0737	2.82103
POz	8.56854	6.07159	5.01533	3.41755	7.00879	8.4645	4.31995	5.96002	2.14049	7.34091	6.24496	6.29373	7.4466	6.63951	3.72278	10.4008	5.07274	6.06348	5.65837	6.31063
PO4	5.14549	4.00896	4.34847	4.01099	3.89924	4.29566	2.33298	2.32919	1.61302	4.57153	4.18363	4.54276	4.91356	5.41052	3.85271	7.16638	3.57949	4.35176	3.82795	4.3976
PO8	4.488	6.15338	4.44498	4.52224	4.89925	1.74585	2.42256	3.71113	1.60532	4.4153	1.38927	2.69434	4.73847	2.26126	1.82928	5.87034	2.46257	2.1399	3.15649	5.27479
O2	3.06451	1.91911	2.27077	2.4258	2.8891	3.65911	2.09362	4.26394	1.7742	2.38874	6.91303	6.90132	6.61097	5.98831	3.11883	8.37939	3.14153	5.76749	2.46706	3.57645
Oz	8.6233	4.19133	4.51872	3.44054	6.3118	4.67962	2.70249	6.47043	2.82216	6.26727	7.86281	7.89779	8.28227	6.06948	3.42886	9.85507	5.67487	6.72806	4.06407	7.10332
O1	11.3116	5.231	5.31067	3.93468	7.25738	5.12732	4.39915	6.80626	2.57507	8.29436	8.05447	8.47537	9.62595	8.13837	5.97627	10.6192	5.99297	7.35942	5.47995	7.87451
PO3	9.55258	7.13634	5.97378	4.39952	6.72739	10.1325	4.70029	6.72529	2.77974	7.42964	6.01055	6.36666	9.88674	7.50269	5.56959	11.1476	6.26115	8.13177	5.57912	7.03574
P3	5.786	3.65327	3.10375	2.37753	4.49025	7.82858	3.28589	4.89047	1.56518	5.41351	3.24468	4.46036	10.1397	4.47122	2.87779	9.6065	4.89904	5.03713	4.19934	5.65794
CP5	2.82184	1.14643	2.17509	1.59006	3.76078	4.03702	1.85284	2.83938	0.745173	3.52357	1.8744	3.93048	6.62347	2.45682	2.10871	6.77939	2.77464	2.5749	3.30368	3.10263
P7	5.86146	2.32712	1.87301	1.9934	3.6793	3.60394	2.38139	4.22453	1.27035	5.28049	1.13175	3.82539	5.96549	3.66794	3.37612	8.19305	3.22519	3.04195	3.28082	4.30523
PO7	7.6909	4.00065	3.48357	2.45851	4.47016	4.76998	2.46652	5.51581	2.01203	6.5518	4.40952	4.53149	8.89312	6.57851	5.02905	9.99612	5.39698	5.20548	3.77926	6.31449
T7	0.470367	0.944195	1.9761	1.5194	1.5439	1.50532	2.50576	1.51843	0.790618	1.69681	2.2913	0.521369	0.511027	1.05407	2.98367	2.23907	1.13294	1.23321	0.686617	1.59625
T8	1.63478	2.25304	0.826243	1.67115	0.270955	1.19011	1.83156	1.05856	0.714688	0.871588	0.606354	0.533673	0.515308	0.931492	1.13181	1.08567	1.91759	0.289563	0.525569	3.30585

## Sheet: Sub10
Channel	Trial_ 1	Trial_ 2	Trial_ 3	Trial_ 4	Trial_ 5	Trial_ 6	Trial_ 7	Trial_ 8	Trial_ 9	Trial_10	Trial_11	Trial_12	Trial_13	Trial_14	Trial_15	Trial_16	Trial_17	Trial_18	Trial_19	Trial_20
Fp1	0.325114	0.627271	0.637315	1.76173	0.925548	1.12358	1.36114	1.9912	2.0081	1.3975	1.30542	1.46817	2.65864	1.02161	1.62677	1.96295	0.860228	1.09363	0.677782	1.67438
Fp2	0.46766	0.411282	1.07785	1.42064	1.55792	1.10788	1.40925	1.63239	1.62246	2.01674	2.14109	1.25041	1.84501	1.13043	0.728021	1.30927	0.521601	1.53479	0.921488	0.417961
AF4	0.987258	1.67981	0.873774	1.71028	0.711563	0.831943	0.624577	0.378501	1.18579	1.79932	1.619	1.58654	0.751395	2.65001	1.13232	1.55338	0.637358	1.43933	0.790376	0.598805
AF3	0.97463	0.466018	0.597364	1.98116	1.3883	0.831984	1.09753	1.42795	1.66985	3.37638	1.41887	0.810106	1.0097	1.00338	1.51438	0.321061	1.1008	0.9812	1.36365	0.461745
F5	0.521181	0.706697	0.953826	1.74118	1.01647	0.351643	1.11141	0.216085	1.16758	2.99132	1.20747	0.770287	0.83446	1.26379	5.14278	0.439674	1.09219	1.4935	1.70829	1.12307
Fz	0.957611	0.437592	0.316925	1.65458	0.802786	0.532254	0.453938	0.722901	1.62146	1.30837	1.14813	0.670406	1.12414	1.96859	1.72784	0.908458	0.831664	0.941137	1.0426	0.689718
FC1	0.738201	0.200001	1.17805	0.662248	0.532979	1.33463	1.58377	0.722014	0.751299	1.15863	0.500154	1.26792	1.26536	0.587485	0.855731	1.93396	0.927579	0.999727	0.962556	0.373055
FC5	2.34276	0.961097	1.60659	1.17121	1.44752	1.11749	1.62724	1.78458	3.35969	0.919023	1.03821	0.31562	0.714383	0.791575	2.01114	1.25023	0.894931	1.80866	2.03507	2.82692
F6	1.13016	0.628955	0.942169	0.586661	1.34386	0.239965	0.809871	1.08992	0.720264	2.02394	1.6859	1.22212	1.10325	1.09476	0.909122	0.470799	1.54221	1.05916	0.513061	0.820208
FC2	0.619452	1.26264	1.14565	1.2199	1.93432	1.4787	0.44722	0.624579	1.17112	0.323868	0.448192	0.744381	1.88974	0.786525	0.680535	1.77578	0.678271	0.915775	0.846267	0.772623
FC6	1.34767	1.12531	1.17536	1.08319	3.36792	0.771427	0.570996	1.43578	1.4778	0.832141	1.72946	1.54812	0.851531	0.810041	0.238043	0.890579	0.622479	1.92186	0.652636	0.496172
C4	0.818538	1.70202	0.660783	0.891764	0.7392	0.619656	0.380265	1.38552	1.19331	0.438834	0.450279	1.46667	2.27786	1.03288	1.67371	0.483226	0.955574	0.798951	1.55356	0.391323
Cz	0.306759	1.04238	0.561689	1.02838	0.554759	0.584412	1.07811	0.400157	0.736494	1.18814	0.822752	2.49499	2.2855	0.27667	0.439194	2.18588	1.47673	1.40972	0.675383	0.939416
C3	0.685643	0.560436	1.08308	0.50057	1.27659	1.18061	1.45417	1.17269	0.53184	0.712624	0.534181	1.0959	1.00107	0.726835	0.319839	1.9434	1.5109	1.3703	0.877316	1.31914
CP1	0.545531	1.1998	1.67541	0.219872	0.554807	1.29026	1.17816	1.1642	0.783747	1.88991	0.816025	2.31136	2.63995	0.882078	1.17439	2.28823	1.77103	1.7445	0.87909	0.917371
CP2	0.680322	1.80966	1.07401	0.670677	0.780752	0.672798	0.781651	1.40049	1.24822	1.85764	0.247014	3.32585	1.92353	0.79105	1.10383	0.995069	1.1545	0.601729	0.679412	0.302025
CP6	0.288218	0.83562	0.412228	1.21493	1.09016	0.430937	0.684308	1.86961	2.34089	0.881242	0.738012	3.47558	1.06056	0.737865	0.600745	0.88775	1.01508	0.958821	0.99578	2.08493
P8	0.493238	0.744863	1.77267	1.4267	0.330329	1.03334	0.871867	1.4641	3.71418	2.27954	0.643984	1.38833	0.989066	0.799909	0.732954	2.98295	2.76955	0.813862	1.66787	2.03735
P4	0.356711	0.552219	1.04775	0.576401	0.790548	0.864863	0.711856	0.907214	2.41945	1.96592	0.201055	2.35702	1.52772	1.48113	0.618732	1.46431	1.70123	1.03496	0.941521	1.03319
Pz	0.51891	1.55291	1.76499	0.445721	1.38553	0.871715	0.48248	1.62737	2.57983	2.29091	0.582154	2.44595	2.21636	1.51864	1.29435	3.14276	1.81652	1.7242	0.357717	1.93695
POz	0.64074	1.60463	2.40547	0.845057	1.89496	0.762556	0.872424	0.937437	2.05136	2.44792	0.704296	1.89659	1.53173	2.94709	1.68566	3.26254	1.67586	1.59158	0.436688	3.39232
PO4	0.736536	1.20661	1.30452	0.840651	0.757462	0.476294	0.833269	0.797452	2.68237	1.25833	0.316065	2.30743	1.40845	1.8242	0.544826	2.30755	1.32049	0.966234	0.895553	1.90587
PO8	0.869951	2.61209	0.949299	0.985735	0.640852	0.482417	0.609654	1.27135	2.83255	1.67026	0.145354	1.89913	1.50332	2.66401	0.397998	1.34005	1.86258	0.610155	0.670271	1.04813
O2	0.745505	1.29561	1.04243	0.915015	1.10785	0.715798	0.976024	0.766346	1.51604	0.905844	0.369014	1.49549	1.27752	1.55285	1.07129	1.55647	1.84405	0.511532	0.677916	2.30034
Oz	0.758958	1.32256	1.58346	1.27251	2.30513	0.980373	0.633448	1.28673	1.75014	1.79121	0.885175	1.53864	1.11915	4.4485	1.13474	2.64734	1.60035	1.13132	0.276832	4.3312
O1	0.769382	2.24114	1.60763	1.22682	3.04233	1.04042	0.566117	1.00997	1.20205	2.18809	0.942566	3.80415	2.57432	2.86446	1.59963	3.22938	1.31757	1.12901	0.323664	4.43362
PO3	0.74308	1.55276	1.60388	0.868253	2.61188	0.600978	0.662183	1.56922	1.54941	1.85077	0.840471	3.97553	2.10466	2.66324	1.63365	2.77277	2.04492	1.77065	0.497927	2.82008
P3	0.580969	1.41052	1.10067	0.297564	1.46504	0.61215	0.554782	1.61037	1.71834	0.980524	0.948045	2.89033	2.35104	1.70126	0.703526	3.47544	2.65106	1.82236	0.541024	1.25189
CP5	0.794913	0.620965	0.494984	0.749411	1.08039	0.62971	0.262406	1.09416	1.2492	0.618376	0.951326	1.96029	0.899222	0.59579	0.317848	1.26972	0.701597	1.61062	0.987478	1.84793
P7	0.416248	1.10589	0.507497	2.87664	1.27228	0.38255	0.375164	1.44182	1.16681	0.87891	0.941195	2.5138	1.06958	0.98022	1.27548	3.44715	1.82381	1.04441	1.04096	2.47514
PO7	0.67134	2.15535	1.32885	1.62751	2.6484	0.819362	0.634602	1.16267	1.20722	1.66116	0.820067	3.65148	1.90391	1.95623	1.05149	3.48552	1.20824	1.23015	0.467143	3.02773
T7	1.34848	1.15728	1.12176	1.22563	0.53311	0.501169	0.725833	2.02281	0.850901	1.83432	0.648731	0.71772	0.4673	0.431683	1.38047	0.505224	1.68577	0.587229	0.684283	0.935824
T8	0.594386	1.90479	1.05328	1.06943	0.494688	0.602436	0.618757	0.723871	1.11293	1.38799	0.898628	0.822205	0.620852	0.764846	2.89755	1.01523	1.00178	0.369111	2.22235	0.632082

[truncated: 20 more sheets: Sub11, Sub12, Sub13, Sub14, Sub15, Sub16, Sub17, Sub18, Sub19, Sub20, Sub21, Sub22, Sub23, Sub24, Sub25, Sub26, Sub27, Sub28, Sub29, Sub30]
