# Supplementary material for: A multi-day and multi-band dataset for a steady-state visual-evoked potential–based brain-computer interface
Source: Gigascience. 2019 Nov 25;8(11):giz133. doi: 10.1093/gigascience/giz133 (PMC6876666; doi:10.1093/gigascience/giz133)
Supplement: giz133_Supplemental_Files [file giz133_supplemental_files.zip › SNR_High(2)_41Hz.xlsx]

## Sheet: Sub1
Channel	Trial_ 1	Trial_ 2	Trial_ 3	Trial_ 4	Trial_ 5	Trial_ 6	Trial_ 7	Trial_ 8	Trial_ 9	Trial_10	Trial_11	Trial_12	Trial_13	Trial_14	Trial_15	Trial_16	Trial_17	Trial_18	Trial_19	Trial_20
Fp1	0.40468	2.28844	1.22015	0.321012	0.829682	0.750699	0.615644	1.76109	0.914285	1.04631	0.62662	0.140689	1.65714	1.16178	0.779474	0.76192	0.716749	0.748477	0.48181	1.75315
Fp2	1.48613	1.30117	1.67021	1.11599	1.05557	0.757601	1.27762	0.873634	1.24964	1.38844	2.3632	0.48402	0.935715	0.927408	0.892072	1.02008	0.672144	0.653049	2.95907	1.37121
AF4	0.950353	0.67585	1.47775	0.940158	1.46253	1.48654	1.04446	0.906198	0.667459	0.453607	0.419239	0.669921	0.393886	2.39327	0.990039	0.529345	0.650027	1.95074	1.18924	2.36721
AF3	1.17599	4.06836	1.21441	0.67605	0.779907	0.231364	1.6525	0.531093	0.987071	1.14179	0.658782	1.34178	0.41283	1.05866	1.43068	0.629636	0.516012	0.739004	1.50782	1.45098
F5	0.367002	1.04112	1.80696	1.76752	3.72877	0.821333	1.29303	2.59513	0.876546	0.650639	0.787863	0.82553	1.42592	1.71832	0.674663	1.28639	0.786923	1.16562	2.36038	0.932691
Fz	0.960395	1.53226	0.604263	0.527036	0.709111	1.258	0.940734	2.47861	1.13954	1.37987	0.572701	0.768505	0.830004	3.26111	2.59331	0.711557	0.619586	1.40738	0.528659	2.02612
FC1	1.11242	0.35218	1.16823	1.33568	1.91336	0.680488	1.07556	0.807445	0.958872	0.403546	1.2938	1.03471	0.950437	1.65815	0.846454	0.351725	0.747538	0.97462	1.03936	0.368108
FC5	0.6897	0.886788	0.966421	1.11177	0.650568	0.354656	1.95113	0.345311	0.968176	0.991954	0.737716	1.03823	1.65563	1.66528	0.756979	0.472963	0.502615	1.50286	0.77875	0.636782
F6	0.948212	0.355185	0.693927	0.956577	1.48199	1.22388	0.318208	1.03479	0.573976	0.750394	1.2526	1.30444	1.90221	0.737539	0.245881	1.31689	2.73329	0.8304	1.44371	1.26122
FC2	1.4466	1.44435	0.651643	1.13151	0.541165	1.38148	1.23934	0.764732	1.08744	1.20509	1.09501	0.528839	0.722186	1.04377	0.605645	0.862706	2.27599	0.929902	2.55054	1.10902
FC6	1.66367	1.31424	0.544771	0.9747	0.631508	0.73918	0.425031	1.33124	1.82288	0.371937	1.34414	0.650501	0.375762	1.54106	0.75289	0.36863	0.673294	0.807099	0.849263	1.87354
C4	0.871759	0.739055	1.21354	1.3317	0.464419	0.702758	1.77746	0.371527	1.09776	1.06757	1.89576	0.684769	0.743158	0.687043	0.502261	0.220701	1.47761	0.419086	0.687061	0.336653
Cz	1.74885	0.873243	2.0065	1.09182	0.98589	1.31139	1.15387	2.88552	0.588772	1.29231	0.412788	0.786663	0.379107	0.436824	1.56655	0.869081	1.55664	0.677275	0.851152	1.46229
C3	1.89622	0.45893	0.77182	2.19146	0.752114	0.833306	2.96247	1.04919	0.536206	0.754251	0.666598	1.02573	0.542121	0.802633	1.13996	0.469444	0.749095	0.679583	0.958974	0.56485
CP1	2.4733	0.9065	1.85042	0.704886	0.589775	0.980878	0.869109	1.39211	0.511937	0.463675	0.843762	0.872015	0.62921	0.885023	1.87374	1.03696	0.758216	0.656201	1.13203	0.664064
CP2	1.59256	0.60832	1.90512	1.60489	0.330341	0.954875	0.503351	1.01057	0.296764	0.7648	1.8562	0.821945	0.357596	0.73694	0.715753	0.684523	1.88453	0.978753	0.653368	0.609971
CP6	0.681389	1.50525	1.31444	1.45714	1.18708	0.994425	1.23669	1.36583	0.672783	0.477348	1.83306	0.905031	0.595306	1.01042	0.321707	0.738041	2.9612	1.81155	0.593395	0.550664
P8	0.989503	2.06903	1.66762	1.39407	0.417459	0.988463	1.36316	1.43639	0.764507	0.968389	2.10662	0.726433	0.266036	1.01344	1.18802	2.08418	1.63662	3.16345	0.699464	1.54345
P4	0.616022	1.35108	1.86384	1.75781	1.09532	1.03868	0.673658	2.40528	0.686017	0.918322	2.54196	0.614235	0.520546	0.920769	0.837608	0.913895	2.09578	2.61557	0.707712	1.46532
Pz	1.33399	0.797929	2.85204	1.40037	0.456432	1.38338	0.993425	0.944224	0.527732	1.08846	1.91239	0.69225	0.663174	1.51228	1.35831	1.06862	1.46635	1.38868	0.703525	0.823263
POz	0.912201	0.909378	3.14913	1.45493	0.511443	0.972062	1.00753	2.19916	0.646209	1.45174	1.36505	0.855603	0.518662	2.48453	1.24567	0.846966	1.39177	1.40307	0.496043	0.735889
PO4	0.508952	3.80756	2.95686	1.33011	1.58077	1.47051	0.734607	2.36248	1.23547	1.55639	2.26662	0.291383	0.966195	1.26047	1.40902	1.02303	1.65159	2.88228	0.722992	1.90286
PO8	1.60695	2.91094	1.84939	1.10715	1.52369	1.19533	0.471437	3.68842	1.78429	1.34213	1.54307	0.520946	1.56412	0.602648	1.73255	1.52162	1.91422	3.02632	0.648025	2.82646
O2	0.511774	2.44729	1.81586	0.851454	0.311662	0.380316	1.30811	3.01601	0.837882	1.39156	1.89059	0.519471	1.44064	1.31524	2.4078	1.40917	1.59747	2.72906	0.644218	1.9635
Oz	2.2321	2.7009	2.93987	2.60275	0.896876	3.01831	1.55457	3.1917	0.576922	0.981269	0.874125	1.44962	1.47946	2.8895	2.37088	0.941545	1.53292	1.31767	0.469167	1.24732
O1	1.65802	1.07161	2.77339	1.77431	0.600262	0.875278	1.16179	2.38673	0.539816	1.11352	0.883357	1.74089	1.36264	2.35971	1.30087	0.691421	1.3566	0.840451	0.470765	0.454979
PO3	2.43439	0.562166	3.37976	1.14402	0.608112	1.33171	0.777421	2.09776	0.767902	1.22588	1.14248	1.64242	1.03492	1.69854	1.22026	0.836016	1.40016	0.693548	0.478048	0.619722
P3	2.17511	0.445045	3.18253	1.49649	0.707928	1.24106	0.877154	1.72088	0.561124	1.0666	1.36616	1.1486	0.336595	1.42275	1.52781	1.12957	1.06589	0.690458	0.639609	0.619336
CP5	1.01416	0.338568	1.38045	1.28778	0.674563	1.67318	1.57307	1.96258	0.840305	1.03454	0.920969	1.56901	0.322295	1.6918	1.46334	0.784059	1.04438	0.832217	1.08899	0.400669
P7	0.834653	0.875632	3.63004	1.60436	0.435882	1.16932	0.65462	1.60306	0.408563	0.758864	1.51672	0.673575	0.788458	1.70959	0.520958	0.982362	1.53672	1.76195	1.00723	0.45329
PO7	1.23309	0.584377	4.44182	1.2221	0.578737	1.11692	0.858304	2.25816	0.522693	0.917137	1.77241	1.12276	0.919172	1.43091	0.836716	0.741649	1.07251	0.739775	0.548393	0.531176
T7	1.22897	1.44195	0.477932	1.71189	1.1765	1.04743	0.904309	1.57625	0.867476	0.419918	0.646695	0.71752	1.38816	2.35711	0.541418	0.821041	0.35467	1.44283	1.51939	0.697138
T8	0.686668	1.01355	0.748371	1.27113	0.945935	1.11375	1.37	1.42048	0.448026	0.512277	1.00212	1.04942	1.95076	0.579388	0.457283	2.39814	1.05747	1.51503	0.312196	1.44032

## Sheet: Sub2
Channel	Trial_ 1	Trial_ 2	Trial_ 3	Trial_ 4	Trial_ 5	Trial_ 6	Trial_ 7	Trial_ 8	Trial_ 9	Trial_10	Trial_11	Trial_12	Trial_13	Trial_14	Trial_15	Trial_16	Trial_17	Trial_18	Trial_19	Trial_20
Fp1	1.68581	2.0719	1.03964	1.40652	1.25887	1.67272	1.08012	0.818797	0.373317	0.341818	0.917152	1.61339	0.555006	1.40768	0.610664	0.917935	0.549744	1.85179	0.56943	0.95179
Fp2	0.943763	1.15784	1.01151	1.21831	0.414697	0.584979	1.15828	0.67315	0.383014	0.488494	0.91802	1.67372	1.1339	1.76055	1.02611	2.08958	0.339458	1.56965	1.03401	0.842315
AF4	1.8573	1.12024	0.897701	1.14313	1.0582	0.47074	0.631711	0.966176	0.849055	1.35611	0.637852	0.715171	1.51081	2.8887	0.878923	0.289273	0.503758	0.645369	0.483377	0.735247
AF3	1.22233	1.93896	1.71324	0.637174	1.47437	0.794571	1.15416	0.620675	0.73318	1.18358	1.14274	1.01922	0.636191	1.31827	0.328977	2.56685	0.36292	1.24507	0.31629	1.56148
F5	2.10543	1.0349	1.78267	1.32773	1.12792	1.16437	2.5624	0.542706	0.528588	0.952594	1.10557	0.996604	0.431466	1.28172	0.421516	0.983745	1.90368	0.633534	0.824553	2.22591
Fz	0.509995	1.19665	0.871917	1.16544	1.0691	0.588821	1.39639	1.013	0.480017	0.823933	1.35025	2.7719	0.645866	1.41415	0.494379	0.440884	1.8382	0.573626	0.159423	1.33288
FC1	0.580972	2.21687	0.729566	1.6822	1.12886	1.21102	1.90575	0.693306	0.780527	0.897071	0.949179	1.05117	1.49194	0.826934	0.380808	1.37072	0.60576	1.83162	0.893423	1.53099
FC5	0.583381	1.9915	1.4531	1.1062	0.485513	1.24316	1.63391	0.625682	0.304119	0.846203	0.583529	2.33764	0.191886	1.21062	0.514341	1.11764	0.903419	1.16003	1.85677	2.01051
F6	0.559304	0.477411	0.970709	0.860279	0.353702	0.486694	0.714026	0.530618	0.458944	0.594645	0.712889	0.88936	0.547482	2.0071	0.828521	0.610064	1.45267	0.39235	1.05623	0.818241
FC2	1.13696	1.52297	1.94568	2.4162	0.207978	0.522319	0.530967	1.08049	1.20468	1.46224	0.847198	1.18432	1.0461	1.64463	0.93366	0.548264	1.33431	0.394978	0.588622	1.2095
FC6	0.785827	1.70634	0.643139	0.831829	0.371262	0.40975	1.19866	0.879826	0.217376	0.656471	0.975886	1.11766	0.563698	2.01256	1.44743	1.71423	1.06347	0.615516	1.04199	0.878817
C4	2.99271	1.63138	1.18779	1.13807	0.543367	0.334599	1.03859	0.767964	0.524289	0.975953	1.19077	0.888759	0.96805	1.67226	1.67238	0.862589	0.924244	1.01705	0.796547	0.502153
Cz	0.571776	1.29195	0.972814	0.35232	2.12652	0.955732	2.18629	0.718617	0.286055	0.244733	1.32211	1.48513	1.06085	1.85777	1.70082	1.3243	0.93739	0.599242	1.17714	0.419395
C3	0.5695	2.91724	1.20612	0.801311	0.921799	2.32928	3.37816	1.28065	0.374833	0.542121	0.822636	0.792705	1.05681	1.31544	0.433077	0.694328	0.857128	0.844141	0.989154	0.861323
CP1	0.895205	1.24307	1.38619	0.355995	1.11661	0.997392	2.88652	1.04129	0.66859	1.39083	0.566352	1.14584	1.37598	1.54058	1.01259	0.833632	0.567119	0.622391	1.08005	1.01775
CP2	1.21217	1.96395	2.31158	0.357185	1.30326	1.81925	2.19943	0.438163	0.470528	0.571767	1.3455	1.16878	2.80236	2.2958	1.1019	1.19232	0.824798	0.573994	0.637038	0.507899
CP6	1.95032	0.949287	1.56853	0.922189	0.882744	0.611061	1.8243	1.02016	0.841611	0.394766	0.75682	1.4129	2.5347	2.39592	1.13894	2.00257	1.08886	0.819025	1.06778	1.67917
P8	2.60339	0.724738	1.12704	1.36188	1.12684	0.741906	1.2956	0.702064	0.645011	0.56797	0.731037	1.46979	3.60908	2.02647	1.42283	1.00162	1.22108	1.25343	1.41194	2.21912
P4	2.76445	0.83399	2.43217	0.64767	0.965761	1.13469	1.90172	0.763006	0.542337	0.311477	0.657112	1.88684	2.01296	2.44705	0.984137	1.32163	0.710811	1.66654	1.66892	0.902262
Pz	1.42267	1.48726	1.75033	0.494765	1.36033	1.89894	1.6697	0.59947	0.628235	1.08756	0.428522	1.5085	1.5083	1.95779	1.0737	1.0351	0.688727	0.377214	1.3266	0.805254
POz	2.05222	1.54145	1.75404	1.63909	1.46513	0.887783	1.74309	0.337641	0.903095	0.666757	0.559662	1.9527	1.96969	2.12958	0.723423	0.83757	0.538993	0.965713	1.15202	0.85206
PO4	2.53078	1.00011	2.51366	2.23401	1.08933	0.769126	1.53794	0.562505	0.777236	0.20252	0.463369	2.01684	2.02516	2.92217	1.44783	0.93758	0.578311	1.2516	2.02969	1.56124
PO8	2.31625	1.07151	1.70657	1.81193	1.69271	0.556032	1.00456	0.940798	0.683255	0.314659	0.709975	2.06843	2.26011	2.71167	1.46471	0.946883	1.56326	1.04727	2.46666	2.14505
O2	2.32159	1.11252	1.79328	1.99127	1.5233	0.518914	1.1716	0.908117	0.575528	0.351294	0.968965	2.05419	2.55835	2.68476	1.61596	0.916904	0.987025	1.57864	3.18612	2.12026
Oz	2.48872	1.69605	1.59184	2.06533	1.60321	0.659097	1.43367	0.436807	0.932924	0.331977	1.66855	2.63176	1.96548	2.6916	1.52487	1.1286	1.24253	1.13895	2.28037	2.18541
O1	1.81124	1.29839	1.58794	1.51326	1.20124	0.753638	1.59657	0.666047	1.32892	0.237643	1.67192	2.71002	1.87179	2.60255	1.58272	1.36594	1.9245	0.994811	3.46079	2.72299
PO3	2.3781	1.86009	1.30286	1.65687	1.14654	0.791573	1.72346	0.258483	1.16697	0.440407	0.549741	2.13604	1.14698	1.95162	1.05833	0.994543	0.610049	0.979479	1.54341	1.61531
P3	1.39172	2.26098	1.83335	0.755857	1.00903	0.984953	2.35115	0.780299	1.06556	1.15983	0.706011	1.09833	1.46685	1.6543	1.08137	0.95668	0.383236	0.881816	0.761821	2.04742
CP5	0.797215	4.19374	1.25578	0.382774	0.581599	0.980834	2.79872	1.27815	1.25759	0.745363	0.924948	1.19268	1.02987	1.04012	0.327904	0.496282	0.693588	1.19244	0.884958	4.09615
P7	2.33276	3.34715	1.10092	3.10151	0.810513	1.10544	1.42551	0.419406	0.68681	0.828353	2.11342	2.10927	1.67619	2.09357	1.69242	1.71953	0.921498	0.452705	1.38763	1.00583
PO7	2.38373	1.40384	1.61146	2.12898	0.639135	0.588001	1.77201	0.579487	1.22016	0.303259	1.65342	2.64366	1.34642	2.90386	1.60992	1.34905	1.58264	0.905218	2.51208	2.52804
T7	1.52486	2.50301	0.890501	1.06085	1.02409	1.90441	1.8092	0.716787	0.650887	0.708092	0.736602	1.36644	1.03552	1.97421	1.89503	0.528175	0.204436	1.01727	0.441193	1.57205
T8	1.21676	0.884995	0.736503	0.924317	0.693294	0.487855	1.51047	0.908791	0.316754	0.330719	0.800478	1.52363	2.01345	2.63176	1.12774	2.22165	1.71398	0.491295	1.06593	1.29979

## Sheet: Sub3
Channel	Trial_ 1	Trial_ 2	Trial_ 3	Trial_ 4	Trial_ 5	Trial_ 6	Trial_ 7	Trial_ 8	Trial_ 9	Trial_10	Trial_11	Trial_12	Trial_13	Trial_14	Trial_15	Trial_16	Trial_17	Trial_18	Trial_19	Trial_20
Fp1	0.830932	0.939479	1.80743	0.581381	1.65475	0.729089	1.03638	0.884192	3.78539	2.02902	2.55282	1.06791	1.4459	0.701064	1.20615	0.627288	1.14699	0.887158	0.383569	0.776406
Fp2	1.11538	0.570017	0.539201	0.736314	1.52071	0.483965	1.05184	0.964135	1.78008	0.97981	2.41655	1.49359	0.913026	1.49785	1.15014	0.896238	1.04874	1.11703	1.65842	1.33257
AF4	0.593322	0.393933	1.43629	0.950131	0.507923	1.24761	0.68451	1.21271	0.752119	1.0467	0.557581	1.03991	1.50674	0.821828	1.0378	0.971406	1.15139	2.2787	2.72162	0.864356
AF3	0.815981	0.970993	1.4673	0.547516	2.06624	0.795769	0.848211	1.00383	2.1767	1.74038	1.84354	1.77568	1.04519	0.480773	1.23052	0.450122	0.449267	1.06983	0.705992	0.853117
F5	0.617434	1.71651	0.783465	0.710273	1.23548	1.14474	1.48023	1.21699	2.42237	1.82387	2.45637	1.68021	0.70996	0.484422	0.576538	0.821166	0.456046	1.79359	0.812786	0.79512
Fz	1.37459	1.14278	0.673639	0.479271	0.428422	0.58206	1.18661	1.06237	1.50171	2.12318	1.63691	1.02581	1.2769	0.501558	1.76681	0.681645	0.104397	0.664666	0.92875	0.676781
FC1	1.28964	1.22611	1.01767	0.527189	1.85415	0.835983	0.714435	0.828022	2.03977	0.735281	2.53681	1.97191	0.620564	0.549199	0.460673	1.44679	0.506011	1.58325	0.678436	0.557622
FC5	1.61244	1.28631	0.992003	0.554091	0.767279	0.778325	1.75163	1.15824	2.82503	1.76201	2.91447	1.47189	0.664533	0.456182	0.904988	1.0591	0.420262	1.83604	1.20828	0.98728
F6	1.68281	0.612293	0.795618	0.576447	1.25599	1.49611	0.503969	0.646796	0.447487	1.20817	1.22777	1.13276	0.924511	0.768233	1.17496	0.48351	0.699246	1.50647	1.0301	1.46959
FC2	1.58494	1.12949	0.93668	0.525166	0.620486	0.858411	0.398984	1.71821	0.369667	1.11508	1.66722	1.75344	0.737206	0.862462	2.98726	1.18816	1.89301	0.598623	1.32326	1.23486
FC6	2.83375	1.97932	1.21739	0.798141	1.25425	0.460141	0.902035	0.896106	0.537451	1.52271	2.46244	1.59848	1.13481	1.24754	2.89728	0.650804	0.864551	0.813884	1.27183	1.35022
C4	3.20269	1.21574	0.721441	1.71758	0.627497	0.728942	1.18546	1.24689	0.758922	2.25649	1.92876	2.14505	0.944595	0.589249	2.48962	0.465064	1.11432	0.464158	1.15142	1.34796
Cz	1.40757	0.559684	0.924452	0.882598	1.44706	1.38429	1.40595	1.12579	0.315096	0.565336	2.044	1.13209	0.704373	1.06624	0.710075	0.617742	1.28855	1.10632	2.69392	1.18144
C3	0.962254	1.20465	0.980281	0.415226	0.908066	0.901883	0.89477	1.04274	1.49665	1.67028	3.18493	1.32801	0.50501	0.335943	1.11234	1.32136	0.497957	1.12497	1.2798	0.928031
CP1	0.832286	1.56747	1.01017	0.39249	0.967182	1.67355	1.58546	1.24578	0.864591	1.27841	3.34228	1.49471	0.680483	0.768168	1.07596	0.652881	1.56344	0.519502	1.19959	2.23263
CP2	2.70584	1.32534	0.527206	3.65582	0.8081	1.28183	1.90565	1.2228	0.744278	1.43165	2.08321	1.72093	0.858675	0.454867	1.43212	0.788899	1.48264	0.341767	1.85111	1.49683
CP6	3.61162	1.65211	1.50881	2.15728	1.30184	1.23118	1.42734	1.71863	0.921051	2.99141	3.35712	3.37749	1.30028	0.717444	1.86858	0.76469	2.99413	0.615847	2.83264	1.22851
P8	3.25283	2.33382	1.33369	2.75527	1.93877	2.52123	1.58759	2.23862	1.16794	2.78083	4.47077	4.47122	1.72532	0.94432	1.37153	1.81979	3.55568	2.23559	2.69529	2.39252
P4	3.77056	2.12924	1.0376	4.13356	1.42742	2.0561	1.88909	1.77329	0.945446	2.4064	4.50122	2.69592	1.45105	1.023	2.0835	1.21001	3.26267	2.14046	3.72898	2.62572
Pz	1.96497	1.28533	0.803614	1.76937	0.955541	1.181	1.79605	1.27616	0.982505	1.75222	3.28791	1.89618	0.882465	1.20322	1.44936	0.599056	2.06817	0.370783	1.82011	2.14236
POz	2.04818	1.6876	1.08805	1.68361	1.34435	1.06206	2.11016	1.21143	1.3743	1.86153	5.52194	3.03291	1.10001	2.25195	2.96001	0.666629	3.33892	2.60207	2.9566	3.24476
PO4	4.06925	1.64651	1.12048	5.51578	2.88331	2.20708	2.80287	1.95061	1.01151	2.51747	5.19297	3.14926	1.5928	1.13877	2.50422	1.42829	4.00533	4.30965	3.69585	3.82555
PO8	2.4397	1.98819	1.50251	3.84164	2.24262	3.18858	2.15644	1.94801	0.922663	3.15082	4.70361	3.8495	1.68227	1.3115	1.70597	2.16982	4.43271	3.64282	2.98416	3.36648
O2	1.88114	1.59837	1.32277	3.34546	3.35465	1.75609	0.320039	1.21323	1.45072	2.881	5.32477	3.0612	1.57845	1.08107	2.23756	1.34728	3.86669	4.34699	2.45531	3.68043
Oz	1.07165	2.01567	1.48181	1.6373	1.93212	1.10835	2.31439	0.853786	2.86007	1.8057	6.9471	4.23723	2.48809	2.96837	4.1744	1.56928	4.46705	2.7081	2.14727	3.916
O1	1.3383	2.19786	1.33816	1.38001	0.884739	0.700244	1.76553	0.919153	2.57992	1.39235	6.33374	3.83628	2.98349	3.31706	3.76862	0.853774	5.18977	2.87011	3.55808	2.18524
PO3	1.08264	1.80297	1.63039	1.43689	0.890166	0.874272	1.78484	1.14367	1.47268	1.55567	6.9695	2.75658	1.62968	2.46205	3.07864	0.581562	3.99306	2.01378	3.12871	2.14953
P3	0.563301	1.64518	0.861971	0.909162	0.814318	1.3596	1.4092	1.34369	0.867047	1.51262	4.0749	1.6616	1.06955	1.58574	2.20375	0.427313	2.33268	0.758632	1.68469	1.48268
CP5	0.389475	1.40051	0.855166	0.466331	1.33234	1.00395	1.3166	1.30087	1.3878	1.39395	3.02065	0.817162	0.725763	0.33444	1.36982	0.751723	1.27159	1.43776	1.9857	1.41978
P7	1.55699	1.74501	2.94239	0.843683	0.739306	1.66988	0.857017	1.56691	0.470125	1.29957	2.92911	0.935168	0.827381	0.899779	1.21296	0.772421	1.42162	1.07075	2.51347	0.855089
PO7	0.808828	1.85375	1.58836	1.37189	0.509084	0.735745	1.43678	0.967372	0.779732	1.02755	4.93341	1.637	1.8673	1.71285	2.58702	0.535123	2.91098	1.29635	2.845	0.86469
T7	0.207037	0.309772	0.794678	2.922	1.64447	1.97916	1.38067	1.00305	0.745304	1.91647	2.1404	1.04906	0.693702	0.447487	1.38379	0.748465	0.699716	1.20751	1.89764	1.28028
T8	1.52089	1.10215	1.59881	1.46736	1.18153	0.74643	1.79147	1.68503	0.928481	1.40329	3.03703	1.68407	1.42322	0.943812	1.12816	0.812356	1.46938	0.705662	1.88603	1.0698

## Sheet: Sub4
Channel	Trial_ 1	Trial_ 2	Trial_ 3	Trial_ 4	Trial_ 5	Trial_ 6	Trial_ 7	Trial_ 8	Trial_ 9	Trial_10	Trial_11	Trial_12	Trial_13	Trial_14	Trial_15	Trial_16	Trial_17	Trial_18	Trial_19	Trial_20
Fp1	0.644469	0.52261	0.658016	0.648306	0.700572	1.99395	0.500754	0.589328	0.585727	0.442301	0.795208	1.60027	3.58248	0.795355	1.12153	0.592122	2.06376	0.904795	1.08911	1.49721
Fp2	0.630736	0.374632	1.43112	1.84126	0.299805	0.763717	0.198557	0.428889	0.878009	1.21314	0.759429	0.734134	0.700032	1.2936	0.635007	0.891672	0.348817	0.525057	0.511874	1.04902
AF4	0.289825	1.12957	0.434181	0.855851	0.962018	0.602503	0.323807	0.458033	1.3756	0.957056	0.945953	0.285462	0.489338	1.8476	1.30897	0.82611	0.275901	0.54906	0.293435	1.21121
AF3	1.31844	1.04678	1.73039	1.31277	1.25766	0.781726	0.566648	0.583667	0.660563	1.30842	0.753976	1.21932	1.28102	1.31565	1.01061	0.233328	1.67422	0.457672	0.705569	1.18743
F5	0.428633	0.946904	0.543798	0.978944	0.586007	0.474256	0.267864	0.305554	0.506414	1.1668	1.56783	0.919939	2.1002	0.588497	1.64502	0.333644	0.829149	0.89727	1.61272	0.965606
Fz	0.490663	0.763714	0.506542	1.66698	2.69806	2.44262	1.36251	0.512651	0.855115	1.22098	1.19299	2.27178	0.889348	0.935075	0.981214	1.06558	0.74855	0.626457	1.03586	1.52957
FC1	1.93999	1.0261	0.675074	0.954647	0.761834	1.88509	0.182149	0.501214	0.773535	0.936496	0.343015	1.12566	0.659802	1.29807	0.76262	0.890838	0.621547	0.920979	1.49935	0.751325
FC5	1.25386	1.1012	0.469783	1.12319	1.16923	2.60556	0.0482293	0.66612	1.15831	1.17234	1.49621	0.666281	1.60692	0.945671	0.376608	0.870581	1.21743	1.48989	1.07131	0.828792
F6	0.872879	0.644833	1.47459	0.39569	0.781359	1.3256	1.22473	0.6098	0.687712	1.1764	1.2372	0.986326	0.678171	0.756294	1.54536	0.77468	0.759485	0.353707	0.423051	1.25711
FC2	0.498661	1.20284	0.367598	0.854557	0.853791	0.505557	0.731403	1.06512	0.932491	1.16478	0.368016	1.7373	0.728408	0.382499	0.413162	0.903484	0.459162	0.548041	0.446882	0.605072
FC6	1.99879	1.84992	0.319202	0.61301	0.820259	0.540398	1.66356	0.481285	0.660147	0.94123	1.54775	0.666719	0.325384	1.14149	0.44884	0.809066	0.626364	0.652801	1.06572	0.54337
C4	0.574738	1.97345	0.412287	0.906054	0.274066	0.531556	1.2403	2.37381	0.623919	1.37391	0.907454	2.11497	1.30964	0.170763	0.31727	1.09068	0.841879	0.431437	0.601541	0.488718
Cz	1.0935	0.631905	0.641863	3.28918	0.401153	1.17656	0.957395	0.384406	1.53626	0.411883	1.43278	0.506574	1.31226	0.749993	0.500164	1.62192	0.900874	0.766373	0.908833	0.151823
C3	1.46287	0.839789	0.794745	1.35042	0.315221	2.1822	0.143829	0.869189	2.01207	0.530878	0.952024	0.303586	1.22946	1.23635	0.85643	2.29713	0.913428	0.614172	0.68004	0.797749
CP1	1.95771	0.847043	1.19427	1.0614	0.171421	1.00514	0.256774	0.532871	0.656012	1.26304	1.62955	0.557009	2.34151	1.60273	1.82294	2.1427	1.26459	0.705944	0.53076	0.388844
CP2	0.951152	1.23479	1.11697	1.3247	0.369448	1.02844	1.36934	1.31866	0.411456	1.11459	1.26499	1.09349	1.2862	0.381965	0.462642	1.52698	0.962908	0.851781	0.57652	0.344159
CP6	1.16996	0.94141	1.08876	0.380339	0.520371	0.658827	1.44866	1.33667	0.673222	0.632714	1.17507	0.717772	1.27538	0.375135	0.296511	0.640332	0.714841	1.05949	0.555017	0.304138
P8	0.922464	0.955591	0.460594	0.472108	0.303712	0.62671	1.90895	1.0154	0.700821	1.23668	1.45833	0.706999	1.0471	0.993795	0.142634	0.831047	1.42156	0.61677	0.349496	0.791083
P4	1.46198	1.57221	1.14045	0.931492	0.324813	0.83239	2.09686	1.61457	0.638665	1.08883	1.71468	1.5268	1.29772	0.392233	0.382466	0.859371	1.12716	0.758513	0.494082	0.413556
Pz	2.77713	1.35177	1.57301	1.07139	0.205252	0.428323	0.778965	0.535692	0.334458	1.30668	2.1564	0.828538	3.04301	1.24674	1.02837	2.21902	2.06726	0.975026	0.484641	0.250469
POz	5.39583	2.21729	1.82566	1.08367	0.848623	0.509622	1.32651	0.354434	0.779417	0.964164	3.20023	1.1153	4.19104	2.17961	1.60875	2.61513	2.30673	0.687096	1.0027	0.516028
PO4	2.75879	1.82437	0.960744	1.5309	0.179647	0.373987	2.40505	0.547721	0.838079	0.6518	1.42168	1.39959	2.44252	0.449204	1.18705	2.38434	1.56215	0.692693	0.281226	0.641372
PO8	1.99812	0.115726	0.650987	0.460105	0.334556	0.864497	0.972322	0.85821	0.536119	0.878117	1.01524	0.7459	0.586572	1.50757	0.26053	0.554852	1.53605	0.520269	0.747682	0.690722
O2	4.03507	0.579179	0.83273	0.532545	0.76803	0.736259	0.267949	0.502293	0.611698	0.727846	1.12999	1.17709	1.45039	1.40996	0.48472	0.916578	1.37145	0.596145	0.690883	0.329855
Oz	5.95555	1.9168	1.48833	0.862937	1.30713	0.568165	1.23637	0.456023	0.981318	0.867702	2.65939	1.5332	3.65328	2.56679	1.51262	1.899	1.20309	0.567021	1.31738	0.609068
O1	6.21434	1.72386	1.95441	0.548635	1.31831	0.608909	1.39946	0.709306	0.766359	0.803098	3.23944	1.23823	2.53701	1.96054	2.52853	2.00728	0.492516	0.621175	1.59169	0.421071
PO3	5.47443	2.38262	1.96629	0.858425	0.901359	0.482321	0.971205	0.368244	1.29025	1.08093	3.27897	1.25757	5.73785	2.95323	1.61026	2.67338	1.25357	0.433175	1.68271	1.08792
P3	2.80984	0.818315	1.57365	0.829211	0.508542	0.546043	0.379205	0.423808	0.664522	1.04041	1.21905	1.00331	2.63487	3.2514	1.93907	2.92627	1.07034	0.610859	0.961137	0.645806
CP5	1.68352	0.428691	1.67402	0.432097	0.537179	0.617968	0.643654	0.496605	0.296458	0.650975	0.700553	1.49308	1.42009	1.18452	1.05273	0.886616	0.511276	0.501382	1.15099	0.630506
P7	0.947593	0.61365	1.65248	0.482875	0.376032	0.504257	1.42444	0.641518	0.540209	1.87334	1.10869	2.25772	1.18708	2.54082	1.9696	1.11592	0.863824	0.279918	1.06236	0.842752
PO7	2.94716	0.49231	1.22039	0.205445	0.766321	0.820917	1.72019	0.413813	0.938169	0.282174	2.15891	1.19297	0.620287	0.977131	1.02779	0.625528	0.155366	1.01868	1.23101	0.830124
T7	0.612511	1.89246	1.11107	0.884274	1.15558	1.18626	0.933432	0.612163	0.82775	0.564508	1.79936	0.550036	0.516615	0.556529	1.05234	0.988199	0.606292	0.49566	1.14345	0.785367
T8	1.22328	1.32641	1.43682	1.00252	0.688438	1.15948	0.852452	1.68403	0.389713	0.594558	1.28158	0.281632	0.578102	1.92303	0.679018	0.587005	1.88756	0.654099	0.778563	0.227462

## Sheet: Sub5
Channel	Trial_ 1	Trial_ 2	Trial_ 3	Trial_ 4	Trial_ 5	Trial_ 6	Trial_ 7	Trial_ 8	Trial_ 9	Trial_10	Trial_11	Trial_12	Trial_13	Trial_14	Trial_15	Trial_16	Trial_17	Trial_18	Trial_19	Trial_20
Fp1	0.64194	0.74602	0.533358	0.669661	0.51308	1.13794	0.872461	0.515215	1.6815	0.825902	1.92918	1.23512	1.80196	1.67146	0.898513	0.343004	0.365075	1.40864	1.72678	0.514902
Fp2	0.669177	1.01478	0.629504	1.22069	0.543404	1.1444	1.02543	1.00748	1.78988	0.335141	2.22259	0.589143	1.03591	1.22708	1.16009	0.523042	0.514127	1.40955	2.40833	0.415811
AF4	1.83984	1.04653	0.875092	1.16097	0.35714	1.14621	0.894861	1.11969	0.710284	0.564652	0.753707	0.907898	0.341939	0.32976	0.876769	1.46379	1.30947	1.23534	1.95346	0.748681
AF3	0.52646	0.969411	0.574294	0.532518	0.771686	0.628261	0.720727	0.230339	1.21978	1.36519	1.32947	1.47169	1.62739	2.16841	1.05978	0.41498	0.569235	0.980257	1.82182	0.723983
F5	0.780817	0.966679	0.759799	0.727846	1.5641	0.456567	1.04756	0.486363	1.45804	0.351931	1.96309	0.467396	0.646548	0.847337	0.734339	0.413495	0.813099	1.03353	3.08184	0.727273
Fz	0.558452	2.04779	1.34334	1.21389	0.785872	0.509163	0.829722	0.760016	1.36207	0.474771	0.857472	1.29958	1.15079	2.43446	1.13214	0.495944	0.254126	1.58899	2.47674	0.560893
FC1	1.14723	0.918891	0.640082	0.629697	2.93659	0.85059	1.1038	0.62587	1.30752	0.537031	0.439616	2.00259	0.416508	0.280169	0.959918	0.852526	0.522837	0.277214	1.47082	1.40593
FC5	2.37106	0.953209	1.02551	0.73893	1.34107	0.768101	0.963985	0.538634	0.806241	0.299913	0.593268	1.31182	0.665928	0.735958	1.17992	0.798358	0.740212	0.517645	0.89654	0.874392
F6	0.526381	1.01248	1.12514	0.300979	0.743315	1.02097	0.23507	0.458352	1.0565	0.374419	1.20648	1.47991	0.343862	0.930009	1.26908	1.67065	0.698963	1.48026	1.29653	1.28068
FC2	0.632351	0.806877	0.64865	0.673879	0.258477	0.388572	0.466881	0.481673	2.07496	0.820313	0.42457	0.490585	0.612064	0.399823	1.35883	1.2237	0.454741	0.75362	1.42945	0.824157
FC6	0.498304	1.82565	0.890821	0.728199	0.212797	0.540124	0.927911	0.437862	1.62031	0.948049	0.553599	0.492003	3.88341	0.410212	0.975573	1.62139	0.862948	1.29498	1.64601	0.919615
C4	0.968344	1.10985	0.67747	0.850651	0.364753	0.744791	1.14335	0.437405	1.97349	0.634915	0.604692	0.358235	1.92794	2.72262	0.995589	0.414452	0.52685	2.58447	1.5086	0.637384
Cz	0.568492	0.531622	0.771687	0.939332	0.602701	0.809324	0.854289	0.394771	1.72542	0.658925	1.62949	0.420197	0.832604	2.34006	0.804449	0.503817	0.948555	0.679692	3.12552	0.670862
C3	2.10446	1.10081	0.440046	0.355895	0.96226	0.489999	0.424603	0.830937	0.715741	0.24683	1.42767	0.76548	0.400128	0.446534	1.33113	0.821278	0.283055	0.385552	1.68182	0.775766
CP1	0.977503	0.527126	0.833472	0.526276	0.654517	0.952234	0.803335	0.392677	1.50298	0.494255	2.1542	0.530582	0.81382	1.51586	0.539896	0.444882	0.482581	0.631581	2.6003	0.244725
CP2	0.971324	0.924677	1.07361	0.891075	0.442737	0.769136	0.93226	0.634565	2.16424	0.609181	1.95287	0.484578	1.53302	2.48526	0.545239	0.468363	0.55848	2.03419	2.79561	0.476965
CP6	0.464757	1.02206	1.02513	1.0156	0.530016	1.28568	0.99192	0.434346	1.99507	0.358562	1.20559	0.274709	3.11387	2.44433	1.07603	0.480819	0.633597	2.93866	2.05894	0.676016
P8	0.41668	0.624458	1.57843	2.06403	0.53204	1.37153	0.866899	0.32312	2.60756	0.479102	2.30577	0.642784	2.32726	1.3807	0.846574	0.582627	1.05815	1.38953	4.17588	0.684613
P4	0.432986	0.937684	1.21901	1.02689	0.32136	1.11825	0.914105	0.389752	1.95571	0.441818	3.0362	0.511603	1.99814	1.83212	0.54411	0.551214	0.343514	2.24748	2.59922	0.565247
Pz	0.508725	0.857809	1.01509	0.697222	0.564805	0.852847	0.878443	0.518883	1.80876	0.634438	2.19371	0.431683	1.15741	1.66638	0.499812	0.560352	0.384785	1.71498	2.43578	0.380164
POz	1.01856	0.622929	1.22798	0.787611	0.539386	0.807943	0.807175	0.519282	1.85695	0.431859	2.39208	0.805873	1.03198	1.19917	0.728335	0.575713	0.282793	2.30348	2.02403	0.332619
PO4	0.421284	0.729817	1.43323	1.37187	0.506498	1.07845	0.886191	0.691644	1.93003	0.549932	3.62781	0.740972	1.64011	1.08614	0.698334	0.560791	0.258612	1.74353	2.39238	0.422892
PO8	0.789698	0.69535	1.11363	2.28884	0.432392	1.16174	1.13753	0.528585	1.69728	0.452165	2.79416	1.12902	1.46672	1.04029	0.96915	0.607221	0.446941	1.28349	2.42628	0.494627
O2	1.12491	0.620594	1.44419	2.65385	0.434694	1.07378	1.24124	0.864677	1.74618	0.50347	2.84857	1.71735	1.18563	0.751822	1.26514	0.821194	0.195291	1.47213	2.09224	0.428124
Oz	1.70699	0.543233	1.47932	1.39886	0.780887	1.08148	1.08411	0.740175	1.86077	0.471296	2.84848	1.6818	1.13392	0.922055	1.07816	0.723171	0.237498	3.43063	1.51168	0.38165
O1	1.91406	0.371051	1.55421	0.600004	1.21921	1.03936	0.846228	0.6017	2.13209	0.564385	3.34962	1.40013	0.996639	1.04504	1.05763	0.596349	0.472158	4.05128	1.32066	0.223703
PO3	0.80299	0.556565	0.770941	0.603204	0.890771	0.862108	0.692117	0.420139	1.94805	0.455976	2.42144	0.931566	0.834913	1.07674	0.536483	0.511862	0.473998	2.10536	1.68821	0.320272
P3	0.757653	0.580462	0.583894	0.461122	0.798677	0.850432	0.694497	0.449469	1.89641	0.503888	2.01763	0.76316	0.776376	1.04708	0.366959	0.453911	0.376898	1.45742	2.53186	0.324543
CP5	1.41391	0.769804	0.439154	0.66623	1.11025	1.00746	0.590218	0.601193	0.965262	0.519191	1.69135	0.891675	0.464022	1.10479	1.1682	0.506901	0.525033	0.443727	2.61268	0.431599
P7	0.603228	0.402179	0.637768	0.666261	0.9427	0.917554	0.617965	0.486815	1.70895	0.661023	0.952821	0.640632	0.667034	0.900054	0.279962	0.436184	0.776905	2.4908	1.56694	0.216865
PO7	0.932008	0.400917	1.04061	0.492169	1.21481	1.14921	0.554182	0.453885	1.78958	0.583319	2.07453	1.14184	0.696898	0.923303	0.516236	0.415625	0.714495	2.76762	1.28484	0.282807
T7	1.34287	0.843819	1.33222	1.12344	0.716209	0.783376	1.25784	0.42605	1.57974	0.81908	0.711129	1.02778	0.787818	1.03325	1.40366	0.660865	0.786866	0.516689	1.84437	1.15253
T8	0.948304	1.1562	1.17969	0.897225	1.09331	1.36954	0.412758	0.941938	1.3958	0.210038	1.23411	0.669066	0.941662	0.946849	0.653368	0.860525	3.50957	1.05492	1.3792	0.282871

## Sheet: Sub6
Channel	Trial_ 1	Trial_ 2	Trial_ 3	Trial_ 4	Trial_ 5	Trial_ 6	Trial_ 7	Trial_ 8	Trial_ 9	Trial_10	Trial_11	Trial_12	Trial_13	Trial_14	Trial_15	Trial_16	Trial_17	Trial_18	Trial_19	Trial_20
Fp1	2.26348	0.562562	0.599053	2.14425	1.00495	0.854439	0.664681	1.29646	0.868146	2.63128	0.593736	1.36456	0.384133	0.621739	0.863027	0.660626	2.38877	0.851748	0.672167	0.784297
Fp2	3.92937	0.509279	0.951719	0.554053	1.16945	0.792535	0.523112	0.443188	1.67002	1.29152	1.54737	0.861048	0.523551	0.740719	0.541254	0.423321	0.867056	0.415019	1.25306	0.671915
AF4	1.26399	1.20318	0.511606	1.87845	0.963277	1.35328	2.58602	0.550358	0.949178	0.315251	1.50715	0.480765	0.585074	1.30994	0.527579	2.44123	1.45526	0.689364	0.858574	0.276437
AF3	0.579719	0.899016	0.719329	0.90834	0.421039	0.920505	0.374398	2.19032	0.722494	1.0445	1.82054	0.359033	0.974081	0.842141	2.01658	1.21503	2.96605	1.41844	0.989751	0.617637
F5	1.36934	0.56556	1.14759	0.941996	1.91243	0.524057	0.914071	0.606015	2.03907	0.224534	1.15796	0.628873	2.68901	0.890628	1.34977	1.43104	1.85972	0.375845	1.21264	0.266437
Fz	0.817558	0.552019	0.276402	1.16439	0.391605	1.65836	3.92194	0.633156	0.871176	1.25581	1.28764	0.430944	0.180097	0.716214	1.38697	0.867888	1.34269	0.974271	1.48038	1.90924
FC1	2.0176	0.75431	0.587137	1.50527	0.722642	0.696383	0.691421	0.827012	0.18198	1.03537	2.98748	0.588133	0.340318	0.792573	1.53319	0.855458	0.741876	1.97421	1.33997	1.51748
FC5	0.72163	1.27819	0.815542	2.78504	0.630359	1.46005	0.3941	3.42055	0.0970478	1.808	0.573329	1.19593	0.699919	0.84961	0.874579	0.674255	2.02492	2.16476	1.62402	1.651
F6	1.86283	0.317909	0.742922	1.38213	0.333899	0.481152	3.99638	0.468532	1.66438	0.776764	1.40455	1.04018	0.55246	0.520192	1.95465	1.29007	1.51924	1.39295	0.7883	0.799887
FC2	0.381152	0.550373	0.723529	0.800289	0.999913	0.438273	0.955318	1.67505	1.22169	0.290395	1.03295	0.335888	0.635307	0.847997	0.819349	1.46501	1.12129	0.182288	0.661331	1.45965
FC6	0.515748	1.05149	0.421788	0.521154	1.50768	1.37161	0.454821	0.700938	1.16296	0.840833	1.43281	2.06883	0.914453	0.584433	0.743217	1.49949	1.78252	0.984881	1.1444	0.922906
C4	0.343733	0.911559	1.1172	1.701	1.43669	0.662852	0.725781	1.9859	1.63822	0.395021	1.62731	0.866949	0.614497	0.738122	0.410135	1.68477	2.5722	1.1574	1.04775	2.7435
Cz	1.88065	1.17226	1.11797	1.54728	1.38125	0.911698	2.27769	0.673231	2.37349	0.560598	0.271041	1.83363	0.671031	0.540099	2.29397	2.18016	1.23863	2.16504	0.510245	0.803562
C3	1.47892	0.614716	0.338458	1.94483	1.28281	0.643783	0.947332	1.22155	0.287824	0.769565	0.968422	0.788168	0.876754	0.682699	1.95061	0.847069	1.89658	2.69204	2.13952	1.2738
CP1	1.76482	0.79147	1.09683	1.43095	1.14002	0.95161	1.42503	0.889089	1.36401	0.679026	0.203115	1.78295	1.56379	0.713588	3.18593	2.06978	2.69102	0.934555	0.988769	0.619681
CP2	0.97297	1.51085	1.48366	1.54424	1.37419	1.03906	0.595664	1.74298	1.89803	0.853524	0.353731	3.09728	0.424506	0.682312	2.28336	2.19855	2.18935	1.06331	0.49628	1.35624
CP6	1.10309	1.3536	0.960073	1.62422	2.59312	0.413966	0.80918	2.8423	0.395242	0.489823	1.23824	1.50134	0.718275	0.63114	1.04371	1.52071	2.68418	1.39893	0.49558	1.68272
P8	1.10094	1.12643	1.46794	1.60088	1.02816	0.924006	0.460713	1.82518	1.61316	1.10818	1.72404	1.46267	0.720378	0.925907	1.61849	1.31996	2.20292	1.18917	0.501345	2.19896
P4	1.01287	1.56386	2.05155	2.21147	1.89009	0.997036	0.577119	2.51075	1.72076	1.07389	0.684784	2.93334	0.6867	0.698927	1.73704	1.49918	3.04752	1.12051	0.433629	2.43607
Pz	2.0365	1.34259	1.8506	1.45733	2.14918	1.44079	1.49019	1.60676	2.39521	0.902052	0.397867	4.64543	1.04431	1.19926	3.11149	2.06555	3.11584	0.952472	0.631887	1.10417
POz	2.18472	1.90628	4.0501	2.0219	3.21111	2.3153	2.78398	2.55857	2.97853	1.06465	2.60136	4.68616	1.00632	2.15562	2.68991	1.72812	5.18241	0.967864	0.729332	1.73314
PO4	1.31279	1.72972	1.6958	2.08486	2.84042	1.99781	1.52006	3.51012	3.03347	1.47614	0.918067	3.14814	1.08202	1.23853	2.0177	1.46059	4.58939	1.23539	0.672414	2.4811
PO8	0.942809	1.91395	1.78938	2.28733	2.06805	1.42907	1.59278	2.33923	2.73051	1.68231	1.05075	1.68993	1.04564	1.19775	1.94054	1.45474	3.86499	1.54413	0.841929	2.17749
O2	1.34793	2.10216	2.85517	3.24633	3.91289	2.69259	3.13981	1.07098	2.60275	1.91561	2.0775	2.50646	1.98003	2.40613	2.37784	1.81437	6.02032	1.07735	0.968582	2.26918
Oz	2.73502	2.46126	5.02146	2.74	4.58158	3.37525	4.63683	3.76407	3.0609	2.4226	6.10309	2.88951	1.27093	3.81606	3.39175	2.29101	6.86464	0.947638	1.31378	2.60704
O1	1.72638	2.22572	3.60977	2.57699	3.4984	2.44063	3.85123	3.39501	2.21613	1.48738	5.14389	3.45533	1.26933	3.31175	4.06916	2.05435	5.98193	1.11704	1.30325	1.98051
PO3	2.08939	1.78911	2.83442	1.87612	1.99913	2.02264	2.62765	1.87402	2.42135	0.731439	2.58733	3.91757	2.24929	2.23949	3.13374	2.34516	5.39252	0.858502	1.14398	1.56581
P3	1.72211	1.4988	1.70107	1.55814	1.54087	1.20739	1.6782	1.41658	1.97502	0.441086	1.03589	2.59281	1.47891	0.729977	2.56325	1.43754	4.30995	0.812303	1.08471	1.0257
CP5	1.34785	0.884954	0.601307	1.45931	1.13499	1.10762	0.966704	1.08043	1.19197	0.529464	0.560086	0.706428	1.58705	0.471198	1.74201	1.00841	2.68355	0.860695	1.36218	1.09208
P7	1.16708	1.41087	0.917526	1.79179	1.31171	1.39456	1.06919	2.38245	2.08797	0.653894	1.16689	1.85275	2.33908	0.194944	1.72144	1.34479	3.38176	1.15678	0.977105	1.10998
PO7	1.19975	1.21273	1.41507	1.92331	1.92092	1.63414	2.12447	2.67605	1.6484	0.427222	1.8496	2.63865	1.68965	1.42849	3.0893	1.26111	4.56859	1.25663	1.15231	1.00243
T7	1.34555	0.613207	0.504969	1.12602	0.752404	1.19611	0.817104	1.9748	1.34314	1.01849	0.63014	0.450313	1.41105	0.879076	0.612563	1.16225	0.721801	1.16639	1.21185	1.09328
T8	0.690075	0.525331	0.894909	1.26511	1.3256	1.62604	1.38209	1.11879	0.648474	0.918948	1.83946	0.861045	0.694883	0.558329	0.892187	0.831788	1.79459	0.501279	0.64957	1.23872

## Sheet: Sub7
Channel	Trial_ 1	Trial_ 2	Trial_ 3	Trial_ 4	Trial_ 5	Trial_ 6	Trial_ 7	Trial_ 8	Trial_ 9	Trial_10	Trial_11	Trial_12	Trial_13	Trial_14	Trial_15	Trial_16	Trial_17	Trial_18	Trial_19	Trial_20
Fp1	0.474364	1.53201	2.07286	2.02123	0.340533	0.39093	1.74935	1.19499	2.00192	0.841251	1.20319	2.31662	0.955297	1.2992	0.667193	1.53231	1.43581	1.28043	1.26944	1.15752
Fp2	0.869188	1.25076	1.1327	1.9996	0.468195	0.418934	1.59077	1.25554	1.73347	0.712026	0.815459	1.45499	1.91034	0.464851	0.979907	0.512016	1.226	0.722374	0.924558	2.02694
AF4	1.03326	0.851272	2.37889	2.33738	1.11153	0.834704	1.57562	1.8824	2.01049	0.949441	0.704148	1.93091	0.878191	0.681432	0.523949	0.295146	0.903721	1.1393	1.32125	1.2697
AF3	1.44518	1.16093	1.7169	1.73382	0.480152	0.471832	1.37977	0.950458	1.03222	0.614532	0.726542	1.96113	1.50268	0.970072	0.927925	1.04511	1.56139	1.02351	0.730734	1.32251
F5	0.578986	0.322802	1.47384	2.69513	0.653075	0.636195	2.15451	0.575519	1.76795	0.934602	1.45901	2.00767	0.861078	1.35588	0.98897	0.478306	0.439788	0.509573	1.38853	1.02475
Fz	1.05481	0.884825	0.799381	1.20047	0.59317	0.254998	1.40822	1.71407	1.43082	0.623713	1.11539	2.75411	1.21114	0.999863	0.804174	0.64946	0.270022	0.866914	0.810266	3.5321
FC1	0.953943	1.94234	0.894318	2.41411	1.8471	0.720132	0.754173	1.60746	1.358	0.972262	0.733824	2.3634	0.564124	0.363375	0.400194	0.567236	1.33961	0.694608	2.02575	0.711767
FC5	0.635674	0.773331	1.65932	2.09536	0.713857	1.61846	1.99018	1.89542	1.7057	0.540907	1.07577	1.48192	1.12155	1.02561	0.421066	1.13779	1.08339	0.586971	1.19125	0.598424
F6	1.02537	1.19554	0.556864	1.68868	1.10301	0.611476	0.693402	0.72204	2.3497	0.982718	0.415319	1.78625	1.78773	0.484083	0.753546	1.62596	0.613582	0.758563	0.532088	0.457418
FC2	0.966191	2.00868	0.978776	2.62897	1.01943	0.737295	0.565695	0.988358	1.52201	1.06402	0.635849	1.63506	1.22967	2.20325	0.808175	0.420975	1.95482	0.310482	0.827239	1.07365
FC6	1.11768	0.648666	1.00565	1.71329	1.33708	1.39799	0.404066	1.49746	0.533555	0.959052	0.655874	1.4139	1.65436	0.926701	0.793997	0.421014	1.50309	0.942955	1.35277	1.00511
C4	1.23946	1.52348	1.30424	1.4644	1.54127	1.36754	0.524409	0.977422	0.428526	1.08906	0.560757	1.71248	1.24312	2.51543	1.34734	0.858156	1.12845	0.665362	1.01956	0.589166
Cz	0.746431	2.06616	1.56619	0.688683	0.94525	2.12158	1.2954	1.01823	1.12064	0.845366	0.395354	0.888553	0.78915	1.9629	0.871636	0.350672	2.11824	0.849155	0.637983	0.945057
C3	1.18354	1.57791	0.607481	1.3393	0.874778	1.24943	2.18108	2.18136	1.51719	1.10447	0.852142	1.37921	1.38599	0.599985	0.644335	1.34897	0.983107	0.867471	0.834016	0.307666
CP1	1.12849	1.33002	0.595899	1.08793	1.47715	1.34049	1.97964	1.49066	0.82732	0.686867	0.724356	1.63795	1.11256	0.87537	0.696157	1.34233	2.53519	0.88643	0.391673	0.603192
CP2	0.895352	1.45972	1.23664	0.797206	2.53921	1.10198	1.96804	0.68646	1.8633	0.619269	0.36665	0.939817	2.15075	2.70016	1.47378	1.08831	3.45737	0.853509	0.829602	0.702386
CP6	1.71639	0.925381	1.13043	1.47671	1.09496	1.66667	0.771435	0.546588	1.50775	0.774938	0.598339	1.29051	1.5633	2.05446	1.47398	0.920718	2.84468	1.4336	0.640549	0.671151
P8	1.76473	2.07725	0.621293	0.861424	2.46956	1.1194	0.985493	0.825291	0.843189	0.318004	0.812961	0.875437	0.940164	1.13169	1.07394	1.51905	2.86073	1.79272	0.638473	0.590502
P4	1.10777	1.27682	1.14945	1.09876	2.05494	0.971942	2.123	0.884446	0.376771	0.673353	0.539483	1.52836	2.6202	1.33249	0.914102	1.82256	4.1744	0.833171	0.585328	0.623244
Pz	0.841372	1.26371	0.911418	0.715159	2.18907	0.755377	2.84369	0.962544	0.997275	0.185464	1.04892	2.06673	1.92546	1.60431	0.871399	1.48988	3.54464	0.871707	0.263038	0.588234
POz	0.93195	1.68787	1.10585	0.56738	1.69897	1.00967	3.92519	0.58384	1.09276	0.550241	1.90039	1.5341	2.51812	1.48493	1.07394	2.1122	3.40755	1.65042	0.270851	0.634005
PO4	1.11792	1.55942	1.27362	0.397103	2.08054	0.752964	2.72001	0.637847	0.848984	0.403921	0.608548	1.8622	2.06358	1.18188	0.955028	1.63197	4.88813	0.894462	0.440688	0.977014
PO8	1.55598	2.35928	0.919894	0.379937	2.09946	0.842628	1.33581	0.580249	0.768141	0.30366	0.61748	1.14599	1.69999	0.826188	0.889773	1.28309	4.73092	1.16502	0.244471	0.611013
O2	1.30966	1.11945	1.2118	0.326326	1.44265	0.660073	1.81336	0.357683	0.82517	0.443928	0.281498	1.24452	1.37828	1.03358	1.51312	0.982684	5.7079	1.00853	0.459916	0.465268
Oz	1.57746	1.4857	1.52993	0.553828	1.33402	1.06537	3.52254	0.77937	0.706211	0.772457	1.06673	1.40205	1.6892	1.26002	0.798839	1.20958	3.10729	1.33644	0.439729	0.331557
O1	2.02016	1.73264	1.41695	0.688067	1.22053	1.23877	3.23241	1.01638	0.669277	1.09274	2.34502	1.40834	2.61884	1.50937	1.54453	1.84008	2.09969	3.52182	0.344506	0.738621
PO3	1.54919	1.88215	0.933157	1.12402	1.51849	0.842788	3.55084	0.727355	1.28838	0.776234	3.27758	2.18767	2.30779	1.81062	1.25124	2.32636	3.28879	2.05272	0.437885	1.09089
P3	1.23596	1.83613	0.783389	1.02075	2.09094	0.982783	3.31109	1.26947	1.3151	0.472089	1.71278	2.16883	1.43661	1.58865	0.543642	1.74884	3.61484	1.32277	0.319846	0.749711
CP5	0.888445	1.23448	0.778573	1.06153	2.07326	1.53502	2.07837	1.04278	0.972836	0.980166	1.00233	2.28793	1.03515	1.27349	0.456408	1.61099	1.75827	1.12373	0.6813	0.301878
P7	1.042	1.63361	1.13117	1.01146	2.20429	2.13381	2.24476	0.637457	1.56483	0.450508	1.3621	2.12807	1.12215	1.7073	0.624038	1.06017	2.35359	2.15524	0.475731	0.581519
PO7	1.99724	1.69426	1.04028	0.962938	1.58093	1.1111	3.48788	0.545848	1.34124	0.696644	3.06999	2.37189	2.07619	1.8244	1.54702	1.43603	2.82009	4.25085	0.478584	1.41158
T7	0.849103	0.627356	2.47847	1.91684	0.987268	1.50116	1.05755	0.671809	1.15504	0.32076	1.80065	0.970204	1.46173	1.95162	0.32732	0.774835	1.91723	0.783558	0.523055	0.989278
T8	1.82175	0.897554	1.35616	1.61441	0.944966	1.53112	0.574642	0.900363	0.861014	0.755303	0.423175	0.868509	2.24896	1.51052	1.09142	1.07112	1.4013	1.29465	0.955724	0.448165

## Sheet: Sub8
Channel	Trial_ 1	Trial_ 2	Trial_ 3	Trial_ 4	Trial_ 5	Trial_ 6	Trial_ 7	Trial_ 8	Trial_ 9	Trial_10	Trial_11	Trial_12	Trial_13	Trial_14	Trial_15	Trial_16	Trial_17	Trial_18	Trial_19	Trial_20
Fp1	0.562296	0.859282	0.710446	1.2079	0.962373	0.606333	2.77841	0.241095	0.255411	0.347326	1.16989	0.652396	0.609303	1.05551	1.02932	0.924521	1.26108	2.1156	0.909462	0.93883
Fp2	1.15555	0.74918	0.739812	0.934035	0.64504	0.723498	1.0356	0.758261	1.03706	0.93242	0.55305	1.25989	0.905196	2.59552	0.988911	0.660449	1.34297	0.498664	1.38535	1.49208
AF4	0.784253	0.394599	0.995157	0.698659	0.616334	0.542595	1.76162	1.60233	1.06732	0.575729	1.36598	0.545144	1.18794	0.490691	1.62117	1.11917	1.49256	0.991069	1.66586	0.865128
AF3	0.394186	0.562454	0.734416	1.03056	1.03424	0.872417	0.402113	1.47103	0.999141	1.22242	0.544491	1.07111	0.356104	2.38948	1.1275	1.34657	2.18818	0.394178	2.77748	0.764128
F5	0.891173	0.886721	0.708832	1.04148	0.843294	0.697901	0.496454	1.06804	0.969328	0.896885	0.957933	0.618745	2.11149	1.18276	1.22583	0.579822	2.8081	0.658456	1.78151	0.735791
Fz	0.6196	0.646418	1.94756	0.885847	1.39832	0.9883	0.864943	0.786356	1.65184	0.984554	1.15556	1.01027	0.328153	0.856829	1.75239	1.40519	3.71214	0.764445	1.13742	0.766986
FC1	0.530798	1.71523	0.430572	1.30676	0.293945	0.475494	0.612476	1.00493	0.970219	0.630868	0.658142	0.824526	0.845896	0.603808	1.7572	0.818796	1.42662	0.499429	2.32811	1.59759
FC5	0.6752	1.68549	0.378856	0.889297	0.613429	0.519983	0.225701	0.567294	0.900318	0.418974	0.886274	2.039	2.02768	0.525715	1.81144	0.981497	1.8151	1.26245	0.44473	0.699911
F6	1.13814	0.532699	1.11697	0.840009	0.511846	0.34369	1.28629	0.767887	0.720087	0.547061	0.929325	0.601339	0.565985	0.52194	0.903166	1.34973	1.30827	0.250985	1.33594	0.732243
FC2	2.26597	1.06094	1.59586	0.920377	0.60659	0.555433	0.828246	0.94819	0.92382	1.05315	0.184939	1.27253	0.97576	0.73466	0.813491	0.356788	1.02675	1.63899	3.41644	0.343942
FC6	0.868304	0.652301	1.29004	0.608754	0.767443	2.61759	1.04681	0.519677	1.01757	0.296765	1.02446	0.231561	2.18429	0.804085	0.430469	0.693326	1.02276	0.724025	1.42563	0.496668
C4	0.900482	1.2099	2.12529	1.32114	0.584834	2.39878	2.25587	0.599356	1.44319	0.331223	0.454492	0.639648	0.455621	1.15751	1.11211	0.118695	0.60052	0.55869	1.90495	1.26256
Cz	0.573803	1.20884	1.15443	0.914506	0.347883	0.658789	0.951982	0.362626	3.00967	0.963095	0.454624	0.799972	0.978365	0.225719	1.7801	1.19333	0.769162	1.75477	2.10801	1.83073
C3	0.497543	1.50916	0.906968	2.48306	0.684758	0.571083	0.373442	0.690894	0.75047	0.62509	1.12655	1.0584	1.80828	1.13883	2.65883	2.44866	0.959117	0.656471	2.67994	0.466053
CP1	0.577626	0.480371	0.957529	1.84758	0.935322	0.655345	0.908718	0.540788	1.60743	1.2047	0.931589	0.466446	2.12082	0.886499	1.70599	0.555249	1.36615	0.71298	1.66014	0.846204
CP2	0.629772	2.12264	1.55125	0.734194	0.651309	0.877959	0.834482	0.869754	4.898	0.601752	0.62063	0.67387	0.987103	0.478446	1.15146	0.593453	1.04563	0.372294	1.5714	1.49073
CP6	0.677649	1.09448	1.45495	0.939079	0.922805	1.01959	1.49568	1.28789	2.11106	0.590091	0.3989	1.03467	0.927657	0.618959	1.61393	0.188971	0.416723	1.08893	1.33737	0.92454
P8	2.34088	2.0946	0.549116	1.36179	0.398041	0.476339	0.39724	1.91368	0.522184	0.574489	0.532042	1.53477	0.911616	0.655172	0.967546	0.3275	0.57403	1.47058	1.42245	1.82837
P4	1.39185	1.28919	1.42873	0.643076	0.757451	0.916866	1.0192	1.07577	3.24665	0.553138	0.586446	1.15104	0.979997	0.519309	1.08469	0.601411	1.02613	0.801835	1.18459	0.703818
Pz	1.47391	1.46952	1.12802	1.8897	1.6485	0.499221	0.953471	0.895101	3.10767	0.697641	0.794689	0.513808	1.74412	1.02089	1.30198	0.59101	1.03441	0.533795	1.96219	1.2375
POz	1.49476	3.98137	0.736641	2.81524	1.66799	0.360589	1.67808	0.850822	2.89107	0.3006	1.23346	0.603017	2.53467	1.26192	1.0584	1.30578	1.69661	0.807895	1.02805	1.62393
PO4	2.12299	2.07493	0.46784	1.56444	0.92378	0.160824	1.02651	0.927601	2.55116	0.608096	0.399068	2.00309	1.13415	0.950407	1.38565	0.744228	0.58255	0.733996	2.85122	1.18098
PO8	2.61578	1.04415	0.0705269	1.00731	1.15957	0.477962	1.37775	1.40463	1.88685	0.944122	0.827325	0.955752	0.984161	0.420927	1.14566	0.878331	1.09385	1.07208	2.27977	1.54405
O2	2.23375	2.60233	1.14916	1.9883	1.27061	0.605741	1.83589	1.55228	2.38329	0.65379	0.935444	0.703243	2.65125	1.82063	0.911177	1.64043	0.66617	0.784798	1.22877	1.4027
Oz	3.73294	7.07971	1.92505	3.39115	2.18889	1.12612	2.98768	1.76787	2.38977	0.475569	1.62475	1.51642	3.60509	1.99969	2.30353	2.17057	1.74933	1.83211	1.42385	2.62089
O1	5.13906	5.37765	2.96302	3.89614	2.76162	2.18588	2.81036	1.59857	3.07965	0.856415	2.68219	1.79346	4.48243	1.43764	1.87256	2.00861	2.78535	2.11771	2.15634	1.8964
PO3	3.52004	3.35653	2.42703	3.58916	1.9397	1.60196	1.44073	0.805536	3.42365	0.339038	2.15799	0.600782	3.79689	1.76485	1.34419	1.6066	1.88229	2.18147	1.66643	0.888973
P3	0.981407	1.46458	1.19589	2.13652	1.72997	1.10667	1.09183	0.530927	2.31813	0.495344	1.40688	0.250891	3.51558	1.249	1.96452	1.09428	1.32575	1.13248	2.47363	0.440574
CP5	0.833775	0.81365	1.84883	1.1689	2.09735	1.25274	1.15871	1.07945	0.995918	1.70341	1.02941	0.547153	2.10961	1.60316	2.64451	2.11821	0.986498	0.790954	3.02062	0.313221
P7	0.919011	1.20826	0.464633	1.28278	2.11599	2.97909	1.123	0.765426	2.50804	0.65733	0.926756	0.542511	2.08387	1.5714	1.69127	1.10648	0.966504	1.01439	1.97608	0.442611
PO7	3.23283	2.82401	1.69009	2.54174	1.71335	1.48219	1.55737	1.00739	2.76793	0.48018	1.93833	0.863397	3.27197	1.2384	1.50807	1.73717	1.42774	1.34639	2.15711	0.367382
T7	1.39502	0.57454	0.881893	0.384568	0.555307	0.406155	1.25846	1.42115	1.64618	0.392862	2.00035	1.54606	1.2838	1.03744	1.71629	0.85381	2.29819	1.23023	1.36754	0.536872
T8	1.17058	0.587613	1.19889	0.994676	0.828155	0.91213	1.42313	1.13108	0.595133	0.540251	1.02962	0.555767	0.575049	0.953095	0.935695	0.512211	0.613119	1.7181	1.65586	1.99498

## Sheet: Sub9
Channel	Trial_ 1	Trial_ 2	Trial_ 3	Trial_ 4	Trial_ 5	Trial_ 6	Trial_ 7	Trial_ 8	Trial_ 9	Trial_10	Trial_11	Trial_12	Trial_13	Trial_14	Trial_15	Trial_16	Trial_17	Trial_18	Trial_19	Trial_20
Fp1	0.754468	0.832693	1.81975	0.887805	1.27586	2.47633	2.02566	0.482827	1.90897	1.95441	1.59919	0.905818	1.87706	3.07442	1.20523	1.32681	0.701822	0.86016	0.592007	0.481673
Fp2	1.8248	1.06975	1.77153	1.92027	1.34187	2.17288	3.05611	0.373676	1.28982	1.84729	1.38091	0.983565	1.3773	1.32958	1.18152	2.28863	1.21587	1.09436	1.20168	0.311019
AF4	1.4374	0.998489	1.72102	1.64181	1.3829	1.66789	1.13907	0.57928	0.91404	0.743121	2.59592	1.51567	1.87829	1.87059	2.92985	1.33921	1.4005	0.546981	1.9324	0.965649
AF3	1.30479	0.699777	0.967573	1.16677	1.63245	1.29425	1.90115	0.746207	1.1315	2.47782	1.75862	0.796136	1.6596	2.59977	0.940723	0.964351	1.96509	2.19695	0.752	0.7298
F5	0.66435	0.472926	1.64571	0.744909	0.980464	0.642578	0.846309	0.637224	1.22283	1.69219	1.36894	1.00333	2.00795	2.77648	0.617338	1.12547	1.93218	1.68833	1.63498	1.40481
Fz	1.29037	0.560429	2.68745	1.1438	1.44229	1.67285	0.51139	0.357625	1.25335	1.43416	2.21616	1.45494	0.921221	1.56071	0.781871	0.969825	0.822032	1.11027	1.27502	0.620879
FC1	1.84835	2.35954	1.32674	0.795296	0.964497	0.846025	1.5405	0.619433	0.698305	0.781025	1.21295	0.631814	1.11982	1.04645	0.804659	0.831522	1.41671	0.683663	2.18778	3.81251
FC5	1.073	0.804708	1.35028	1.78226	1.66828	1.01311	0.751923	1.07551	1.10406	2.02226	0.747251	1.51214	1.22932	3.91254	1.10789	0.845084	2.76058	2.93473	1.58436	2.32741
F6	0.834946	1.86549	2.04549	2.22063	1.32459	3.32247	2.09695	0.553526	0.725061	0.542149	1.78078	1.32969	1.85206	2.43219	2.3805	1.00183	1.46497	1.87398	2.83794	0.838347
FC2	0.525913	0.724946	1.0214	2.2758	1.2583	0.954273	1.18011	0.311452	0.410116	1.41071	1.24149	1.15989	0.623031	0.891177	0.17829	0.818534	0.558959	0.47343	0.863339	1.39891
FC6	0.589118	1.50419	1.6068	1.85573	0.404556	2.60229	0.846946	0.419818	0.237464	0.514372	1.66973	1.0514	0.84181	1.02847	1.09758	0.389309	1.50696	0.754167	2.04464	0.992647
C4	0.632443	1.33438	1.7313	1.25187	1.13448	0.377394	1.40187	0.558063	1.32981	1.28275	0.54484	1.02468	1.3081	0.0832702	1.84667	0.838448	1.4683	1.73774	2.11752	0.698549
Cz	1.57419	0.857325	3.69047	0.176752	0.408348	2.14541	0.906306	2.61287	2.76913	1.28643	0.70309	0.495679	0.1877	1.20296	0.862052	1.17346	2.94932	1.57532	0.863045	1.81686
C3	2.59917	1.77467	1.96278	2.35468	1.88448	1.14668	1.39489	2.61556	1.64768	1.25107	1.23062	1.8475	1.49806	1.35305	0.972971	1.83279	5.22831	3.3477	1.89143	3.42457
CP1	2.74011	1.54258	2.66181	2.18403	1.62662	1.41153	0.689656	3.19333	1.99899	1.78107	2.04604	0.770021	2.98436	1.04106	1.89899	2.27971	6.93085	5.29338	1.77151	3.28408
CP2	2.14487	0.714589	2.12293	0.724952	1.60625	0.750288	0.611317	0.440942	2.47405	1.27807	1.00991	1.94591	1.99399	0.850476	3.17117	0.59594	3.56133	3.33406	1.02991	0.621693
CP6	0.505497	1.04444	1.64441	1.08244	0.705266	1.05273	1.03048	0.716272	1.0515	1.77535	0.868686	1.68851	1.90949	0.218278	1.56461	0.687304	2.39897	3.01856	1.96826	0.7322
P8	0.790811	0.977965	1.1655	1.26052	0.850848	1.52798	0.791403	1.87969	1.67588	3.41719	0.307501	2.95484	2.02303	0.194568	3.30398	1.03399	4.09057	2.83705	1.59444	1.28288
P4	2.06502	1.17816	1.52667	0.837247	0.795561	1.72845	0.981301	2.14057	2.11105	3.66611	0.975311	3.49859	3.43503	0.4552	1.91068	1.19524	4.53779	5.07205	0.965566	1.00586
Pz	4.05329	1.43763	2.97941	1.53979	0.750821	3.48534	0.634367	2.2518	2.51603	3.33172	2.17868	2.70349	3.98846	0.905269	1.9465	3.19449	7.48001	5.19222	1.26702	2.82473
POz	6.98868	2.22901	4.37278	4.59003	1.2753	7.66487	1.9254	4.27017	4.97046	7.00541	5.86984	4.1004	6.52494	1.48253	4.94138	5.76284	11.7126	8.35076	3.02178	6.14215
PO4	4.50735	1.44866	2.46655	1.45517	1.39633	1.38606	0.753709	4.35456	1.9769	6.08345	2.04167	3.73408	5.66777	0.919486	3.36583	1.82976	6.35078	8.00073	0.896737	2.38364
PO8	1.27955	1.14494	2.18842	1.27585	0.70243	3.45001	0.718184	3.78968	2.43732	5.40173	1.07549	4.14767	3.91489	0.438412	4.29759	1.81765	6.3057	6.65735	0.959692	2.47434
O2	5.43191	2.62777	4.31097	1.7321	1.55326	2.3314	2.02247	2.54635	3.04298	2.95053	5.06221	6.13559	6.75997	2.04433	5.60548	4.61755	9.50606	8.60289	2.81711	2.70739
Oz	7.3077	2.95641	2.69303	4.86044	2.37352	4.17246	1.8858	4.68559	5.67104	5.48194	5.91815	5.97939	7.06197	2.71744	7.34769	6.26574	11.2969	8.86716	5.64858	4.93839
O1	9.65999	3.37326	8.65619	7.00567	3.13679	6.91532	4.44236	5.41663	7.10134	6.45895	6.76555	6.42066	8.93943	3.61169	9.17296	6.72388	13.9419	9.82397	6.05478	6.03641
PO3	8.89494	3.70362	6.46165	5.80249	1.78412	4.6392	2.64169	6.7378	6.80075	6.85071	5.51711	4.72026	6.95995	2.67381	5.99233	5.80987	12.882	9.32615	7.04395	7.22535
P3	6.27891	2.26347	3.76955	3.68117	1.68946	3.12991	1.23229	4.59713	4.8513	3.33395	3.58976	2.98467	4.1278	1.2131	2.93283	3.48489	10.7297	7.98539	3.44699	6.08647
CP5	3.78239	0.753157	2.26665	2.70705	1.75969	1.86892	1.44849	2.44938	3.52443	2.32853	1.5447	1.8555	2.20689	1.7266	1.92904	2.31369	8.05664	5.61407	2.56918	3.97045
P7	4.51387	2.01302	2.98117	2.55763	2.04643	2.86365	1.39843	2.5586	4.79004	3.46322	2.84019	1.96163	2.88353	1.26289	5.3233	2.61978	10.1011	5.37329	3.40884	2.75006
PO7	9.91637	1.79646	4.2346	3.19757	3.08751	3.83765	1.91425	5.37794	6.18388	5.02096	4.33849	3.76371	4.74225	2.74912	7.60899	6.20757	11.8034	6.86572	4.91208	6.52913
T7	1.47999	0.802963	1.42725	1.53923	2.22376	2.19085	0.85347	0.798207	1.13389	3.4777	0.847399	0.403817	1.51989	2.61056	1.26488	0.828941	2.81757	3.22099	1.52853	2.98781
T8	0.73272	1.8844	1.39152	2.13194	0.699837	1.72986	0.957479	0.150438	0.591541	0.874828	1.31876	0.753491	2.15138	0.799231	1.85143	1.67313	1.94135	1.74293	2.11551	0.60168

## Sheet: Sub10
Channel	Trial_ 1	Trial_ 2	Trial_ 3	Trial_ 4	Trial_ 5	Trial_ 6	Trial_ 7	Trial_ 8	Trial_ 9	Trial_10	Trial_11	Trial_12	Trial_13	Trial_14	Trial_15	Trial_16	Trial_17	Trial_18	Trial_19	Trial_20
Fp1	0.776791	2.56263	0.792646	0.370921	0.570916	0.641349	1.50699	0.172522	1.79882	0.898223	0.941435	1.89632	2.21204	0.84519	1.6825	0.937976	1.84291	0.436409	0.561995	1.02684
Fp2	0.678369	3.91754	0.684051	0.947704	0.743059	0.741891	0.974276	0.531782	1.55657	0.776281	1.21572	2.61276	2.77857	0.957561	0.640861	0.573137	1.76056	0.574869	0.666217	1.23313
AF4	0.217653	2.00195	0.462865	0.79395	1.32644	0.807644	1.17198	0.860253	1.05924	0.842373	0.978634	5.10199	1.93518	0.711544	0.782787	0.696296	1.52458	0.532238	0.810147	0.746326
AF3	0.435927	0.763562	0.676561	0.545542	0.60992	1.07056	0.940486	1.13267	1.27462	1.62774	1.30081	1.79472	0.906905	0.806587	0.866766	1.20222	2.24475	0.577963	1.20699	0.33281
F5	0.495128	1.43435	1.51466	0.619227	0.398233	0.917481	0.887113	1.34539	0.469583	0.523159	1.18823	1.15203	0.883721	0.484925	1.71602	1.17128	0.755027	0.557664	2.30431	0.68726
Fz	0.387745	2.08381	0.687147	1.79506	0.907334	0.577535	2.31087	0.658729	0.88117	1.31244	1.08073	3.04185	0.376149	1.18275	1.01101	1.72462	0.40596	0.388425	0.391508	1.37389
FC1	0.85253	1.6177	0.636791	0.613914	1.30855	1.55651	1.30616	1.88972	1.03202	0.835626	1.45976	0.925148	0.30344	0.43757	1.12636	0.754995	1.72506	0.723602	1.14915	1.30689
FC5	0.616612	1.16844	1.05539	0.585885	0.236993	0.664662	0.37912	0.906836	3.06285	0.675675	0.488202	1.89314	0.769825	0.424289	1.58923	0.606496	0.557913	0.273708	1.59557	0.733214
F6	0.556207	0.953584	1.63013	1.78689	0.715442	0.285582	1.27414	0.651388	1.18602	1.08372	1.18489	2.08034	2.93514	2.40421	2.26219	1.03655	0.936687	0.42438	0.539561	0.896107
FC2	1.64711	0.442501	1.05539	1.04248	0.972254	0.713248	0.810543	0.691465	1.04858	1.17707	0.369494	1.56926	0.504672	1.96221	0.935232	0.732663	0.348513	0.508632	0.450858	0.62801
FC6	0.868224	0.711161	1.68251	1.72315	0.744752	0.612578	1.02791	0.243949	0.933434	0.98691	0.338252	0.404009	2.51618	1.56174	0.821833	1.4615	0.798033	0.832296	1.31294	1.22232
C4	1.79711	0.344056	1.4853	1.51084	2.2682	0.915799	0.753371	1.00694	0.681008	1.03721	1.32499	0.631729	1.34309	1.12369	1.34593	0.420887	0.821761	1.24727	1.06035	0.654353
Cz	0.93486	1.26234	1.17897	0.201147	0.974319	4.0658	1.44867	1.19048	0.154805	0.274252	0.37828	1.21875	2.35517	2.42082	1.24934	1.11666	0.251893	0.680456	0.964829	0.842538
C3	0.688604	1.37915	0.630542	0.451176	1.42687	1.48351	0.911053	0.753688	2.12506	0.973959	1.59394	0.24147	1.59681	1.63054	4.99886	0.615094	1.32095	0.415013	0.666546	0.945642
CP1	0.525176	1.06965	0.607836	0.427792	1.31375	3.05032	1.52254	1.25533	0.70406	0.650981	0.855565	1.41813	3.74542	1.98532	3.10052	1.03951	0.783684	2.00665	0.519372	0.474629
CP2	2.24763	1.41532	1.45145	1.18955	1.95607	2.72782	1.19901	1.15431	0.885375	1.05563	1.1889	2.38584	2.75136	3.25767	1.90507	0.345766	1.12491	0.756617	0.754981	1.28683
CP6	1.74624	0.38162	0.730328	1.07078	1.16219	0.964385	0.596464	0.650954	0.645302	0.388195	0.979561	0.503315	1.31583	3.57032	1.8786	0.558139	0.337647	0.454597	0.824079	1.31204
P8	0.379094	1.42689	1.32669	1.13295	1.89852	0.44521	0.737888	1.10484	1.08837	0.541634	0.781403	1.7205	1.12616	0.50849	1.53071	1.51335	0.702113	0.521705	0.870727	0.738227
P4	1.86476	1.36103	1.88872	1.20902	2.77677	2.55616	1.30802	1.22655	1.12214	0.642216	0.70495	2.03759	2.82698	2.01601	0.694252	1.27434	1.63682	0.969633	1.42798	1.90985
Pz	2.51607	1.56507	1.01989	0.721488	1.66829	2.40941	1.52025	1.55997	1.29426	1.00889	0.775003	2.66821	3.27329	2.97145	2.26015	1.47409	2.06419	1.77196	0.99432	3.17387
POz	2.99466	2.4012	1.56804	1.62533	4.24137	3.41088	1.61405	2.40541	1.96765	1.04882	0.741724	3.37468	4.2117	2.50756	1.64146	1.19086	3.90131	1.17148	1.55411	2.77824
PO4	1.67798	3.13118	1.61361	1.45543	2.82711	2.03291	1.50423	1.78503	1.83962	1.51281	1.16828	2.1835	2.48691	2.97793	1.40166	0.758467	2.78234	1.18571	1.24856	2.46921
PO8	1.15774	2.01037	1.88306	0.714866	3.27927	2.15161	0.969679	1.2869	1.33606	0.978381	1.79662	1.06759	2.04831	1.61212	1.32834	0.962996	2.84236	1.69365	1.50973	1.59307
O2	1.20807	2.18167	2.7521	1.32204	2.21536	3.89501	1.34018	2.23699	1.76295	0.316432	1.83324	1.45527	3.15249	2.17163	2.72075	0.724802	0.891715	1.21586	1.34037	2.81046
Oz	2.6818	2.30909	2.18456	1.87578	2.81383	2.30094	0.947201	2.24962	1.66331	1.78999	0.776499	2.32935	3.63552	1.51213	2.39356	1.16739	3.89553	1.53588	1.3501	3.05705
O1	3.38288	2.1409	1.64007	2.09052	2.15719	1.87725	0.476551	2.00528	1.87685	1.73939	0.466754	2.32936	3.45579	1.00816	1.34914	1.78499	2.74304	1.23436	1.56683	2.74335
PO3	3.40573	2.55713	1.01996	1.75962	2.47328	2.76097	0.931439	1.57222	1.78162	1.56512	0.602059	3.01482	4.9562	1.47691	1.78949	1.79163	2.21495	1.2512	1.20123	2.94884
P3	2.28901	2.55572	0.846161	0.470908	1.35055	2.4084	0.620176	1.40347	1.23621	0.980817	0.401724	1.97123	2.84745	1.98461	2.10522	2.60125	1.70118	1.51085	0.989831	1.64688
CP5	2.35466	1.13747	0.507239	0.834525	0.581096	1.16775	0.346763	1.17484	0.890603	0.928624	0.547361	0.587392	1.88243	1.8156	2.19033	0.818314	0.626629	0.279041	2.56935	1.11836
P7	1.73821	0.883317	0.479645	1.49744	1.46832	1.4986	0.92361	1.04952	1.34287	1.6682	0.49341	1.78465	1.66189	0.540432	1.11972	3.42992	0.618083	0.584366	1.52174	0.54821
PO7	3.38636	1.43775	0.887846	2.52216	1.97176	1.77119	0.556473	1.44258	1.94111	1.57717	0.505239	2.42394	2.94711	1.04347	0.721841	1.16785	1.45486	0.645794	2.55715	1.82774
T7	2.03803	0.736822	1.00749	0.823353	0.700896	0.479965	0.690842	0.357442	2.49176	1.06749	0.923443	1.00715	0.486953	0.30452	1.89489	1.9929	1.32712	0.801241	0.699874	0.713875
T8	0.622567	0.905482	1.57017	0.849521	1.28443	0.726349	0.707462	0.793146	0.547501	1.70768	1.28101	1.21564	1.3655	0.516602	0.985315	0.765599	2.80713	0.763757	1.75238	0.673618

[truncated: 20 more sheets: Sub11, Sub12, Sub13, Sub14, Sub15, Sub16, Sub17, Sub18, Sub19, Sub20, Sub21, Sub22, Sub23, Sub24, Sub25, Sub26, Sub27, Sub28, Sub29, Sub30]
