# Supplementary material for: A multi-day and multi-band dataset for a steady-state visual-evoked potential–based brain-computer interface
Source: Gigascience. 2019 Nov 25;8(11):giz133. doi: 10.1093/gigascience/giz133 (PMC6876666; doi:10.1093/gigascience/giz133)
Supplement: giz133_Supplemental_Files [file giz133_supplemental_files.zip › SNR_Low(1)_5.5Hz.xlsx]

## Sheet: Sub1
Channel	Trial_ 1	Trial_ 2	Trial_ 3	Trial_ 4	Trial_ 5	Trial_ 6	Trial_ 7	Trial_ 8	Trial_ 9	Trial_10	Trial_11	Trial_12	Trial_13	Trial_14	Trial_15	Trial_16	Trial_17	Trial_18	Trial_19	Trial_20
Fp1	0.620082	0.925529	1.1525	0.994824	0.706047	0.932083	1.55769	0.96168	0.984136	0.764931	0.683417	1.01472	0.733382	1.65863	0.726232	1.76469	1.07456	1.2665	0.979599	0.51401
Fp2	1.18058	1.85804	0.809875	2.51756	0.853254	1.04599	1.13169	0.786554	1.8112	0.903367	0.626752	0.546173	0.596196	1.21612	0.834661	1.10493	1.12386	1.12238	1.36676	0.919532
AF4	0.814507	1.98228	0.621714	2.34773	0.870496	0.984266	1.62754	1.34698	1.59571	1.01367	0.694301	0.444517	0.550722	0.345615	0.795402	1.77337	1.8981	1.03157	1.08726	1.91132
AF3	0.630855	1.14652	0.429113	2.39713	0.374028	1.55122	0.821448	2.67854	1.08519	0.85029	0.537984	1.61778	0.449912	1.13835	0.938005	1.69726	1.42884	1.11292	0.880276	0.641923
F5	0.695874	1.31104	0.61989	2.61482	0.570561	1.69207	0.876201	2.65108	1.85076	2.56264	0.770564	1.75492	1.02637	1.22619	1.38492	2.68765	1.79605	0.784466	1.35337	0.478564
Fz	1.0957	0.84362	0.646299	2.10621	0.457105	1.38667	0.43331	3.18404	0.899081	1.33707	0.609848	1.42453	0.948378	0.429969	1.5804	1.94392	0.590638	0.532085	0.756605	1.20312
FC1	0.809092	1.63136	0.464262	1.83432	0.817781	1.85953	0.700076	2.82607	1.55867	4.10908	0.784983	1.84519	0.999313	1.75811	2.34082	1.63873	0.547054	0.852379	1.10122	0.658423
FC5	0.660096	1.86205	0.725791	2.32126	0.53794	2.07524	0.550304	2.05841	1.97651	2.8245	0.581352	1.68063	1.78365	2.5307	1.33665	3.87725	1.63717	0.865805	1.37101	0.977967
F6	0.704986	1.20595	1.08009	2.31554	1.29418	1.48227	1.60383	1.5576	1.81255	1.21015	0.518752	0.825797	0.781868	0.909119	0.287069	0.575903	1.16454	1.37577	2.37337	1.05765
FC2	0.716941	1.21338	0.511355	1.09307	0.867439	1.20746	0.684603	0.902144	1.19701	0.982051	0.790135	1.45528	1.26922	0.550172	0.659631	2.29417	2.07995	0.491008	1.41149	1.27067
FC6	0.558221	1.01719	1.39999	1.36093	1.27137	0.525123	2.4921	1.2775	0.821317	1.33762	0.274836	0.912012	0.686588	0.218676	0.852663	0.634391	1.759	0.66145	2.06691	1.10711
C4	0.516208	1.29298	1.61012	0.768739	1.29865	1.14561	0.98996	1.07464	0.852414	0.678305	0.354577	1.03958	0.871187	0.280817	1.12182	0.876792	1.67224	0.350034	1.35162	0.872288
Cz	0.498398	1.06976	1.04097	0.873465	0.848749	1.53988	0.965955	1.17373	0.499058	1.3938	2.22621	0.590524	0.606997	0.94162	1.71494	1.10648	1.24059	1.13309	0.879111	1.29467
C3	0.603765	1.19219	0.681747	1.88582	0.994953	2.58919	0.475426	1.11853	0.722089	2.4032	2.16526	1.12168	1.0086	3.14274	2.25784	3.88039	1.3051	0.533182	1.38715	1.6195
CP1	0.719609	1.02639	0.806592	1.23935	1.05645	3.19156	0.773499	0.46309	0.475085	1.7358	1.5902	0.872023	0.605417	2.88086	2.31057	1.97446	0.912187	0.556603	1.10149	1.34684
CP2	0.56779	1.25742	1.2861	0.544284	0.960497	2.2859	0.732662	0.625101	0.376787	0.822975	0.846234	0.749657	0.468718	0.808162	2.17669	1.19722	1.34877	1.12017	0.885381	1.14158
CP6	0.878489	1.09353	1.23	0.690671	1.02791	1.81956	0.943036	0.698537	0.513857	0.529006	0.494632	1.06179	1.18966	0.250073	1.33829	0.834683	1.35591	0.782851	1.28501	1.09376
P8	0.801988	0.768311	0.773553	0.70659	0.464892	1.76013	1.14507	0.511766	0.662218	0.368816	0.752615	1.10438	1.19374	0.412617	1.13084	0.714212	1.23568	1.07491	1.80744	1.00359
P4	1.02508	0.983262	1.02592	0.610742	0.614851	2.28817	0.707314	0.471487	0.334642	0.704023	0.573416	0.816936	0.689807	0.590064	1.83707	0.973084	1.26129	1.22155	1.18713	1.20697
Pz	0.938525	1.10746	1.05623	0.719734	1.1553	2.98964	0.740775	0.436951	0.334399	1.49595	1.36925	0.669026	0.359998	1.23187	2.09566	1.47684	0.737177	0.981004	0.833153	1.42378
POz	0.952638	1.22305	0.898921	0.689065	0.989782	2.73378	0.848539	0.351298	0.477972	1.29827	1.32919	0.799973	0.490157	1.18856	1.66199	1.10133	1.00733	0.966102	1.09374	1.21047
PO4	0.856463	1.05418	1.00123	0.659185	0.625553	2.25442	0.811906	0.348319	0.394817	0.81326	0.681735	0.869601	0.682388	0.736434	1.77091	1.05554	1.24674	1.25208	1.29196	1.11707
PO8	0.733859	0.918315	0.746053	0.737548	0.469029	1.44201	1.10406	0.635829	0.660652	0.579198	0.751943	1.22784	1.08036	0.725202	1.17753	0.915966	1.23451	1.20026	1.72566	1.01294
O2	0.838296	1.06959	0.80327	0.802625	0.619722	1.93503	0.835036	0.563735	0.746342	1.09209	0.59824	0.765448	1.1443	1.00838	1.31327	1.03859	1.19189	1.3294	1.32905	1.09469
Oz	1.23291	1.21128	0.758502	0.791478	0.898482	2.02738	1.34031	0.659617	1.04834	1.24988	0.461253	1.07493	0.962134	1.31546	0.940361	0.952963	1.34708	1.17322	1.24836	1.20615
O1	1.10017	1.16825	0.73654	0.845974	0.919204	2.19432	1.47399	0.872946	1.18693	1.90206	0.582887	0.97819	1.13839	1.67459	0.851791	0.968438	1.32717	1.07434	1.47726	1.11137
PO3	0.912747	1.07996	0.856239	0.901061	1.173	2.42414	0.97957	0.450701	0.852153	1.98607	0.940607	0.906711	0.814766	1.86075	1.51621	1.27538	1.06203	0.868814	1.41638	1.13833
P3	0.751587	0.923864	0.722088	1.17157	0.809787	2.67344	0.791494	0.499528	0.811287	2.01383	1.17193	0.917488	0.741386	2.47923	1.78361	1.9936	1.10211	1.04455	1.52495	1.22556
CP5	0.595176	1.38006	0.713438	1.58169	0.815763	2.45566	0.836448	0.904448	1.13566	2.06738	0.426955	1.35	1.35834	3.12999	1.3538	2.89953	1.53899	1.09329	1.76359	1.3762
P7	0.649297	1.42059	0.772568	1.19491	0.608677	1.67707	1.25747	0.902393	1.88545	2.09134	0.200288	0.812546	1.34832	2.11439	0.777528	1.76271	1.51011	1.56021	1.81696	0.912954
PO7	0.777073	1.57952	0.717941	1.1577	0.864933	2.34579	1.61292	0.861843	1.42859	2.36993	0.402904	0.93672	1.01221	2.31562	0.755084	1.32225	1.42304	1.00774	1.66533	1.07076
T7	0.588319	1.26239	0.685457	2.01382	0.513562	2.18121	0.762174	1.23187	1.8935	1.83685	0.308926	1.40078	1.68638	2.11321	1.6211	3.21952	1.93756	0.938277	1.19	1.14188
T8	0.554761	1.09675	1.09057	1.19349	0.859568	1.03039	1.9193	0.708942	1.03686	0.289599	0.487448	1.01497	1.22749	0.200445	0.530736	0.526895	1.40596	0.509296	1.6517	1.15963

## Sheet: Sub2
Channel	Trial_ 1	Trial_ 2	Trial_ 3	Trial_ 4	Trial_ 5	Trial_ 6	Trial_ 7	Trial_ 8	Trial_ 9	Trial_10	Trial_11	Trial_12	Trial_13	Trial_14	Trial_15	Trial_16	Trial_17	Trial_18	Trial_19	Trial_20
Fp1	2.08166	1.06529	1.2698	1.37763	2.23264	1.86759	1.55108	0.697408	1.55793	0.464775	0.73953	1.07437	1.33038	0.709304	0.722237	1.04838	0.42781	0.715134	0.73917	1.60334
Fp2	0.745954	0.877754	1.48078	1.42689	1.55374	1.94631	2.27676	0.94995	0.929953	0.268877	0.696204	0.477827	1.49297	0.576044	1.09036	1.4507	0.504624	1.18603	0.690618	1.36349
AF4	0.856949	0.784134	1.76474	2.05267	0.848597	1.47649	2.42421	0.410914	1.14273	0.381382	0.545481	0.480737	1.63704	0.53542	1.5745	1.14309	0.652518	0.968371	0.661838	1.40485
AF3	2.8137	1.73422	1.0421	2.01802	1.40644	1.18173	1.26023	0.500831	1.63602	0.438331	0.60263	1.24853	1.75141	0.449603	0.9862	0.89205	0.56353	0.367354	1.0762	1.90294
F5	1.6161	3.47798	0.643167	1.48687	3.51618	3.13444	1.4148	1.08499	2.0249	0.352144	0.507748	1.02533	0.995463	0.684222	0.823301	0.958341	0.74333	0.855054	0.935911	1.47905
Fz	1.47528	1.04888	1.93747	1.46231	3.60714	0.585657	3.73636	1.82849	1.14742	0.9168	0.789261	1.36861	2.16084	0.388723	1.2961	2.23075	0.474389	1.00705	2.89867	0.795967
FC1	0.538497	0.439192	0.525031	0.34331	3.59338	4.62855	1.18574	1.97059	1.74827	0.877825	1.12271	1.92142	0.883816	0.533581	0.651483	1.1117	0.693831	0.445421	1.95158	0.842744
FC5	1.10222	2.91731	0.509841	0.802454	4.01193	3.30278	1.42056	1.64655	2.24532	0.450806	0.483306	1.46867	0.975336	0.590803	0.651242	1.24316	1.19136	1.24694	1.34727	1.26035
F6	0.533432	1.35318	0.833001	1.09279	1.65332	1.9773	1.18482	0.399286	0.615891	0.740189	1.59089	1.40778	1.32433	0.913724	2.24692	2.00074	0.50566	1.18819	1.26685	0.924873
FC2	0.573007	0.96091	0.490136	0.828656	1.59931	1.53969	0.837549	0.511177	0.614363	0.401575	1.45782	1.48549	1.34816	0.822893	1.93458	1.6048	0.461332	1.42737	1.23549	2.01875
FC6	0.646544	4.09286	0.819406	1.55851	2.24557	2.76325	1.60689	1.74314	1.18092	0.657401	0.772498	0.824873	1.22512	0.466192	1.44955	2.45773	0.677304	1.59245	1.33829	0.776907
C4	0.647907	3.27859	0.718203	0.575464	2.93114	1.88804	1.13412	2.53292	1.71951	0.720847	1.39336	1.65329	1.79232	0.850342	1.77596	2.94598	0.312072	1.86018	2.58879	0.849074
Cz	1.09621	0.991907	1.08321	0.669933	3.55791	1.65372	1.59741	2.37552	1.48429	0.976721	0.621191	2.53924	2.20369	0.859784	0.554823	2.72806	0.369771	0.884607	3.63837	0.56396
C3	0.428723	1.06071	0.408958	0.622237	3.54687	3.4271	1.46237	3.15444	2.15495	0.655764	0.663601	2.20411	1.55732	0.708576	1.21257	1.95157	0.629558	0.802044	2.46102	0.893648
CP1	0.622025	1.292	0.54326	0.513581	3.64991	2.5371	1.19835	3.15105	1.16277	0.851217	0.510511	2.45644	2.22862	0.928037	1.52579	2.67883	0.41203	0.844957	3.26084	0.839476
CP2	0.821321	1.77311	0.965892	0.5643	3.48768	1.67201	1.15364	2.72845	1.73925	1.03408	1.06018	2.31605	1.90635	0.81353	1.17457	3.0179	0.346269	1.60449	3.44315	0.921568
CP6	0.892264	4.35542	1.39703	0.854111	3.77534	2.27515	1.14677	2.96829	1.37166	1.4318	0.914745	1.35745	1.47904	0.539875	1.13735	2.97434	0.31116	2.20321	2.53608	0.839531
P8	1.59999	4.87288	1.69658	1.46344	4.05659	3.33499	0.848989	3.73215	1.51514	1.57421	0.742554	1.04122	1.13159	0.667872	1.08872	2.24733	0.425837	1.99546	2.23036	0.912771
P4	1.05237	2.75646	1.49302	0.770869	3.93418	1.93383	1.04506	2.82749	1.19379	1.97475	0.767889	1.8234	1.65376	0.61324	1.51034	2.98628	0.246101	1.86409	3.04938	1.17606
Pz	0.805345	1.75696	0.771796	0.567109	3.8777	2.09998	1.05409	2.7679	0.652062	1.2075	0.609306	1.86619	1.9952	0.693509	1.53908	2.91341	0.38945	1.29762	3.67131	0.922245
POz	1.34156	2.179	0.878614	0.860309	3.85073	2.53622	1.02487	2.76295	0.834563	1.84483	0.580284	1.49548	1.61069	0.613372	1.60023	2.62804	0.358725	1.30185	3.30478	0.978129
PO4	1.81788	2.97607	1.62051	1.16374	4.17277	2.43207	0.906669	2.80913	1.02498	2.12662	0.716988	1.1756	1.38501	0.725333	1.50819	2.54259	0.296772	1.76977	2.99624	1.07903
PO8	2.32244	4.76855	1.91972	1.54363	4.50939	3.19262	0.650346	3.42774	1.28085	2.12168	0.679888	0.820531	1.02806	1.13987	1.19517	1.8997	0.467261	1.91994	2.28534	0.992875
O2	3.02882	4.29105	1.22241	1.77367	4.63824	3.50356	0.831756	3.13056	1.48257	2.54311	0.72242	0.787218	1.10557	1.47064	1.53028	1.85125	0.559356	2.353	2.77373	1.04396
Oz	3.38951	4.3184	1.64778	1.77785	4.66199	4.44182	1.13246	3.34555	2.08604	2.25884	0.85349	0.840848	1.36034	1.33296	1.91948	1.81547	0.845266	3.41	2.81383	1.20728
O1	2.52608	4.38632	1.14351	1.94898	4.57996	4.7422	1.25521	3.10608	2.13533	2.56439	0.858982	0.931786	1.43083	0.999438	2.12056	1.94292	1.10554	1.64265	2.65509	1.20505
PO3	1.36666	2.38175	0.757811	1.2245	4.01768	3.55449	1.14735	2.85131	1.17391	1.89764	0.572249	1.25391	1.56036	0.604594	1.86091	2.40615	0.706542	1.02911	2.90152	1.03593
P3	0.906421	1.58978	0.707621	0.949432	3.73227	3.16286	1.1836	3.29105	1.2485	1.40886	0.502578	1.8368	1.60569	0.778851	1.79273	2.68041	0.54343	0.920369	2.9182	1.18327
CP5	0.820238	2.13163	0.721225	1.21077	3.76351	3.5132	1.42477	3.16096	2.11097	0.928262	0.555416	1.53504	1.33406	0.676591	1.12397	2.17278	0.543616	1.09598	2.28245	1.32565
P7	2.5857	3.6266	0.964544	2.09953	4.15214	3.38069	1.10555	2.90742	2.10983	1.30546	0.74647	1.01312	1.08468	0.572042	1.66536	2.24708	1.48922	1.27563	1.55754	1.0455
PO7	2.82177	3.93399	1.0522	1.90684	4.30395	4.2013	0.97716	2.87395	2.02914	2.2081	0.800912	0.848969	1.19401	0.681207	2.14358	2.23119	1.26152	1.23368	1.89516	1.06827
T7	1.47501	3.01159	0.748928	1.30011	4.67526	2.80939	1.68309	2.3154	1.80216	0.398438	0.414778	1.51984	0.933361	0.373317	1.04616	1.39229	1.04202	1.62118	1.54069	1.53731
T8	0.70907	5.10359	1.07621	1.14447	4.08634	2.75199	1.59295	3.02588	1.48949	0.710333	0.924275	0.940806	1.18226	0.558577	1.24964	2.61334	0.368043	2.08085	1.92707	0.945242

## Sheet: Sub3
Channel	Trial_ 1	Trial_ 2	Trial_ 3	Trial_ 4	Trial_ 5	Trial_ 6	Trial_ 7	Trial_ 8	Trial_ 9	Trial_10	Trial_11	Trial_12	Trial_13	Trial_14	Trial_15	Trial_16	Trial_17	Trial_18	Trial_19	Trial_20
Fp1	0.764182	1.22434	1.145	0.283655	1.41221	1.08568	0.424295	0.630295	1.24901	0.973794	1.03142	2.68535	2.31849	0.389242	0.719639	1.35078	1.17266	2.06434	1.59141	1.46725
Fp2	1.26536	1.58353	1.01715	0.26564	1.38126	0.882172	0.364358	0.672886	1.22069	1.02287	0.728379	1.71186	1.98002	0.370502	0.746923	1.30552	0.704598	2.13447	1.49154	1.5111
AF4	1.38839	1.63871	0.943144	0.289796	1.55805	0.9629	0.455051	0.63267	1.3851	1.0362	0.675973	1.60194	2.02699	0.538929	0.852364	1.21692	0.718781	2.26032	1.47858	1.61772
AF3	0.737592	1.69905	1.23961	0.471509	1.49654	1.35486	0.545021	0.640992	1.67329	1.18581	1.44477	2.4171	2.13789	0.473664	0.790563	1.35314	1.35171	1.98189	1.65462	1.66589
F5	0.992341	1.21902	1.75288	1.0455	1.12338	1.5681	0.77914	0.61097	1.70305	1.17377	1.46013	1.93125	2.177	0.543218	0.919144	1.88885	2.11648	1.96961	1.25233	2.2122
Fz	0.712693	1.34409	1.11287	0.680617	1.56569	0.940042	0.444153	0.976271	3.10954	1.16849	1.89874	2.29268	2.54466	1.07261	1.12342	1.31627	0.97054	1.94363	1.49578	1.61622
FC1	0.840494	0.625418	0.816754	0.519061	1.89761	0.489964	0.361808	0.971676	0.738716	1.01931	1.24558	0.72177	1.65657	1.40985	1.39104	1.01899	2.73882	1.09449	0.977132	1.08693
FC5	0.768126	1.11604	1.0266	0.623327	2.29486	1.11531	0.867664	0.436024	0.984158	0.81104	0.851063	1.7159	1.96737	0.733011	1.09395	1.63464	1.9763	1.20509	0.256099	1.89861
F6	1.47827	1.48291	0.619438	0.438178	1.87141	0.868473	0.909628	0.726193	1.38603	0.697433	1.1537	1.01267	1.23358	0.58978	0.759503	1.07416	0.628443	2.42709	1.56304	1.67436
FC2	0.856557	0.870453	0.217764	0.518797	1.65609	1.0259	2.01377	0.534521	1.41417	0.923707	0.71905	1.02941	2.43276	0.816723	1.44038	0.756215	0.195511	3.38725	0.669232	1.22302
FC6	1.35249	1.13673	0.172509	0.532692	0.940137	0.653784	1.77915	0.679466	1.19109	0.522498	0.893271	1.38079	1.34463	0.465083	1.23287	2.73422	0.488177	3.05521	1.36524	1.51877
C4	0.67927	0.707081	0.941783	0.546694	0.890958	0.872529	1.58155	0.749609	0.573302	0.659871	0.931204	1.93102	1.55622	0.344792	1.59455	2.74967	0.356837	2.90789	1.99065	1.27033
Cz	0.347412	0.489646	0.976421	0.293707	1.64315	1.49948	0.64002	1.25466	1.93849	0.617712	1.45147	0.524256	1.52448	0.887114	0.683667	0.745629	0.858923	1.13538	1.69628	0.762864
C3	0.65137	0.659747	0.460539	0.595348	1.81309	0.277479	0.764492	0.902477	0.642251	0.763439	0.783591	1.64913	1.92613	0.681037	1.19924	1.08861	1.59349	1.37502	0.483476	1.41285
CP1	0.40174	0.85601	0.956902	0.525138	1.50414	0.559474	1.09522	0.95548	0.64173	1.0195	1.00277	1.92099	1.54654	0.520781	0.819015	1.10469	1.41333	1.51857	1.0147	0.842169
CP2	0.559621	0.64215	1.09979	0.459833	1.15714	0.930751	1.57928	0.87332	0.505287	1.09861	0.949817	2.35792	1.60697	0.472753	0.527485	1.91064	0.773573	2.25053	1.57893	0.870513
CP6	1.76529	0.673428	1.66519	0.373624	1.75493	0.680927	1.43464	0.915468	0.544334	0.910932	0.809412	3.77684	1.49763	0.489679	1.00894	3.28114	0.317747	2.49601	1.44087	1.17092
P8	1.79076	0.558112	2.02668	0.316721	2.30477	0.495381	1.08653	1.12076	0.446	1.0473	0.810845	3.92147	1.27837	0.568131	0.930232	4.11505	0.520843	2.31917	1.1734	1.14502
P4	0.796474	0.71635	1.32339	0.531089	1.76111	0.87661	1.68118	1.02238	0.326694	1.27316	0.948543	4.08332	0.983779	0.559464	0.625499	3.10459	0.819773	2.09645	1.46982	0.872975
Pz	0.268092	0.433027	1.22477	0.511004	1.54084	0.808298	1.37129	0.787469	0.458532	1.03426	0.841011	2.91945	1.11275	0.524828	0.651051	1.59554	1.05269	1.86898	1.34073	0.848575
POz	0.290618	0.486207	1.15234	0.417566	1.68027	0.741175	1.13832	0.934612	0.288249	0.877687	0.727735	3.43984	1.02993	0.64052	0.575509	2.13834	1.31373	1.74381	1.31898	0.751821
PO4	0.496214	0.551775	1.41629	0.412863	1.85808	1.12833	1.47815	1.09829	0.262929	1.32174	0.961276	3.80141	0.781996	0.745169	0.555679	3.02175	0.768489	1.8993	1.2494	0.714337
PO8	0.885991	0.68138	1.78331	0.389087	2.38679	1.34277	1.46879	1.18367	0.375602	1.30275	0.866875	3.93599	1.04536	0.79204	0.598241	3.84288	0.736529	2.05402	1.03869	0.929555
O2	0.487111	0.536687	1.56762	0.371027	2.19497	1.38724	1.51463	0.894642	0.344898	0.940135	0.871203	3.49592	1.36306	0.925165	0.426111	3.02716	0.835156	2.17425	1.42639	0.761892
Oz	0.540794	0.458779	1.16806	0.293838	1.91846	0.690905	1.08146	1.38111	0.461708	0.403382	0.62768	3.19085	1.91409	1.07207	0.52187	2.41948	1.37224	2.10112	1.27682	0.772083
O1	0.420278	0.641794	0.986778	0.287906	2.08838	0.743533	0.995653	1.56566	0.396548	0.500623	0.614538	3.08884	2.66396	0.652441	0.778786	2.12924	1.77061	1.85017	1.17425	0.738933
PO3	0.226785	0.614625	1.22906	0.34015	2.09658	0.537167	1.12109	1.31331	0.281897	0.753285	0.816328	3.21856	1.89129	0.583363	0.911821	1.60177	1.80638	1.54719	1.06556	0.733611
P3	0.297057	0.796194	1.14111	0.538222	2.16864	0.512069	1.11943	1.01295	0.351959	0.782044	0.897925	2.82437	1.75927	0.545962	0.825095	1.3197	1.4642	1.40097	0.909479	0.900378
CP5	0.457974	1.01662	0.828219	0.478565	2.5198	0.321797	1.10155	1.15029	0.579266	0.707213	0.850288	2.20062	1.88313	0.404026	1.05126	1.39154	1.27571	1.28683	0.647017	1.14797
P7	0.268846	1.20276	1.02707	0.388801	2.51677	0.475335	1.33582	1.44613	0.622862	0.594171	0.84332	2.36644	2.51652	0.375433	0.887449	1.75909	1.41799	1.38841	0.91077	0.794868
PO7	0.27812	0.960446	1.01796	0.372914	2.48217	0.676906	1.19535	1.62016	0.469728	0.560792	0.632027	2.5315	2.8976	0.502704	0.924979	1.77142	1.88697	1.57296	1.10375	0.78201
T7	0.777737	1.4376	0.875863	0.450992	2.53796	0.648987	0.746019	1.74892	1.14054	0.601263	0.695979	2.08071	1.74361	0.342348	0.989776	1.66638	1.48537	1.14846	0.69092	1.89496
T8	2.14905	1.12126	1.30974	0.409762	1.33276	0.625413	1.26754	0.916593	0.808096	0.710611	0.740488	1.74943	1.31085	0.29855	0.963115	3.05199	0.515343	2.77349	1.06218	1.2393

## Sheet: Sub4
Channel	Trial_ 1	Trial_ 2	Trial_ 3	Trial_ 4	Trial_ 5	Trial_ 6	Trial_ 7	Trial_ 8	Trial_ 9	Trial_10	Trial_11	Trial_12	Trial_13	Trial_14	Trial_15	Trial_16	Trial_17	Trial_18	Trial_19	Trial_20
Fp1	0.528031	1.10156	1.55384	0.733834	0.6372	1.93367	1.43309	0.899465	0.933806	1.43635	0.573989	0.882309	0.98913	1.55466	0.496551	0.577836	1.25025	0.474285	0.389714	0.976964
Fp2	0.37152	1.52729	2.34625	0.768568	0.485581	1.66691	0.865449	0.759129	0.977208	1.07153	0.458651	1.2453	0.869646	1.49206	0.599103	0.862761	0.727104	0.496925	0.482568	0.872037
AF4	0.698172	1.45095	2.80847	1.20035	0.433447	1.69668	1.02879	0.974891	1.40294	0.703556	0.376361	1.92246	0.666575	2.07285	0.574911	0.989835	0.712178	0.354863	0.589709	0.733892
AF3	0.531896	0.695237	1.56004	0.727886	0.865329	2.13508	1.81657	1.05588	0.851235	1.88912	0.579717	1.01316	1.01465	2.03844	0.335955	0.557693	1.35277	0.281663	0.287117	0.984584
F5	1.19357	0.515851	1.16894	1.79641	1.27207	2.01588	1.65828	0.773972	1.10455	4.0011	1.63556	0.639303	1.40437	2.1141	0.44781	0.851444	1.13398	0.189542	0.365761	1.16501
Fz	2.7626	2.03647	2.48468	0.867857	0.798139	1.78607	0.803259	1.75694	1.60641	1.03515	0.545825	1.11682	1.23403	2.46294	0.245891	0.815117	1.24007	0.668562	0.683425	0.574276
FC1	1.36628	1.47096	0.742631	0.674498	1.16029	1.98011	1.05839	0.415144	0.969747	3.35578	1.04868	0.684673	0.735864	2.39772	1.09309	0.792029	1.51316	0.991016	1.06547	2.4264
FC5	2.46729	1.00758	1.24897	1.95893	0.945134	1.75676	1.70101	0.688427	0.86625	3.21531	2.11201	0.584722	1.24593	2.36281	0.806416	1.51271	1.85247	0.710938	0.464855	1.16694
F6	0.536077	2.15484	1.53759	1.45342	0.578666	1.30163	0.647471	0.617067	1.48647	0.470689	0.350113	2.32374	0.578632	2.16921	0.767519	1.88322	0.793171	0.399857	0.747436	0.853309
FC2	1.44513	0.377511	1.01653	1.70407	0.633814	0.231127	2.03239	0.889773	1.57944	0.53631	0.436159	1.37424	0.477955	1.09489	0.579135	1.11062	1.25865	0.332578	1.60957	1.4167
FC6	1.44962	2.06778	1.5827	1.86126	0.973272	1.42733	0.707485	0.832989	1.27485	0.878207	0.509213	1.32521	0.911124	1.76544	0.987042	1.98812	1.41723	0.535051	0.709561	0.7252
C4	2.96192	1.54604	0.960693	1.54859	0.811637	0.913559	0.890094	1.58698	1.17027	1.04862	0.481167	0.504305	0.949661	0.962245	1.4251	1.10374	1.99226	0.5682	1.06245	0.608078
Cz	3.46055	3.68608	1.64321	0.633922	0.597672	1.15578	1.29131	3.34705	0.737415	1.27329	1.43948	0.714817	1.5205	0.829189	1.3311	1.8295	1.7734	1.44114	0.766531	0.331264
C3	2.8587	1.83849	1.15548	0.966194	0.863789	1.70357	1.39724	0.941695	0.560589	2.47348	1.77209	0.585004	1.03885	1.94033	1.47833	1.70439	2.56084	1.72366	0.562411	1.00995
CP1	3.55292	2.51372	1.55151	0.559858	0.940236	1.49121	1.10346	1.661	0.597304	1.61242	1.42544	0.666627	1.12861	1.46732	1.05428	1.23456	2.14959	2.21168	0.489799	0.513723
CP2	3.51597	2.44586	1.62034	0.7958	0.593838	0.924831	1.22105	2.6743	0.878066	1.2187	1.02017	0.467364	1.29533	0.915883	1.14505	1.05975	2.28702	1.12065	0.581782	0.554413
CP6	3.07377	2.2669	1.24415	1.81743	1.78794	1.04878	0.72136	1.77469	1.46093	1.87717	0.905269	0.764598	1.03267	1.7516	1.65645	1.18192	2.24599	1.21662	0.495555	0.523774
P8	2.90614	2.56693	2.09409	1.66614	2.57474	1.13552	0.830832	2.38715	1.09804	1.90373	2.14626	1.42569	0.911329	2.15078	1.5147	1.50067	2.48195	1.78726	0.614284	0.63378
P4	3.77846	2.7138	1.69503	1.71205	1.52292	0.778572	1.17463	2.32098	1.32942	1.59048	1.45862	0.867746	1.12128	1.69905	1.33646	0.838831	2.64076	1.75087	0.49917	0.480813
Pz	3.69445	2.67237	1.87905	1.12252	0.897452	0.888191	1.30062	1.86769	0.892652	1.41889	1.45934	0.695952	1.10701	1.44555	0.811529	0.822829	2.1003	1.72977	0.436368	0.335919
POz	3.61243	2.40418	2.16539	1.65917	1.51487	0.543036	1.36053	2.02786	0.891712	1.50525	1.50041	1.01808	0.945499	2.25915	0.924342	0.716215	2.20297	1.7759	0.394623	0.44195
PO4	3.05355	3.06362	2.32709	2.18494	1.91652	0.455277	1.48118	2.62233	1.14955	1.64884	2.00111	1.65791	1.01181	2.44214	1.61517	1.10394	2.8062	2.14564	0.478297	0.415372
PO8	3.01119	2.96015	2.39534	2.27517	2.53041	0.842761	1.21308	2.84793	1.20727	1.79757	2.57525	2.04849	1.12093	2.34035	1.95989	1.70053	2.83099	2.22206	0.654746	0.564551
O2	3.14289	2.83864	2.98834	1.77423	2.309	0.593318	1.33563	2.39094	1.01927	1.65104	1.94087	1.49175	0.951161	2.25994	1.51751	1.53138	2.19273	1.70309	0.514564	0.593432
Oz	3.19221	2.44468	3.0019	1.4315	2.01564	0.557329	1.3216	1.16146	0.347098	1.53152	1.46554	1.04533	0.832086	2.47598	1.19295	1.12448	1.96697	1.16063	0.472707	0.701625
O1	3.18125	2.49416	2.11854	1.43566	2.28868	1.01598	1.50488	2.509	0.624273	1.82968	1.45097	0.809682	0.814845	2.23291	1.05806	1.64827	2.60965	1.83092	0.591333	0.716051
PO3	3.75574	2.68637	1.45134	1.53431	2.04501	1.36779	1.70696	1.8708	0.616181	2.33815	1.65164	0.760911	1.03314	2.65672	0.980076	1.52625	3.27929	2.67334	0.565001	0.785189
P3	3.9983	2.48732	1.49048	1.09942	1.57649	1.47309	1.58508	1.30264	0.541774	2.1527	1.63693	0.494132	1.01644	2.40652	1.03031	1.50385	2.90661	2.32208	0.463243	0.779903
CP5	3.37868	2.18116	1.56129	1.2472	1.44455	1.66832	1.70511	1.0064	0.634645	1.67925	1.60177	0.418633	0.83219	2.54906	0.9345	1.64315	2.13305	1.57522	0.544419	0.960592
P7	3.07409	2.66755	1.77167	1.66553	2.60656	1.40744	1.67933	1.57723	0.503851	1.69037	1.57265	0.39967	0.687111	2.69854	0.755146	1.50044	2.25308	1.51671	0.692888	0.771689
PO7	3.11605	2.85898	1.61141	1.68764	2.8907	1.60549	1.67731	1.91099	0.480986	1.89456	1.67978	0.532743	0.727264	2.52504	0.850232	1.80779	2.66923	2.05505	0.687332	0.738358
T7	3.01946	1.81048	1.91339	1.89567	1.07693	1.2938	1.78635	0.864764	0.897464	1.9079	1.77041	0.549507	0.843685	1.98399	0.873344	1.6003	2.11719	0.820951	0.52461	1.01485
T8	2.20181	2.97633	1.57392	1.4899	1.70486	1.53998	0.66801	1.02616	1.32222	1.66151	0.882105	0.808581	1.07398	2.09726	1.33043	1.6593	1.66407	0.663408	0.375146	0.723776

## Sheet: Sub5
Channel	Trial_ 1	Trial_ 2	Trial_ 3	Trial_ 4	Trial_ 5	Trial_ 6	Trial_ 7	Trial_ 8	Trial_ 9	Trial_10	Trial_11	Trial_12	Trial_13	Trial_14	Trial_15	Trial_16	Trial_17	Trial_18	Trial_19	Trial_20
Fp1	0.585941	1.46846	1.62439	0.600051	0.64705	1.26964	0.734815	0.749241	0.544965	0.990054	1.16044	0.548281	0.889301	0.85414	0.693639	0.859601	0.916421	0.827771	1.47049	0.555993
Fp2	0.665618	1.22195	1.54845	0.628571	0.587797	1.14175	0.632849	0.811124	0.546438	0.786195	0.927652	0.697346	0.759619	0.99959	0.623658	1.00078	1.08201	0.639012	1.43652	0.622249
AF4	0.62641	1.62854	1.9164	0.516682	0.515379	1.39805	0.639251	0.804823	0.571497	0.724865	1.11727	0.738813	0.794003	1.08512	0.684955	0.957689	1.04819	0.594407	1.1773	0.70295
AF3	0.561636	2.04581	2.11073	0.466605	0.672685	1.56729	0.548442	0.452981	0.719814	1.04807	1.13808	0.516514	0.841622	0.912294	0.830907	0.465617	0.614841	0.860949	1.40587	0.506682
F5	0.635815	3.00113	1.60332	0.579036	0.578658	1.06316	0.512745	0.510127	0.510849	1.19758	1.13489	0.472195	0.656853	0.45139	1.36027	0.286698	0.618479	1.56834	0.745149	0.237232
Fz	1.11272	2.12979	1.6233	0.618345	0.553419	1.99554	0.44176	0.467831	1.34949	1.35085	1.28769	0.644986	0.773231	1.14481	0.835476	0.699165	0.270599	0.915836	1.98834	0.702451
FC1	0.448746	2.75329	0.659786	0.934064	0.845317	0.31614	0.302029	1.00149	0.501496	1.34114	1.88841	1.24399	2.47658	0.900172	1.23306	0.435454	0.49605	0.930917	0.470329	2.47377
FC5	1.07302	2.25461	0.814417	0.978439	0.373634	0.490147	1.58288	0.820178	0.680066	0.576144	2.06026	0.865231	0.988121	0.972683	2.46475	0.603669	0.612762	2.01512	0.564685	0.712094
F6	0.603181	1.59192	2.00977	0.679019	0.799321	1.34632	0.618496	0.677091	0.393289	0.353362	1.71488	0.353581	1.33958	1.3163	0.422183	1.75846	1.66783	0.22966	0.586584	1.02304
FC2	0.400204	1.09249	1.09964	1.81071	2.74616	1.29834	0.573586	1.43148	1.01815	0.150817	1.42581	0.761467	0.919403	0.955815	0.621113	1.77897	1.593	0.545809	0.833457	4.11949
FC6	0.622566	1.08452	1.14702	0.788615	1.72405	1.29225	1.40757	0.681181	0.603978	0.137659	1.87374	0.482379	1.13606	0.515441	0.947958	2.18816	1.95628	0.431731	1.14809	1.31461
C4	0.743145	0.551788	0.674987	0.975636	2.63764	1.1334	1.74146	0.722136	1.16689	0.270497	0.84639	1.65695	1.30993	0.68264	0.898721	1.53872	0.765585	0.776691	3.2361	1.69318
Cz	1.36519	0.951733	0.805605	0.996868	0.848034	0.705357	1.08713	0.36408	1.51367	1.50214	0.780258	1.26692	1.30385	1.69841	1.04674	0.948132	0.315379	1.91017	2.69617	0.462141
C3	1.14128	1.75093	1.10968	1.21682	0.700029	0.411111	1.40111	0.389304	1.09389	0.546956	2.36581	1.38368	1.45721	1.12623	2.047	0.587345	0.355594	1.63335	1.07445	1.01851
CP1	1.52442	1.67149	0.96591	1.39205	0.735918	0.680783	1.94695	0.202275	1.55868	1.14654	1.36444	1.39363	1.63092	1.14016	1.45692	0.704268	0.29543	2.10768	1.97188	0.56587
CP2	1.85663	0.36621	0.855296	1.53741	1.25613	1.13374	2.4909	0.318832	1.18878	1.08569	0.712487	2.35467	1.24445	0.882025	1.33031	1.01018	0.427904	1.61665	3.47371	0.634579
CP6	1.66945	0.215267	1.03329	0.813311	2.17052	1.26636	2.72784	0.854803	0.816152	0.749994	0.868283	3.38332	1.28349	0.917585	1.51651	1.63185	0.59929	1.48554	3.04651	0.659505
P8	1.59745	0.343837	1.32158	0.640043	1.84975	0.949305	3.21994	0.785364	0.966012	1.81699	0.907834	4.20374	1.28814	0.724318	1.92569	1.36325	0.375724	1.92737	2.46219	0.735852
P4	2.18214	0.311609	1.01661	0.911108	1.37968	1.20965	3.43814	0.425862	1.33588	1.21878	0.723352	3.88028	1.43083	0.582484	1.42708	1.26119	0.303033	1.9881	3.16595	0.560624
Pz	1.916	0.73644	1.34895	1.01392	0.53863	0.883761	2.49724	0.197132	1.90837	2.32962	0.823404	2.16693	1.51466	0.780705	1.3156	0.724151	0.230702	2.33978	2.73716	0.423498
POz	2.45928	0.591943	1.39479	0.896819	0.659724	0.901323	3.17961	0.384674	1.50078	3.37966	1.21611	3.81084	1.61206	0.601544	1.48649	0.841189	0.334976	2.98261	2.05777	0.608661
PO4	2.31296	0.392569	1.30579	0.790376	1.20752	1.14101	3.63773	0.493441	1.45873	2.7972	0.679601	4.58387	1.37413	0.622321	1.60415	1.03799	0.311507	2.4341	2.8314	0.691879
PO8	1.9936	0.387206	1.37074	0.939522	1.81065	0.955011	3.74126	0.74552	1.12172	2.98453	1.09943	5.13113	1.31688	0.691919	1.8715	1.22894	0.382174	2.17743	2.28831	0.767972
O2	1.9452	0.494607	1.18275	1.22794	1.4407	1.0461	3.84212	0.744545	1.20084	4.74528	2.92243	5.17515	1.6363	1.04023	1.62453	1.13983	0.547855	2.55147	1.62961	0.631152
Oz	2.24623	0.68814	1.56674	0.95395	1.46483	1.11939	3.84762	1.10437	1.4002	4.72498	3.03828	4.6231	1.70101	1.26739	1.68157	1.15855	0.660398	2.69789	1.30815	0.464765
O1	2.07079	0.91777	1.64147	1.41056	1.33477	1.00067	3.35996	1.60309	1.56844	3.89297	2.86212	3.51102	1.41241	2.04441	1.7746	1.32456	0.776953	3.25682	1.06584	0.459038
PO3	1.61092	1.14672	1.45787	0.933534	1.05244	0.674744	2.46285	0.712157	1.39671	3.07561	2.26571	2.88669	1.41312	1.32791	1.85505	0.905039	0.500112	3.19112	1.42594	0.439628
P3	1.91111	1.34057	1.32459	0.979237	0.727641	0.630945	2.1699	0.256371	1.15909	1.41499	1.93091	1.73123	1.48744	1.17214	1.84962	0.67556	0.348568	2.70311	1.40795	0.506304
CP5	1.48283	1.35466	1.04943	0.874221	0.717976	0.48495	2.68289	0.307678	1.02258	0.969296	2.98096	1.77396	1.89568	1.21547	2.13191	0.903071	0.396075	2.22366	1.20534	0.529074
P7	1.55278	1.14604	1.32481	0.499491	0.855346	0.877398	3.00112	0.812788	0.999296	1.77432	2.51181	3.08635	1.70043	1.2641	1.94183	1.03097	0.555378	1.98022	1.13597	0.505284
PO7	2.16642	1.08656	1.56444	0.914433	1.33287	0.685654	2.95633	1.10793	1.24969	2.6711	2.72609	3.39793	1.56074	1.68589	1.91254	1.14868	0.775864	2.72401	0.941473	0.395027
T7	1.38006	0.688603	0.88682	0.803208	1.11916	1.33675	2.56529	0.980983	1.01084	1.97625	1.53773	2.24352	2.28694	1.0357	1.63025	0.973389	0.380006	1.46239	2.11293	0.493475
T8	1.13154	0.305289	0.686163	0.544693	2.25585	0.82325	1.9255	0.841597	0.918636	0.491999	1.65525	1.88188	1.13762	0.692541	1.63568	1.57892	0.774583	1.24542	2.60652	0.565245

## Sheet: Sub6
Channel	Trial_ 1	Trial_ 2	Trial_ 3	Trial_ 4	Trial_ 5	Trial_ 6	Trial_ 7	Trial_ 8	Trial_ 9	Trial_10	Trial_11	Trial_12	Trial_13	Trial_14	Trial_15	Trial_16	Trial_17	Trial_18	Trial_19	Trial_20
Fp1	1.14618	0.67441	0.957773	0.81968	0.733789	0.903404	0.637149	0.824951	0.456168	0.983592	0.518269	0.880697	0.667608	1.61007	1.00386	0.945518	0.74816	0.422606	1.25486	0.283178
Fp2	1.24005	0.688936	0.99243	0.757738	0.687058	1.24696	0.733782	0.89064	0.320562	1.00907	0.517954	1.11402	0.64102	1.28939	1.05894	1.03655	0.66349	0.528252	1.32276	0.270091
AF4	1.1618	0.799319	0.967784	0.934007	0.657031	1.3244	0.806593	0.782613	0.499023	0.739437	0.553416	1.20863	0.705301	1.53373	1.35357	1.08965	0.638224	0.532583	1.75335	0.499675
AF3	1.06018	0.708344	1.34643	0.887674	0.963888	1.12414	0.531199	0.721011	0.625257	0.827908	0.602023	0.69107	0.750215	2.41885	0.954106	0.79162	0.61555	0.330343	1.41333	0.54598
F5	1.26126	1.08603	0.907541	0.957646	0.956824	0.790844	0.526002	0.642487	0.713686	0.808415	0.725191	0.426158	0.98118	2.05632	0.575462	0.633676	1.0002	0.267697	1.94394	0.729842
Fz	0.868289	0.782657	2.4502	1.70745	1.1136	1.59125	0.955245	0.659971	0.461812	0.966565	0.817563	1.00568	0.987665	2.00689	0.813893	0.919274	0.626212	0.960886	2.15903	0.833858
FC1	0.756351	0.919153	2.06012	1.29712	0.328349	0.668569	1.27728	0.336092	0.602892	0.630541	0.701807	1.24251	1.39474	2.32469	0.276784	1.1914	1.94437	0.838399	2.29132	1.17015
FC5	0.592351	2.61779	2.18438	0.774371	0.310885	0.897772	1.15548	0.743845	0.695224	1.52894	0.861755	0.35243	1.73764	1.64619	0.625837	0.643342	0.99865	0.760285	3.88183	1.24894
F6	1.18484	1.4545	0.537152	1.07615	0.52045	1.27045	0.581951	1.01278	1.91859	0.720456	0.901263	0.874061	0.620074	1.24287	1.27632	1.36598	0.739178	0.861163	1.60777	0.652748
FC2	0.527456	2.80276	0.768942	1.31565	0.560291	1.20452	1.08804	0.851165	2.49877	0.589875	0.898596	0.369077	0.846754	0.628205	1.11639	0.639959	2.19851	0.940138	2.95627	0.829651
FC6	1.29821	2.13904	0.710522	0.978368	0.695549	1.36703	0.46074	0.935809	2.53501	1.474	1.42039	0.355804	0.581109	0.921403	1.05462	0.636785	1.0156	0.857136	2.43388	0.53908
C4	1.27948	2.32419	0.904817	1.41185	0.892844	2.08764	0.379072	0.848881	2.82149	2.11034	0.91282	0.467624	0.927524	0.766902	1.49255	0.642222	1.21926	1.03834	2.13428	0.463968
Cz	0.38409	1.13093	1.59975	1.82491	2.22962	2.00013	0.590394	0.631701	1.76172	2.86731	0.6649	0.303985	1.32121	0.697849	0.65571	0.333585	1.4648	1.35836	0.639955	0.854656
C3	0.636768	1.61375	3.11642	0.883849	1.0718	1.59751	1.01594	0.955176	1.09132	2.39111	0.312114	0.374804	1.86485	1.20465	1.10299	0.772459	0.889843	1.26274	2.75209	1.61922
CP1	0.770434	1.43829	2.18825	1.18144	2.08857	1.60641	0.886151	0.991678	1.57083	4.16624	0.570188	0.349517	1.47239	1.03513	1.29575	0.451047	0.980894	1.24999	1.73399	1.36007
CP2	0.936111	1.53003	1.38391	1.20119	1.49922	1.99602	0.412118	1.00649	2.55245	3.59257	0.908758	0.347774	1.21291	0.852351	1.47247	0.285184	1.13951	1.0994	1.53853	0.555857
CP6	1.24653	2.03716	1.19214	0.733332	0.649473	2.15976	0.526492	0.971499	2.33927	3.39967	0.746287	0.483469	0.869977	1.10322	1.28516	0.359388	1.1438	0.90911	1.94482	0.557172
P8	1.03518	2.10242	1.14752	0.23459	0.571756	1.94367	0.77582	1.04821	1.66549	3.67195	0.735898	0.713535	1.06693	1.38525	1.13491	0.383822	1.30608	0.882097	1.84651	0.774474
P4	1.17963	1.82651	1.32019	0.603596	0.805323	1.91522	0.507956	1.34035	2.35485	4.34582	0.638123	0.545033	1.00939	0.921546	1.54673	0.321012	1.065	0.938998	1.58466	0.56248
Pz	1.00475	1.68138	1.92678	0.886609	1.41838	1.34887	0.570795	1.60212	1.79365	4.34913	0.796146	0.448583	1.24332	1.28096	1.25354	0.364126	1.06977	1.18263	1.35434	1.02005
POz	1.02135	2.05227	2.26546	0.554829	0.767364	1.18569	0.681265	1.50373	1.81733	4.25974	0.48144	0.626461	1.24138	1.23204	1.15238	0.467601	1.14529	1.20543	1.42299	1.04069
PO4	1.14647	2.00237	1.61413	0.41667	0.739252	1.47885	0.705266	1.5505	1.88821	5.14373	0.481123	0.720598	1.12974	1.11269	1.39421	0.508462	1.38539	1.02128	1.8137	0.932382
PO8	1.17662	2.23428	1.34793	0.23742	0.694247	1.7539	0.856798	1.35544	1.93545	4.93656	0.507882	0.821687	1.36102	1.45173	1.21115	0.585536	1.78752	1.12078	1.94446	1.02218
O2	1.05226	2.12555	1.55754	0.318769	0.718956	1.3664	0.901687	1.41838	1.85944	5.37853	0.429137	0.771594	1.20935	1.16557	1.2688	0.593533	1.71825	1.14103	1.77412	1.09422
Oz	0.839089	2.15461	2.017	0.406457	0.703934	1.06322	1.02923	1.3254	1.84092	4.70687	0.371199	0.760535	1.25336	1.12808	1.18512	0.561083	1.46911	1.0631	1.50856	1.1685
O1	0.870039	2.15534	2.54287	0.467745	0.779734	1.29115	1.26993	1.10869	1.76	5.3341	0.366385	0.882349	1.36417	1.03904	1.41369	0.734723	1.56587	0.975676	1.59937	1.19453
PO3	1.1628	1.95976	3.12748	0.636624	0.974368	1.23339	1.01361	1.08484	1.64085	5.08649	0.431764	0.773415	1.2235	1.20734	1.34148	0.662156	1.19701	1.21645	1.43012	1.30524
P3	1.08825	2.07499	3.07808	0.633972	1.37236	1.4582	1.09504	1.1186	1.50325	5.29191	0.480383	0.57956	1.372	1.28354	1.49379	0.648155	0.987416	1.37598	1.62696	1.40325
CP5	0.873015	2.42424	3.2297	0.737615	1.22195	1.59178	1.37301	0.920955	1.47902	4.07251	0.476976	0.539974	1.55971	1.29969	1.33889	0.744982	0.86512	1.0393	2.34406	1.41122
P7	1.00023	2.20155	2.7528	0.604504	0.767682	1.38246	1.55613	0.784858	1.42083	4.49432	0.499662	0.718928	1.20385	1.07756	1.35948	1.10168	0.987339	0.968201	1.8343	1.44186
PO7	1.00617	1.96108	2.77788	0.449077	0.775143	1.2501	1.36119	0.905286	1.55255	5.11392	0.408619	0.864797	1.27822	1.01616	1.36848	0.950948	1.3512	1.03535	1.70624	1.35248
T7	0.914805	2.6894	3.04016	0.9001	0.719537	1.30208	1.27692	0.900334	1.63433	3.10723	0.588098	0.607778	1.70668	1.27275	0.739955	0.70622	1.1164	0.885378	2.92507	1.39923
T8	1.08173	1.78048	0.914701	0.703491	0.727639	1.59622	0.777513	0.90767	2.09124	3.30464	1.18698	0.361826	0.681644	0.961618	0.794733	0.405836	1.16737	0.779746	2.74797	0.490561

## Sheet: Sub7
Channel	Trial_ 1	Trial_ 2	Trial_ 3	Trial_ 4	Trial_ 5	Trial_ 6	Trial_ 7	Trial_ 8	Trial_ 9	Trial_10	Trial_11	Trial_12	Trial_13	Trial_14	Trial_15	Trial_16	Trial_17	Trial_18	Trial_19	Trial_20
Fp1	0.844346	1.16282	0.53645	0.949415	1.19347	0.669301	0.7693	0.74649	1.98645	0.702524	1.28145	0.674133	0.625576	0.721073	0.857127	1.12737	1.27248	0.649422	1.14475	1.89858
Fp2	0.812898	1.04458	0.587863	0.998787	1.73519	0.735083	0.892218	0.906689	1.25932	0.741044	1.27594	0.658164	0.563855	0.676045	0.811498	0.871155	1.08115	0.738834	0.966271	1.68409
AF4	0.617467	0.962069	0.604974	0.930845	1.72143	0.49427	1.04381	1.01837	1.06581	0.664959	1.38145	0.673918	0.453115	0.601006	0.677902	0.43876	1.29218	0.763325	1.08445	1.6686
AF3	0.874312	1.37985	0.526751	0.619797	1.68237	0.680886	0.502372	0.833496	2.16327	0.788088	1.06138	0.507424	0.624328	0.751258	0.733214	1.15098	1.61227	0.463093	1.03433	2.35917
F5	0.971312	0.968192	0.303634	0.367505	0.772749	0.647626	0.220058	0.958092	3.24805	1.10447	0.632088	0.76046	0.83916	0.561054	0.709918	1.30257	2.102	0.583461	1.27695	4.05106
Fz	0.552904	1.00056	0.429395	0.411591	1.67955	0.815878	0.787646	1.45993	0.555224	0.994359	0.561339	0.436991	0.671844	0.846983	0.667473	0.782611	0.859162	0.484548	0.519631	1.73005
FC1	1.09539	1.55073	0.563796	0.416691	0.907194	0.37863	0.645848	0.673614	1.11818	0.864869	0.312777	0.720827	2.16542	0.717834	0.57539	1.00499	1.83984	0.943586	0.816711	2.33276
FC5	1.20577	0.690996	0.372839	0.377574	1.04565	0.708795	0.334708	0.685855	2.80141	1.41615	0.543547	0.963058	2.07558	0.404331	0.827306	2.02138	2.72942	0.479727	1.12103	3.37401
F6	0.554072	0.689559	0.771087	0.789022	2.20745	0.485057	1.7797	1.85159	1.03513	0.757756	1.77677	0.599657	0.687146	0.309503	0.791084	0.362465	1.50921	0.666075	1.95553	1.23116
FC2	0.596911	1.69083	2.12811	1.54491	1.73597	0.688869	1.03589	0.768756	0.369576	0.763347	0.429845	1.08139	2.624	0.584575	0.259497	0.290251	0.825997	0.699115	0.353656	0.448593
FC6	0.767489	0.712485	1.02346	0.843636	1.1821	0.476111	1.27844	2.21572	1.25505	0.865977	1.72488	0.764345	1.97158	0.20362	0.610524	0.893396	1.74427	0.845745	0.919079	1.39241
C4	1.26532	1.65043	1.45754	1.5055	0.894355	1.02569	0.955446	1.96908	0.971501	0.956236	0.905512	1.32155	2.71119	0.237436	0.760789	1.01634	1.49917	1.19304	0.655922	1.30797
Cz	1.34155	2.23435	0.883764	1.91359	1.27635	1.09958	0.395428	1.77459	0.621953	0.967998	0.492839	0.52243	1.54291	0.565444	0.530283	1.87882	1.44984	1.10914	1.02697	0.826446
C3	1.13185	1.36978	0.548291	0.778905	2.34742	0.919906	0.576514	0.826033	2.13314	1.01513	0.490681	0.671838	1.95658	0.463153	0.734684	2.20811	3.42778	0.492832	0.743651	1.42449
CP1	1.21108	1.65443	0.618911	1.40973	1.74223	0.778829	0.646317	0.92121	1.12144	1.07444	0.348837	0.547307	1.84339	0.448552	0.551943	2.40252	2.35988	0.937724	1.14795	0.835745
CP2	1.55956	1.50227	0.780518	2.62721	0.978383	1.05135	0.750254	2.81355	0.845731	1.27922	0.422519	0.544184	1.80966	0.376572	0.842853	1.12762	2.56931	0.590593	0.599895	1.66921
CP6	0.974282	1.06353	0.987254	1.4392	0.664158	0.462122	1.35145	1.59091	1.8247	0.641255	1.02981	1.22518	1.572	0.393215	0.500033	1.48368	2.13304	1.10028	0.661406	0.813462
P8	1.35687	1.0118	0.834356	1.6464	1.04275	0.685239	1.29264	0.996003	2.76588	1.00577	1.04196	1.48173	1.17673	0.955682	0.421627	1.83023	3.34251	1.18143	0.338761	0.715298
P4	1.71153	1.39422	0.726037	3.25124	0.600997	0.502967	1.19273	0.925244	1.67474	1.06952	0.764798	1.68153	1.85993	0.485658	0.877067	2.05081	3.76764	0.854246	0.808772	0.824059
Pz	1.03085	1.56736	0.745046	2.0151	0.798171	0.533198	0.573414	1.34226	0.956652	0.818989	0.549802	1.0436	1.46584	0.386297	0.906389	2.98497	3.26949	0.728988	1.03611	0.691257
POz	1.01976	0.937881	0.400299	2.44585	0.823009	0.899221	0.722859	0.662658	1.73485	1.77282	1.13852	1.19115	1.65888	0.828382	0.932	2.56905	4.28427	1.33223	0.773825	0.8944
PO4	2.38307	1.1489	0.585675	2.86569	0.990772	0.64917	1.45503	0.475691	1.95928	1.96902	1.12108	2.1031	1.86923	0.787247	1.03187	2.75609	4.61981	1.17778	0.85002	0.940612
PO8	2.11278	1.03533	0.783906	2.67033	1.13802	0.937278	1.60512	0.763276	2.55535	1.71881	1.07811	1.94192	1.59603	0.935251	0.765829	1.87388	4.54194	1.19282	0.451934	0.685386
O2	1.50502	0.682164	0.570782	2.96695	1.01053	1.31393	1.15551	0.672881	2.85253	1.64269	1.62081	2.16397	1.80571	1.18634	0.839137	2.55404	4.82679	1.21259	0.384645	0.666882
Oz	1.15142	0.588472	0.45561	2.73344	1.20046	1.37135	1.21001	0.602322	2.78907	1.43797	1.4753	2.10936	1.68628	1.28138	0.903414	2.93063	5.23354	1.2683	0.321188	0.584156
O1	1.4926	0.608753	0.457646	2.74555	1.17725	1.18531	1.51163	0.587431	2.63578	1.75455	1.54716	2.16676	1.83775	1.43158	1.23306	3.16849	5.73104	1.40935	0.245617	0.554528
PO3	1.30536	1.04035	0.484172	2.36252	0.829705	0.224808	1.36233	0.595206	2.59892	1.70136	1.11008	1.48042	1.60323	1.06796	0.918536	3.66427	4.95544	1.31046	0.467039	0.537545
P3	0.665042	1.10404	0.533167	1.64969	0.725615	0.532792	1.13534	0.54781	1.84607	1.32362	0.70644	0.978791	1.47319	0.73017	0.768848	2.71337	4.46793	1.00633	0.413054	0.41283
CP5	0.596691	1.02505	0.444153	0.738516	1.71608	0.512936	0.607014	0.775294	2.39854	1.0561	0.730653	1.30673	1.9449	0.801752	0.458397	2.6171	4.19577	0.707904	0.501138	1.00366
P7	0.80558	0.509244	0.504651	1.36471	1.37942	0.549775	0.773851	0.552357	2.57136	0.904371	1.03161	1.71545	1.29862	1.62757	0.735544	2.61304	5.18184	1.48352	0.26329	0.28856
PO7	1.17145	0.679138	0.44461	2.67014	1.17704	0.797733	1.28809	0.582444	2.80571	1.44296	1.14123	2.16599	1.71497	1.76579	0.938751	2.37767	6.0539	1.44072	0.248347	0.33117
T7	0.797971	0.531066	0.395015	0.974858	1.17801	0.786891	0.403609	1.00998	2.50425	0.827633	1.08377	1.31894	2.04	0.78835	0.634908	2.44991	3.0528	0.89931	0.81394	1.68334
T8	0.552087	0.505105	0.887621	1.11738	1.18367	0.63984	0.972612	1.97607	2.04437	0.4655	1.20938	0.755741	1.651	0.570274	0.334325	1.7422	1.82097	1.06628	0.789533	1.2325

## Sheet: Sub8
Channel	Trial_ 1	Trial_ 2	Trial_ 3	Trial_ 4	Trial_ 5	Trial_ 6	Trial_ 7	Trial_ 8	Trial_ 9	Trial_10	Trial_11	Trial_12	Trial_13	Trial_14	Trial_15	Trial_16	Trial_17	Trial_18	Trial_19	Trial_20
Fp1	2.12441	0.960216	0.935929	0.47117	0.642102	0.839333	0.880423	1.10522	0.843645	0.591461	0.714467	0.733897	0.666301	0.591934	1.14725	0.981777	1.00756	1.06558	0.426181	1.05661
Fp2	1.32873	0.923202	0.876976	0.492956	0.776608	0.834801	0.877035	1.04182	0.731337	1.3058	0.75925	0.721003	0.632929	0.640689	1.1299	1.0925	0.938043	0.967247	0.669699	0.849549
AF4	1.66834	0.974623	0.790847	0.447441	0.755645	0.768971	0.917304	1.08762	0.781314	0.929503	0.625437	0.720517	0.51867	0.6237	1.15166	1.27681	1.01822	1.23554	0.594191	0.740492
AF3	1.3024	0.956962	1.06171	0.421676	0.465565	0.84003	0.911424	1.17731	0.798846	0.448161	0.621499	0.721464	0.350542	0.520698	1.0543	1.02988	0.978612	1.16038	0.311088	1.11464
F5	1.12053	0.612944	0.989461	0.24236	0.601239	0.761556	0.67093	1.28454	1.42624	0.702397	0.322681	0.944243	1.69151	0.501158	1.573	0.943342	0.648636	1.54487	0.513819	1.4187
Fz	0.83031	0.896908	1.08928	0.39996	0.36981	0.819713	0.8943	1.31455	0.825425	0.443615	0.544528	0.749178	0.302634	0.482249	0.944929	0.876486	0.939272	0.973131	0.342563	1.2013
FC1	0.768882	0.196823	0.960314	0.180014	0.51144	0.596365	0.673003	2.83009	1.01346	0.978383	1.58703	1.77472	1.89126	1.32001	0.827103	1.0725	0.4704	1.97844	1.02684	1.3708
FC5	0.757738	0.341062	0.960475	0.203857	0.630278	0.420091	0.715458	2.85716	0.987671	1.17828	1.10084	1.84675	2.13712	1.63448	0.821275	1.14439	2.04777	1.9414	0.363296	1.58183
F6	1.911	1.06965	0.608434	0.374081	0.611309	0.667926	0.781871	1.04328	1.03885	0.990716	0.657511	0.649146	0.799457	0.734898	1.12192	1.67644	1.29347	1.17923	1.21146	0.921347
FC2	2.76364	1.05177	2.37766	0.633321	0.418992	0.741352	0.495811	1.04535	1.12875	0.958083	1.57657	0.811651	0.472724	0.673621	0.391311	0.780272	1.55021	1.87735	0.876554	0.82643
FC6	1.97946	0.702039	2.25204	0.161723	0.533395	0.382617	0.583051	1.29175	1.4242	0.928779	2.33194	0.549709	0.544879	0.920751	0.931197	1.22215	1.28889	1.23831	0.824411	0.959526
C4	2.13945	0.290117	2.76276	0.276888	0.435367	0.570684	0.839899	2.29615	0.919964	0.898743	2.78398	0.592665	0.536999	0.782519	0.802167	0.539838	1.4629	0.999087	0.385285	0.810226
Cz	1.2088	0.353953	1.38077	0.303442	0.414297	0.705948	1.28786	2.22333	0.660407	0.770201	1.49095	0.670191	0.501686	0.692813	0.922972	0.617913	1.24299	0.782622	0.2568	0.904373
C3	0.49293	0.399191	0.909435	0.264158	0.461893	0.377075	1.0361	2.8936	0.943969	1.01557	2.20457	1.62617	1.29576	1.25145	0.662234	0.930331	1.69795	1.19515	0.28177	1.33045
CP1	0.620619	0.505085	1.32584	0.273948	0.39615	0.520686	1.25465	2.82065	0.785176	0.939635	2.11388	1.08017	0.574232	0.8089	0.824714	0.743175	1.59513	1.00451	0.233481	1.08504
CP2	1.60562	0.380707	2.33514	0.309627	0.427445	0.508144	1.2454	2.63596	0.703808	0.906709	2.14422	0.661132	0.495871	0.614073	0.85015	0.439572	1.3817	0.896836	0.268283	1.24373
CP6	1.78046	0.355317	2.94731	0.320821	0.528253	0.344201	0.945639	2.22298	0.902076	1.01598	2.51881	0.612028	0.660085	0.897191	0.847761	0.656113	1.43717	0.700533	0.302146	1.57676
P8	1.64991	0.493076	2.73473	0.337715	0.557133	0.189659	0.883419	2.1074	0.926539	0.956264	2.18104	0.755273	0.908267	1.23418	0.990454	0.690668	1.83773	0.738965	0.302197	2.21478
P4	1.31548	0.465162	2.78399	0.333827	0.440617	0.259485	1.09206	2.65902	0.931306	0.862496	2.50234	0.71149	0.682878	0.877934	0.862451	0.529727	1.73556	0.854073	0.235537	1.77028
Pz	1.07834	0.460145	2.55388	0.318638	0.44307	0.58244	1.45156	2.61008	0.775538	0.849323	2.08708	0.961481	0.483781	0.798489	1.07336	0.636868	1.63075	0.698813	0.285449	1.40102
POz	1.11882	0.542646	2.24311	0.376799	0.424645	0.38779	1.16471	2.2311	0.826371	0.772874	1.91274	0.977382	0.528343	0.916727	0.98412	0.769894	1.61743	0.697501	0.269165	1.76386
PO4	1.7856	0.651114	2.70992	0.411855	0.355088	0.122236	1.40395	2.61318	0.912412	0.823762	2.25066	0.782671	0.682949	1.14084	0.961118	0.484217	1.68648	0.996956	0.235948	2.2773
PO8	1.93984	0.562293	2.65593	0.360748	0.521123	0.140561	1.04321	2.19987	0.991869	0.984061	2.43549	0.834405	0.907622	1.23675	0.960454	0.60438	1.95655	0.780732	0.27579	2.59173
O2	1.3275	0.481496	2.35637	0.363233	0.518835	0.193262	0.900636	2.22002	1.07055	0.903837	2.36762	0.842909	0.948679	1.38556	0.948054	0.658172	1.85394	0.758193	0.252371	2.45152
Oz	1.23411	0.536005	1.87297	0.360819	0.553346	0.258819	0.917333	2.19653	0.972621	0.78302	1.99624	0.944029	0.823936	1.17169	0.982837	0.729846	1.78624	0.697629	0.270812	1.83979
O1	1.19818	0.468951	1.33565	0.371326	0.601708	0.326115	0.947528	2.40013	0.971014	0.715257	2.1958	1.07453	1.06168	1.26749	0.896078	0.695362	1.95373	0.676078	0.270194	1.82317
PO3	1.00812	0.564099	0.93825	0.372737	0.480284	0.344999	1.16681	2.56428	0.825879	0.665161	2.24735	1.3335	0.73678	1.00947	0.884253	0.732845	1.77806	0.951408	0.320286	1.48575
P3	0.942895	0.474563	1.06756	0.34392	0.420153	0.406463	1.147	2.63745	0.856729	0.871457	2.36092	1.31984	0.690003	0.997521	0.93235	0.955061	1.88216	0.940169	0.295917	1.29158
CP5	0.656102	0.372817	0.934691	0.298171	0.540172	0.489359	1.06794	2.41345	0.864651	1.08203	2.10879	1.53849	1.08527	1.40952	0.737122	0.925522	1.85842	1.04921	0.300384	1.24029
P7	1.04073	0.424276	1.1825	0.363171	0.625007	0.421517	0.912773	2.34922	1.05553	1.00779	2.3918	1.46165	1.15054	1.43942	0.763914	0.787593	2.15628	0.807673	0.332832	1.37303
PO7	0.906809	0.409346	1.01728	0.407754	0.602766	0.350156	0.876142	2.42068	1.0276	0.79482	2.32441	1.37901	1.04547	1.65248	0.813817	0.873278	2.20186	0.714032	0.341778	1.59933
T7	0.676816	0.40147	0.946805	0.377508	0.937193	0.578288	0.571844	2.02503	0.834784	0.981881	2.0466	1.38787	1.57351	1.63713	0.701714	0.692764	2.04333	0.827626	0.280464	1.48302
T8	1.51651	0.352584	2.87262	0.291132	0.662149	0.438167	0.847715	1.57914	0.940028	1.0826	2.26411	0.688514	0.729755	1.16483	0.713822	0.721796	1.46377	0.479951	0.486351	1.27088

## Sheet: Sub9
Channel	Trial_ 1	Trial_ 2	Trial_ 3	Trial_ 4	Trial_ 5	Trial_ 6	Trial_ 7	Trial_ 8	Trial_ 9	Trial_10	Trial_11	Trial_12	Trial_13	Trial_14	Trial_15	Trial_16	Trial_17	Trial_18	Trial_19	Trial_20
Fp1	0.705434	0.929141	0.77555	1.12019	0.452417	0.797427	0.911352	0.827355	0.995781	0.803218	0.76407	0.71736	1.31245	0.797269	1.00622	0.789627	0.705026	0.971725	0.768233	0.960664
Fp2	0.817674	0.96072	0.781008	1.20563	0.515096	0.816816	0.536985	0.690477	1.10033	0.819931	0.94185	0.683632	1.29243	0.723444	0.869708	0.697456	0.735324	0.658525	0.978589	0.984443
AF4	0.659339	1.12682	0.899898	1.89383	0.525151	0.885661	0.424384	0.839731	1.55835	0.854004	1.29072	0.747338	1.5779	0.553619	0.915748	0.724192	0.842278	0.422966	1.33548	0.970017
AF3	0.907861	0.882858	0.792903	1.53203	0.344078	0.766359	0.838065	1.0471	0.916102	0.94392	0.859567	0.583393	1.55732	0.708413	0.986206	1.1637	0.676953	0.716998	0.687773	1.12354
F5	0.820541	0.910664	0.762166	2.05446	1.01169	1.10911	0.848828	1.44981	0.805476	0.684722	0.367134	0.621806	1.57661	1.06358	0.813908	1.93302	0.743066	0.787732	0.242895	1.30766
Fz	1.40452	1.10684	1.48554	2.45982	0.406786	1.16775	0.881871	0.995823	1.42002	0.718147	2.2849	0.240469	1.22085	0.293518	0.464506	1.27441	0.828306	0.363487	1.24285	1.01034
FC1	1.56376	1.46036	1.00669	1.41486	0.741129	1.23947	2.15812	1.31643	0.255415	0.746584	0.27636	0.500885	0.453812	0.932935	0.678994	2.17738	0.501686	0.403155	0.75583	0.66679
FC5	0.761189	1.71783	0.845728	2.87483	1.77839	1.80813	0.757835	1.62805	0.516666	0.74799	0.626274	0.700242	1.19148	1.14433	0.543692	2.6476	0.638262	0.611944	0.872792	0.963326
F6	1.81983	1.21857	1.03194	2.00548	0.925242	0.790609	0.244342	0.86492	1.4746	0.8156	1.41973	0.900345	1.34856	0.50272	0.906687	0.603498	0.811726	0.463276	1.41473	0.630413
FC2	1.82613	1.69198	1.45178	0.901563	1.42329	0.535583	0.814924	1.37025	0.423179	0.647476	2.91356	1.74512	0.506462	0.75901	1.36841	0.303673	1.05589	1.10353	1.49463	1.26898
FC6	1.71439	1.73428	1.24387	2.29288	1.19576	0.778586	0.171856	0.992013	1.04485	0.91624	1.62584	1.37523	0.962883	0.487944	0.746392	0.627113	1.18254	0.489267	1.52579	0.616053
C4	1.28585	1.7156	1.44636	2.90791	0.908191	1.4071	0.406148	0.970258	0.400815	0.895701	2.25644	1.28849	0.448054	0.769305	0.968896	1.00925	0.659762	0.611888	1.75128	0.936223
Cz	1.72	1.74295	1.00657	2.11484	1.70967	1.12006	0.918574	0.445028	0.414581	1.20338	1.21551	1.10492	0.197373	0.627614	1.0738	1.93938	0.792165	0.629106	1.89723	0.581668
C3	0.898187	1.72051	1.01382	2.49138	1.17365	1.52584	1.28443	1.1074	0.360455	1.19889	0.559039	0.763531	0.499673	1.26094	0.648741	1.91478	0.606031	0.448048	1.05656	0.781782
CP1	1.0331	2.00112	0.967864	2.10677	1.67216	1.72458	0.972547	0.634902	0.339351	1.18629	0.578464	1.13855	0.314911	1.00147	0.850384	1.93518	0.716325	0.452156	1.35311	0.802567
CP2	0.935047	1.81732	1.27773	2.7715	2.51107	2.0366	0.589111	0.631148	0.349463	1.19248	1.30423	1.09318	0.200201	0.872358	1.13595	1.68766	0.447662	0.546146	2.2042	0.934629
CP6	1.0158	2.30336	1.33413	4.00073	1.95247	2.37016	0.288465	0.64393	0.441858	1.2238	1.1997	1.04456	0.513069	0.800648	0.774486	2.00161	0.392855	0.483889	2.01583	0.959394
P8	0.743529	2.40413	1.30179	3.22365	1.98239	3.26827	0.421686	0.86551	0.630824	1.54902	0.583713	0.631794	0.68376	1.33548	0.828699	1.93142	0.394681	0.569124	1.91555	0.863275
P4	0.761238	2.26814	1.30274	3.19845	2.40497	2.90626	0.4087	0.62699	0.417074	1.43091	0.915869	0.844464	0.386802	1.07021	0.906404	2.34978	0.438915	0.505497	2.16674	1.03586
Pz	0.900706	1.83174	0.946905	2.18888	2.16148	2.82084	0.612571	0.473481	0.371905	1.04296	0.804735	1.0829	0.355348	0.734239	0.87888	1.66644	0.587987	0.485213	1.82583	1.11422
POz	0.807528	2.42204	0.978142	1.99489	2.12044	3.16586	0.476861	0.532534	0.559806	1.17585	0.570067	1.19343	0.538306	1.25073	0.853457	2.0252	0.612087	0.643262	1.90413	1.20418
PO4	0.760772	2.74571	1.37508	2.82869	2.37257	3.46114	0.497889	0.744893	0.767938	1.88493	0.602124	0.954161	0.602203	1.28495	0.921686	2.29723	0.71154	0.650291	2.04497	1.08284
PO8	0.695657	2.67627	1.56386	2.86865	2.22321	3.19977	0.507553	1.02282	0.820775	1.88824	0.523185	0.659627	0.733606	1.47958	0.885698	2.00522	0.50543	0.610868	1.99921	0.923344
O2	0.791692	2.58249	1.68127	2.51039	2.60275	2.54294	0.41701	0.929536	1.11911	1.93072	0.713842	0.796065	0.694662	1.19992	0.806842	2.364	0.508837	0.576256	1.72248	1.19228
Oz	0.854252	2.57784	1.551	2.36128	2.43841	2.23587	0.431914	0.754898	0.991551	1.4432	0.729068	1.08605	0.787428	1.28328	0.705478	2.42936	0.522556	0.63958	1.66633	1.28851
O1	0.870748	2.82169	1.83758	1.77936	1.90306	2.06442	0.72834	0.948324	0.650264	1.64745	0.627248	1.47615	1.21568	1.82795	0.989611	2.41332	0.615547	0.886386	1.60762	1.27754
PO3	0.750198	2.87488	1.19034	1.34057	1.77929	2.62393	1.07125	1.10703	0.321071	1.50443	0.571977	1.75266	1.14258	1.92146	1.10423	2.83261	0.746403	0.993583	1.72913	1.1624
P3	0.770514	2.47609	0.987078	1.57383	1.73574	2.26594	0.865253	0.843793	0.385762	1.66004	0.492531	1.40934	0.747122	1.49364	0.878948	2.78249	0.664836	0.757844	1.67393	0.930164
CP5	0.782665	2.3234	1.01103	2.33719	1.48545	1.91337	0.77858	1.01758	0.468634	1.61055	0.524799	1.06681	0.850258	1.14921	0.535346	2.33887	0.656924	0.630338	1.41158	0.954453
P7	0.845887	2.77382	1.16734	1.68918	1.30669	2.01021	0.925221	1.06734	0.55169	1.46447	0.590377	0.991211	0.95037	1.27965	0.814062	3.26371	0.671006	0.949505	1.6523	1.07705
PO7	0.784958	3.30343	1.63524	1.3672	1.42853	2.39233	1.09161	1.3053	0.487164	1.73866	0.666459	1.54109	1.4847	2.04593	1.19892	3.61892	0.82891	1.18687	1.67861	1.20169
T7	0.869991	2.39601	0.829829	2.9794	1.69334	2.15461	0.74019	1.35352	0.624771	0.995135	0.657953	0.771806	1.17209	0.893852	0.442005	2.72198	0.645438	0.689943	1.29304	1.15205
T8	1.47363	2.04332	1.28721	3.70414	1.50858	1.96591	0.19138	0.829315	0.769712	0.989509	0.986178	1.10404	0.907528	0.59829	0.545404	1.5844	0.639052	0.553002	1.46301	0.788509

## Sheet: Sub10
Channel	Trial_ 1	Trial_ 2	Trial_ 3	Trial_ 4	Trial_ 5	Trial_ 6	Trial_ 7	Trial_ 8	Trial_ 9	Trial_10	Trial_11	Trial_12	Trial_13	Trial_14	Trial_15	Trial_16	Trial_17	Trial_18	Trial_19	Trial_20
Fp1	0.464638	0.667529	1.40766	0.749415	1.39031	0.582972	1.27911	1.12566	0.751835	0.749582	0.762864	2.71533	1.22966	0.36391	1.08707	0.850926	0.258691	0.589123	0.509519	1.06697
Fp2	0.485407	0.649898	1.38645	0.766236	1.35996	0.522196	1.43634	1.12812	0.88096	0.889454	0.779915	2.74208	1.23475	0.351559	1.03392	0.922671	0.269381	0.572911	0.479646	1.07137
AF4	0.445026	0.685818	1.3657	0.758258	1.42924	0.446347	1.42018	1.2768	1.0074	0.756746	0.757173	2.85644	1.11979	0.307001	1.00479	1.1221	0.30548	0.61536	0.491198	1.02678
AF3	0.459094	0.695451	1.41043	0.611888	1.38991	0.508093	1.06531	1.19516	0.877619	0.589917	0.828365	2.93321	1.14607	0.342257	1.0689	0.967615	0.273268	0.640064	0.522663	1.04447
F5	0.39194	0.729546	1.36656	1.09037	1.60259	0.612015	0.986698	1.33038	0.644722	0.389864	0.941112	2.54579	0.909291	0.464318	0.892324	0.852518	0.411382	0.805999	0.85554	1.2675
Fz	0.385811	0.840052	1.21189	0.807322	1.24797	0.454265	0.815593	1.37282	1.18002	0.32816	0.843266	3.1902	1.06487	0.389266	0.911224	1.66786	0.403469	0.761341	0.504328	0.94582
FC1	0.650411	1.13058	1.45939	2.27284	0.678739	1.31015	0.488553	1.7598	0.681339	0.880907	0.413716	0.419196	1.54514	0.639367	0.452413	2.15238	1.88548	1.10746	1.47476	2.78026
FC5	0.675467	1.62453	1.12306	2.00193	0.749827	1.79745	0.87691	1.58855	0.831047	0.847525	0.432005	1.03147	1.29269	0.530414	0.773301	2.6085	0.592134	0.872059	2.19388	2.10505
F6	0.525286	0.806892	1.56147	1.0262	1.39972	0.612914	1.5167	1.3977	1.49422	0.907381	0.940603	2.52804	0.989451	0.458397	1.0541	1.15579	0.258431	0.705393	0.83436	0.89822
FC2	1.02591	0.968338	1.65544	1.65336	0.374838	0.716742	1.15884	1.67166	2.10404	1.26161	1.21357	0.690161	2.67257	1.06753	1.15373	2.19307	0.962339	1.22598	0.508447	0.654319
FC6	0.952002	1.06127	1.10758	0.960248	0.88669	1.10917	1.17902	0.73036	2.51219	1.08795	1.07924	1.0468	1.79999	0.631928	0.920303	2.91539	0.229604	0.793821	2.00878	0.518939
C4	0.307049	0.86338	0.854205	0.555274	0.580316	0.257994	1.15175	0.951694	0.502475	0.496233	0.70755	2.80573	1.27748	0.460735	0.58908	1.74754	0.201173	0.615918	0.562374	0.584701
Cz	0.32609	0.353713	1.05164	0.834408	1.18508	0.307106	1.2424	1.2134	1.12133	0.429008	0.862165	2.76814	0.9548	0.531236	1.02836	1.20439	0.306385	0.759213	1.25446	0.788415
C3	0.447435	0.731644	1.05273	0.628771	0.681931	0.779895	1.38944	1.59577	0.770566	1.12994	0.660062	2.18734	1.02762	0.822363	0.553494	1.8075	0.326698	0.613635	0.717433	1.03967
CP1	0.315679	0.831924	0.90312	0.663597	0.888232	0.52411	1.16664	1.17131	0.786888	0.457052	0.825944	2.52982	0.98406	0.567594	0.727526	1.28505	0.304647	0.784084	0.484336	0.786437
CP2	0.374554	0.855314	0.894376	0.623209	0.758446	0.387655	1.26255	1.28089	0.676287	0.383674	0.733552	3.0802	0.993158	0.378869	0.611883	1.40169	0.231434	0.800965	0.49274	0.655612
CP6	0.352106	0.629793	0.806622	0.736188	0.378719	0.319037	1.08576	1.15309	0.598544	0.391904	0.531862	2.31012	1.01416	0.274676	0.49288	1.74808	0.14071	0.78982	0.533903	0.726068
P8	0.433849	0.643253	0.942064	0.480715	0.452293	0.349253	0.97985	1.49325	0.54122	0.433584	0.489757	1.99994	1.01594	0.227863	0.429707	1.64205	0.209634	0.650092	0.564581	0.691268
P4	0.358367	0.771289	0.800873	0.512172	0.52902	0.413855	1.0387	1.15022	0.578391	0.477462	0.624483	3.05654	0.996918	0.418814	0.717407	1.53786	0.17372	0.868253	0.418678	0.581044
Pz	0.375689	0.770352	0.860749	0.605458	0.686912	0.470417	1.47394	1.28087	0.7678	0.513092	0.705865	3.1823	1.0032	0.47005	0.720471	1.50477	0.220169	0.877021	0.421927	0.617853
POz	0.458405	0.813443	0.850678	0.558904	0.475797	0.442122	1.47095	1.24435	0.689622	0.5861	0.600027	3.08508	1.08113	0.416443	0.665156	1.74469	0.255853	0.941015	0.403694	0.561838
PO4	0.390775	0.726958	0.812679	0.474159	0.430534	0.478055	1.23523	1.17689	0.620519	0.55485	0.635661	3.01499	1.10102	0.434999	0.656586	1.54059	0.205458	0.928274	0.393636	0.506052
PO8	0.459628	0.680553	0.798321	0.444968	0.425561	0.436435	0.97689	1.49995	0.527592	0.491753	0.513373	2.15881	0.952902	0.315176	0.523794	1.57759	0.229107	0.755601	0.409186	0.591557
O2	0.551098	0.621704	0.83256	0.542416	0.345247	0.381831	1.1787	1.38349	0.599289	0.581313	0.431564	2.32168	0.987097	0.33337	0.618483	1.48049	0.273142	0.760484	0.379089	0.591169
Oz	0.5694	0.690102	0.842327	0.550979	0.561921	0.388359	1.23211	1.3034	0.59179	0.726372	0.385702	2.1917	0.946973	0.40199	0.685177	1.63304	0.292505	0.813851	0.447443	0.629034
O1	0.617366	0.587538	0.76304	0.477331	0.511903	0.356982	1.11207	1.33709	0.558495	0.618571	0.447354	2.18638	1.04155	0.427797	0.625433	1.64402	0.238112	0.783311	0.386787	0.596133
PO3	0.477087	0.747854	0.827027	0.454558	0.537596	0.413812	1.29266	1.13849	0.637422	0.553639	0.661256	2.81603	1.07498	0.496047	0.615122	1.64604	0.191647	0.861344	0.382417	0.4946
P3	0.457946	0.707926	0.886996	0.484895	0.687908	0.446806	1.37651	1.15568	0.718827	0.564206	0.70688	2.45168	1.10553	0.530102	0.616125	1.53141	0.224637	0.808862	0.440181	0.597142
CP5	0.492329	0.646618	0.857225	0.568549	0.869662	0.642299	0.995896	1.35288	0.778549	0.590509	0.760859	1.86443	1.07701	0.289563	0.646158	1.58383	0.170004	0.711294	0.596515	0.669731
P7	0.595651	0.766462	0.811075	0.469254	0.60918	0.472019	1.03029	1.3656	0.649242	0.614315	0.506043	1.90311	1.11855	0.334274	0.492228	1.4409	0.21211	0.735783	0.480285	0.680314
PO7	0.588354	0.621707	0.796467	0.425112	0.556889	0.399005	1.03763	1.30827	0.550847	0.632674	0.466069	2.06646	1.01451	0.394055	0.560626	1.52181	0.214087	0.813984	0.382679	0.596927
T7	0.553704	1.12446	1.02835	0.707594	0.577182	0.452733	1.40268	1.11611	0.78526	0.921867	0.409981	1.58573	1.13495	0.213523	0.396459	1.75131	0.204297	0.660491	1.12383	0.976851
T8	0.556706	0.716466	0.855014	0.620464	0.420909	0.396593	1.51965	1.78024	0.833196	0.56969	0.748165	1.92045	1.73249	0.213054	0.378861	1.77986	0.138219	0.521323	1.03578	0.610276

[truncated: 20 more sheets: Sub11, Sub12, Sub13, Sub14, Sub15, Sub16, Sub17, Sub18, Sub19, Sub20, Sub21, Sub22, Sub23, Sub24, Sub25, Sub26, Sub27, Sub28, Sub29, Sub30]
