# Supplementary material for: A multi-day and multi-band dataset for a steady-state visual-evoked potential–based brain-computer interface
Source: Gigascience. 2019 Nov 25;8(11):giz133. doi: 10.1093/gigascience/giz133 (PMC6876666; doi:10.1093/gigascience/giz133)
Supplement: giz133_Supplemental_Files [file giz133_supplemental_files.zip › SNR_Low(1)_5Hz.xlsx]

## Sheet: Sub1
Channel	Trial_ 1	Trial_ 2	Trial_ 3	Trial_ 4	Trial_ 5	Trial_ 6	Trial_ 7	Trial_ 8	Trial_ 9	Trial_10	Trial_11	Trial_12	Trial_13	Trial_14	Trial_15	Trial_16	Trial_17	Trial_18	Trial_19	Trial_20
Fp1	0.564516	0.52235	1.015	0.711352	1.21495	1.08835	1.30149	0.675469	1.69557	1.30565	0.70455	0.726208	0.433413	1.58265	0.448557	1.14988	0.801929	0.761354	0.36206	0.723518
Fp2	0.417843	0.558227	0.694329	0.627813	1.05963	0.587022	0.920088	0.385058	2.27364	0.636036	0.639013	0.60171	0.476423	0.930863	0.568314	0.787664	0.861898	0.649801	0.723236	0.376719
AF4	1.05013	0.712228	0.989249	0.502094	1.42444	0.474299	1.21326	0.609274	1.1345	0.342347	1.27109	0.534959	0.502403	0.910728	0.518226	0.682032	0.976758	0.943006	0.547319	0.667776
AF3	0.568833	0.928941	1.31787	0.571694	1.5982	0.715121	1.50884	0.703553	1.56157	0.828304	0.734542	0.712327	0.383287	1.5011	0.646242	0.804732	0.831665	0.68119	0.2506	0.868986
F5	0.691331	1.32842	1.3241	0.866902	1.09238	1.23957	0.834791	0.729768	1.16886	1.33561	0.775088	1.80166	0.1352	1.05921	0.908696	0.50603	0.615903	0.817088	1.14704	1.02406
Fz	0.4938	0.512557	0.687425	0.3806	1.56155	0.287038	2.097	0.534045	0.443625	0.488887	1.23809	0.650325	0.825577	0.859394	0.805204	1.47404	1.24508	0.961917	0.201089	1.00979
FC1	0.927634	1.54752	0.816016	0.416529	0.44896	0.934164	1.51768	0.506718	0.721889	0.616962	0.76511	1.83596	1.81685	0.954302	2.26651	0.402106	1.20897	0.432765	0.402072	1.21147
FC5	1.0181	1.24969	1.3664	1.28129	0.58821	1.35667	0.877688	0.535371	1.09839	0.657834	0.609294	2.11721	0.432808	0.723142	1.07922	0.247165	0.85036	0.653564	0.804749	0.823489
F6	1.46426	0.641721	0.715056	0.55169	0.566349	0.453127	0.922109	0.97536	0.931001	0.550233	0.972898	0.52267	0.597086	1.2493	0.487315	0.291361	0.671976	0.722046	0.389432	0.352189
FC2	3.00972	0.816258	1.71161	0.518229	0.353351	0.685778	0.358469	0.827682	1.02797	0.623632	1.1601	0.892376	1.34468	0.714605	0.760566	0.310776	2.03322	1.75686	1.01479	1.48147
FC6	1.35141	0.75951	1.12011	0.867832	0.480779	0.349855	1.35571	0.498783	1.09402	0.502475	0.975249	0.875798	0.789715	1.03021	0.303619	0.370004	1.59299	0.291495	2.54942	0.790362
C4	1.91046	0.985554	1.57775	0.902097	0.762118	0.582088	0.241982	0.677427	2.34893	1.17201	1.16874	1.42012	0.700341	0.740878	0.604757	0.659911	0.938609	0.776897	0.924422	1.70466
Cz	1.58083	1.40755	0.656234	1.91941	0.964734	1.10715	0.871735	0.446981	1.6366	1.62231	2.30921	1.82755	1.09337	0.451485	0.915551	1.79578	0.454517	0.203608	0.573959	0.353225
C3	1.09696	1.94631	0.936802	0.768529	0.510142	1.13347	0.621726	0.335814	0.754497	0.282658	0.645018	1.28843	1.02662	0.445229	1.65537	0.324675	0.972998	0.312039	1.34133	0.634918
CP1	1.63394	1.85452	0.683892	1.1938	0.964885	0.973143	0.252195	0.344102	1.29277	0.671758	0.57514	1.83973	1.15763	0.675498	0.742579	0.789498	0.769782	0.475834	0.670145	0.538955
CP2	1.8791	1.54005	2.28078	1.24107	0.949945	0.773466	0.172809	0.344193	2.237	1.75741	1.23576	1.5938	0.854327	0.630569	0.399569	1.10376	0.530897	0.430698	0.723533	1.21198
CP6	1.08055	1.12808	1.23832	1.14009	0.907958	0.810269	0.157786	0.433021	2.15593	1.24041	0.951955	1.06887	0.963895	1.21852	0.412042	0.56283	1.11859	0.131426	0.738482	1.24692
P8	1.0024	0.910608	0.663329	1.15146	0.93171	1.02744	0.351152	0.245727	1.9034	1.46144	0.663822	0.543602	0.976004	1.51791	0.556956	0.737185	1.46148	0.102215	0.756811	1.0816
P4	1.77021	1.45121	1.0874	1.14994	1.14169	0.798203	0.173525	0.236207	2.13284	1.6022	0.750396	1.09238	1.00617	1.11929	0.582773	0.97272	0.890584	0.256333	0.448975	1.30338
Pz	2.14489	2.15964	1.14784	1.10373	1.24125	0.932861	0.247182	0.192916	1.56603	1.47938	0.718718	1.86386	1.09141	0.843027	0.515217	0.812017	0.536685	0.499801	0.491141	0.619878
POz	2.10337	1.53124	1.04323	1.19309	1.57059	0.955958	0.33458	0.29148	1.12506	1.08874	0.62808	1.09551	1.3443	1.44905	0.698511	0.68347	0.721464	0.420906	0.74112	0.892362
PO4	1.58315	1.22066	0.979354	1.29785	1.38091	0.932369	0.234667	0.235033	1.94926	1.21806	0.642895	0.744457	1.20488	1.06794	0.735361	0.911944	0.867524	0.248528	0.55614	1.21425
PO8	1.18377	0.773676	0.521215	1.33346	1.56444	1.12353	0.415504	0.286831	1.68367	1.44122	0.554061	0.458791	1.23799	1.33148	0.754319	0.805194	1.43945	0.265614	0.426353	1.17702
O2	1.42349	0.79868	0.388136	1.32986	1.5721	0.549253	1.38846	0.314717	1.67649	0.889625	0.673944	0.608159	1.60404	1.77022	0.869772	0.713863	0.951762	0.293927	0.445925	1.05423
Oz	1.12681	0.779913	0.524817	0.980674	1.69826	1.92202	0.663895	0.384525	1.48663	0.766048	0.794858	0.72589	1.37646	2.08785	1.16582	0.534768	0.975499	0.382063	0.547915	1.17899
O1	1.5877	0.979417	0.48076	0.962758	1.98124	2.44749	0.532861	0.45023	0.995318	0.872305	0.899822	0.919959	1.23205	2.80793	1.32226	0.763517	1.19618	0.494646	0.612404	1.05353
PO3	1.72405	1.14502	0.576934	0.868013	1.91991	1.91109	0.401305	0.347375	0.782139	0.865469	0.713853	1.43168	1.42832	1.61098	1.43574	0.584653	0.770529	0.582033	0.681642	0.595897
P3	1.25309	1.39913	0.448943	1.02018	1.34517	1.88834	0.209387	0.235637	1.18402	0.814492	0.705504	1.36398	1.21135	0.935348	1.09107	0.705854	1.03585	0.54059	0.910809	0.481235
CP5	0.915664	1.11894	0.536689	1.20818	0.756029	1.614	0.270057	0.165698	0.982201	0.476246	0.794752	1.1969	0.963789	0.706851	1.12693	0.56746	1.15781	0.348719	1.18526	0.467405
P7	1.01258	0.625612	0.280053	1.19409	1.29474	1.66668	0.528314	0.394839	0.868947	0.711423	0.951011	1.10175	1.11566	1.1262	1.76447	0.666142	0.939156	0.697645	1.47752	0.405319
PO7	1.35081	0.926577	0.520946	0.983133	1.94981	2.4024	0.329082	0.703268	0.904721	0.867581	0.976624	1.41362	1.16057	1.70878	1.98642	0.926522	1.07963	1.0114	0.990422	0.510152
T7	0.918984	0.876926	0.912785	1.63385	0.605765	2.5442	1.78055	0.179996	1.21908	0.439889	0.915401	1.25994	0.733746	1.11397	0.917305	0.345501	1.03458	0.484646	1.06832	0.487209
T8	1.08148	0.810119	0.762931	0.764841	0.674541	0.758036	0.817444	0.304096	1.23842	0.577805	0.97625	1.08676	0.5424	0.850183	0.467116	0.354233	1.82376	0.0856051	1.39432	0.714427

## Sheet: Sub2
Channel	Trial_ 1	Trial_ 2	Trial_ 3	Trial_ 4	Trial_ 5	Trial_ 6	Trial_ 7	Trial_ 8	Trial_ 9	Trial_10	Trial_11	Trial_12	Trial_13	Trial_14	Trial_15	Trial_16	Trial_17	Trial_18	Trial_19	Trial_20
Fp1	1.60111	1.33929	1.31182	1.57897	0.712302	0.950087	0.374393	1.11299	0.903742	0.943794	1.04031	0.667151	1.24066	1.16992	0.9589	0.0790817	1.84881	0.603961	1.35295	0.498739
Fp2	2.22938	0.963087	1.37504	1.82609	1.18209	0.587473	0.380611	1.98675	1.56059	0.669478	1.05414	0.810342	0.958251	1.27838	0.971244	0.0581076	1.06043	0.519625	1.34489	0.423954
AF4	2.06857	0.909324	1.54322	2.24057	0.814445	0.57403	0.523816	2.28948	1.7574	0.746653	1.54065	0.967655	0.900253	1.32252	1.14704	0.0965775	1.6821	0.604073	1.18822	0.716855
AF3	1.63262	1.67596	1.30862	1.82057	0.511181	0.865909	0.569299	1.6241	1.22594	0.687789	1.42498	0.609762	1.49331	1.80595	1.21353	0.129724	2.32074	1.42098	1.82833	0.552472
F5	1.34207	1.23289	0.80719	1.90155	0.471359	0.982054	0.164805	1.19566	0.995727	0.188188	1.21861	0.582341	0.41773	2.09095	0.690615	0.0613292	1.52894	0.918252	1.95619	0.582805
Fz	1.81586	1.42514	1.71888	2.62379	0.20818	0.344224	0.391422	2.61054	1.58761	1.07477	2.37173	1.4083	0.718386	1.3975	0.570273	0.129517	1.29889	1.06757	0.988264	0.871074
FC1	1.38232	0.652602	0.268491	0.472719	0.192097	3.00435	0.198756	1.54509	0.701301	0.286969	1.25717	1.23536	0.95165	1.12778	0.318677	0.118319	0.847499	0.965365	1.26611	1.07135
FC5	1.46701	1.17194	0.522668	1.36443	0.407189	1.97723	0.101622	1.80347	0.915408	0.191793	1.29044	0.85882	0.128653	1.09312	0.420827	0.0594215	0.806121	0.8692	1.52634	0.555776
F6	1.48494	0.912625	0.522544	3.02203	0.647227	1.24754	0.20044	2.56672	1.78539	0.382517	1.51911	0.823821	0.575365	1.12197	0.31547	0.146616	0.497129	0.617302	0.430643	0.3787
FC2	0.409062	0.657565	0.868386	1.50909	0.838088	1.1864	0.195863	2.26379	1.98649	0.326799	1.48991	1.09063	0.51209	0.876973	1.23673	0.329375	0.976356	0.616374	0.478756	0.541149
FC6	1.3188	1.17032	0.873617	2.89297	1.19504	1.15396	0.116468	1.86552	1.19702	0.912343	0.842043	0.702155	0.374581	0.602704	0.315738	0.0520422	0.647748	1.38806	0.425749	0.396867
C4	1.13325	0.752598	0.760748	1.92374	0.813247	1.11321	0.175225	1.98408	1.78997	0.667235	1.30954	0.583155	0.338208	0.445132	0.156374	0.110786	0.477304	0.908185	0.385126	0.459564
Cz	2.42488	0.357595	0.557579	2.28555	0.39055	0.450857	0.345593	0.876212	1.94101	0.40839	1.04222	1.14569	0.404769	1.18687	0.499166	0.124487	0.206451	1.05342	0.484674	0.808033
C3	1.70037	0.500717	0.511817	0.544794	0.349367	1.69913	0.180604	2.43601	0.557584	0.288771	0.594094	0.988371	0.196868	0.740513	0.144447	0.0681909	0.593239	0.731545	1.94588	0.648105
CP1	2.28625	0.336968	0.84221	0.495607	0.528936	0.840499	0.274752	2.08651	1.37658	0.318523	0.460449	0.915942	0.31359	0.617043	0.243098	0.117167	0.275366	0.635201	1.04838	0.565094
CP2	1.42476	0.498365	0.812826	0.780319	0.679917	0.757038	0.283313	1.69644	1.81867	0.442999	0.93099	0.545365	0.315182	0.433836	0.357732	0.149154	0.302713	0.962368	0.688971	0.491431
CP6	0.928087	0.823372	0.850994	1.91152	1.08258	0.451651	0.171591	1.54991	1.01118	0.904364	1.27847	0.564053	0.369227	0.540426	0.108725	0.152443	0.444964	0.751418	1.10132	0.498348
P8	0.542083	1.03062	1.33898	2.67082	1.49389	0.570546	0.153362	0.792849	0.578843	0.866736	1.25381	0.540225	0.433136	0.849256	0.167704	0.18429	0.391179	0.882595	1.26966	0.329246
P4	0.89755	0.736225	1.09728	1.23563	0.986616	0.626759	0.222036	1.58868	1.04079	0.61077	1.40821	0.395367	0.330225	0.459639	0.327518	0.189117	0.416518	0.587047	1.06903	0.400699
Pz	1.55287	0.379245	0.952312	0.397548	0.74589	0.465292	0.287992	2.27063	1.66915	0.321839	0.934881	0.604238	0.350691	0.579859	0.341092	0.170017	0.215573	0.595287	0.772422	0.402402
POz	1.33257	0.445959	0.99408	0.75621	0.859579	0.592975	0.213229	2.41796	0.99444	0.503018	1.3039	0.371501	0.332682	0.744888	0.293192	0.189168	0.355555	0.364819	0.748209	0.419027
PO4	1.11257	0.777481	1.39781	1.69609	1.23413	0.577991	0.197492	1.83788	0.530362	0.672045	1.61582	0.438688	0.430227	0.888191	0.337472	0.21438	0.327333	0.558653	0.909016	0.360055
PO8	0.752888	1.26727	1.75585	3.39214	1.67971	0.640749	0.178912	1.36162	0.465694	0.726247	1.72228	0.741529	0.609381	1.38368	0.279703	0.223602	0.497902	0.9318	1.14752	0.363565
O2	1.46912	1.1767	1.92484	3.28998	1.78065	0.548685	0.204816	2.30279	0.553085	0.916421	2.09214	0.757962	0.844351	1.94375	0.354692	0.250463	0.717337	1.03232	1.1595	0.493041
Oz	1.53083	0.883074	1.34785	2.98283	1.47163	0.847746	0.22306	2.00823	0.461056	0.591149	2.13347	0.459649	0.675587	1.53457	0.228048	0.229601	0.76196	0.769712	1.30449	0.42008
O1	1.25288	0.660551	1.15584	2.48608	1.10478	1.28718	0.231101	1.84472	0.430652	0.55264	1.80399	0.401799	0.624714	1.734	0.211753	0.190106	0.684841	0.699187	1.0917	0.525144
PO3	1.40801	0.45597	0.901269	0.853127	0.800244	1.15626	0.216212	2.35011	0.791956	0.500565	1.11794	0.47796	0.374483	0.927707	0.172964	0.141934	0.580301	0.489164	0.899681	0.597403
P3	2.59872	0.4582	0.953364	0.469664	0.620361	1.05934	0.243329	2.43655	0.869574	0.405156	1.01613	0.702872	0.325787	0.679314	0.152295	0.105599	0.537882	0.630708	1.08421	0.601417
CP5	1.83148	0.591874	0.714547	0.65077	0.567082	1.33776	0.189102	2.22468	0.661356	0.501701	0.946681	0.645855	0.232533	0.676134	0.179598	0.0649048	0.672719	0.677269	1.32396	0.699818
P7	0.739393	0.529495	0.73109	1.49953	0.626543	1.69656	0.221402	1.11889	0.202206	0.631665	1.93499	0.513726	0.523163	0.922392	0.302171	0.0926113	0.583717	0.6907	1.1353	0.575024
PO7	0.715831	0.473277	0.972918	2.03963	0.759596	1.67898	0.230011	1.89187	0.37244	0.586015	1.8063	0.501772	0.600759	0.988233	0.242708	0.137576	0.669851	0.622843	0.969651	0.552054
T7	0.846553	1.13268	0.476137	1.32533	0.48905	1.13502	0.124634	0.8954	0.822312	0.470724	1.15562	0.687319	0.141011	0.743655	0.598599	0.0449361	0.780086	1.26509	1.12337	0.472677
T8	1.13304	1.08179	1.1602	2.14295	1.30354	0.435374	0.122002	1.26604	1.17145	1.24673	0.831475	0.643045	0.314254	0.478732	0.272401	0.080963	0.456634	0.813169	0.954575	0.343128

## Sheet: Sub3
Channel	Trial_ 1	Trial_ 2	Trial_ 3	Trial_ 4	Trial_ 5	Trial_ 6	Trial_ 7	Trial_ 8	Trial_ 9	Trial_10	Trial_11	Trial_12	Trial_13	Trial_14	Trial_15	Trial_16	Trial_17	Trial_18	Trial_19	Trial_20
Fp1	1.25369	0.86938	0.750201	0.995206	1.31036	0.848733	0.639485	1.13408	1.0266	1.4544	1.41129	1.13819	1.0393	0.522109	0.717114	2.49218	1.44149	0.469448	1.01412	0.851863
Fp2	1.25513	0.83184	1.04233	1.25601	1.16335	0.963621	0.388917	1.10203	1.05108	1.01127	1.4572	1.73747	0.914481	0.570007	0.714655	2.78245	1.64298	0.529941	0.959613	0.923728
AF4	1.06795	0.643679	1.1525	1.29152	1.02603	1.27437	0.492379	0.875119	1.10726	0.773929	1.28582	1.63353	1.50254	0.694612	0.825304	3.1749	1.88849	0.375642	0.904837	0.889228
AF3	1.37086	0.925757	0.707111	0.792499	1.02363	1.04362	0.539953	1.14578	1.08315	1.53497	2.37532	1.29082	1.17174	0.633838	0.710986	2.69844	1.30975	0.320154	0.847515	0.740729
F5	1.81494	0.991119	0.780922	0.451197	1.5239	1.3517	0.843537	1.09797	0.873636	1.29798	3.3851	0.883605	1.01428	0.943804	0.756801	3.15467	1.40065	0.530064	0.642803	0.57092
Fz	0.778651	1.19395	0.518396	0.970041	0.924395	1.45352	0.552168	1.14975	1.10288	2.0309	1.26315	1.24931	1.89178	0.700621	0.883984	3.09261	1.21845	0.172681	0.717344	0.575056
FC1	1.11677	1.20266	0.851323	0.295241	1.8278	0.849292	1.04679	0.771777	0.412789	0.813071	2.82678	0.46392	1.71966	1.13163	0.528046	1.23638	0.935292	0.922207	0.329769	0.3406
FC5	2.72706	0.761605	0.749365	0.344772	2.19608	0.734383	0.978997	0.7685	0.424121	1.01972	4.49441	0.741004	1.07124	1.34076	2.30976	2.45994	1.76751	0.375504	0.30549	0.635039
F6	1.17638	0.528664	1.65915	0.729816	1.0211	1.76872	0.710282	0.808489	1.75961	0.410041	2.58963	1.64259	1.94929	0.662266	0.862351	3.50843	1.6934	0.710175	0.955674	1.04226
FC2	0.990029	1.46874	1.75989	0.110079	0.841872	0.5045	1.43108	0.321609	1.37186	0.995695	2.6326	0.584696	1.62789	3.06847	2.80886	1.96149	1.93468	0.555472	1.30958	0.63347
FC6	1.67958	0.665928	1.49857	0.38139	1.32799	1.08535	1.33055	0.735149	1.83188	0.408042	2.59264	1.40159	1.62913	0.629322	1.38844	2.00519	2.11925	0.661147	1.01418	0.901271
C4	1.81417	1.40436	2.00365	0.620026	1.80211	0.470224	2.72006	0.387785	1.50667	0.423484	3.37412	0.680084	1.39163	0.880504	2.58598	0.872052	2.36898	0.435288	1.25271	1.03642
Cz	1.95727	0.943006	1.29554	0.972509	1.27221	0.906292	2.22751	0.832897	0.682712	0.736722	2.12194	1.10846	1.79569	0.867787	1.67468	1.23457	2.65333	0.328696	2.00525	0.45569
C3	2.05792	0.8048	0.803092	0.629017	2.82328	0.614117	1.64339	0.573648	0.319004	0.608948	5.36145	0.953882	2.42197	1.32268	2.13689	0.514894	2.08902	0.24546	0.627648	0.897706
CP1	1.74717	1.4468	1.02026	1.40502	3.87539	0.763128	1.55321	0.585033	0.441104	0.427967	3.92208	1.09979	1.96196	1.14122	2.83704	0.706067	3.1478	0.207234	1.47332	0.749104
CP2	1.72039	1.70908	1.66879	1.04843	2.28603	0.433084	2.8112	0.365806	1.0215	0.45346	3.72001	0.743099	1.31987	1.04267	2.73135	0.91204	3.01564	0.257335	1.4569	0.838475
CP6	1.33007	0.955581	1.89389	0.762363	2.21138	0.247017	2.75614	0.236503	1.39326	0.467074	3.06732	0.817051	0.851554	1.68589	1.75378	0.898102	2.76232	0.778343	1.0247	1.23105
P8	1.74884	0.981356	1.75608	0.791498	2.35524	0.250403	1.41916	0.348228	1.44509	0.550516	2.1574	0.771623	0.795005	1.97556	1.40131	1.00289	3.23389	0.953723	0.725342	1.46941
P4	1.26242	1.40385	1.68491	1.01173	2.23141	0.275333	2.12123	0.40894	1.11001	0.484533	2.40494	0.837781	1.28801	1.56787	2.1587	1.01943	2.72535	0.372695	1.00193	1.34953
Pz	1.18996	1.5058	1.36437	1.66184	3.57287	0.594092	1.30854	0.631469	0.630367	0.435724	3.82306	0.925731	1.67013	1.32473	2.85395	0.807182	2.82481	0.184006	1.40071	1.21226
POz	1.11347	1.88324	1.34793	1.34809	3.12951	0.443312	0.847705	0.654301	0.709137	0.353591	2.88421	1.03102	1.94204	1.20389	2.57009	0.515189	3.42049	0.257818	1.10112	1.43959
PO4	1.07729	1.24565	1.62828	1.07478	2.11165	0.297687	1.37955	0.650721	1.0786	0.368707	2.15806	0.982251	1.55524	1.38102	2.04981	0.753116	3.09812	0.424346	0.743792	1.8523
PO8	1.38899	0.831787	1.72576	0.929099	2.15495	0.245801	1.21178	0.374621	1.22881	0.44559	1.86129	1.1706	0.923071	1.56559	1.39718	0.913348	3.10966	0.667931	0.765847	1.6902
O2	1.32687	1.15962	1.3786	1.0378	2.48068	0.304664	0.659744	0.696898	0.468736	0.390219	1.83051	1.0044	1.16524	0.80627	1.85627	0.558299	3.75311	0.671168	0.886856	1.51489
Oz	1.28378	1.68537	1.05003	1.23946	2.98748	0.510324	0.661749	0.57687	0.700685	0.344881	2.34389	0.883138	1.02292	1.14962	2.2701	0.377099	3.3871	0.484848	0.960783	1.39416
O1	1.02162	1.54792	0.972313	1.33836	3.35727	0.551592	0.652971	0.639206	0.621929	0.352747	2.85465	1.03652	1.02336	0.804393	2.25286	0.579001	2.93535	0.447547	0.953502	1.19322
PO3	0.941367	1.50697	1.35626	1.3572	4.19619	0.608514	0.88177	0.686048	0.581744	0.432162	3.10155	1.20612	1.66599	0.980479	2.37923	0.510672	3.10136	0.24244	1.08237	1.23118
P3	1.20992	1.33951	1.1482	1.30962	4.18841	0.669897	1.16832	0.620724	0.495758	0.526779	3.96047	1.1664	1.92685	1.11127	2.36193	0.575435	2.86318	0.186386	1.04644	0.993762
CP5	1.70834	1.01715	0.870933	0.997297	2.67665	0.485191	1.33579	0.489199	0.423045	0.658697	4.90008	1.0694	1.23995	1.10526	2.04436	0.405788	2.94009	0.196799	0.680451	1.14851
P7	1.19945	1.21919	0.852732	0.978662	2.86541	0.314335	1.05991	0.587531	0.620786	0.707364	3.52175	0.972435	0.724772	1.28511	1.80113	0.611368	2.87608	0.332613	0.742479	1.01572
PO7	0.945761	1.23624	0.96691	1.15859	3.60582	0.44262	0.943941	0.583577	0.582476	0.612615	3.02058	0.971096	0.964224	1.05336	2.07347	0.86432	2.89014	0.357507	0.982147	1.06258
T7	2.32266	0.63391	0.515727	0.470473	1.98467	0.420833	0.632034	0.545088	0.56951	0.687931	3.24052	0.926515	0.632877	1.09906	1.49934	0.592785	2.64078	0.351928	0.567939	1.00078
T8	1.31876	0.468152	1.9678	0.578038	2.19743	0.635785	1.05242	0.321036	1.39519	0.325354	1.89508	1.5402	0.781281	0.782648	1.23006	1.32486	2.04916	0.899798	0.922897	1.10554

## Sheet: Sub4
Channel	Trial_ 1	Trial_ 2	Trial_ 3	Trial_ 4	Trial_ 5	Trial_ 6	Trial_ 7	Trial_ 8	Trial_ 9	Trial_10	Trial_11	Trial_12	Trial_13	Trial_14	Trial_15	Trial_16	Trial_17	Trial_18	Trial_19	Trial_20
Fp1	1.23737	0.94706	0.4804	0.710891	1.18565	0.783739	0.984171	1.12236	1.77055	0.600638	1.36108	1.21884	0.420462	1.72548	0.816222	1.21882	1.31329	0.387942	1.49336	0.485908
Fp2	0.536133	1.26966	0.471619	0.694989	1.06339	0.654016	0.859573	1.1945	1.88188	0.729924	1.16973	1.63999	0.427551	0.995959	1.06138	1.17313	0.969395	0.602867	1.68013	0.454496
AF4	0.505666	0.567573	0.868584	0.685644	0.531725	0.655526	0.68469	1.13607	1.46544	0.646518	1.58381	1.88554	0.481206	1.02174	0.869568	1.01036	0.757986	1.04239	1.27994	0.370015
AF3	1.66321	0.434776	0.551368	0.809165	1.87116	0.885158	1.08839	0.772509	1.70674	0.640243	1.62828	1.12541	0.426248	2.09185	0.878722	1.14698	1.05058	0.660562	1.71632	0.576596
F5	1.60046	0.846642	0.585748	1.10423	0.567202	0.889264	1.3273	0.446194	1.57767	2.1013	0.999103	1.35422	0.597024	1.10106	0.82629	1.4731	1.06154	0.401715	2.49681	0.501856
Fz	0.422145	0.782001	1.25689	0.353131	1.94356	0.721133	0.427392	0.831504	1.71844	0.357446	1.35089	0.729002	0.824203	0.37363	1.45196	0.798157	0.58336	0.842881	0.85895	0.86152
FC1	3.24513	1.78056	2.64356	0.438761	0.848503	1.05232	1.23171	0.492286	1.83932	1.60507	0.885153	0.889841	0.199113	0.735636	1.08574	1.81266	0.407372	0.755811	2.04479	0.413201
FC5	1.41627	2.69231	1.0453	0.636148	0.401274	1.04672	1.20752	0.495511	2.45215	2.89685	1.37573	1.92771	0.658532	0.708682	0.865458	2.25276	0.613433	0.527535	4.01704	0.620538
F6	0.597556	0.900376	0.804453	1.48995	0.248538	0.61697	1.48146	1.31367	1.38992	1.07609	0.830444	1.9501	0.656641	0.6755	1.07471	1.268	0.764328	1.35757	1.07114	0.408782
FC2	1.57223	0.122439	1.56218	0.967742	0.619339	1.43242	0.671856	1.33448	0.777689	1.25737	0.775065	0.89927	1.49496	0.594373	1.74701	1.38665	0.377289	1.61507	0.721016	0.962533
FC6	0.705497	1.28914	1.09744	1.39958	0.182451	0.553977	1.34665	0.923394	1.05351	1.09717	0.968326	1.2834	1.02477	0.464874	0.780142	1.4956	0.566597	1.19123	1.27807	1.33192
C4	0.724469	1.00609	1.5995	1.07142	0.522327	0.776655	0.666858	0.764161	1.14939	1.29469	0.691116	1.06636	1.47826	0.423433	0.920372	0.949604	0.337785	1.05509	1.24701	2.20076
Cz	0.841128	3.4545	1.57691	0.489519	0.879996	0.29428	0.424576	0.39139	2.65096	1.3324	0.350316	0.863679	1.10003	0.442519	2.56943	2.11832	0.443844	0.426454	2.64402	1.2252
C3	1.18887	3.55814	1.60043	0.32083	0.519011	0.737902	0.937043	0.528022	2.87048	2.69125	1.52707	1.33879	0.531722	0.446656	1.02547	2.68742	0.489152	0.469413	4.18356	0.876683
CP1	0.953225	5.04891	1.47013	0.494759	0.728079	0.337492	0.628301	0.478655	3.05025	2.42234	1.03121	1.40245	0.809597	0.503859	1.64829	2.54718	0.408492	0.503027	3.59095	1.28096
CP2	0.800519	2.91795	1.42793	0.554766	0.908915	0.302103	0.486048	0.609525	2.61484	1.18162	0.949683	1.20949	1.32463	0.525138	2.36411	1.24957	0.488588	0.435946	1.85724	1.81921
CP6	0.760168	3.20473	1.44635	0.920005	0.413073	0.680724	0.55033	0.939982	1.5953	1.43593	1.2316	1.30033	1.05416	0.398991	0.731496	1.36513	0.444265	1.13636	1.59416	2.16691
P8	1.41954	5.47078	1.22411	0.885814	0.639767	0.878895	0.562752	1.22547	3.09056	2.15354	1.35072	1.54694	0.816687	0.443961	1.06817	1.43424	0.583427	1.12606	2.45082	2.15063
P4	1.29614	4.69719	1.40761	0.848634	0.807463	0.531973	0.368391	1.35741	3.19196	1.70843	1.37599	1.63675	1.25423	0.548648	1.219	1.3734	0.503313	1.33239	1.91701	1.9026
Pz	1.08739	5.45512	1.32968	0.588041	1.06877	0.294827	0.373474	0.591412	2.71402	1.846	1.16355	1.31395	1.0239	0.633965	2.18076	1.66777	0.394984	0.657872	3.01731	1.6087
POz	0.991054	5.98983	1.18878	0.98509	1.10635	0.571473	0.380116	1.01254	4.00578	2.33602	1.25253	1.52584	0.661114	0.709411	1.93226	1.66392	0.521336	0.889325	3.10618	1.7116
PO4	1.50234	4.77187	1.35311	1.12897	0.88123	0.641934	0.413191	1.69649	4.67338	2.12335	1.46444	1.77766	1.06688	0.73454	1.15514	2.04139	0.549245	1.43772	2.86248	1.89162
PO8	1.68958	5.34467	1.38425	0.927387	0.694629	0.963527	0.519271	2.31631	4.46264	2.40091	1.52395	1.84522	0.944147	0.637289	0.93056	2.05599	0.670649	1.49696	3.00654	2.03965
O2	1.28626	6.06239	1.21187	1.06398	0.755062	0.774585	0.422993	1.8429	4.88893	2.45383	1.23939	1.53472	0.745806	0.587465	0.995	2.16306	0.67399	1.17084	2.76557	1.90178
Oz	0.918923	6.40201	1.16686	0.997044	0.901788	0.881284	0.448575	1.23251	4.73385	2.57486	0.79785	1.47464	0.603003	0.760761	1.37859	2.25503	0.611607	0.793825	2.54304	1.59498
O1	0.939519	5.99857	1.14201	0.866661	0.799223	0.88681	0.498992	1.17181	4.58982	2.5779	0.694517	1.9276	0.659528	0.607441	1.21149	2.12351	0.713356	0.866726	3.00031	1.50468
PO3	0.75519	6.48815	1.03131	0.678955	0.855626	0.665186	0.468655	0.972023	5.11426	2.24285	1.37075	2.02965	0.803307	0.667822	1.6023	2.43382	0.751013	0.940764	4.1692	1.85549
P3	0.894557	6.18964	1.18974	0.565894	0.637835	0.638089	0.54673	0.774165	4.02355	2.65458	1.26391	1.68866	0.625302	0.591943	1.24173	2.85697	0.712939	0.737662	4.33593	1.55356
CP5	1.1545	4.79147	1.23465	0.537742	0.424572	0.856379	0.857241	0.624188	3.40333	3.007	1.25722	1.31234	0.420719	0.558594	0.867728	2.24973	0.753469	0.582021	3.70686	0.856709
P7	1.24536	5.99407	1.03933	0.614872	0.508021	0.850618	0.728381	0.646949	3.83398	2.35776	0.98477	1.74095	0.584064	0.51264	0.941157	2.9521	0.632647	0.653977	3.0453	1.07845
PO7	1.11735	5.9222	0.933047	0.595705	0.684619	0.86349	0.601988	0.726826	4.40045	2.17357	1.18305	2.18786	0.712839	0.604177	1.1464	2.73464	0.711246	0.795729	3.03782	1.29417
T7	1.49464	4.23178	1.14971	0.811119	0.27831	1.06663	1.07575	0.421165	2.83817	2.61124	1.49488	1.70072	0.708631	0.606213	0.809244	2.51933	0.562604	0.701997	3.27012	0.760622
T8	0.689484	2.7276	1.19671	1.019	0.220707	0.617908	1.08881	0.727228	1.30602	1.34319	1.24034	1.03369	0.716662	0.319405	0.865363	1.9236	0.536948	1.06636	1.53647	2.03605

## Sheet: Sub5
Channel	Trial_ 1	Trial_ 2	Trial_ 3	Trial_ 4	Trial_ 5	Trial_ 6	Trial_ 7	Trial_ 8	Trial_ 9	Trial_10	Trial_11	Trial_12	Trial_13	Trial_14	Trial_15	Trial_16	Trial_17	Trial_18	Trial_19	Trial_20
Fp1	0.652586	1.4434	1.12558	1.56578	0.643546	0.960811	0.907877	1.05025	0.984381	1.39284	0.298138	0.755102	0.956151	0.714914	1.26379	1.15058	0.650916	0.43509	1.06024	1.66759
Fp2	0.614661	1.78279	1.25237	1.39981	0.686335	0.747607	1.0202	1.03152	0.932553	1.64078	0.294655	0.846333	0.866606	0.958262	1.0968	1.09282	0.697299	0.395158	1.33799	1.75034
AF4	0.470119	1.85707	1.72863	1.41785	0.705265	0.902754	1.00747	1.04714	0.934903	1.34759	0.282852	0.684816	0.757531	1.12842	1.00635	1.05063	0.764192	0.262005	1.65005	2.00216
AF3	0.709731	1.64821	1.25855	1.88449	0.573932	0.97849	0.867498	1.28987	0.911812	1.27674	0.2799	0.722968	1.07717	0.460987	1.58546	1.25744	0.63141	0.444806	1.06788	2.26688
F5	0.477331	0.99202	1.23332	2.17883	0.172932	0.978012	0.950995	1.76123	0.8829	0.377534	0.456417	1.55791	1.05493	0.577993	1.46784	1.18988	0.525454	0.364715	0.577397	1.98811
Fz	0.608129	4.30207	1.70486	0.999317	1.1953	0.839271	0.920395	1.07018	0.654665	1.63223	0.284161	0.379333	1.43384	0.982513	1.943	0.831792	0.65746	0.461976	1.66761	2.59796
FC1	2.36765	1.41002	0.395317	1.23011	1.0181	0.623277	0.945347	2.36413	0.600457	0.809485	1.19437	1.46736	0.829264	1.22985	0.973766	1.59386	0.782533	0.616021	1.87988	1.52476
FC5	0.967019	1.61645	0.447305	1.31049	0.449956	0.503618	0.801012	1.46269	1.08801	0.329284	1.33464	2.03828	1.05136	1.15496	1.03203	0.711661	0.369195	0.612535	1.16155	1.06131
F6	0.359659	2.46032	1.51626	1.06766	0.73907	0.936005	0.454674	1.14907	0.796748	0.699104	0.478529	0.595863	0.771007	2.03641	0.483893	0.84604	1.14559	0.233375	1.28277	1.30302
FC2	0.835847	0.998646	1.04087	0.775751	3.27356	1.21658	1.08725	1.92676	0.75422	0.401035	1.56286	0.792249	0.976404	1.23274	1.34799	0.758061	1.0956	0.542291	0.712992	0.705
FC6	1.30631	2.62001	0.97665	0.934901	0.161856	1.76111	1.01182	0.832454	0.539278	0.795126	1.45554	0.816609	0.900381	1.23329	2.36243	0.786158	0.975116	0.962066	0.65187	0.712472
C4	1.07566	2.37156	1.41767	1.60158	0.502471	1.48797	1.65537	1.00562	0.727848	1.24289	2.45626	1.1929	2.07333	0.663142	3.7239	1.26454	0.754427	1.61756	0.552434	0.560595
Cz	1.15702	5.51185	0.994635	0.918108	1.64569	1.24962	0.747631	0.713129	0.649116	1.61011	2.99826	0.677479	2.83539	0.589865	3.97712	0.649111	0.734208	1.6215	1.38488	1.67133
C3	3.0788	2.45528	0.242521	0.624006	1.24193	1.34981	0.65187	0.807947	0.614181	1.16151	3.76903	0.838949	2.32061	1.17628	1.39343	0.907744	0.486451	0.92529	2.19616	1.14822
CP1	2.15257	4.76448	0.531864	0.957479	1.77281	1.73959	0.703101	0.693381	0.786215	1.54442	3.89214	0.522057	2.52412	1.05299	2.55432	0.68442	0.651446	1.41583	1.41931	1.71164
CP2	1.19209	3.21537	0.90515	1.73701	1.08043	1.334	1.52961	0.851025	0.684437	1.72096	2.72134	1.33154	1.87106	0.94846	4.74316	1.12012	0.687736	1.89457	0.74402	1.65118
CP6	1.5883	2.50789	1.77081	1.35352	0.905018	1.06011	1.26444	0.81845	1.05746	1.3961	2.65417	1.30585	1.21375	0.592245	3.83249	1.07991	0.867545	2.0013	0.501056	0.840747
P8	2.07264	1.68289	1.00479	1.89344	1.30448	0.844512	0.77142	0.885545	1.87665	2.08601	2.90177	1.34107	1.12282	0.967123	2.84373	0.610478	0.865532	1.59563	0.615752	1.11296
P4	1.43101	2.73227	0.856597	2.41078	1.30133	1.06693	1.3389	0.825487	1.32662	1.587	2.52887	1.25486	2.3289	1.23168	4.73953	0.769313	0.764584	2.66401	0.617653	1.65094
Pz	1.78673	4.19287	0.644968	1.86317	1.76929	1.31869	0.783015	0.70594	1.02956	1.47235	2.8305	0.719155	2.43138	1.11334	3.17945	0.676122	0.72678	1.882	0.966197	2.05327
POz	2.50019	3.65025	0.64106	2.37542	1.6706	1.14167	0.864597	0.797604	1.69455	1.39817	2.93476	0.673974	2.90754	1.96087	2.27992	0.678362	0.875334	1.97501	0.822842	1.94181
PO4	1.89853	2.56912	0.697977	2.62192	1.2514	0.812569	0.953031	0.980962	1.29543	1.52555	2.77829	0.936366	2.67275	1.77332	3.0597	0.720015	0.934186	1.50535	0.6049	2.44807
PO8	2.37393	1.97725	0.930657	2.45718	1.66964	0.739536	0.840107	0.981016	2.00801	2.22911	3.12257	1.32496	1.79249	1.53098	2.50697	0.600187	0.853834	1.40346	0.678701	1.66228
O2	3.8702	2.67379	1.08535	3.41816	2.02687	0.719684	0.925342	0.879755	2.19421	1.77128	2.43782	1.06538	1.92883	2.38955	1.88694	0.711522	0.98367	1.40641	0.843596	1.65388
Oz	4.26246	3.79329	1.04338	2.94538	2.52569	0.840716	1.02474	0.811946	2.29246	1.96329	3.81357	0.822699	1.76121	2.3704	1.48555	0.727706	0.983274	1.55605	1.21637	1.35513
O1	4.58382	5.94176	1.14458	3.11853	3.06251	1.13604	1.20068	0.894138	3.05736	1.92504	4.21596	0.752441	1.59815	2.40094	1.38705	0.708377	0.984208	1.41903	1.98468	1.21502
PO3	3.56292	5.09559	0.832623	1.95431	2.30075	1.38092	0.911489	0.773491	2.16789	1.48	3.16987	0.715406	2.80255	2.40205	1.44724	0.649673	0.832782	1.73332	1.49368	1.47255
P3	2.95831	5.51747	0.533591	1.06688	2.18336	1.57023	0.886065	0.7472	1.20231	1.33818	3.39467	0.450577	3.12853	1.51726	1.77097	0.687704	0.653908	1.52176	1.26897	1.64243
CP5	2.2163	3.54675	0.413035	1.00829	2.04738	1.20343	0.922424	0.564314	1.1011	1.41988	3.67545	0.658922	2.35227	1.24253	1.39523	0.817677	0.629117	1.23521	1.6801	1.28496
P7	2.97152	3.26366	0.846081	1.22989	2.71845	1.27695	0.932776	0.747476	1.56269	1.56706	4.20317	0.507413	2.253	1.33444	1.2173	0.653251	0.703396	1.22104	1.73011	2.04423
PO7	3.85047	4.10729	1.05605	1.70829	3.10657	1.10262	0.985307	0.940368	2.23552	1.52853	4.25613	0.534241	2.26591	1.82644	1.32205	0.587532	0.820585	1.11246	1.8963	1.52489
T7	2.49715	2.69406	1.08384	1.65409	1.6369	0.840618	0.805999	0.945018	1.47715	2.2574	3.75097	1.25182	0.815396	1.32713	1.03066	0.479323	0.717759	1.54219	1.12606	0.926746
T8	2.01773	2.45207	1.32096	0.875449	0.692106	1.21319	0.868938	0.82574	0.883785	1.23511	2.64375	1.18306	0.760356	0.821018	3.31676	0.925794	0.953407	1.63721	0.586363	0.5537

## Sheet: Sub6
Channel	Trial_ 1	Trial_ 2	Trial_ 3	Trial_ 4	Trial_ 5	Trial_ 6	Trial_ 7	Trial_ 8	Trial_ 9	Trial_10	Trial_11	Trial_12	Trial_13	Trial_14	Trial_15	Trial_16	Trial_17	Trial_18	Trial_19	Trial_20
Fp1	0.844596	1.19462	0.807298	0.638753	0.415124	1.61992	0.145392	0.806561	0.789892	1.56429	0.68495	0.928112	1.13512	0.846797	0.607536	0.366524	1.13017	1.36005	0.380028	0.800143
Fp2	0.831831	1.21545	0.938567	0.817984	0.600712	1.44735	0.236887	0.760806	1.02606	1.69304	0.698397	1.00844	1.24748	0.867483	0.619716	0.329238	0.97304	1.26137	1.51813	0.710871
AF4	1.01763	1.16299	1.01405	0.642707	0.529865	2.37943	0.395077	0.664856	0.653998	1.85692	0.945509	1.04095	0.948201	1.00544	0.59324	0.507616	1.02668	1.34436	1.78756	0.478157
AF3	0.916532	1.10106	0.635388	0.387061	0.361651	1.90169	0.130757	0.814083	0.875089	1.41078	0.764522	0.812741	0.901197	1.05684	0.650359	0.617564	1.45254	1.45942	0.171053	0.806576
F5	1.03042	0.858338	0.518463	0.224767	0.241548	2.04878	0.267558	1.12666	0.650175	0.694243	1.04276	0.949618	0.966841	0.901749	1.35528	1.04103	1.19425	1.06646	0.198612	0.910758
Fz	0.885729	0.933624	0.585986	0.316928	0.640682	1.62188	0.216876	0.66856	1.07542	1.89302	0.617982	2.38535	0.734709	0.436951	0.746117	0.603559	1.28446	2.03303	0.720133	1.41297
FC1	1.25627	0.415541	1.89233	2.30027	0.616764	0.72143	0.803394	1.50416	1.34948	0.874136	0.338402	0.831627	0.579075	1.07823	1.58916	1.88731	1.44983	0.569306	1.83355	1.44768
FC5	1.71329	0.379926	0.818883	0.688338	0.646533	1.7989	0.346075	1.76992	0.432866	0.94139	1.35606	1.50395	1.34824	0.798244	1.90152	0.997322	0.830584	0.875292	0.217603	1.24142
F6	1.5961	0.580499	1.09126	0.57117	0.858056	1.89312	0.72439	0.94047	0.540891	1.81352	1.60193	1.20798	0.853829	0.705769	0.419158	1.16975	0.325071	0.480569	1.69683	0.811573
FC2	1.90443	1.18204	1.36752	0.368704	0.984599	0.990612	0.696788	1.43432	0.821942	1.37455	0.8744	1.65152	0.491659	1.33391	0.653251	1.67716	0.677756	1.00081	2.01867	0.439584
FC6	1.65181	0.864416	1.21884	0.259198	1.52641	1.72009	0.662425	1.02076	0.65241	2.27555	1.29713	1.45398	1.03294	0.647033	0.556018	1.19504	0.199859	0.690738	1.8615	0.769675
C4	1.02957	0.941327	1.35387	0.218417	0.824725	1.06566	1.15272	1.21309	0.894432	1.51246	1.05786	1.37742	1.42931	0.591123	0.715185	0.763875	0.406999	0.952876	1.5438	0.776299
Cz	0.573875	0.925961	1.10323	0.510777	0.43161	1.34665	1.14335	0.892061	0.492295	1.39912	0.509821	1.4854	1.66381	1.36482	1.27043	0.391075	0.354006	0.787942	0.563024	0.607987
C3	1.13251	0.564143	1.57582	1.54643	0.558117	1.48128	1.17067	1.99168	0.487533	1.49343	0.49766	1.76163	1.6756	1.74682	0.967935	0.253174	0.56853	1.3535	0.370946	1.00808
CP1	0.624578	1.08335	1.48955	0.753269	0.403946	1.75529	1.70743	1.26467	0.518251	2.25497	0.854056	1.42312	1.70563	1.80658	0.669959	0.260725	0.319292	1.3832	0.330894	0.896481
CP2	0.583083	1.09601	1.2589	0.322428	0.215082	1.18664	1.16426	0.836985	0.676371	1.95426	0.944402	1.16552	2.02944	0.8872	0.742881	0.533462	0.243651	0.786065	0.663351	0.83461
CP6	0.716932	0.920546	1.28835	0.284314	1.30547	1.37975	0.76072	1.12074	0.632343	1.88007	1.16974	0.988469	1.54586	0.777936	0.629951	0.933071	0.217515	0.737086	1.28878	1.15839
P8	0.798375	0.889806	1.31624	0.372921	2.23538	1.25466	0.92567	1.03742	0.731588	1.82555	1.80485	0.710027	1.40553	0.682139	0.621308	1.15982	0.275415	0.544985	1.01754	1.46938
P4	0.552899	1.17487	1.37232	0.244108	0.652284	1.27867	1.15626	0.929771	0.712064	1.72734	1.14742	1.11266	2.02802	0.82129	0.543236	0.85853	0.253322	0.813244	0.762368	1.29244
Pz	0.53231	1.46768	1.42168	0.395596	0.486045	1.88056	2.01072	0.83929	0.709159	1.85749	1.22369	1.14845	2.31094	1.66111	0.687494	0.466257	0.257559	0.992268	0.403504	1.31172
POz	0.413495	1.63185	1.41567	0.481041	1.22559	2.35259	2.49648	0.879413	0.827006	1.27696	1.37572	1.00108	2.14466	1.61413	0.587123	0.944816	0.498473	0.899047	0.476749	1.21269
PO4	0.469167	1.37134	1.49434	0.383381	1.14233	1.59429	1.49651	0.921933	0.782465	1.23458	1.42069	0.884497	2.04225	0.995026	0.583857	1.06135	0.307949	0.864441	0.620973	1.26769
PO8	0.586568	1.09027	1.5793	0.389472	2.25457	1.61824	1.54803	0.929664	0.923962	1.61964	1.56638	0.573579	1.64614	0.859009	0.519425	1.41336	0.282381	0.685176	0.733229	1.30746
O2	0.516998	1.21138	1.66828	0.424153	2.09162	1.85181	1.79039	0.933088	0.998492	1.42047	1.43118	0.705784	1.62043	1.00117	0.511477	1.41878	0.387679	0.746404	0.677647	1.23076
Oz	0.471818	1.21009	1.44503	0.454068	1.82697	2.10338	2.07048	0.96279	0.883456	1.31491	1.60236	0.762017	1.5562	1.29823	0.582699	1.40621	0.586804	0.69266	0.61525	1.14165
O1	0.442791	1.25637	1.18154	0.642705	2.04964	2.68889	2.59641	1.19227	0.94828	1.69548	1.38354	0.912148	1.67566	1.57583	0.589294	1.12377	0.585284	0.730103	0.492083	1.36701
PO3	0.383996	1.44026	1.08173	0.690659	1.58763	2.5429	2.21747	1.39685	0.884596	2.20355	1.22219	1.31028	1.87761	2.08084	0.658435	0.667058	0.595863	0.850835	0.350736	1.3593
P3	0.562747	1.15789	1.21341	0.83851	1.2313	2.2428	1.8939	1.55435	0.70196	2.3997	1.09042	1.52867	2.02456	2.00196	0.725074	0.407739	0.488791	1.16409	0.285098	1.19239
CP5	0.867079	0.500208	1.05733	1.29135	1.27106	2.08363	0.672879	1.57094	0.474565	2.26139	0.942447	1.6552	2.02778	1.29682	1.00801	0.404765	0.586759	1.21806	0.294663	1.45021
P7	0.552174	0.751514	0.959699	1.00347	2.33017	2.5972	0.855115	1.20539	0.573951	2.32105	1.3199	1.20033	1.63371	1.13889	0.982345	0.700294	0.625597	0.829564	0.458564	1.63058
PO7	0.390775	1.02068	0.988757	0.959968	2.49023	2.68256	1.7313	1.31237	0.757826	2.25076	1.3492	1.0316	1.69111	1.65309	0.719928	0.814462	0.648362	0.682079	0.43732	1.45724
T7	1.32317	0.296496	1.19613	1.06863	1.23104	2.00969	0.268874	1.31697	0.258343	2.02301	1.08257	1.48105	1.28499	0.905518	1.18056	0.786071	0.60826	0.962153	0.223022	1.77032
T8	1.14637	0.859494	1.30897	0.423908	2.10778	1.40689	0.433288	0.997901	0.481566	2.14903	1.16678	1.28471	1.17579	0.670632	0.845596	1.30426	0.240815	0.569918	1.48378	1.38702

## Sheet: Sub7
Channel	Trial_ 1	Trial_ 2	Trial_ 3	Trial_ 4	Trial_ 5	Trial_ 6	Trial_ 7	Trial_ 8	Trial_ 9	Trial_10	Trial_11	Trial_12	Trial_13	Trial_14	Trial_15	Trial_16	Trial_17	Trial_18	Trial_19	Trial_20
Fp1	1.11419	1.27266	1.01325	0.880476	0.824491	1.19832	1.2766	0.897121	1.24182	1.17776	0.840352	0.550595	1.02922	1.31051	1.12123	0.862368	1.16914	1.67432	1.97465	0.349679
Fp2	1.1826	1.36925	0.944637	0.879558	0.753204	1.36484	1.05472	1.08918	1.62176	1.20026	0.818067	0.558803	1.14154	0.929694	1.16482	0.839543	1.19123	1.09775	1.6571	0.416368
AF4	1.17198	1.75048	0.814473	0.774787	0.712298	1.30811	1.24697	1.02743	1.43993	1.2042	0.777168	0.514861	1.21845	0.918121	1.35924	0.825957	1.13745	0.985734	1.02261	0.302765
AF3	1.09716	1.1875	1.03755	1.09699	0.933576	0.87885	1.30567	0.722406	0.751871	1.30426	0.789252	0.400888	1.23419	1.77112	1.53652	1.31449	0.830836	1.72151	1.48475	0.194457
F5	0.643265	1.56021	1.15591	1.04436	1.17299	1.74501	1.20675	0.700372	0.845134	1.02447	0.595933	0.586544	1.80972	1.6923	1.00009	1.60962	1.12197	1.56148	1.27065	0.456842
Fz	0.802407	1.35247	1.07077	2.05005	0.979303	1.41539	1.20295	1.1562	0.877542	1.54038	0.711406	1.01027	1.24373	1.45824	1.90042	0.736953	1.56431	0.792591	0.836258	0.679441
FC1	1.23916	0.702708	0.671351	1.67298	0.706398	0.657007	0.877344	1.54011	1.35618	3.03486	0.349988	0.952963	3.22718	0.607899	0.939387	0.703283	1.95908	0.879855	2.77273	0.872327
FC5	0.521644	1.15939	1.21363	0.663951	2.15026	1.48195	1.62036	0.799595	0.876626	0.720671	0.576855	1.057	3.20307	1.12406	0.983703	1.78337	1.50689	1.50874	2.04229	0.728064
F6	1.20002	2.69325	1.28355	0.380877	0.697804	2.80679	1.50678	0.379084	1.32358	0.162518	0.710905	0.66714	0.776939	1.27368	1.33644	0.353697	1.20225	0.179204	0.893275	0.759057
FC2	1.3917	0.832199	1.60656	0.871473	0.62718	0.97699	3.26998	0.846125	2.23882	1.36467	1.64045	1.7729	0.787683	0.610823	0.629658	0.853945	0.544387	0.601188	0.394457	0.692577
FC6	1.05713	1.84117	1.86257	1.00472	0.367689	1.39291	1.24085	0.492675	1.5827	0.329604	1.69122	0.645299	0.567163	1.36299	0.992689	0.783454	1.12782	0.433474	0.470696	0.736706
C4	1.00188	1.42543	2.82091	2.09368	0.569999	2.47362	1.42009	0.290135	1.38898	0.642869	1.4736	1.70267	0.482477	1.06442	1.10108	0.657517	1.11126	0.579181	0.302615	1.05254
Cz	1.34767	1.51683	2.02065	1.41731	0.916317	1.29109	0.898102	1.84338	1.52246	0.789614	1.00492	3.3601	1.07485	2.70653	0.994255	0.567975	2.6198	0.503431	1.15704	2.50154
C3	0.70898	0.884787	1.16762	0.533784	1.01731	1.28292	1.61424	1.36617	1.03628	0.972824	0.612729	1.52591	2.95485	1.2681	1.13674	1.10111	2.44402	1.86614	4.00243	1.50536
CP1	0.882025	0.910838	1.88854	1.87636	0.567929	2.04326	0.965274	1.50746	1.52749	0.894562	1.12477	2.06429	1.90049	1.33987	1.62455	0.500458	2.82789	2.02699	2.64781	1.26527
CP2	0.996103	1.07201	1.85385	1.78095	0.676363	2.03962	0.679239	1.17117	1.44319	0.670025	1.36709	1.58437	0.60483	2.23978	1.37872	0.496898	1.31727	0.799453	0.918293	1.50251
CP6	1.1157	1.35532	2.35031	1.8897	0.617727	1.89534	0.964314	0.609125	0.92177	0.698909	1.47685	1.0179	0.570478	1.40308	1.13846	0.589972	1.0569	0.705112	0.38092	1.14707
P8	1.02068	1.08308	1.98283	2.08759	0.743285	1.40849	0.740831	0.8681	0.786681	1.15354	1.6282	0.883281	0.761657	1.57046	1.20163	0.688794	1.00421	1.48008	0.449532	1.3546
P4	1.11494	1.17719	3.26188	1.89392	0.801669	3.20336	0.799804	0.689349	1.14563	1.61674	1.06597	0.873339	0.775955	1.4047	1.24603	0.733844	1.61048	0.944086	0.745493	1.5108
Pz	1.03278	0.837964	2.36243	2.33991	0.549437	3.1313	0.411516	1.43241	1.43428	1.40762	1.15803	1.95088	0.952273	1.69372	1.22376	0.563619	2.32086	1.68198	1.54883	1.74716
POz	1.1591	1.09882	2.53241	2.07515	0.49262	2.47187	0.700902	1.33993	1.67879	2.24921	1.05814	1.45547	1.06302	1.7459	1.45333	0.873029	1.0771	2.08438	0.883065	1.55191
PO4	1.14495	1.03581	2.43508	2.39681	0.638795	3.1115	1.06517	1.1956	0.945556	2.32827	1.13222	1.27169	0.891496	1.38819	1.45774	1.04257	1.18365	2.43857	0.668321	1.55803
PO8	1.10912	1.15142	1.98064	2.28813	0.867682	1.81493	1.05691	1.14407	0.818224	2.00853	1.50679	0.853402	0.964317	1.44416	1.38662	0.878341	0.971451	2.61029	0.463065	1.42755
O2	1.19483	1.05435	1.63943	2.20819	1.0377	1.74919	1.36688	1.44249	0.61996	2.51957	1.23504	0.95545	1.09746	1.71218	1.51601	0.974857	0.964667	3.60749	0.526085	1.38753
Oz	1.0753	1.13783	1.42964	2.12	1.07161	1.65017	1.08373	1.82358	0.569099	2.19197	1.46444	1.05518	1.25651	1.50841	1.631	1.01414	0.984713	2.95143	0.534886	1.38348
O1	0.968231	1.01092	1.5222	2.29939	1.27673	1.89141	1.51742	2.11514	0.672367	2.64121	1.24568	1.11376	1.40433	1.54567	1.76715	1.23525	0.852094	3.78847	0.539901	1.52996
PO3	1.0202	0.93969	1.93874	1.89342	0.807352	2.71716	1.20636	1.83023	0.828312	2.0411	1.00273	1.46897	1.30476	1.54906	1.69979	1.09847	0.983812	2.6452	0.925539	1.64549
P3	0.6717	0.733326	2.26389	1.39775	0.819692	1.8787	1.19335	1.34521	1.02096	1.32496	0.881178	1.288	1.3023	1.18108	1.45307	0.796103	1.51613	2.00185	1.83321	1.70766
CP5	0.756191	0.718033	1.21579	0.491568	1.6446	1.43975	1.60994	1.4167	0.974775	1.0135	0.822629	1.4376	1.84339	1.17605	1.6735	1.39636	1.7823	2.04685	2.05965	1.55402
P7	0.882844	0.865275	1.14652	2.01996	1.46868	1.43764	1.22875	1.53316	0.843984	2.47903	1.26702	0.781695	1.65434	1.16867	1.67948	1.2926	0.958784	2.42483	1.06387	1.45614
PO7	1.0054	0.859396	1.51049	1.87217	1.54613	1.77585	1.56649	2.02646	0.749298	2.8593	1.08706	0.927665	1.53133	1.22736	1.78912	1.35951	0.84747	3.65133	0.651473	1.54733
T7	0.781996	0.825961	0.962633	0.369099	2.31512	1.30919	1.48794	1.34087	0.598755	0.467418	0.969279	1.25942	2.22172	0.911437	1.51658	1.33951	1.24779	1.83082	1.91613	1.05788
T8	0.969391	1.26968	1.38219	1.41252	0.70469	1.09394	0.669929	0.770126	0.919393	0.571973	1.77727	0.559389	0.656236	2.08052	0.886118	0.620269	1.40912	0.441795	0.552045	0.992502

## Sheet: Sub8
Channel	Trial_ 1	Trial_ 2	Trial_ 3	Trial_ 4	Trial_ 5	Trial_ 6	Trial_ 7	Trial_ 8	Trial_ 9	Trial_10	Trial_11	Trial_12	Trial_13	Trial_14	Trial_15	Trial_16	Trial_17	Trial_18	Trial_19	Trial_20
Fp1	1.20299	1.25599	0.81768	0.890552	0.846824	0.795964	0.933919	0.930185	0.814237	1.06388	0.883365	0.779854	0.836232	0.810494	0.987745	1.02002	0.973584	1.57016	1.03344	0.753731
Fp2	1.21243	1.3488	0.772409	0.935397	0.916567	0.800016	0.974463	0.856181	0.799181	0.938787	1.04873	0.861213	0.780475	0.817609	0.993557	0.865177	0.844303	1.05243	1.01229	0.708684
AF4	1.37014	1.76542	0.71224	0.919711	0.964465	0.765267	0.981714	0.855099	0.83452	0.672808	1.16685	0.878182	0.732796	0.760082	1.04125	0.873778	0.876496	0.962529	0.916031	0.67368
AF3	1.36871	1.59445	0.80059	0.78393	0.884708	0.821604	0.942752	0.792551	0.727873	0.491404	1.13842	0.856237	0.800119	0.769568	1.01759	0.925751	0.840917	2.27893	1.09682	0.594779
F5	1.42938	2.31114	0.794305	0.748233	0.673418	0.741605	0.856303	0.934189	0.90493	3.11719	0.543349	0.538573	0.904512	0.729276	1.0581	0.795935	0.733589	2.18239	1.41813	1.08433
Fz	1.61059	2.12897	0.854203	0.631126	0.811617	0.879975	0.872193	0.691968	0.651155	0.447341	1.38402	0.919095	0.782219	0.712341	0.985732	0.891278	0.726972	2.68258	1.20642	0.499514
FC1	1.86688	1.92505	1.67367	0.447939	0.503267	1.78236	0.928329	0.929696	1.78163	3.29507	1.11352	2.34805	0.645698	0.670127	0.701448	0.688502	1.01092	1.60506	1.38704	0.864989
FC5	1.51023	2.17186	1.14315	0.430885	0.529785	0.771763	0.887987	0.711665	1.59144	3.42257	1.03937	1.96844	0.785999	1.34298	0.541099	0.612562	0.726421	1.27633	1.14466	1.60156
F6	1.02501	2.03035	0.593567	1.11594	0.927986	1.05586	1.02501	1.05003	0.820399	1.23677	1.27216	0.945123	0.529642	0.588538	0.98001	0.720531	0.293337	0.387775	0.723835	0.933073
FC2	1.3488	0.291697	1.48671	0.64907	0.829521	0.923758	0.227906	1.07712	0.594882	0.583164	0.667282	1.27826	2.49632	0.67623	0.67461	1.24472	0.625849	0.770486	0.877494	0.947696
FC6	0.871698	0.413935	1.74349	0.408614	0.664028	1.76515	0.367749	0.816427	0.731159	0.976086	0.540656	1.23105	1.63869	0.589132	1.06508	1.62732	0.299528	0.36388	0.753297	1.08156
C4	0.660871	0.55782	1.33201	0.366863	0.651316	1.39731	0.543281	0.771842	0.695206	0.454734	0.938114	1.03462	1.24074	0.405915	1.59036	2.02059	0.61692	0.768814	0.831774	0.800749
Cz	0.347971	0.844529	0.927999	0.34752	0.550831	1.11852	0.839082	0.75037	0.510687	0.33037	2.15033	1.20809	0.619001	0.84627	1.41922	1.20297	1.10423	1.15487	1.14627	0.58594
C3	1.07463	0.489082	0.928314	0.342334	0.472836	1.0201	0.5401	0.748508	1.09056	0.498378	1.42094	2.05242	0.678734	1.33427	0.810708	1.05648	0.808507	0.948061	0.584844	0.803549
CP1	0.573989	0.649091	0.974719	0.316638	0.660314	1.16224	0.65513	0.622973	0.686244	0.295805	1.18345	1.44596	0.888219	1.04982	1.07651	1.29771	0.844499	0.782483	0.75602	0.399835
CP2	0.564642	0.648279	1.46719	0.450215	0.630083	1.34044	0.745597	0.555832	0.636833	0.255923	1.27034	1.09795	1.14397	0.557065	1.67189	1.41378	0.73566	1.08828	0.866081	0.464206
CP6	0.668596	0.532493	1.28361	0.411379	0.781043	1.305	0.606224	0.763798	0.917174	0.469835	0.863779	1.13253	1.19746	0.744169	1.43308	1.78726	0.569529	0.614929	1.0847	0.852275
P8	0.793968	0.673918	1.23429	0.396171	0.782003	1.23406	0.644269	0.742215	1.11756	0.490612	1.02437	1.17362	1.20191	1.02179	1.51493	1.45995	0.515593	0.74139	1.27682	0.781257
P4	0.450607	0.602884	1.35155	0.464333	0.670671	1.25658	0.667167	0.509092	0.856231	0.309133	1.23078	1.30834	1.0364	0.747635	1.69091	1.38322	0.595269	0.774158	1.45092	0.586299
Pz	0.368383	0.592791	1.35404	0.396052	0.713999	1.27679	0.824422	0.429743	0.688014	0.275514	1.06531	1.34779	0.966775	0.928033	1.23924	1.32208	0.687883	0.767935	0.85918	0.477863
POz	0.32749	0.606979	1.2538	0.38837	0.679939	1.28482	0.849723	0.528451	0.724916	0.310905	0.99596	1.56413	1.18068	1.1649	1.35092	1.24042	0.617346	0.626857	0.950598	0.541368
PO4	0.503023	0.701104	1.24603	0.461034	0.870196	1.23151	0.743611	0.464438	0.858834	0.265832	1.17273	1.2527	1.0065	1.11274	1.58484	1.15585	0.838489	0.716782	1.27955	0.658808
PO8	0.597622	0.729405	1.10167	0.45732	0.903704	1.22695	0.677985	0.68676	1.0496	0.431419	1.09992	1.2472	1.11184	1.07039	1.49157	1.14922	0.736447	0.85273	1.27238	0.761026
O2	0.441919	0.653087	1.07029	0.393745	0.773087	1.23943	0.688866	0.658686	0.98399	0.465369	1.12756	1.44866	1.21838	1.10878	1.37568	1.12011	0.566934	0.631971	1.24102	0.613914
Oz	0.367524	0.637373	0.994447	0.413027	0.673455	1.22861	0.736081	0.701984	0.913162	0.489078	0.954852	1.64243	1.31995	1.20636	1.34615	1.02588	0.428718	0.679848	1.21894	0.585335
O1	0.407861	0.611073	0.958655	0.402287	0.687366	1.21182	0.733726	0.784231	0.979262	0.486478	0.988653	1.64067	1.32773	1.2634	1.32562	0.887701	0.483377	0.732282	1.14085	0.546602
PO3	0.498923	0.633898	0.892871	0.399371	0.600459	1.16075	0.723695	0.674141	0.913304	0.428728	0.934904	1.55233	1.26241	1.35448	1.19756	0.927361	0.682417	0.764506	1.02974	0.471512
P3	0.549146	0.570257	0.956515	0.367504	0.662301	1.15532	0.679992	0.666538	0.791053	0.39482	1.08517	1.60015	1.0368	1.32456	1.0941	1.18167	0.903513	0.696216	0.724322	0.488913
CP5	0.989924	0.556479	0.870554	0.352691	0.537996	1.00172	0.573932	0.812382	1.02139	0.429692	1.12076	1.81985	0.823746	1.39376	0.925055	1.05048	0.73297	0.833282	0.67348	0.769887
P7	0.770599	0.596181	0.865294	0.413027	0.684288	1.04021	0.672194	0.921525	1.01142	0.522847	1.01119	1.71106	1.18855	1.40315	1.03012	0.895928	0.625948	0.410225	0.879107	0.49122
PO7	0.60457	0.623423	0.859652	0.425146	0.688842	1.08372	0.666898	1.00865	1.04958	0.521899	0.976281	1.62018	1.38088	1.30312	1.02637	0.741517	0.735991	0.419985	0.991812	0.452752
T7	1.6164	0.600233	0.996253	0.246382	0.576182	0.767626	0.479096	0.98051	1.1673	0.624196	1.33557	2.17011	0.867687	1.47004	0.905658	1.0629	0.53452	0.619894	0.658122	0.650327
T8	1.14236	0.499033	1.26375	0.361524	0.728619	1.18334	0.502827	1.01865	1.19864	0.7833	0.788468	1.07684	1.08571	1.07673	1.11404	1.51118	0.4562	0.464744	1.02029	1.23321

## Sheet: Sub9
Channel	Trial_ 1	Trial_ 2	Trial_ 3	Trial_ 4	Trial_ 5	Trial_ 6	Trial_ 7	Trial_ 8	Trial_ 9	Trial_10	Trial_11	Trial_12	Trial_13	Trial_14	Trial_15	Trial_16	Trial_17	Trial_18	Trial_19	Trial_20
Fp1	0.856034	1.23266	1.19093	0.574391	1.32565	1.49332	1.31824	0.939098	2.39057	0.774104	0.902911	0.662336	1.06107	1.10103	0.850818	0.427242	1.2504	1.15771	1.26831	0.525459
Fp2	0.858915	0.915866	1.16392	0.558283	1.46287	1.47138	1.47513	0.844322	2.00321	0.918599	0.891105	0.730931	0.923881	1.03257	0.930827	0.331371	1.11682	1.14024	1.10213	0.574586
AF4	1.12467	0.933916	1.01588	0.446649	1.97303	1.79838	1.56645	0.753749	2.54074	1.06068	0.853093	0.89305	0.871992	1.16404	1.05423	0.322564	1.47812	1.13447	1.02781	0.613256
AF3	1.04594	1.68328	1.01968	0.426372	1.59175	1.9159	1.38244	0.963998	2.69861	0.677901	1.05991	0.591211	1.29146	1.42996	0.655075	0.471096	1.93934	1.12029	1.39542	0.876289
F5	1.00693	1.75891	1.12754	0.48791	1.71332	0.818185	1.19534	0.951203	3.16962	0.531181	1.10681	0.717858	1.35602	1.21132	0.89748	0.92431	1.80323	1.41697	1.35388	1.55255
Fz	1.78407	1.16474	0.481705	0.655981	2.58757	1.58743	1.20842	1.04223	1.27328	1.2749	0.781922	0.703447	1.16892	1.53878	1.0263	0.493829	2.04757	0.772563	1.28341	1.2903
FC1	0.270013	0.531454	0.891433	1.3507	1.12573	0.476251	1.30409	1.72203	1.94668	0.555968	1.12721	0.981571	0.693543	1.50294	1.29011	2.28374	2.30492	1.11965	1.68336	3.2537
FC5	0.855732	1.10549	1.10542	0.749482	1.69053	0.239647	1.10161	0.895078	2.38455	0.643792	0.639159	1.39144	1.00069	1.35193	1.5113	2.11581	1.5814	1.71546	1.12044	2.35619
F6	1.21278	0.687752	1.04117	0.240312	2.24578	1.47049	0.950146	0.598564	2.5607	0.704218	0.843442	1.76603	0.442367	1.34293	0.937551	0.341297	1.22126	1.68183	0.750151	0.56799
FC2	0.979204	1.23886	1.508	0.427808	1.85096	1.53837	0.607316	0.283805	1.91933	0.616848	0.303707	2.4601	0.26138	0.822549	1.46379	0.705655	0.738403	1.19384	1.72105	0.440074
FC6	1.47629	0.764304	1.0677	0.468305	2.05254	0.997645	0.563476	0.571599	2.34482	0.422826	0.260123	2.59726	0.407612	1.06172	0.769716	0.723806	1.12109	1.81497	1.03374	0.618725
C4	1.32466	1.08627	1.32713	0.851428	1.50941	0.785598	0.883617	0.802767	1.44701	0.529448	0.216167	2.04346	0.575283	0.595813	1.09835	1.98939	0.934994	1.69075	2.16996	0.557219
Cz	0.899185	1.3787	1.46405	1.17446	2.16098	0.381022	1.01677	1.06727	0.869555	0.622426	0.228249	0.428554	0.888819	1.04726	0.966432	2.3255	1.17405	1.74281	1.49064	0.954059
C3	0.508252	0.879824	1.05026	0.974268	1.5978	0.453404	1.04391	0.861894	1.23394	0.520003	0.349788	0.96912	0.636342	1.84332	1.82947	2.16813	1.6983	1.53452	0.951106	2.59103
CP1	0.632914	1.20357	1.36576	0.963146	2.18279	0.615771	0.985333	0.901817	0.801765	0.555892	0.188351	0.663382	0.740843	1.55861	1.43618	2.43068	1.43692	1.83336	1.68462	1.6166
CP2	1.24129	1.70657	1.59147	0.990344	2.11597	0.511977	1.00949	1.11327	1.20515	0.72046	0.187465	0.968909	0.705937	0.478843	1.13468	2.69355	1.13249	1.89097	2.32832	0.809041
CP6	2.03558	1.18177	0.975652	0.862565	1.9718	0.711224	0.814117	0.908482	1.89898	0.644684	0.157362	1.58121	0.562974	0.470247	1.15781	2.58123	1.31291	1.55239	1.92701	0.913529
P8	2.64857	1.60289	0.651402	0.801523	2.08978	0.72512	0.800265	1.01694	2.25821	1.06492	0.296177	1.17399	0.766367	0.813018	1.54456	2.0928	1.50083	1.18212	1.78233	1.29933
P4	1.95644	1.83105	1.1323	0.847849	2.12976	0.684747	0.772473	0.953097	1.81485	0.95013	0.216177	1.11579	0.631246	0.532621	1.28808	2.70247	1.27336	1.6239	2.17424	1.06786
Pz	1.15989	1.77492	1.8786	0.867781	2.64499	0.654024	0.813521	1.07709	1.23346	0.736369	0.237174	0.711852	0.777924	1.05696	1.33394	2.46704	1.5764	2.15888	2.33307	1.23654
POz	1.33579	2.2118	1.59676	0.776693	2.54767	0.725324	0.722036	1.05179	1.67237	0.9408	0.391031	0.606654	0.720712	1.57409	1.3097	1.97442	1.85084	1.85322	2.03469	1.29652
PO4	2.19472	2.33588	1.08508	0.812358	2.32569	0.709784	0.657637	1.0664	2.72588	1.45752	0.350753	0.935691	0.716816	1.19957	1.50559	2.31758	1.58279	1.26493	1.81715	1.40811
PO8	2.72871	2.1072	0.805875	0.83708	2.37672	0.937971	0.775261	1.0069	2.61731	1.69062	0.317739	0.930822	0.834477	1.19826	1.68703	1.94878	1.40276	1.03324	1.61438	1.45427
O2	2.05095	1.84216	0.86269	0.756309	2.02245	0.715897	0.728081	0.895176	2.32509	1.59862	0.31448	0.816988	0.855222	1.21835	1.51229	1.5331	1.29318	1.01778	1.51165	1.75708
Oz	1.41793	1.60039	0.951515	0.735314	1.88683	0.517008	0.730807	0.863108	2.05188	1.25126	0.419925	0.754208	0.892675	1.32162	1.41186	1.40768	1.28019	1.27236	1.41385	1.9087
O1	1.42905	1.60834	0.915284	0.757666	1.95883	0.598613	0.827813	0.786628	1.82898	1.29312	0.423153	1.00523	1.05782	1.65501	1.35682	1.26118	1.3247	1.08417	1.17195	2.41539
PO3	1.27107	2.1911	1.39041	0.752453	2.40667	0.876985	0.881041	0.720013	1.53788	1.20434	0.328699	0.822947	0.870196	2.28183	1.25347	1.54172	1.95323	1.34072	1.30449	2.05489
P3	0.863498	1.5456	1.25563	0.724436	2.43724	0.741026	0.905391	0.663811	0.99715	0.82001	0.219094	0.672447	0.680916	1.77966	1.28434	2.24761	1.87376	1.40341	1.32806	2.04859
CP5	0.678448	1.07459	1.16404	0.793329	1.913	0.408767	1.06601	0.576728	0.960203	0.851622	0.308478	0.952315	0.69283	1.57638	1.18407	2.23944	1.69599	1.37279	0.822536	2.49654
P7	1.21427	1.25329	0.889198	0.675782	2.03236	0.617146	0.694447	0.710587	1.14608	1.0688	0.412987	0.763549	0.814357	1.74975	1.46054	2.3411	1.56496	1.07131	0.982075	2.26211
PO7	1.73827	1.85688	1.10995	0.709447	2.53191	1.00133	0.913125	0.715301	1.62606	1.36344	0.388877	0.882623	1.0529	2.12278	1.41775	1.94298	1.6906	0.980866	1.03186	2.5999
T7	0.973869	0.736893	0.972964	0.797503	1.59334	0.260825	1.07868	0.718914	1.38649	0.769147	0.559467	1.33076	0.775191	1.14668	1.5903	2.15597	1.58226	1.40999	0.732452	2.43382
T8	2.00965	0.859243	0.857943	0.903027	1.75429	0.563274	0.788617	1.07701	1.93073	0.44748	0.221353	2.4499	0.590172	0.812146	0.946094	1.92229	1.3994	1.69485	1.27872	0.858219

## Sheet: Sub10
Channel	Trial_ 1	Trial_ 2	Trial_ 3	Trial_ 4	Trial_ 5	Trial_ 6	Trial_ 7	Trial_ 8	Trial_ 9	Trial_10	Trial_11	Trial_12	Trial_13	Trial_14	Trial_15	Trial_16	Trial_17	Trial_18	Trial_19	Trial_20
Fp1	0.742632	1.2977	0.233647	1.71541	0.449578	0.794126	1.05347	1.89957	0.373295	0.420686	1.45096	0.309559	0.403387	0.885314	0.512276	0.544889	1.05918	1.09093	1.05374	1.17194
Fp2	0.797128	1.32585	0.269333	1.71594	0.368785	0.590855	1.15734	1.7715	0.44402	0.407422	1.51772	0.348418	0.425627	1.04914	0.517271	0.555458	1.07459	1.19875	1.15865	1.20784
AF4	0.68323	1.33877	0.270366	1.7659	0.335588	0.527839	1.08288	1.75726	0.438606	0.378874	1.61416	0.409754	0.418315	1.20426	0.552875	0.511399	1.08959	1.43516	1.22198	1.23902
AF3	0.674681	1.38352	0.238754	1.67353	0.48436	0.797015	0.916683	1.95346	0.440794	0.40541	1.5651	0.349923	0.417553	0.819793	0.518052	0.529083	1.09111	1.08488	0.998338	1.05057
F5	0.588475	1.49032	0.184378	1.71116	0.662195	1.25035	0.916084	2.0198	0.554087	0.370208	1.27096	0.282916	0.446684	0.359015	0.500743	0.479027	1.11863	0.643903	0.845548	0.867994
Fz	0.562123	1.37933	0.259942	1.42244	0.509074	0.631669	0.563947	1.80912	0.50531	0.420258	1.83227	0.401123	0.446778	1.0815	0.50174	0.533523	1.11404	1.44526	1.09137	1.10708
FC1	0.666838	0.642266	0.471988	0.940308	1.65875	1.35722	1.90998	1.83935	1.54711	0.367973	1.77269	0.48792	1.11375	1.07794	1.45834	0.361662	1.52761	0.527687	0.876953	1.0761
FC5	1.11808	1.88148	0.661314	1.08666	1.33343	0.80815	1.33865	1.5938	0.600526	0.371144	1.04198	0.617177	0.713983	0.471743	1.12977	0.457018	1.45528	0.535178	1.70505	1.33733
F6	0.598708	1.24167	0.288403	1.76358	0.372236	0.530274	1.93362	1.58355	0.485653	0.405458	1.41083	0.65968	0.358386	0.726166	0.956244	0.326109	1.21652	1.71083	1.37086	1.15263
FC2	0.44901	1.44168	1.63266	0.768691	0.853139	0.816839	1.26696	1.08947	0.492787	2.08094	0.931356	1.3185	0.388113	0.699258	1.67336	1.11379	0.97552	0.584063	1.04668	1.04513
FC6	0.537268	0.519113	0.49252	0.588708	1.47289	1.47766	1.19501	1.68287	0.946259	2.24395	1.48112	0.713459	0.344793	0.513257	0.761933	1.46049	0.285954	1.24624	0.506496	0.819791
C4	0.377655	1.72112	0.342652	1.32809	0.933694	1.05219	0.619661	2.60332	1.44641	0.905164	2.43442	0.43748	0.585036	0.89253	0.371707	0.970691	0.7946	1.15632	0.875651	1.21641
Cz	0.631232	0.833378	0.216462	1.3452	0.632706	0.722433	0.612343	1.37478	0.837073	0.519997	2.06868	0.350788	0.438658	1.93314	0.484107	0.523151	1.05108	1.3102	1.15369	1.44302
C3	1.31023	1.33921	0.617625	1.03521	0.739958	0.928007	2.01303	2.31976	0.573839	0.401884	2.52059	0.5822	0.281452	2.05497	0.657433	0.464751	0.585398	2.2934	1.40973	2.87578
CP1	0.938114	1.47498	0.352377	1.09217	0.721957	0.881122	0.694511	1.88087	0.794368	0.539999	2.65714	0.484792	0.388214	2.76213	0.551034	0.711078	0.793378	1.641	1.24312	1.96197
CP2	0.589961	1.46766	0.358023	1.25992	0.800683	0.846467	0.947289	1.84999	1.69652	0.471499	2.35858	0.429953	0.550325	1.46176	0.346999	0.733153	0.887879	1.25375	1.15496	1.57474
CP6	0.701644	1.42386	0.343617	1.02127	0.828228	1.07102	0.839126	2.02459	1.42941	0.759838	2.49108	0.482827	0.52181	0.985419	0.396442	0.82556	0.831137	1.19772	1.13006	1.44836
P8	1.12645	1.52191	0.250855	0.806516	0.889057	0.784468	0.730566	1.84536	1.44601	0.759467	2.27579	0.515508	0.546321	0.691802	0.204212	0.897852	0.776833	1.24017	1.36445	1.35064
P4	0.69211	1.62415	0.361281	1.18926	0.958802	0.788067	0.696882	1.77349	1.90079	0.68408	2.52985	0.494609	0.574522	1.17903	0.284878	0.827585	0.838505	1.21701	1.37783	1.63394
Pz	0.733045	1.63015	0.385463	1.22625	0.841109	0.80234	0.811697	1.60156	1.37808	0.554529	2.56131	0.527144	0.54002	1.98703	0.386575	0.668789	0.872408	1.60446	1.24042	1.76794
POz	0.97048	1.73646	0.369434	1.06581	0.854313	0.826286	0.710952	1.71467	1.82215	0.629825	2.46685	0.678213	0.579754	1.47944	0.333955	0.714672	0.803914	1.52651	1.27286	2.04528
PO4	0.871233	1.63039	0.364278	1.02716	0.948842	0.814585	0.813119	1.63969	2.13452	0.835927	2.31266	0.57702	0.592171	1.34373	0.377376	0.794712	0.838481	1.367	1.36727	1.76249
PO8	1.23557	1.76839	0.289852	1.08533	0.809145	0.6864	0.862889	2.04682	2.03126	1.02067	2.28386	0.545683	0.580223	1.03304	0.243669	0.832652	0.816515	1.27191	1.37085	1.54218
O2	1.41661	1.76398	0.320446	1.01396	0.815705	0.775956	1.02088	1.62004	1.83766	0.813147	2.25124	0.600021	0.520962	0.908236	0.267218	0.823404	0.780948	1.45697	1.23974	1.64732
Oz	1.22085	1.76439	0.290591	0.940612	0.863895	0.934009	0.902576	1.73635	1.76682	0.85276	2.3542	0.588593	0.570554	1.01745	0.263603	0.814279	0.808036	1.25049	1.22712	1.72212
O1	1.64457	1.77599	0.259792	1.03164	0.943272	0.818231	0.68641	1.85258	1.4455	0.786113	2.32848	0.620834	0.569691	1.15484	0.28476	0.775661	0.733096	1.52297	1.31666	1.83847
PO3	1.04371	1.69023	0.270343	0.920665	0.929645	0.750385	0.648658	1.91185	1.29821	0.613474	2.50184	0.620063	0.503968	2.05361	0.340973	0.752659	0.80176	1.82054	1.30681	1.94994
P3	1.01642	1.64009	0.252923	0.887496	0.919768	0.778882	0.75791	1.86641	0.810374	0.515271	2.62679	0.583556	0.387808	2.44038	0.330602	0.668658	0.794454	1.89633	1.29356	1.99877
CP5	0.976242	1.65215	0.206288	0.777447	0.917118	0.826532	1.13397	1.68377	0.423572	0.49184	2.67658	0.583374	0.309151	1.60396	0.527221	0.695117	0.748728	2.52545	1.56355	2.04663
P7	1.46971	1.7762	0.156114	0.898044	0.812002	0.687537	0.916157	2.08315	0.79212	0.421082	2.36442	0.60238	0.487314	1.17752	0.230935	0.79589	0.819995	2.16802	1.52608	1.95815
PO7	1.53349	1.58024	0.217783	0.926881	0.889062	0.747717	0.64334	2.09049	1.11747	0.674886	2.30697	0.592038	0.529904	1.3485	0.252189	0.795021	0.731636	1.74885	1.42257	1.84607
T7	2.16893	1.52035	0.335506	0.571141	0.619016	0.421102	0.92941	2.07772	0.405574	0.278934	2.25141	0.81213	0.432699	0.622428	0.434086	0.792069	0.780709	2.31778	1.90307	2.01628
T8	1.27957	1.12822	0.376691	0.96667	0.835556	1.31929	0.437193	3.05659	0.976074	1.28921	2.13579	0.428678	0.452086	0.400394	0.310826	1.12327	0.650844	1.45926	1.04217	1.17153

[truncated: 20 more sheets: Sub11, Sub12, Sub13, Sub14, Sub15, Sub16, Sub17, Sub18, Sub19, Sub20, Sub21, Sub22, Sub23, Sub24, Sub25, Sub26, Sub27, Sub28, Sub29, Sub30]
