# Supplementary material for: A multi-day and multi-band dataset for a steady-state visual-evoked potential–based brain-computer interface
Source: Gigascience. 2019 Nov 25;8(11):giz133. doi: 10.1093/gigascience/giz133 (PMC6876666; doi:10.1093/gigascience/giz133)
Supplement: giz133_Supplemental_Files [file giz133_supplemental_files.zip › SNR_Low(1)_6.5Hz.xlsx]

## Sheet: Sub1
Channel	Trial_ 1	Trial_ 2	Trial_ 3	Trial_ 4	Trial_ 5	Trial_ 6	Trial_ 7	Trial_ 8	Trial_ 9	Trial_10	Trial_11	Trial_12	Trial_13	Trial_14	Trial_15	Trial_16	Trial_17	Trial_18	Trial_19	Trial_20
Fp1	0.679002	1.90138	2.44226	1.15533	0.627079	2.09946	0.999509	0.710982	2.3201	1.3565	1.15059	2.18621	0.31095	1.89612	2.2433	0.967993	0.9888	1.0102	0.552684	1.57612
Fp2	0.909155	1.27445	2.66363	0.499813	0.505833	1.1982	0.996984	0.85171	1.79524	2.53197	1.00716	1.25197	0.814135	3.20983	1.09247	0.812568	1.4693	1.53812	0.743847	1.69396
AF4	0.806084	1.23657	1.79559	0.448832	0.489553	1.5049	0.937544	0.860843	3.00812	1.19933	0.531796	1.09923	1.20396	2.76155	0.704702	0.772173	0.956995	2.0895	0.907417	1.10089
AF3	0.74182	2.05246	1.95918	0.939428	0.801849	3.38006	0.649302	0.583101	2.26567	0.865749	1.10565	1.66343	0.242632	1.70739	1.96565	0.904483	1.47051	1.16859	0.696106	1.8601
F5	1.30182	2.34775	1.14882	1.77057	1.6166	3.37149	1.11064	0.843615	4.02046	0.990622	1.19789	2.29013	0.573844	1.34728	1.23401	0.96237	1.29148	1.45189	1.65821	1.43238
Fz	0.56828	1.39211	0.938002	1.01764	0.262263	2.92799	0.767605	1.29746	0.798715	1.2269	0.357763	0.736882	0.923104	1.75938	1.51828	0.892197	1.85587	1.01803	0.931767	2.18942
FC1	2.7648	1.84638	0.885014	0.900878	2.18886	1.33971	0.56516	0.752967	0.430137	0.904667	1.11979	0.865197	0.542835	0.816949	0.739775	0.650305	1.92194	0.582823	1.78497	1.29462
FC5	1.59146	1.60037	1.10716	1.04784	2.43241	2.90336	1.35847	0.708408	2.08841	1.19755	1.0071	2.14526	0.541059	1.87764	1.11644	0.808659	1.10621	1.78992	1.48307	1.25834
F6	0.679965	1.03127	2.65155	0.762828	0.763632	0.504392	0.652927	1.11627	2.55646	0.606364	0.475605	1.03502	1.10933	1.70387	1.05595	0.488406	0.335378	1.93714	2.04114	1.43449
FC2	0.73683	0.780699	1.19862	0.702081	1.23305	0.785035	0.76984	1.89503	1.59898	0.953157	0.52564	0.786664	2.10564	1.07005	1.29757	0.293302	0.899278	1.0415	1.86878	0.954699
FC6	0.689596	0.921152	2.19695	0.883198	1.13651	0.406032	0.575457	1.44499	1.35142	0.692228	0.516824	1.56845	1.22376	1.48369	0.843877	0.436428	0.468611	1.10245	1.70655	1.27594
C4	0.717682	0.826147	1.81568	0.739884	0.62824	0.754	0.769413	2.22895	0.562412	0.866383	0.702788	1.24778	1.03666	0.632342	1.18117	0.165657	0.733406	0.949692	2.04942	1.54198
Cz	1.24436	1.77955	0.743691	1.25707	0.572988	1.15385	1.13902	0.94224	0.611965	0.669103	0.588208	2.20802	1.71474	1.50383	0.661355	0.508226	2.70002	0.885067	0.62632	1.56617
C3	2.15773	1.09966	1.17084	1.33988	1.5684	1.08003	0.967481	0.667038	0.623557	0.919064	1.16137	1.46525	0.424638	1.74774	0.627115	0.509591	2.03163	1.34897	1.38704	0.933364
CP1	1.57491	1.08485	1.20866	0.89619	0.710052	0.618225	1.22999	0.725441	0.392953	0.595333	1.02585	1.22049	0.462251	1.47637	0.387669	0.61197	2.70259	1.41003	1.7736	0.956215
CP2	0.774375	1.17588	1.09264	0.577827	0.511716	0.939434	1.15304	2.08222	0.72468	0.94225	0.660922	1.22127	0.811113	0.65309	1.28965	0.467985	1.53151	1.04374	1.95548	1.34807
CP6	0.57021	1.01125	2.07812	0.469109	0.84523	0.785911	0.920839	1.45566	0.408383	1.18937	0.875716	1.26837	0.567859	0.558094	1.27078	0.427004	0.988586	0.878989	1.60304	1.4189
P8	1.12887	1.05647	2.20531	0.355108	1.59754	0.622286	0.829098	0.843867	0.502942	0.973279	1.00405	1.25364	0.537497	0.987641	0.409188	0.984783	1.28372	1.69873	1.57206	1.00279
P4	0.803018	1.15282	1.33547	0.356497	0.875066	0.747406	1.1128	1.35563	0.415989	1.01814	0.950635	1.09661	0.561045	0.634428	1.14035	0.815682	1.61168	1.26721	1.772	0.908142
Pz	0.819023	1.19529	1.01407	0.530511	0.69971	0.521076	1.45708	1.57607	0.566695	1.03161	1.07635	0.956367	0.579569	0.910889	0.646063	0.74309	2.45145	1.29624	2.03498	0.737363
POz	1.06687	1.1685	1.2417	0.375348	0.81055	0.722218	1.87294	1.17617	0.663644	1.03329	1.30313	0.709954	0.4685	0.748607	0.727997	0.822941	2.53347	1.79509	2.15432	0.471534
PO4	0.852116	1.15708	1.26736	0.367522	0.970054	0.878955	1.26172	1.05961	0.441245	1.02273	1.03128	1.15934	0.58128	0.646478	0.777542	0.875052	1.89081	1.76578	1.91694	0.643476
PO8	1.01558	0.890692	1.89936	0.355007	1.64107	0.52139	0.791879	0.680281	0.441543	0.818708	1.08278	1.29203	0.663926	0.704494	0.447169	1.01261	1.36537	2.29728	1.56105	0.669459
O2	1.61061	1.1182	1.5239	0.365718	0.477928	0.679477	1.15531	0.821185	0.519894	0.902026	1.20647	3.32999	1.04862	0.51873	0.664322	0.73358	1.68093	2.85742	2.05371	0.467794
Oz	1.89999	1.62726	1.63961	0.478214	1.07357	0.663485	1.49506	0.520463	0.4936	0.773427	1.53694	1.33921	0.698451	0.648592	1.04866	0.708174	1.61459	3.8335	2.46134	0.712088
O1	2.13847	2.61151	1.53156	0.678206	0.981627	0.627427	1.58328	0.4939	0.484698	0.825118	1.63047	1.55933	0.466735	0.776601	1.0146	0.687832	1.33056	3.90268	1.93841	0.814801
PO3	1.75282	1.74587	1.08852	0.561336	0.930438	0.506917	1.36315	0.641456	0.401749	0.727434	1.58848	0.974217	0.308945	0.854428	0.606535	0.639243	1.55168	1.85171	1.72214	0.633554
P3	1.70993	1.53209	1.27307	0.763946	0.954385	0.547809	1.06605	0.772872	0.377936	0.706227	1.31156	1.4081	0.334543	1.54367	0.393482	0.646256	1.83786	1.19738	1.70342	0.890536
CP5	1.90421	1.59843	1.95837	0.770562	1.23818	1.23968	1.05344	0.750366	0.438024	0.606814	1.27255	2.16389	0.379714	1.73651	0.525518	0.64829	1.25197	1.89861	1.43191	1.161
P7	2.38246	2.54217	1.49043	0.942303	1.53454	0.859545	1.13544	0.954826	0.532573	0.878	1.67546	1.53068	0.510398	1.45493	0.375641	0.575979	0.621286	2.8481	1.24798	1.39295
PO7	3.09908	3.49212	1.52824	1.07964	1.46659	0.77609	1.28501	0.840901	0.470962	0.850698	1.71284	1.61518	0.485369	1.14044	0.583586	0.680805	0.693444	3.69257	1.35915	1.22066
T7	1.47472	1.74946	1.32142	0.494413	1.50542	2.10218	1.70676	0.730912	1.37457	0.795763	1.13072	2.67908	0.664831	1.88568	0.911015	0.916322	1.00259	2.07487	1.74764	1.29149
T8	0.960805	1.57324	3.3138	0.573531	1.20482	0.530435	0.696309	0.791086	1.21214	0.947989	0.87669	1.2888	0.51425	1.85527	0.937761	0.123555	1.16714	2.28518	1.87759	1.78601

## Sheet: Sub2
Channel	Trial_ 1	Trial_ 2	Trial_ 3	Trial_ 4	Trial_ 5	Trial_ 6	Trial_ 7	Trial_ 8	Trial_ 9	Trial_10	Trial_11	Trial_12	Trial_13	Trial_14	Trial_15	Trial_16	Trial_17	Trial_18	Trial_19	Trial_20
Fp1	0.724117	1.82931	0.52801	1.54469	2.14187	0.809795	0.45038	0.540597	0.881895	0.866792	0.530183	3.01618	0.711024	0.919842	1.61233	0.757792	1.39013	1.26841	0.986539	0.320561
Fp2	0.690701	1.0855	0.586985	1.485	1.54708	0.961896	0.688605	0.241219	0.889392	1.98394	0.581739	4.10088	0.517288	0.764181	2.36445	0.563133	1.51304	0.694043	1.14076	0.826052
AF4	0.379436	1.13607	0.731015	1.35812	2.51102	0.910745	0.822733	0.37073	0.765959	2.66375	0.757396	2.62697	0.709042	0.848505	2.23389	0.49651	1.58101	1.01019	1.18692	1.14619
AF3	0.508327	1.47855	0.533686	1.57766	1.42562	1.24467	0.415187	0.835102	1.59184	0.853029	1.11653	2.56128	0.756956	0.95063	1.82617	0.603631	1.1826	1.28496	0.741177	0.408064
F5	1.04846	1.97587	1.07924	1.64757	2.19869	1.04662	0.504824	0.464622	0.190408	0.716268	0.629149	2.58708	0.84926	0.80777	1.65608	0.627869	0.839303	1.19737	0.84685	0.322487
Fz	0.457449	1.42003	0.981577	1.64447	1.09646	2.39523	0.70278	0.101912	0.292524	2.08746	1.0382	1.18471	1.10763	1.12649	1.10226	0.9443	0.672713	1.11385	0.665344	0.799408
FC1	0.824924	1.17623	2.26955	2.28557	1.01038	0.592302	0.798711	0.507871	0.528806	2.22482	0.441808	1.20447	1.70949	0.631345	1.60789	0.504744	0.941106	0.931542	0.630918	2.39237
FC5	1.50594	1.83896	1.44298	1.14362	2.02203	0.785772	0.383472	0.321917	0.106703	1.12029	0.182121	2.37848	0.840167	0.798906	1.63288	0.467672	1.22162	1.10007	0.839334	0.366762
F6	0.456906	1.12447	0.50109	1.42168	3.396	0.772642	1.93218	0.432635	0.887103	1.73188	1.35726	2.07384	0.986704	0.799364	2.19005	0.206826	1.12397	0.812822	0.58721	1.86956
FC2	0.545058	0.8854	0.363212	1.17174	2.99757	0.872832	2.87059	0.464479	0.46338	2.07722	1.63814	1.17368	1.38631	0.745505	1.49174	0.180445	0.82861	1.514	0.61976	1.29699
FC6	0.548048	1.01847	1.76409	1.3415	3.23348	1.69392	1.53957	0.368099	0.490033	1.91867	1.02282	3.70709	0.481855	0.771833	2.22193	0.43901	1.2927	0.582188	0.508701	1.5272
C4	0.488193	1.66122	1.1087	0.649093	1.6395	1.46081	1.58615	0.334773	0.434992	1.6737	1.55183	2.00589	0.703805	0.738284	1.96981	0.460239	1.1679	0.931756	0.532586	1.52594
Cz	0.215346	0.88612	1.22869	3.57636	1.03702	2.06704	1.35707	0.139457	0.362542	2.01596	1.28096	1.12296	1.12092	0.959716	1.5352	1.45615	0.692963	1.08258	0.397213	1.95246
C3	1.42461	1.36694	1.15256	1.2152	1.4613	0.787154	0.996525	0.224373	0.167132	2.0034	0.348865	1.21071	1.12079	0.963132	1.78223	0.912055	1.511	0.96846	0.869365	1.06191
CP1	0.628161	1.49826	1.04898	2.30099	1.65064	1.30191	1.49377	0.174778	0.342269	2.40181	0.694634	0.805796	0.852535	0.931078	1.85769	1.56305	1.45652	1.01866	0.727306	1.58989
CP2	0.522686	1.59127	0.957484	1.5146	1.14624	1.53001	1.44932	0.22465	0.421687	1.74922	1.66096	1.20043	0.704093	0.801834	1.59129	1.1042	0.921888	1.30217	0.494075	1.51895
CP6	0.678429	1.8898	1.41571	1.1134	1.33032	1.80637	1.08064	0.338673	0.537861	1.80057	1.91379	2.67207	0.555169	0.657102	1.83384	0.444918	1.41856	1.13934	0.770064	1.7523
P8	1.03263	2.56823	2.04625	2.42225	0.561087	2.2109	1.20772	0.654163	1.00766	2.53965	2.11972	3.51394	0.887317	0.621995	1.89324	0.367878	1.75581	2.23912	1.16686	1.46251
P4	0.394122	1.65593	1.00043	1.21145	0.669546	1.57255	1.49197	0.308523	0.54497	1.86936	2.63034	1.62781	0.563616	0.668531	1.8664	0.735409	1.23129	1.65822	0.59544	1.93388
Pz	0.354967	1.26144	1.09723	1.90023	1.3463	1.58451	1.69648	0.177946	0.391271	2.04066	1.36251	0.726715	0.604517	0.734823	1.82334	1.28706	1.43602	1.19248	0.5873	1.67354
POz	0.293823	1.48019	1.14871	1.36176	0.747205	1.56164	1.76398	0.273943	0.463637	2.27006	2.78002	0.860154	0.513007	0.67317	2.13881	1.00498	2.0499	1.67266	0.948951	1.40993
PO4	0.361269	1.79906	1.34474	1.55867	0.419041	1.84931	1.59495	0.405138	0.764063	2.06639	3.27029	2.37994	0.665856	0.67125	2.19728	0.680687	1.64195	2.27017	0.95349	1.57825
PO8	0.712799	3.11501	2.19127	2.68605	0.317988	2.22375	1.50552	0.688559	1.39138	2.40266	3.30002	3.66284	1.02061	0.740679	1.8997	0.343849	1.69798	3.20712	1.37684	1.40891
O2	0.544059	3.17747	1.95314	2.61526	0.276346	2.1364	1.60013	0.611983	1.33164	2.15633	3.56328	3.94327	1.07489	0.915183	2.51181	0.551801	1.88622	3.47327	1.75785	1.35159
Oz	0.955794	2.76727	2.85294	2.54546	0.326982	1.80533	1.78982	0.50402	1.04887	2.51267	2.80389	3.09083	0.998982	0.977225	2.12791	0.515123	2.20948	3.22086	2.08056	1.10502
O1	1.32048	2.39683	3.34827	2.69717	0.452424	1.91277	2.04869	0.464083	1.00901	2.37136	3.30672	3.29087	1.04074	0.998301	1.85865	0.37386	2.30896	3.02936	2.26134	0.866029
PO3	0.684944	1.40004	2.1345	1.10378	0.25829	1.48501	2.06039	0.280513	0.534734	2.35218	2.9858	1.10986	0.758134	0.742445	1.84877	0.516785	2.52792	1.80476	1.53321	0.869879
P3	0.631252	1.26341	1.19299	1.2347	0.653114	1.28013	1.84879	0.237874	0.438834	2.43417	1.39747	0.734818	0.942483	0.848066	1.93958	0.69588	2.44352	1.34312	1.17649	0.855673
CP5	1.26363	1.88234	1.10879	1.03586	0.909738	0.936446	1.48083	0.307391	0.391153	2.31095	0.552796	1.72341	1.13049	0.993198	1.94052	0.459817	2.0742	1.2056	1.42357	0.58627
P7	1.54296	2.3851	2.77014	2.36229	0.559527	1.6234	1.85117	0.556533	0.980015	2.55894	2.56414	4.32314	1.78972	1.12144	1.50311	0.22945	2.47455	2.12225	2.58311	0.671448
PO7	1.45119	2.22642	3.35977	2.31871	0.497605	1.99613	2.15202	0.53743	1.06603	2.49976	3.35345	4.00909	1.541	0.93642	1.50226	0.244872	2.47859	2.70542	2.52017	0.742895
T7	1.68079	2.25266	1.44615	1.58459	1.60865	0.871826	0.767821	0.371098	0.276912	1.96224	0.870406	2.82992	0.954177	0.961114	1.95299	0.312343	1.93447	1.28712	1.39673	0.53583
T8	0.78937	1.6962	1.67032	1.95431	1.41709	1.52201	1.02959	0.323725	0.514031	1.95954	1.10932	4.48889	0.56514	0.751878	2.06459	0.470262	2.03476	0.836961	0.840666	1.41042

## Sheet: Sub3
Channel	Trial_ 1	Trial_ 2	Trial_ 3	Trial_ 4	Trial_ 5	Trial_ 6	Trial_ 7	Trial_ 8	Trial_ 9	Trial_10	Trial_11	Trial_12	Trial_13	Trial_14	Trial_15	Trial_16	Trial_17	Trial_18	Trial_19	Trial_20
Fp1	0.938548	1.35231	0.885159	1.97378	0.571575	1.40083	0.601726	1.67106	1.46584	0.687513	0.426036	0.708261	0.493248	0.914351	0.337454	1.11841	0.162231	0.582451	0.809846	0.671492
Fp2	0.734139	1.17149	0.825863	1.44537	0.972469	2.07344	0.65021	1.34447	1.1604	0.587658	0.255746	0.495025	0.615679	1.09604	0.413732	1.04313	0.138984	0.451034	0.704009	0.58677
AF4	0.598182	1.02811	0.801338	1.03759	0.988279	1.54664	0.686554	1.88825	1.29903	0.816264	0.4807	0.493176	0.669309	1.35029	0.510311	1.01006	0.170247	0.378818	0.618511	0.552458
AF3	0.918087	1.3096	1.07075	2.57641	0.232164	2.09908	0.659964	2.51457	1.87918	0.939388	0.557862	0.805138	0.608859	0.806448	0.417022	1.00366	0.180585	0.653166	0.854949	0.662789
F5	1.44264	0.75368	1.45351	3.66732	0.560289	1.32265	1.19837	2.29257	3.30947	1.18333	0.803563	0.868405	1.04037	0.500392	0.599393	0.869149	0.547609	1.11458	1.22732	0.79693
Fz	0.891363	1.48485	0.905442	3.05186	0.37112	0.557796	0.581905	1.87289	2.25755	1.50593	0.720635	0.844492	1.31404	0.324613	0.596167	1.01411	0.50025	0.538352	1.14528	0.527386
FC1	2.7497	1.69858	1.38942	1.11217	1.10063	2.30736	2.36328	1.09897	2.3247	1.08722	0.695246	0.68587	1.06289	0.832238	0.613256	1.16754	1.00982	1.40293	1.06548	0.646052
FC5	1.56025	0.980302	1.29577	2.83381	1.07667	0.76725	1.46285	2.56198	3.6661	1.21477	0.58911	0.732107	0.741225	0.530642	0.985121	0.511298	1.31857	1.60919	0.843851	1.63228
F6	0.535402	0.949809	0.904436	0.79661	0.94344	1.82058	0.902075	0.934297	1.39923	1.16279	0.651891	0.695337	0.744994	1.19779	1.48593	1.45485	0.221395	0.428417	0.996684	0.360262
FC2	0.850924	0.739109	1.41629	0.295095	2.61146	0.875105	0.680069	0.711706	2.30154	1.21545	4.18224	1.00955	0.228534	0.932101	2.04308	0.658035	0.703186	0.883977	0.921962	2.08637
FC6	0.537882	0.871177	1.06335	0.946641	1.19777	1.23027	1.55611	0.839096	1.34934	1.01061	1.21166	1.39198	0.462591	0.93233	3.41261	1.24385	0.379152	0.798899	0.970548	0.465508
C4	0.675307	0.828182	1.1379	0.509219	1.32945	0.893297	0.700794	0.998469	1.12022	0.979707	2.20895	1.15643	0.271129	0.57599	1.94448	0.441818	0.40322	0.71749	0.878293	0.678437
Cz	1.29359	1.01016	0.993539	0.913033	1.11687	1.15296	0.560256	1.25119	0.748952	1.63134	1.8665	1.5812	2.18286	0.448506	1.00369	0.938424	0.331717	0.790218	1.75469	0.731303
C3	0.851347	1.6867	0.491241	0.711678	1.03746	1.08782	1.05547	1.40893	2.26821	0.904859	0.52281	1.03561	0.618887	0.628644	0.79998	0.44548	1.02568	1.87195	1.09335	1.094
CP1	0.690172	1.5247	0.475369	0.843392	0.740971	1.08851	0.834102	0.452112	1.70141	0.937396	1.04589	1.30281	0.817737	0.584844	0.953136	0.286237	0.512619	2.01368	1.19084	0.562426
CP2	0.662321	1.11791	0.996604	0.6273	0.747564	0.725518	0.69661	0.542558	1.13781	1.02909	1.85303	1.17537	0.659456	0.373817	1.36404	0.262143	0.321091	1.07636	1.30418	0.613993
CP6	0.414953	0.842787	0.961724	0.629648	1.18137	1.00697	0.973681	1.07689	1.27185	0.984137	2.2508	0.752592	0.588405	0.585532	1.90982	0.393141	0.634806	0.962331	1.29682	0.72036
P8	0.321534	0.953531	1.05332	0.914778	1.0485	0.970154	0.971776	1.28925	1.10513	1.15022	1.75819	0.617716	0.827665	0.764558	1.79234	0.314707	1.00815	1.21148	1.07483	0.934709
P4	0.337915	1.12065	0.958889	0.625229	0.790335	0.645068	0.963769	0.852249	1.33466	1.12522	1.76155	0.901009	0.727778	0.408467	1.33581	0.251682	0.496323	1.00275	1.89215	0.85574
Pz	0.471787	1.32758	0.789563	0.850385	0.600246	0.829195	0.874267	0.490585	1.85973	0.980054	1.45566	1.14635	0.65395	0.627788	1.21899	0.237603	0.532886	1.45732	1.65214	0.732039
POz	0.466601	1.25455	0.694287	1.38658	0.568286	0.541954	0.92023	0.356124	2.45539	1.27187	1.24899	0.94805	0.679341	0.917964	1.10887	0.381908	0.624907	1.43749	1.8381	0.721276
PO4	0.414974	1.03255	1.04994	0.924363	0.693375	0.57638	0.930931	0.874426	1.57168	1.24592	1.45533	0.740376	0.716553	0.586794	1.09945	0.216532	0.55349	1.28023	2.02396	1.10074
PO8	0.25797	0.9519	1.30938	1.03757	0.869069	0.974884	0.890685	1.35829	1.42214	1.45484	1.11006	0.648228	0.722631	0.994549	1.3344	0.278314	0.883019	1.59514	1.5871	1.32982
O2	0.341141	0.720074	0.915997	1.69013	0.644974	0.475622	0.850307	1.47171	0.871045	1.88626	0.959911	0.627374	0.935623	1.51816	1.5048	0.4877	0.739709	1.6503	1.88606	1.50752
Oz	0.458874	0.645954	0.668172	2.62455	0.54378	0.264868	1.28382	0.775618	2.49422	2.05109	0.687537	0.812857	0.708436	2.20837	1.57947	0.836825	0.808452	1.70531	2.01906	1.2628
O1	0.587305	0.957069	0.771065	2.82689	0.853121	0.796229	1.50794	0.73995	2.34764	2.18074	0.849456	1.08527	0.758776	2.07039	1.29325	0.753621	0.857179	2.29816	2.26252	1.16527
PO3	0.533733	1.36971	0.660112	1.68896	0.833214	0.8372	1.23637	0.377466	2.65382	1.82078	0.982063	1.12648	0.756352	1.16119	0.945969	0.405846	0.767849	2.19773	1.463	0.911166
P3	0.618466	1.67256	0.539395	1.41995	0.681404	0.757903	1.06726	0.638884	2.30051	1.2764	1.12486	1.17695	0.727814	0.892899	1.0688	0.280661	0.650997	2.04092	1.37271	0.595341
CP5	0.823509	2.0969	0.397362	1.36	0.784321	0.424558	1.23877	1.46887	2.06938	1.16464	0.811646	1.04434	0.543895	0.933932	1.22875	0.322333	1.01413	1.57596	1.08429	0.781284
P7	0.500437	1.52898	0.697592	1.61438	0.909784	0.350363	1.36847	1.54831	2.52459	1.6841	0.9492	1.04635	0.771085	0.892547	1.29642	0.33487	0.730451	1.52384	1.34717	1.10237
PO7	0.451037	1.44648	0.713355	2.18354	0.961688	0.572021	1.47691	0.8247	2.55738	2.04167	1.08446	1.1471	0.93056	1.12409	1.19083	0.437904	0.726751	2.20108	1.87671	1.04157
T7	1.04933	1.28039	0.421221	2.0561	0.752481	0.774614	0.974088	2.87416	2.2971	1.51059	0.654408	0.860209	0.354799	1.0208	1.70703	0.578507	1.02721	1.34156	0.868535	1.21595
T8	0.948867	0.759848	0.649015	1.10517	1.23089	1.13222	1.33555	1.01843	2.21442	1.23016	1.87097	1.12708	0.401587	1.16035	3.63109	0.791641	0.842006	1.06706	0.930322	1.05443

## Sheet: Sub4
Channel	Trial_ 1	Trial_ 2	Trial_ 3	Trial_ 4	Trial_ 5	Trial_ 6	Trial_ 7	Trial_ 8	Trial_ 9	Trial_10	Trial_11	Trial_12	Trial_13	Trial_14	Trial_15	Trial_16	Trial_17	Trial_18	Trial_19	Trial_20
Fp1	0.878854	1.95379	0.864855	0.943505	1.06087	1.77439	0.850234	1.69466	1.34291	0.642515	0.920256	1.0173	1.50851	1.13257	3.35465	2.40963	0.946896	0.653279	0.84344	2.17265
Fp2	0.863543	1.27352	0.754097	1.30847	0.585175	1.86656	0.961857	1.28031	0.466102	1.46902	0.981529	1.26259	1.64414	1.58018	2.35791	3.4514	1.22662	0.288767	0.930568	1.34342
AF4	1.12829	1.14643	0.777747	1.72571	0.628831	2.01728	1.12161	1.24643	0.525185	1.46207	0.774678	0.746456	1.52868	1.60454	1.96541	3.38178	1.05414	0.145984	0.761059	1.85677
AF3	0.662885	1.87465	1.18261	0.885315	1.10516	2.05547	1.17552	1.73899	1.35913	0.851289	0.402724	0.630628	1.69395	1.07559	3.38724	1.83253	1.05224	0.760511	0.941848	2.97112
F5	0.815165	2.87651	1.04648	1.49349	0.680582	2.00792	0.952193	1.7621	2.10458	0.278396	0.636748	0.469715	1.33015	1.39665	2.15035	1.36919	0.703656	0.762208	0.563359	2.2535
Fz	1.78529	0.391063	1.03321	1.01331	1.36262	1.30206	1.2894	1.32261	0.958782	0.334686	1.05358	1.30945	1.36832	0.538279	3.73539	1.20472	0.823221	0.709078	0.38573	2.9738
FC1	1.85631	1.56703	0.675052	1.44399	0.933066	1.73277	1.13711	0.933735	1.61228	0.122766	0.945368	1.36648	1.40395	2.28481	2.50323	1.33141	0.786702	0.910362	1.16057	1.93728
FC5	1.64094	2.24948	0.750823	2.27988	0.477895	1.90816	1.07055	1.36194	1.89144	0.190011	1.07293	0.850584	1.21293	1.83341	2.5204	1.44999	0.808377	0.751286	0.586417	1.69563
F6	0.384815	1.51291	0.876069	2.32167	0.373736	1.97089	1.36798	1.22821	0.615716	0.638377	0.947814	0.70026	1.02439	1.95665	1.44775	2.69417	1.17558	0.180879	0.554854	1.84067
FC2	1.00057	0.813139	0.520638	2.29377	0.377094	0.854851	1.27001	1.17856	1.16519	1.55895	0.876626	0.756307	2.08314	2.02447	1.13022	2.00237	2.1733	0.690411	0.358482	1.07715
FC6	1.48301	1.4463	0.571238	1.84043	0.337085	1.5361	1.56454	1.48153	0.594034	0.641107	1.06302	1.09715	0.599282	2.60858	1.55275	1.92632	1.14946	0.419093	0.366677	1.35314
C4	1.79152	1.23374	0.577682	1.5702	0.514333	1.31435	1.73702	1.31736	0.816523	0.675383	1.12803	1.06382	0.648427	2.25018	1.63144	0.95219	1.68763	0.914207	0.436496	1.47696
Cz	3.45015	1.30371	0.921488	0.740759	1.22156	1.6324	1.54583	1.02693	1.04288	0.229259	1.99711	1.67337	0.908032	1.65153	3.39446	0.732224	1.05028	0.869807	0.515391	2.15317
C3	2.88484	1.3305	0.418997	2.41111	0.738454	1.5927	1.19343	1.02824	1.7713	0.168544	1.80632	2.083	1.39167	2.01245	3.31528	1.55649	0.830019	0.895851	0.640355	1.33191
CP1	3.05038	0.861242	0.410594	1.58019	1.02907	1.52039	1.50232	1.45026	1.13292	0.25503	2.40341	2.08947	0.869076	2.03433	2.84437	1.56079	0.751825	0.862411	0.649615	1.9529
CP2	3.06256	1.47294	0.951178	0.981854	1.04857	1.30146	1.75749	1.59586	1.0843	0.455456	1.26189	1.57601	0.453605	2.50936	2.61817	0.921532	1.19549	0.769958	0.725465	2.40517
CP6	1.74543	1.73517	1.05332	1.37091	0.535566	1.43172	1.36993	1.4689	0.95616	0.632378	0.945585	1.92521	0.451421	2.14834	1.59369	1.55486	1.32363	0.987054	0.401525	2.24256
P8	1.68625	1.64958	1.71607	1.29411	0.748254	1.40024	1.14493	1.86844	1.15182	0.510694	1.12054	3.31929	0.749356	1.68283	1.46032	2.3265	1.33022	1.47499	0.324369	2.40732
P4	1.86444	2.01689	1.59318	1.24302	1.18168	1.17783	1.5793	2.1997	0.909261	0.544404	1.26537	2.08317	0.596284	2.2698	2.75217	1.96811	1.22803	1.11755	0.54308	3.22894
Pz	2.77031	1.42932	0.917803	1.04342	1.58252	1.11371	1.73006	2.06408	0.944904	0.320638	1.80717	2.12402	0.498895	2.30297	2.72583	1.70146	0.979774	0.861653	0.804167	3.71146
POz	2.28889	1.44613	1.35248	1.24834	1.65736	1.04766	1.67658	2.39348	1.03022	0.416629	2.23158	3.00153	0.550216	2.35804	2.34542	2.00467	0.638578	0.901214	0.485298	2.99601
PO4	1.67456	2.14385	1.91466	1.28622	1.47308	1.20397	1.37613	2.07321	0.950027	0.485135	1.92611	3.31832	0.688734	1.93254	2.58224	2.68184	0.887889	1.34092	0.43528	3.5197
PO8	1.33871	1.68411	1.73787	1.36634	0.932085	1.54132	1.07356	2.11188	1.24791	0.447355	1.76146	3.90717	0.91901	1.47954	2.23675	2.81734	1.12607	1.9379	0.406063	2.86309
O2	1.47763	1.47206	1.5563	1.25069	0.973045	1.44115	1.31979	2.02334	1.13634	0.332189	2.15051	4.16465	0.855712	1.74077	2.01212	2.46638	0.621221	1.47125	0.432785	2.74174
Oz	1.77405	1.29242	1.44317	1.24542	1.10895	1.31255	1.32288	1.97462	0.401179	0.44941	2.16588	3.62527	0.591964	1.95927	1.71268	1.86	0.463829	1.08341	0.408789	2.27904
O1	1.95329	0.718219	0.795544	1.61299	1.09325	1.53817	1.5062	2.52723	0.981925	0.377192	2.39468	3.54511	1.1063	2.02126	1.84675	1.8835	0.398364	1.4862	0.483792	1.94815
PO3	2.2965	0.667312	0.670787	1.66398	1.42659	1.2047	1.59157	2.81465	1.04087	0.377186	2.84603	2.65606	1.16729	2.44829	2.17519	2.04753	0.37026	1.2859	0.559858	2.24594
P3	2.3939	0.674728	0.551783	2.09821	1.01645	1.31539	1.59786	2.12016	1.00824	0.286834	2.60491	2.10996	1.25141	2.4104	2.51361	2.17714	0.259357	0.952212	0.493452	1.68342
CP5	1.9208	1.23724	0.489457	2.73611	0.63465	1.62062	1.45185	1.66457	1.38697	0.293231	1.64732	1.63512	1.74686	2.05223	2.40999	2.31016	0.333687	0.756263	0.344455	0.864989
P7	1.79781	0.778396	0.629185	2.5843	0.781967	1.69091	1.68828	2.49865	1.0671	0.338381	1.89426	2.42476	1.57861	2.25706	1.59447	1.90881	0.195414	1.07272	0.414558	0.919196
PO7	1.95237	0.571048	0.740211	2.10289	1.02343	1.59263	1.6635	2.74786	1.0293	0.381196	2.35557	2.79683	1.66526	2.42195	1.64159	1.8922	0.313046	1.50303	0.523945	1.35879
T7	1.41673	1.95989	0.462539	2.45047	0.36654	1.70232	1.40736	1.65251	1.36163	0.250111	1.16184	1.33801	1.44249	1.80576	2.57936	1.73155	0.415925	0.570537	0.407218	1.02601
T8	1.57192	1.66146	0.602992	1.85535	0.318458	1.56874	1.36916	1.33343	0.827898	0.54781	0.935929	1.5998	0.348827	2.55601	1.5035	1.74942	1.13206	0.562093	0.298497	1.66613

## Sheet: Sub5
Channel	Trial_ 1	Trial_ 2	Trial_ 3	Trial_ 4	Trial_ 5	Trial_ 6	Trial_ 7	Trial_ 8	Trial_ 9	Trial_10	Trial_11	Trial_12	Trial_13	Trial_14	Trial_15	Trial_16	Trial_17	Trial_18	Trial_19	Trial_20
Fp1	0.687497	0.752899	1.37867	0.846289	1.00441	0.860112	0.703818	1.03943	1.94033	0.313619	1.11086	1.27722	1.08594	1.02759	1.59399	0.735796	0.542176	1.25631	0.597394	0.532993
Fp2	0.905561	0.759785	1.11095	1.22944	1.31978	1.34863	0.656614	0.917132	1.42922	0.656981	0.996014	1.15602	1.03795	0.977608	1.20373	0.803272	0.500981	1.13988	0.544259	0.845949
AF4	0.867995	0.755371	0.843803	1.85062	1.63657	1.69315	0.684136	0.756687	1.41505	0.833632	0.855497	1.01027	0.99623	0.892726	1.05263	1.01426	0.462068	1.33698	0.430988	0.709257
AF3	1.03575	0.814036	1.06595	0.923296	1.13677	1.46709	0.874523	1.32207	2.11812	0.468385	0.874601	1.69562	0.851052	1.21544	1.4808	0.886337	0.530513	0.951238	0.55957	0.365188
F5	1.02862	1.42328	1.06994	0.930323	1.10297	1.66826	1.25633	0.579146	2.27088	0.867856	0.855048	1.33936	0.679318	0.576718	1.89763	0.484432	1.37188	0.98925	0.505578	1.09541
Fz	1.54112	0.720122	1.39761	1.44821	1.47449	1.77241	0.80483	0.990317	1.54787	0.717721	0.655633	0.971848	0.606942	1.06385	0.854848	1.41638	0.274855	1.24184	0.515207	0.654769
FC1	1.71606	0.804088	1.53562	2.04872	0.452634	0.846417	0.792752	1.12786	2.14395	1.24618	0.827217	0.975574	0.679279	0.477257	0.646498	1.38725	1.38843	0.848334	0.574377	0.874531
FC5	0.948343	0.843985	0.901292	1.11997	0.815403	1.05333	0.928035	0.652387	2.21318	1.38686	0.975884	0.803935	0.314493	0.468061	1.29087	1.13056	1.2102	1.10699	1.14396	2.39381
F6	1.29368	1.56116	0.287667	1.78777	1.43499	1.54831	0.671335	0.345078	0.750874	1.24307	1.30172	0.737641	1.20149	0.395057	1.26102	0.944849	0.373303	1.33991	0.357289	0.643549
FC2	1.37781	1.96599	0.622351	1.7582	0.630138	1.4085	0.166078	0.283878	1.33104	1.36939	0.280159	0.536827	1.05517	0.824771	1.54516	2.08455	0.582306	0.680439	0.745211	1.06179
FC6	1.20078	2.20785	0.224287	1.48886	0.966787	1.29205	0.842018	0.425308	0.860838	1.09152	1.25826	0.623465	1.08858	0.633265	3.6482	1.16773	0.300098	0.814367	0.449615	0.675766
C4	0.982392	1.26462	0.604639	0.747972	0.658378	1.1463	1.31136	0.69381	0.636563	0.991825	0.851726	0.447029	1.0966	0.950121	1.82873	0.732981	0.532417	0.325297	0.41187	0.675588
Cz	0.653742	1.5218	1.00416	0.551696	0.622589	0.96869	1.05735	1.1608	0.794468	0.636615	0.598711	1.3248	0.608381	0.942533	0.857647	1.36802	0.285255	0.326728	0.206624	0.788355
C3	1.24523	0.718416	1.06033	1.00706	0.261351	0.453376	0.419536	0.719885	1.17711	1.19156	1.1825	0.927701	0.574583	0.876551	0.544149	1.81653	0.615867	0.651484	0.859461	1.57997
CP1	0.658459	1.0087	1.05532	0.664853	0.372928	0.685924	0.964281	0.502968	0.823718	0.929226	0.827628	1.0348	0.881559	1.04901	1.02681	1.51763	0.324345	0.303655	0.459326	0.993025
CP2	0.710991	1.21557	1.33652	0.382083	0.678889	0.934027	1.91268	0.850736	0.859615	0.852552	0.898092	0.708429	0.957234	0.699803	0.671164	0.955159	0.474761	0.3489	0.255215	0.922167
CP6	0.828492	1.67021	0.3863	0.835445	1.01494	0.818856	1.52925	0.459579	1.05321	0.959929	1.4181	1.04413	1.21487	1.7011	1.6459	0.295803	0.995865	0.338547	0.304839	0.461992
P8	0.554025	1.61717	0.704857	0.852129	0.959943	0.5022	2.25207	0.375413	1.39262	0.722556	2.16502	1.54414	0.884712	1.78914	0.839958	0.399136	0.914428	0.3086	0.445743	0.358308
P4	0.597699	1.35264	1.11213	0.4658	0.970007	0.831058	2.83644	0.336489	1.2824	0.749612	1.29229	1.13977	1.67833	1.51944	0.792215	0.473087	0.793201	0.293927	0.189422	0.402226
Pz	0.477319	1.45964	1.18527	0.465303	0.538595	0.914735	3.08327	0.364557	0.749978	1.17956	1.29523	1.08544	1.46437	1.37521	0.877322	0.910891	0.392708	0.188838	0.290697	0.590061
POz	1.41174	1.38791	1.88582	0.859779	0.747434	1.13393	4.03503	0.178168	1.33128	0.997926	2.54724	1.37757	1.1771	1.66884	1.18511	0.647751	0.608852	0.319062	0.507386	0.540122
PO4	1.53339	1.36395	1.57295	0.670886	0.941207	0.691845	3.75056	0.162921	1.71131	0.83754	2.02264	1.93688	1.38177	1.88199	0.8283	0.543971	0.731253	0.231221	0.318896	0.451659
PO8	0.827924	1.3791	1.20179	0.985559	0.845302	0.646153	2.74589	0.393863	1.99529	0.843113	2.90662	1.47684	1.06381	2.05804	0.803007	0.512111	0.897222	0.324345	0.546122	0.418006
O2	2.31679	1.19155	1.81164	1.87464	0.586219	1.5092	3.98055	0.542546	2.33339	1.12776	3.73793	0.997863	1.31349	2.07963	1.29578	0.708773	0.920679	0.518178	0.978575	0.938215
Oz	3.28898	1.27081	2.26775	2.5154	0.545629	2.19944	3.6465	0.729005	2.63955	1.34639	5.02861	1.48807	1.10936	2.4796	2.0651	0.85819	1.01329	0.696973	1.19508	0.851521
O1	2.60566	1.46066	3.10477	2.45508	0.60631	2.5435	3.2321	0.894953	2.78564	1.44294	5.72784	1.467	0.781864	2.93543	2.72771	0.842568	1.08137	0.996689	1.26987	2.12601
PO3	1.29757	1.32347	1.99892	0.87512	0.581926	1.20291	2.41398	0.390672	1.70319	1.04466	3.71185	1.38916	0.854418	1.80651	1.56052	0.795942	0.655314	0.606315	0.860759	1.33377
P3	0.449932	1.27999	1.32763	0.65879	0.41896	0.647578	1.16471	0.406686	1.13449	0.897264	1.93115	1.0917	0.798254	1.47214	1.03392	1.08074	0.485257	0.458146	0.649289	1.60105
CP5	0.690411	1.41845	1.26443	0.885048	0.360238	0.523778	0.433085	0.696916	1.43997	1.0292	1.69471	0.873269	0.344754	1.71729	0.738661	1.79035	0.580945	0.806047	0.854762	2.89524
P7	0.42974	0.451253	3.07796	1.60082	1.00781	0.837256	1.29312	0.685314	1.90432	1.20915	3.38195	1.06655	0.40534	2.50156	1.86232	0.888947	0.457667	0.734447	0.743298	2.86592
PO7	1.1412	0.888245	3.36131	1.84839	1.11851	1.76309	2.50459	0.859211	2.53	1.12546	5.07703	1.28572	0.652236	2.51245	2.02737	0.677236	0.753316	0.833367	0.952324	2.9834
T7	0.386736	0.663259	0.867868	1.47287	1.23988	1.08613	0.845852	0.313968	1.21323	1.06121	1.53094	0.527023	0.552455	2.44925	1.65877	0.825641	0.915054	0.513868	0.879835	1.90767
T8	0.625343	2.49136	0.144199	0.980747	1.36066	0.545513	1.34657	0.363977	1.28036	0.629941	1.34771	0.789433	0.780869	1.81654	3.08763	0.632769	0.828608	0.307537	0.703538	0.577694

## Sheet: Sub6
Channel	Trial_ 1	Trial_ 2	Trial_ 3	Trial_ 4	Trial_ 5	Trial_ 6	Trial_ 7	Trial_ 8	Trial_ 9	Trial_10	Trial_11	Trial_12	Trial_13	Trial_14	Trial_15	Trial_16	Trial_17	Trial_18	Trial_19	Trial_20
Fp1	0.772426	0.330478	0.675587	0.787982	0.41376	0.877423	0.755973	0.625635	0.40156	0.508345	0.705543	0.999075	0.133446	0.642163	1.04193	0.685145	0.465669	0.549342	0.595548	0.887501
Fp2	0.741228	0.434742	0.781328	0.976263	0.348211	0.760641	0.832066	0.758463	0.443454	0.199463	0.811987	0.995089	0.208699	0.482307	0.700772	0.8092	0.69225	0.542157	0.622859	1.15538
AF4	0.39876	0.276407	0.583221	0.937402	0.235958	0.551357	0.479345	0.825394	0.431534	0.301	0.868217	1.27837	0.205777	0.53033	0.290942	0.660497	0.904062	0.611034	0.970812	1.50927
AF3	0.702369	0.49388	0.526118	0.530398	0.529082	0.894651	0.644719	0.595296	0.631086	0.799842	0.579129	0.927717	0.231735	0.644864	0.789895	0.688397	0.765758	0.645881	0.508245	0.906312
F5	0.661589	0.692592	0.560266	0.526215	1.1965	1.01466	0.970675	0.719863	0.763665	1.41279	0.672897	0.692809	0.365905	0.687884	0.91735	1.49253	0.891579	0.720294	0.794435	1.29205
Fz	0.531057	0.827661	1.09165	0.58312	0.664419	0.922427	0.490864	0.732412	0.711714	2.09968	1.42101	0.521617	0.599438	0.32469	1.41375	0.477743	1.54316	0.457413	0.552544	1.26746
FC1	0.398319	0.605018	1.90759	1.30641	0.909389	0.333021	0.902928	1.58189	0.549927	1.07022	0.756521	0.499301	0.73723	0.324475	0.79648	0.77617	1.94878	1.09218	2.55574	1.07009
FC5	0.763779	1.17109	0.549845	0.668174	1.37957	1.24159	1.92398	1.13595	0.983687	1.29992	0.895277	0.888658	0.383492	0.332721	1.0296	1.7012	1.41247	0.669277	1.1806	1.08737
F6	0.444584	0.396686	0.345898	1.6813	0.438168	0.931891	1.0153	1.07699	0.395076	0.462137	0.98418	1.01489	0.305583	0.375239	0.332543	0.861311	0.572839	0.702238	0.928809	1.49968
FC2	1.27615	1.3843	0.602169	0.936675	0.791618	1.10119	1.36211	0.892663	0.379809	0.581245	2.9315	1.07709	0.534477	0.267123	0.955498	1.02583	1.21262	0.380578	0.238787	1.91178
FC6	1.02519	1.4643	0.367758	1.90174	0.594496	1.02501	2.08622	1.01558	0.484845	0.516663	1.10581	0.76584	0.469742	0.325199	0.245301	1.44119	0.84896	0.765522	0.639147	1.41614
C4	1.31195	2.26145	0.391755	1.80022	0.786173	0.70713	1.40243	0.688398	0.779706	0.398468	0.827644	0.705108	0.897251	0.341029	0.21756	1.27914	0.64525	0.633933	0.617997	1.90837
Cz	1.28636	1.79026	0.393731	1.44253	1.02964	0.430886	0.722591	1.06849	0.738267	2.39166	1.25431	0.547841	0.485847	0.551975	0.622106	1.01115	0.456727	1.52499	1.29564	1.08521
C3	1.45193	0.986744	0.224317	2.35045	0.975801	0.741199	1.29149	1.23968	0.871066	1.23693	0.695151	0.663914	0.519043	0.332358	0.548541	1.25122	0.959948	0.794098	2.38517	0.910284
CP1	1.67832	1.4733	0.248813	1.86506	1.01166	0.607939	0.981839	0.875428	0.686361	1.65288	0.913567	0.539455	0.365101	0.39409	0.531554	1.36029	0.583655	0.971219	1.5364	0.79887
CP2	1.27517	2.23872	0.302623	1.58882	1.04499	0.638811	0.749234	0.814454	0.736231	0.866209	0.707949	0.565186	0.459112	0.61644	0.481522	1.08343	0.532059	0.909537	0.813957	1.10012
CP6	0.959842	1.76866	0.480057	1.24	0.863982	0.769491	1.67211	0.834472	0.710133	0.664933	0.98089	0.595097	0.535375	0.308456	0.323237	1.31688	0.725324	0.92826	0.957491	1.8531
P8	1.00357	2.37622	0.471672	1.03279	0.958949	0.815607	1.99931	1.09042	0.662074	0.854461	1.4051	0.752831	0.379824	0.463061	0.991123	1.12799	1.10228	1.34201	0.917854	2.37072
P4	0.976862	2.00806	0.39071	1.15643	1.07968	0.703411	0.904706	0.898503	0.716512	0.706753	0.970859	0.49323	0.261951	0.449598	0.403797	1.05048	0.908031	1.02887	0.959321	1.45694
Pz	1.50846	1.96962	0.28904	1.38439	1.22736	0.677902	0.900503	0.713165	0.660581	1.28372	0.753878	0.542264	0.332245	0.516501	0.680867	1.29944	0.791326	1.16122	0.924739	0.958943
POz	1.32095	1.78697	0.337768	0.837181	1.28798	0.690347	1.76344	0.999129	0.621384	1.03463	0.836396	0.653688	0.541606	0.528263	0.564015	1.66892	1.14308	1.65883	1.1644	1.34434
PO4	1.06062	1.81397	0.382245	1.22699	1.17818	0.752347	1.44309	0.994671	0.738611	1.05271	1.16583	0.676243	0.392083	0.475538	0.68579	1.34505	1.15106	1.40145	1.06361	1.77901
PO8	0.880172	2.07279	0.57924	1.48407	1.02294	0.941994	2.60174	1.21918	0.776411	1.13895	1.70714	0.920884	0.635263	0.611781	1.27677	1.28841	1.35947	1.68603	1.24068	2.50589
O2	0.943825	1.73049	0.585911	1.68969	1.10087	0.883443	2.82386	1.30289	0.737266	1.21663	1.57933	0.912745	0.64543	0.574598	1.00811	1.51856	1.49257	1.7717	1.37458	2.14039
Oz	0.820958	1.71952	0.56132	1.01673	0.934702	0.790595	3.15319	1.34598	0.653071	1.03995	1.77611	0.742892	0.588868	0.588063	0.780915	1.63679	1.45033	1.84473	1.29909	1.87172
O1	0.860033	1.91381	0.464373	0.914014	1.02449	0.740817	3.05798	1.17604	0.600051	1.00684	1.09888	0.674111	0.570515	0.668535	0.795808	1.77749	1.75235	1.86838	1.62648	1.76836
PO3	1.2896	1.92925	0.350288	1.13334	1.04565	0.704712	1.99022	0.779386	0.644924	1.06881	0.674476	0.46827	0.547515	0.569145	0.598237	1.73941	1.24451	1.79144	1.34202	1.20962
P3	1.33334	1.63001	0.302962	1.85377	0.946261	0.673781	1.38956	0.73525	0.714027	1.14301	0.605688	0.473331	0.397231	0.460187	0.530357	1.94269	0.87591	1.45225	1.27834	0.948322
CP5	1.2783	1.4169	0.259954	1.76326	1.05417	0.902813	1.65756	0.878908	0.912403	0.84773	0.662	0.667203	0.323634	0.350711	0.490523	2.03333	0.809517	1.22213	1.6192	0.846073
P7	0.901373	2.33468	0.342087	1.76257	1.10522	0.841389	2.1821	0.778171	0.741806	0.812699	0.770093	0.69252	0.262352	0.426036	0.457066	1.97679	1.00164	1.66825	1.69421	0.957422
PO7	0.924529	2.283	0.358392	1.34897	0.903512	0.720853	2.57453	0.853042	0.555803	0.912804	0.772997	0.675799	0.46377	0.546459	0.608534	1.99275	1.4366	1.83008	1.59132	1.27603
T7	0.810618	1.71386	0.402396	1.16386	1.00524	1.18837	2.41294	1.03785	0.93295	0.854618	1.13139	0.8749	0.198354	0.326998	0.671412	1.81155	0.980101	0.931487	1.4997	1.00635
T8	0.771897	2.09413	0.424608	1.33754	0.721282	0.809638	2.17723	1.0759	0.495264	0.66508	1.05095	0.608965	0.469623	0.351816	0.230967	1.28232	0.68523	0.976144	0.87729	1.62175

## Sheet: Sub7
Channel	Trial_ 1	Trial_ 2	Trial_ 3	Trial_ 4	Trial_ 5	Trial_ 6	Trial_ 7	Trial_ 8	Trial_ 9	Trial_10	Trial_11	Trial_12	Trial_13	Trial_14	Trial_15	Trial_16	Trial_17	Trial_18	Trial_19	Trial_20
Fp1	3.62193	1.31278	0.276172	0.975903	0.601855	0.855167	1.14766	0.832582	0.696949	1.25621	1.82801	1.00432	0.678194	1.23955	0.694271	1.61144	0.578154	0.709383	2.93972	1.38077
Fp2	3.36615	0.888766	0.952209	1.98347	0.609806	0.593172	1.24335	1.01865	0.87918	1.53081	2.10048	0.4528	0.533048	1.13801	0.63764	2.08244	0.620578	0.609957	3.7473	1.7971
AF4	2.93123	0.898035	1.4996	1.92444	0.593882	0.713052	1.67819	0.692501	1.11189	1.45943	1.53599	0.465392	0.410183	1.24366	0.683768	2.19321	0.67141	0.679161	4.09942	1.79291
AF3	3.17193	0.893156	0.553699	0.483874	0.836065	1.18401	1.34167	0.524665	0.775787	1.09483	1.40471	1.08704	0.541487	1.16433	0.614234	1.38792	0.693187	0.968254	2.89369	1.43345
F5	2.26731	1.65336	0.369459	0.840613	1.79374	0.583241	1.19114	0.635671	0.811191	0.708852	1.29204	1.94295	0.654966	1.88907	0.604104	0.805174	0.860105	1.08606	1.53021	1.15919
Fz	0.618774	0.780707	2.22418	1.29416	0.982363	1.79282	1.87526	1.8426	2.19022	1.31358	0.596505	1.09088	0.643766	1.29196	0.860849	5.55608	0.806949	0.539926	1.62324	0.787112
FC1	0.173694	1.7806	2.03941	0.393456	1.45533	0.47275	0.299629	0.446718	0.669388	1.42297	0.899622	1.2287	1.23934	0.976355	0.373438	0.570988	1.31192	1.56789	1.22394	0.820592
FC5	1.15381	1.79183	0.200836	0.846098	2.1343	0.585838	1.06678	0.852357	0.531452	0.824625	1.10885	1.27652	0.86873	2.32991	0.820761	0.557527	1.81356	1.09919	1.09892	0.963127
F6	1.60151	1.21222	2.0925	2.61666	0.743794	0.321165	1.08196	0.621427	0.869116	1.23372	0.817804	0.464987	0.319071	1.28729	1.17151	1.014	0.410178	0.447734	0.797863	3.5002
FC2	1.24889	0.941068	1.22471	0.537401	0.655558	0.770445	1.07931	0.241208	0.943668	0.560785	0.719484	0.576656	0.507043	0.951527	1.50759	1.42278	0.590222	1.12656	0.867746	1.38104
FC6	0.983093	1.55177	1.34656	1.87056	0.222957	0.250851	0.801984	0.933	0.615142	1.37087	1.02272	0.384188	0.540273	1.57841	1.03975	1.7692	1.25196	0.400981	2.93839	1.75076
C4	0.688302	1.84945	1.28219	1.26505	0.753922	0.688803	0.849279	1.08827	1.16459	1.6311	1.26558	0.489886	1.0082	1.38709	1.05172	2.72444	0.919235	0.458939	1.38675	1.22316
Cz	0.617261	1.41499	1.11395	1.27499	1.86504	1.03854	1.93035	2.28033	1.57229	1.06548	2.00327	0.841303	1.56257	0.715127	1.9023	3.10778	0.63757	0.302185	1.55429	0.674762
C3	0.691861	2.21195	0.274463	0.559039	4.76648	0.547505	0.79277	1.64117	0.349085	1.11008	0.992573	0.523815	0.86761	1.35815	0.841084	1.1158	2.15512	0.959426	0.882716	0.699446
CP1	0.960876	2.21708	0.554498	1.10686	4.05821	0.927535	1.47189	1.7776	0.416083	1.27528	1.15634	1.07461	0.954426	0.979289	0.393547	3.18724	0.905163	0.59649	1.45302	0.532117
CP2	0.743079	1.75904	1.11002	1.74595	1.97302	0.900423	1.90626	1.04686	0.622547	1.08829	1.37529	0.469748	1.91064	1.90388	0.897721	2.72607	0.800035	0.899564	1.10254	0.479726
CP6	0.798914	1.87465	1.46321	1.66002	0.964759	0.612744	0.868531	0.983845	0.619801	2.06777	1.47801	0.803135	0.730392	2.48369	0.636031	3.36846	1.55547	0.841362	2.7894	1.32193
P8	0.99052	2.16657	1.73595	2.56295	1.30195	0.953743	0.587939	1.24273	0.576804	2.45813	2.09282	1.03646	0.418241	3.85327	0.21261	4.1821	2.24277	0.937283	3.58438	2.90289
P4	1.01907	2.22129	1.46331	1.92257	1.88607	1.02383	0.805696	1.15931	1.02453	1.44917	2.27105	1.03512	0.952031	2.34421	0.596483	4.72508	1.67115	1.13901	3.17817	1.25511
Pz	1.17937	2.23222	0.900579	1.86011	2.96196	0.9012	1.02417	1.3172	0.590372	1.12919	1.91939	1.17894	1.98129	1.36575	0.829332	3.70779	1.39613	1.06086	2.24513	0.649448
POz	1.6721	2.65422	1.57503	2.25125	3.78752	0.992127	0.62979	1.5321	1.29868	1.50938	2.78832	1.22206	1.16725	1.7642	0.461974	4.78179	2.76018	1.46059	3.60645	1.44203
PO4	1.30792	2.61833	2.11542	2.55454	1.95149	1.34223	1.11896	1.49553	0.940688	1.80414	2.91657	1.33676	0.816235	3.09173	0.552747	5.37029	2.50724	1.4931	3.84849	2.09449
PO8	1.13199	2.45696	2.23717	2.9206	1.56981	1.37942	0.885005	1.68794	0.68957	2.2591	2.7666	1.31233	0.454953	3.39297	0.331176	4.93213	2.65319	1.23114	3.53706	2.7796
O2	1.33094	2.87497	2.30525	2.98079	1.49606	1.17446	1.09413	1.70139	0.51892	2.13858	2.75156	1.20343	0.590891	3.09361	0.344373	4.30907	3.12518	1.24954	3.64438	2.7129
Oz	1.58027	3.03663	1.7882	2.62302	1.74794	0.826637	1.11137	1.79491	0.528576	1.85831	2.58633	0.991506	0.714277	2.41955	0.327849	4.17435	3.30444	1.21193	3.27869	2.47262
O1	1.91902	2.98456	1.55467	2.59305	1.31421	1.0617	1.0899	1.42354	0.659537	1.4984	2.78789	1.1862	0.872185	3.14512	0.404813	4.07167	3.81603	1.22754	2.92112	2.34592
PO3	1.91699	3.19749	1.14691	1.94341	1.9912	0.909846	1.07087	0.871888	0.836478	1.2284	2.75318	1.05502	1.14541	2.62051	0.379894	3.7082	3.23444	1.27736	2.60029	1.23425
P3	1.63978	2.45698	0.493483	1.58882	2.23956	1.42007	0.367068	1.06114	0.329081	1.17109	1.20997	0.932132	0.813593	1.97242	0.504049	2.00509	2.74535	0.80751	1.82333	0.511773
CP5	1.16287	2.48666	0.416029	0.847202	2.99562	0.376434	0.727584	1.21675	0.302883	1.34096	1.00769	0.725315	0.727748	2.65491	0.618918	1.70508	2.33542	1.12075	1.65347	0.765301
P7	1.37228	2.15141	0.661741	1.27594	1.54524	0.720035	0.690815	0.998151	0.410685	1.67973	1.4631	1.30311	0.59061	3.53701	0.528666	3.03066	3.05835	1.06431	2.26348	1.74953
PO7	1.75333	3.36379	1.0878	1.98566	1.59652	1.24593	0.964042	1.21255	0.639178	1.69792	2.32713	1.16126	0.620674	3.94283	0.476793	3.78563	3.99393	1.23057	2.50419	2.08891
T7	1.37917	2.1822	0.317569	0.785562	1.77223	0.225956	0.90964	0.990215	0.344415	1.30001	1.05472	1.30431	0.593543	2.84457	0.785839	1.28688	2.57398	0.862236	1.68496	0.813643
T8	0.918029	1.90462	0.860318	1.80769	0.283729	0.353335	0.781082	0.959175	0.260173	1.55594	1.41683	0.603428	0.604487	2.13937	0.7679	1.97676	1.94524	0.532057	3.06251	1.65728

## Sheet: Sub8
Channel	Trial_ 1	Trial_ 2	Trial_ 3	Trial_ 4	Trial_ 5	Trial_ 6	Trial_ 7	Trial_ 8	Trial_ 9	Trial_10	Trial_11	Trial_12	Trial_13	Trial_14	Trial_15	Trial_16	Trial_17	Trial_18	Trial_19	Trial_20
Fp1	0.712071	1.08087	1.58145	1.24149	0.821767	2.23679	0.900192	0.543261	2.71574	1.65021	0.843674	1.16	1.20307	1.0709	1.37226	1.56237	1.2536	0.574859	0.787605	0.94303
Fp2	0.669959	1.0822	1.21852	1.20114	0.972505	2.03002	1.07463	0.663499	3.83802	1.92775	1.00616	1.0437	0.990735	0.974837	0.710844	1.74025	0.996263	0.831766	0.967458	0.99198
AF4	0.583827	0.947126	1.46396	1.14328	1.05379	2.43355	1.40238	0.49273	3.49156	2.61866	0.923341	0.998333	1.05426	0.97774	1.87094	3.18286	0.855096	0.955422	0.795935	0.889602
AF3	0.717983	0.993702	1.54969	1.15818	1.14971	3.38755	1.32106	1.07154	4.18932	2.69026	0.6269	1.01031	1.32958	1.5639	3.66785	4.96581	1.15579	0.758917	0.692385	0.686139
F5	0.692308	1.08216	3.00117	1.53842	0.66904	2.44009	0.4265	0.377029	1.54658	1.34574	0.547018	1.14443	2.86401	0.91098	1.69448	3.17983	1.95313	0.855809	0.187171	1.37102
Fz	0.691626	0.993216	1.38338	1.0634	1.3057	4.4261	1.36508	1.62988	3.20482	2.78809	0.508828	1.03951	1.55707	2.05675	4.17881	6.54969	1.63574	1.17065	0.600181	0.883235
FC1	2.70809	0.377244	0.78965	0.548892	0.381052	1.58781	0.461037	1.19568	0.830776	1.59854	1.0151	0.42845	0.447008	0.364769	2.07084	4.71262	0.821357	0.916437	0.309201	0.511312
FC5	0.809114	0.596383	2.35681	0.827165	0.661439	1.15724	0.673647	1.30667	1.60517	0.532627	0.841281	0.530496	1.57095	0.469931	1.91908	4.2912	1.12294	0.968089	0.15421	1.13335
F6	0.349516	1.01743	2.10421	0.898592	0.990726	3.6727	2.05632	0.907523	3.40497	4.70253	0.899195	0.802804	0.95199	0.979854	0.784437	2.5866	0.801872	0.931982	0.641931	1.83122
FC2	0.31312	1.01544	1.92823	0.731872	0.470572	4.88238	2.87791	2.18572	2.11764	5.03099	1.15875	0.318141	0.799121	1.09848	1.63712	3.70205	0.901583	2.1611	0.263917	1.21508
FC6	0.29727	0.852421	1.79756	0.576167	0.490524	5.51136	2.34762	1.72036	3.07524	4.64599	0.464043	0.286238	1.02822	1.7461	2.18579	4.15264	0.699607	1.06972	0.279959	2.06526
C4	0.399037	0.855085	0.971888	0.260606	0.659985	5.23082	1.43397	2.72993	2.09177	4.12364	0.544078	0.458472	0.730578	2.52115	3.59192	5.78616	0.764586	1.4664	0.222334	1.41703
Cz	0.431307	0.425685	0.458466	0.129288	1.11419	5.03622	0.809528	3.85582	1.65205	3.21354	0.373156	0.925248	0.849693	2.66714	3.78097	8.19942	1.07599	1.9441	0.621402	1.16804
C3	0.938093	0.449084	0.647824	0.442941	0.807897	2.44665	0.932022	3.54191	1.3704	1.85423	0.573751	0.365968	0.492223	1.69912	3.18362	5.75834	0.757664	1.56572	0.421277	0.951419
CP1	0.594384	0.429901	0.402836	0.326549	0.88441	4.05074	1.20474	4.13015	1.54426	2.80687	0.383757	0.38261	0.919642	3.09412	3.88376	7.545	0.57617	2.26858	0.620463	1.01491
CP2	0.418109	0.614943	0.705371	0.144006	0.872318	4.69627	1.29798	3.26601	1.93502	3.41857	0.340426	0.561163	0.742367	2.81051	3.89988	7.09202	0.666294	1.9622	0.334211	1.39065
CP6	0.490874	0.746842	0.586107	0.500773	0.853485	4.05124	1.4902	1.87046	2.29133	4.35537	0.382202	0.442532	1.01239	2.84658	3.48862	6.05952	0.626724	1.10882	0.29872	1.25396
P8	0.593124	0.802946	0.470515	0.742554	0.944964	3.79001	1.5433	1.68979	2.69793	4.12345	0.342552	0.734548	1.06047	2.6687	3.41831	6.52699	0.802666	0.829354	0.430931	1.02218
P4	0.446749	0.79978	0.577722	0.24426	0.994026	4.27752	1.55047	2.02603	2.56073	3.71949	0.386971	0.647336	0.526638	3.35167	4.01416	6.6116	0.481452	1.62646	0.454557	0.928246
Pz	0.596336	0.566924	0.651974	0.245981	0.73062	4.55948	1.88963	3.37969	1.93839	2.84019	0.249462	0.406957	1.21831	3.57464	4.59888	7.26705	0.466178	2.46387	0.521356	0.922504
POz	0.939286	0.677428	0.556586	0.169423	0.608963	4.58747	1.78142	3.53571	3.03202	3.17364	0.216461	0.636175	1.12309	3.88559	4.33325	6.57713	0.691523	2.33324	0.530274	0.747504
PO4	0.564215	1.03116	0.492243	0.413868	0.786663	3.98394	1.52345	1.96775	2.92518	3.70486	0.381856	0.873162	0.66067	3.24095	3.94589	6.6574	0.803773	1.4703	0.600586	0.808143
PO8	0.676968	0.973131	0.393002	0.798508	1.13923	3.68923	1.51727	1.73391	2.96677	4.06252	0.255475	0.802691	0.974527	2.76505	3.72018	6.93274	0.753121	0.92485	0.58688	1.00683
O2	0.799826	0.935474	0.354814	0.902043	1.06658	4.01661	1.25317	2.15936	3.18747	3.91424	0.223988	0.873623	0.936193	2.9481	3.70061	6.80738	0.703736	1.13871	0.558879	0.777002
Oz	0.833128	0.741554	0.392473	0.555318	0.988951	4.12098	1.30283	2.68272	3.14348	3.7287	0.222204	2.1185	1.0237	3.46117	3.73966	6.54167	0.603953	1.41414	0.515272	0.704513
O1	0.672967	0.701213	0.367194	0.541947	1.05707	4.00326	1.27768	2.87981	2.60019	3.54588	0.203528	0.760423	0.794088	3.38595	3.70822	6.94753	0.46252	1.46402	0.520341	0.713211
PO3	0.582627	0.50874	0.439626	0.538726	0.811763	4.10285	1.35244	2.87707	2.35173	3.12927	0.299264	0.554936	0.89696	3.53419	3.99303	7.50834	0.474545	1.94388	0.557321	0.682764
P3	0.634177	0.464219	0.482933	0.336831	0.907018	3.81472	1.09868	3.55236	1.92065	3.4115	0.353379	0.396488	0.776462	3.53006	3.95256	7.41848	0.569249	1.99428	0.451728	0.825231
CP5	0.537917	0.47559	0.466325	0.381967	0.913332	2.63093	0.978804	2.98826	1.50894	3.24969	0.507402	0.446785	0.490602	2.49462	3.29279	5.88838	0.666268	1.47615	0.400655	0.93725
P7	0.526503	0.468136	0.468036	0.525196	1.20474	3.22221	1.14294	2.40189	2.02184	4.09665	0.381491	0.688519	0.749837	2.7692	3.48157	6.46642	0.631337	1.19752	0.577784	0.845078
PO7	0.586433	0.593881	0.406924	0.588533	0.903631	3.53118	1.45632	2.56467	2.51967	3.80019	0.366373	0.714634	0.774918	3.17251	3.45239	7.23974	0.735338	1.27466	0.580441	0.701924
T7	0.367259	0.45684	0.593133	0.660631	1.28743	1.6286	0.996852	2.02994	1.64255	0.866652	0.566986	0.601317	0.805337	1.29302	2.25157	3.99049	0.710491	1.02224	0.389167	1.10212
T8	0.409111	0.724154	0.714084	0.581057	0.744088	4.92719	1.62393	1.89602	3.52915	4.77567	0.28255	0.557648	1.27948	2.36643	2.78505	5.18156	1.10441	0.880656	0.311187	1.47039

## Sheet: Sub9
Channel	Trial_ 1	Trial_ 2	Trial_ 3	Trial_ 4	Trial_ 5	Trial_ 6	Trial_ 7	Trial_ 8	Trial_ 9	Trial_10	Trial_11	Trial_12	Trial_13	Trial_14	Trial_15	Trial_16	Trial_17	Trial_18	Trial_19	Trial_20
Fp1	0.815828	0.486167	1.10345	2.7479	1.0967	1.03978	0.780515	1.34771	2.04878	0.632532	0.717413	0.897049	0.883392	0.905067	0.798744	0.684839	1.28281	0.431999	0.948339	1.21422
Fp2	0.794818	0.97789	1.72602	1.98357	0.931088	1.20203	0.681266	1.31032	1.70039	0.349861	1.00006	0.878746	0.852492	1.15647	1.06148	0.760522	0.903464	0.430581	0.890539	0.966491
AF4	1.03702	1.18149	3.55522	1.69722	0.813228	1.30153	0.585005	1.30317	1.41962	0.715217	1.16717	0.971291	0.716566	1.05716	1.20584	0.729885	0.717838	0.524984	0.68332	1.34359
AF3	0.583658	0.29186	1.61112	2.71444	1.17531	1.20429	1.02333	1.40601	1.7939	0.830991	0.915571	1.16105	0.683856	0.606166	0.852319	0.864774	1.66878	0.381626	0.586662	1.38949
F5	0.584745	0.58697	0.499931	2.18714	1.07342	0.907644	2.1402	1.61741	1.6172	1.51826	1.22187	2.9688	0.510257	0.719884	0.404557	0.678448	3.56424	0.547821	0.490652	2.42291
Fz	0.506354	1.2618	4.22642	1.26425	0.973558	1.30757	0.523245	0.368055	1.17777	1.14474	1.67893	0.895373	1.30159	0.744477	1.03962	0.854359	0.634144	1.11985	0.662273	1.3036
FC1	0.852755	0.766932	0.181439	0.396312	1.09893	0.721756	1.87547	1.74433	0.930604	0.990355	1.43742	3.87766	0.978401	1.43258	1.02329	0.816314	3.87011	1.36475	0.806835	1.24223
FC5	0.705843	0.860842	0.456495	0.985268	1.14883	0.596265	2.34067	1.70114	1.75263	1.74014	1.04218	4.45885	0.764987	1.05391	0.293564	0.694378	4.06071	0.868983	0.297084	2.40214
F6	1.00356	1.32367	1.51683	1.52303	1.17361	1.46526	0.755539	1.42918	1.33944	1.11331	2.32256	1.21379	0.85846	1.17025	1.26003	0.564141	0.859268	0.424425	0.60394	2.03291
FC2	1.65345	1.00996	1.68438	0.812547	1.00657	0.996099	0.70514	1.33542	1.19597	1.92725	1.61573	0.829976	1.70236	0.871007	1.45977	0.605552	0.749315	0.507724	0.476205	1.73254
FC6	0.955748	1.42484	1.16429	1.06248	1.21307	1.6371	0.811987	1.50958	1.98025	1.75227	3.79285	1.24108	1.3945	1.05281	0.88606	0.452224	0.901193	0.806084	0.501433	2.23308
C4	1.03319	1.46539	1.09733	0.823587	1.09571	0.980169	1.06183	1.06766	1.70794	1.47212	1.27668	0.959977	2.42774	1.03693	0.300222	0.672486	0.881005	0.746916	0.404194	1.40819
Cz	0.999879	0.939732	1.52392	0.521109	0.805025	0.747678	0.965297	1.25012	1.41416	0.977069	0.567762	0.761857	1.85655	0.905391	0.475188	1.09817	1.14769	1.77781	0.992127	1.06726
C3	1.04269	1.29647	0.557604	0.418237	1.10165	0.53987	1.15607	1.8308	1.50525	0.989432	1.45223	4.21936	1.64647	1.74678	0.516409	0.715873	2.60385	1.65034	0.338983	1.34327
CP1	0.836607	1.29759	1.00994	0.951795	0.85479	0.673909	0.945404	2.06927	1.34126	1.03233	1.45769	1.94795	2.09767	1.56336	0.570145	0.619004	1.54953	1.56501	0.672788	1.21732
CP2	0.700537	1.28747	1.17517	0.710789	0.835373	0.73941	1.27329	1.56335	1.25851	1.36402	0.994756	0.953734	2.38219	1.04671	0.293112	0.519261	0.875903	1.03223	0.563354	1.27094
CP6	0.734133	2.43234	1.23413	0.835937	1.09171	0.743383	0.735243	1.76307	1.63539	2.22403	2.76147	1.81254	2.6561	1.30404	0.725799	0.629495	1.12283	1.21433	0.465052	1.66468
P8	0.582722	5.16979	2.80593	1.28249	1.67489	0.986691	0.998781	2.45341	2.46185	2.65652	3.91286	3.17869	3.99928	1.55004	1.63827	1.04031	2.11209	1.65203	0.597708	2.13322
P4	0.692167	3.17532	2.01488	0.985142	1.11844	0.602503	0.956198	2.46066	1.75913	1.87303	2.43311	1.84483	3.27413	1.20972	0.859134	0.417505	1.34431	1.06779	0.565961	1.69689
Pz	0.603335	1.41946	1.18808	0.697072	0.793932	0.581578	1.593	2.31202	1.2724	1.60871	0.998138	1.09205	2.38559	0.822747	0.627716	0.465243	0.89326	0.784107	0.564812	1.66763
POz	0.625521	2.96217	1.58929	0.851002	0.977926	0.567211	1.29103	2.97799	1.74197	1.75632	1.95531	1.41495	3.40992	0.592467	1.11732	0.388777	0.971904	0.418229	0.468495	1.72855
PO4	0.99364	6.30631	3.12835	1.3948	1.59721	0.727716	1.38111	3.26946	2.78195	2.22942	3.30573	2.3029	4.95653	1.24365	1.23927	0.452333	1.81578	0.875646	0.654163	2.41236
PO8	0.888024	8.28102	3.85666	1.59698	2.41085	1.09571	1.25297	3.2384	3.40265	2.69744	4.51054	3.59487	6.0459	1.78834	1.81065	1.09788	2.52606	1.3835	0.844584	2.43985
O2	0.925375	8.03575	3.43535	1.32684	1.89773	0.993956	1.82904	3.57533	3.1366	2.70816	4.25368	2.82392	5.57724	1.05789	1.55203	0.788028	2.04201	0.968775	0.905702	2.581
Oz	0.791257	4.99224	2.41964	0.948984	1.43222	0.86054	1.58371	3.2753	2.45419	2.36884	3.11656	2.19083	3.95446	0.603052	1.50594	0.566921	1.41048	0.581969	0.69556	2.29445
O1	1.00872	4.55124	2.66918	1.7355	1.60628	1.10002	1.47804	3.72276	3.01032	2.34569	4.37254	2.89302	4.54147	0.929057	1.90815	0.980571	1.74885	0.430445	0.987471	2.71442
PO3	1.08825	4.18351	2.3679	2.59367	1.60358	0.973422	1.30479	4.40918	2.98657	1.73921	4.5087	2.59063	4.9991	1.37751	1.68714	0.855311	1.58414	0.380617	0.995146	2.57597
P3	0.901312	2.62843	1.42797	1.97902	1.21424	0.750157	1.04911	3.03157	2.42503	1.38413	4.34572	3.0549	3.75444	1.72524	1.11128	0.857035	1.94664	0.844993	0.745358	2.18574
CP5	0.816274	1.63712	0.940268	0.584018	1.22035	0.755051	1.29817	2.14553	2.37107	1.99959	2.85069	4.49166	2.12918	1.75653	0.789843	0.946497	2.73127	1.11394	0.367774	1.93375
P7	1.10251	2.80216	2.14968	1.6211	2.3517	1.25366	1.54794	3.07413	2.82588	2.93399	4.89719	4.42129	2.99107	1.72667	1.79112	1.52541	2.47581	0.98994	1.01452	2.48919
PO7	1.3942	4.48018	2.99185	3.13211	2.46938	1.46931	1.75887	4.26146	3.82427	2.69779	6.56514	3.96056	5.32353	1.65324	2.31125	1.8491	2.3863	0.543765	1.72167	3.18593
T7	0.716493	1.19125	0.855109	0.530015	1.01978	0.664249	1.69628	1.77588	2.03722	2.52889	1.33113	3.34604	0.939086	1.413	0.487187	0.994827	3.14377	1.24946	0.413912	2.12633
T8	0.680592	1.92647	0.925165	1.11537	1.04129	1.23066	0.548868	1.60504	1.47267	2.71581	3.6243	1.848	1.71736	0.987621	0.886385	0.532416	1.2034	1.65127	0.280089	1.98907

## Sheet: Sub10
Channel	Trial_ 1	Trial_ 2	Trial_ 3	Trial_ 4	Trial_ 5	Trial_ 6	Trial_ 7	Trial_ 8	Trial_ 9	Trial_10	Trial_11	Trial_12	Trial_13	Trial_14	Trial_15	Trial_16	Trial_17	Trial_18	Trial_19	Trial_20
Fp1	2.84752	0.797016	0.682853	1.47421	2.17893	0.222955	1.03563	1.29741	1.23725	1.31715	0.5995	0.485973	0.991337	0.775277	1.12798	0.702892	0.71802	0.774029	1.44045	0.570302
Fp2	2.5717	0.798794	0.745484	1.50853	2.39712	0.186819	1.14165	1.29258	1.22595	1.35526	0.669255	0.491504	0.922681	0.831453	1.07697	0.772475	0.52562	0.667249	1.59838	0.488607
AF4	2.38087	0.935621	0.826237	1.59677	2.08035	0.310387	1.15556	1.1818	1.27022	1.33681	0.839812	0.505448	0.84217	0.855597	1.31638	0.820447	0.51615	0.80988	1.13373	0.593737
AF3	2.82264	0.731694	0.693621	1.28961	1.8245	0.396448	0.915515	1.33477	1.61893	1.38706	0.621913	0.535929	0.972397	0.852776	1.37318	0.647241	0.869925	1.86366	1.15644	0.640411
F5	2.34012	0.805119	0.711945	1.4968	1.3873	0.286541	0.802396	1.19918	1.55798	1.36317	0.67916	0.592037	0.951649	0.422926	1.69384	0.589163	0.64171	1.80979	0.58763	0.60735
Fz	2.58495	0.803014	0.742035	1.37433	1.31181	0.363663	0.884324	1.49723	1.76117	1.3684	0.684021	0.642357	0.759563	0.785517	1.67366	0.608465	0.82843	2.04818	0.688748	1.13757
FC1	1.18779	0.907855	0.739608	0.209629	0.875982	0.28257	2.20614	1.52642	2.24518	0.595639	0.662368	0.709993	1.01885	0.464846	1.54545	1.40897	1.46258	1.01434	0.469284	0.97569
FC5	0.577717	0.679278	1.78317	0.892512	0.455893	0.203942	1.37191	1.19502	0.964794	0.360595	1.38142	0.510405	1.14787	0.417568	1.339	1.11607	1.0002	1.51354	0.785163	0.916978
F6	2.06121	1.92309	1.2259	2.23532	0.839057	0.642574	1.20508	1.04233	1.69693	1.1437	1.63545	0.674497	1.07716	0.403559	1.00532	0.855588	0.564585	0.26936	0.710279	0.445883
FC2	1.23219	0.774861	3.57326	1.46581	0.407188	0.483317	1.371	0.590657	2.93285	1.04384	0.662149	0.770176	0.638062	0.253937	1.18254	0.581894	1.61976	0.812923	0.648252	0.768918
FC6	2.1142	0.661136	3.24478	1.04535	0.159367	0.85482	0.721875	0.886826	1.87278	1.09084	1.62037	0.81909	0.575016	0.0826864	0.542786	0.536241	1.61794	0.474882	0.691536	0.445668
C4	2.96039	0.3453	1.56538	1.59644	0.786472	0.646629	0.446868	2.29301	2.17238	0.840192	0.843686	0.754459	0.585685	0.451116	1.01007	0.596392	1.49709	1.86782	0.681616	1.04008
Cz	2.497	0.574516	0.773104	1.05599	1.30559	0.727007	0.293817	3.18128	1.42291	0.87492	1.24923	0.524758	0.714358	1.50823	1.86422	0.570323	1.03525	2.40719	1.8946	1.17218
C3	2.33351	0.873765	1.21222	0.697567	1.15938	0.411519	1.52866	2.25197	1.36908	0.759195	0.69698	0.698052	1.59548	1.3588	1.60462	0.739354	1.20879	1.08179	1.17955	1.04274
CP1	2.99741	0.928892	0.83323	0.812461	1.34128	0.627176	0.70193	1.78686	0.860061	0.628452	1.27913	0.711313	0.949437	1.88853	1.96303	0.500947	1.48446	1.59432	0.935032	1.32719
CP2	2.83042	0.515791	1.07821	1.16551	1.15042	0.68806	0.282972	2.58816	1.3977	0.537923	1.56241	0.675999	0.637662	0.969878	1.46927	0.506325	1.29205	2.66954	0.78076	1.33885
CP6	2.26803	0.499557	1.15557	1.25695	0.902941	0.665165	0.390245	1.80767	1.47467	0.632677	1.1934	0.781152	0.907405	0.737893	0.61925	0.579736	1.20839	1.78839	0.895462	0.984356
P8	1.68593	0.596498	1.41032	1.12739	1.16261	0.83938	0.492808	1.91198	1.85373	0.758701	1.9183	0.822764	1.01475	1.63829	0.538236	1.12996	1.56077	2.07605	1.18091	1.02343
P4	2.53133	0.460128	1.14973	1.08368	1.13558	0.742346	0.359251	1.92955	1.70183	0.692901	1.88968	0.780219	0.880141	1.24635	0.773006	0.589549	1.74855	2.73193	0.922577	1.21099
Pz	3.1377	0.615729	1.05225	0.724439	1.32274	0.7114	0.343267	1.99182	1.15962	0.778804	1.7091	0.724278	0.834892	1.62912	1.21425	0.540686	1.52734	2.45221	0.94882	1.19514
POz	2.54949	0.748264	1.18013	0.666061	1.12883	0.81058	0.555249	1.6505	1.49801	0.969088	2.08112	1.38195	0.882894	2.53378	0.947722	1.01677	1.93417	2.8207	0.947404	1.09504
PO4	2.33715	0.681515	1.17221	0.834319	1.25134	0.753801	0.459251	1.54511	1.92174	0.99494	2.39835	1.22595	0.980133	2.44086	0.729603	1.0205	2.04986	3.0308	0.959179	1.2216
PO8	1.72303	0.850513	1.42611	1.22161	1.26336	0.838449	0.514119	2.16953	2.29428	0.912197	1.91242	1.25656	1.13293	2.46746	0.636305	1.21035	2.10626	2.63949	1.1763	1.09737
O2	1.90808	0.845979	1.44762	0.984609	1.21125	0.715542	0.711633	1.8508	2.27193	0.931908	1.60382	1.30278	1.12368	2.94045	0.674286	1.29041	2.04672	2.44663	1.16394	0.925771
Oz	1.70818	0.681266	1.31646	0.87084	1.0168	0.811459	0.624057	1.55741	1.97132	0.767327	2.06348	1.43852	1.17076	2.8105	0.76659	1.42776	1.92	2.73649	1.09424	0.944796
O1	1.89272	1.08652	1.28094	0.733538	1.19307	0.856828	0.710692	1.66978	1.58076	1.13439	2.48549	1.4337	1.12964	2.79553	0.69087	1.47773	2.13345	2.54681	1.09654	0.825406
PO3	2.33349	0.825835	1.12182	0.679092	1.36088	0.743767	0.607969	1.87894	1.04779	0.866733	2.30315	1.15698	1.05062	2.56627	0.867487	1.01294	1.71925	2.51537	1.0148	0.981495
P3	2.71684	0.717207	1.08009	0.710656	1.50222	0.586693	0.54503	2.20494	0.631903	0.686936	1.09793	0.874304	0.969013	2.03081	1.19225	0.716546	1.46659	1.64655	1.00621	1.21882
CP5	2.19285	0.793773	1.34607	0.698448	1.36469	0.430227	1.32417	2.19818	0.64495	0.518502	1.57078	0.780374	1.04873	1.67087	1.29383	0.704316	1.24957	0.934794	1.03206	1.58069
P7	2.04083	0.648966	1.43234	0.775094	1.47394	0.589392	0.746288	2.05934	0.666052	0.623467	1.98629	0.789754	0.955462	1.71039	0.670968	1.11057	1.21024	1.25154	1.27587	0.983904
PO7	1.92448	0.992735	1.23752	0.750995	1.34333	0.76973	0.73577	1.85068	1.13049	0.900873	2.36448	1.1586	1.06684	2.59155	0.71896	1.23789	1.7464	1.98011	1.21293	0.841224
T7	1.28377	0.334537	1.97361	0.92075	1.02231	0.251938	1.80399	1.65478	0.609083	0.592545	1.43027	0.697807	0.87211	1.09239	0.787259	0.950932	1.44251	1.19984	0.934801	1.14211
T8	1.30859	0.377286	1.79024	0.986249	0.564578	0.794331	0.339442	1.19264	1.26047	0.779416	2.00699	0.542179	0.962234	0.250321	0.608477	0.764476	1.39731	1.27641	0.892046	0.72766

[truncated: 20 more sheets: Sub11, Sub12, Sub13, Sub14, Sub15, Sub16, Sub17, Sub18, Sub19, Sub20, Sub21, Sub22, Sub23, Sub24, Sub25, Sub26, Sub27, Sub28, Sub29, Sub30]
