# Supplementary material for: A multi-day and multi-band dataset for a steady-state visual-evoked potential–based brain-computer interface
Source: Gigascience. 2019 Nov 25;8(11):giz133. doi: 10.1093/gigascience/giz133 (PMC6876666; doi:10.1093/gigascience/giz133)
Supplement: giz133_Supplemental_Files [file giz133_supplemental_files.zip › SNR_Low(1)_6Hz.xlsx]

## Sheet: Sub1
Channel	Trial_ 1	Trial_ 2	Trial_ 3	Trial_ 4	Trial_ 5	Trial_ 6	Trial_ 7	Trial_ 8	Trial_ 9	Trial_10	Trial_11	Trial_12	Trial_13	Trial_14	Trial_15	Trial_16	Trial_17	Trial_18	Trial_19	Trial_20
Fp1	1.05981	1.34345	0.183852	0.984821	0.952394	2.47315	0.137617	1.21594	1.8526	2.30741	2.52001	1.96762	0.904722	0.630813	1.79626	1.81937	2.33483	0.265489	0.635593	0.705446
Fp2	0.767036	1.32842	0.412577	0.915326	1.24003	2.61939	0.422788	0.978292	2.64677	1.84482	1.58501	0.686077	1.46894	0.70552	0.750399	1.5006	3.2289	0.367971	1.30547	0.399668
AF4	0.722734	1.27549	0.725623	1.3825	1.14692	3.11193	0.373371	0.664374	1.99795	1.76285	1.17369	1.37875	1.63131	0.679721	0.882617	0.938273	0.618932	0.602462	1.20736	1.03912
AF3	0.492647	1.39577	0.498442	1.48084	1.52208	2.14852	0.330868	1.21851	1.89724	1.21511	2.1757	2.19788	1.10125	0.732553	2.28422	2.09953	1.46247	0.263219	0.338836	0.855369
F5	1.04552	1.75252	0.424547	1.05817	1.71435	1.66083	0.397143	1.53776	0.778299	2.07951	2.29048	2.48755	1.29751	0.690317	1.14821	2.5386	3.9793	0.554682	0.594571	0.775639
Fz	0.819559	1.2699	0.609045	1.5853	2.11209	1.06331	0.531899	0.84164	2.12931	1.18319	1.86629	1.46092	1.46151	0.413856	2.70806	0.780547	1.71008	0.862643	1.20528	1.86137
FC1	0.571254	3.48537	0.78956	1.00371	2.06912	0.987759	1.02535	1.41899	0.815121	0.959135	0.832834	0.842388	1.26713	0.665405	1.15615	1.23354	2.78507	0.937912	1.05085	0.507165
FC5	0.546693	2.80843	0.231513	1.25759	1.16604	1.33331	0.59904	1.52306	0.90765	1.61003	2.38664	2.16039	0.989303	0.714719	0.617194	2.55065	3.88649	1.15129	0.932488	0.839364
F6	1.46745	1.03727	0.823953	1.10887	0.762808	2.11282	0.411594	0.874977	1.74278	2.46149	1.20252	0.906229	1.00864	1.05083	0.535521	1.37525	1.85352	0.870392	2.1452	0.403403
FC2	0.710765	0.737055	0.696825	1.60431	0.830608	1.96964	0.503438	1.61736	0.652457	1.76001	0.387908	1.24797	0.713323	0.91124	0.868001	0.533989	1.05243	0.830482	1.01913	0.840983
FC6	1.64328	1.02381	0.675603	0.881302	0.450521	2.55223	0.824959	0.938172	0.685622	2.10325	1.20474	0.715019	1.7009	1.28904	1.30906	1.3945	3.55647	0.758838	1.70824	1.59428
C4	1.28399	1.336	0.569147	1.88668	0.192748	1.91492	1.07717	0.906294	0.724543	2.20551	1.0615	0.527521	0.23471	1.38153	1.05052	0.350418	1.76918	0.861664	1.71018	0.494734
Cz	0.501691	0.605265	0.434171	1.1509	0.923852	1.34518	0.532736	1.25569	0.774328	1.1189	1.63141	1.69931	0.929007	0.753419	1.54622	0.426719	3.11716	0.40551	2.02177	1.10492
C3	0.248947	3.32858	0.239763	0.956889	2.39846	1.5296	0.918614	1.62958	1.35601	1.00491	1.59739	1.67429	1.02558	0.976967	0.905073	1.52252	2.68889	0.823421	1.22371	0.606951
CP1	0.353637	2.34744	0.216285	0.743616	0.884814	1.7548	0.840751	1.15557	1.93548	1.2282	1.10219	1.04329	0.760129	1.74265	2.04974	0.517099	3.13119	0.581505	1.60436	0.590678
CP2	0.705515	0.70882	0.336484	1.63622	0.512037	2.16822	1.04558	0.771392	0.945555	1.73107	1.35796	0.472405	0.459716	2.87754	1.97115	0.534992	2.03868	0.443926	1.56106	1.17027
CP6	1.79256	1.65719	0.459618	1.90913	0.237413	2.14211	1.13145	0.880742	0.547698	2.06269	1.46685	0.312089	0.479366	2.63042	1.40484	0.531186	0.820353	0.893108	1.7877	0.731236
P8	1.34828	1.94962	0.283076	1.29716	0.513413	1.9618	1.11191	1.46486	0.447941	3.45672	1.58872	0.417024	1.03702	3.18596	1.16851	0.567079	4.0959	1.21725	1.81729	0.783865
P4	1.14005	1.04016	0.361348	1.77575	0.352217	2.20676	1.2131	1.04216	0.73544	1.85943	1.53547	0.322586	0.46306	3.93339	1.57428	0.5023	2.67588	0.90327	1.33739	1.23668
Pz	0.670891	0.668543	0.247372	1.36828	0.649898	2.1421	0.702526	1.26188	1.39608	1.46896	1.19668	0.44015	0.625155	2.84737	2.06903	0.512769	4.10467	0.601873	0.811454	1.11404
POz	0.940194	0.586918	0.596156	1.41323	0.503378	2.51594	0.769268	1.40404	1.1918	1.48919	1.56419	0.287248	0.709055	3.37221	2.16494	0.675215	3.95007	1.05033	1.14411	1.6323
PO4	1.13812	0.936672	0.422774	1.72606	0.434335	2.33172	1.03854	1.21088	0.793436	2.10711	1.51783	0.235004	0.610129	4.00218	1.5112	0.610665	3.71526	1.08971	1.39786	1.43643
PO8	1.11343	1.89946	0.357745	1.63494	0.584226	1.9646	1.18099	1.54558	0.580095	2.78651	1.65558	0.434838	1.03092	3.27049	1.16951	0.59666	3.86085	1.47589	1.43606	1.08783
O2	1.02467	1.57966	0.946061	1.83227	0.477197	3.02353	1.19049	1.84957	0.570352	1.88484	1.13584	0.629714	1.18807	3.15924	1.87871	0.878359	4.01674	1.67553	1.44339	1.53052
Oz	0.89379	2.0625	1.14605	2.01682	0.746902	2.82941	0.539064	2.33739	0.636217	2.28095	1.57432	0.588595	1.24233	2.71595	2.31326	0.702765	4.32209	1.68319	1.59501	1.64037
O1	0.781978	2.30805	0.928736	1.72833	1.40961	2.41599	0.52441	2.19653	0.72459	2.33358	1.54679	0.98654	1.03668	1.84564	2.31086	0.639836	4.19066	1.60024	1.7328	1.2082
PO3	0.623044	1.92399	0.670171	1.34178	1.19878	1.9902	0.64018	1.48947	1.4899	1.5196	1.35912	0.884637	0.844095	2.04392	2.34511	0.622819	3.89987	1.22787	1.49905	0.81375
P3	0.790103	2.60584	0.481212	1.02737	1.39364	1.66069	0.942556	1.12233	1.89758	1.1302	1.24552	1.44579	0.628138	1.43169	2.132	0.827556	3.62169	0.912051	1.77107	0.803323
CP5	0.493818	3.84296	0.389512	1.49581	2.01991	1.49483	0.827336	1.11522	1.5203	1.09139	1.56432	1.9636	0.681634	0.805872	1.2527	1.69711	4.60325	1.10594	2.41959	0.756468
P7	0.985426	3.44166	0.628731	1.91262	1.43305	1.55059	0.758056	1.02191	0.988122	1.36268	1.28195	2.35531	0.838728	0.79219	1.94892	1.63403	4.15444	1.13341	1.87627	0.855764
PO7	0.996009	3.21115	0.951832	1.8227	1.77357	1.87462	0.717815	1.15421	1.36195	1.42676	1.66471	1.8935	0.861241	1.16525	2.72265	0.964972	4.02988	1.31347	1.78472	0.80067
T7	0.619088	3.67252	0.224964	1.38334	1.14814	1.1291	0.444323	1.34946	0.879719	1.80554	2.13544	2.30403	0.769252	0.882006	0.997285	2.39176	4.21476	1.37586	2.16473	1.02984
T8	1.66406	1.54101	0.605974	1.33069	0.53432	2.05657	1.15096	1.17461	0.351138	2.28257	1.31898	0.633126	1.17097	1.10822	1.57888	0.708352	3.76031	0.861789	2.11942	0.765874

## Sheet: Sub2
Channel	Trial_ 1	Trial_ 2	Trial_ 3	Trial_ 4	Trial_ 5	Trial_ 6	Trial_ 7	Trial_ 8	Trial_ 9	Trial_10	Trial_11	Trial_12	Trial_13	Trial_14	Trial_15	Trial_16	Trial_17	Trial_18	Trial_19	Trial_20
Fp1	0.876718	2.53472	3.92287	1.40114	0.207021	1.73484	1.94495	2.60556	0.762484	2.74654	3.61586	0.524548	0.449651	5.05345	0.823532	5.7849	1.25518	2.41958	0.767794	1.05909
Fp2	0.562261	1.93248	3.36023	1.4051	0.318972	1.46014	2.93809	2.74138	1.23902	2.66114	4.98783	0.528374	0.311727	5.62804	0.605066	5.47744	1.40967	1.41679	0.891853	1.03053
AF4	0.658091	1.85109	2.79209	0.692909	0.729946	1.6241	2.53929	2.51779	1.72902	2.71743	4.77084	0.25519	0.524289	3.78437	0.564018	5.16032	0.841007	1.31149	0.630699	1.01317
AF3	1.05981	2.34637	3.38661	0.793724	0.481152	2.09923	2.43314	1.60074	0.884392	3.40063	3.48515	0.259423	0.705566	3.8581	1.1959	5.36485	0.916667	2.37002	0.691429	0.898303
F5	0.804055	2.82823	4.37391	0.872517	0.555779	2.45648	1.62755	1.81443	1.32794	3.77205	3.13757	0.300679	0.846269	5.10097	2.4375	7.53217	1.30993	2.1742	1.09936	2.45032
Fz	1.56543	0.949208	2.46021	0.775341	1.25384	1.93549	2.38836	1.06311	1.88886	1.43654	5.85143	0.166284	0.521922	1.31622	1.41008	2.51978	1.37414	0.552283	0.629343	0.743819
FC1	1.755	1.25662	2.07755	1.40375	1.42333	2.93879	1.17941	1.50219	2.62868	3.66135	3.47582	0.797604	1.15348	3.98378	1.64873	3.7677	1.11566	1.29867	1.71778	1.73719
FC5	0.839821	3.22562	4.55001	0.939295	0.899995	2.58128	1.15411	1.67041	2.99276	4.0852	2.73078	0.965258	0.860677	5.66738	2.90796	6.83962	0.981749	2.29317	2.3703	2.69151
F6	0.559263	1.36797	2.36941	0.402556	1.94276	1.81717	3.69575	3.13787	2.57275	3.66465	5.30539	0.495612	1.20556	3.70154	1.22612	3.47802	1.43512	0.324146	0.795818	1.09847
FC2	0.649726	1.73364	1.91681	0.608919	2.88856	1.25596	1.78321	1.82639	2.15332	2.24622	2.5808	0.375436	1.36277	1.53601	0.977264	2.47706	2.59248	1.03435	0.825478	2.58758
FC6	0.335995	1.76569	3.51595	0.288342	1.80066	1.2649	2.56888	3.54472	2.73421	4.42992	4.4276	1.44834	1.45167	5.51044	2.19139	3.66187	1.11217	0.588141	1.0237	1.23134
C4	0.453237	1.92648	3.84115	0.310453	2.9502	0.980158	4.41604	4.15839	2.31159	3.29992	2.67742	0.721893	1.21614	3.51574	1.61823	2.84175	0.892634	0.530814	1.32622	0.606033
Cz	1.6213	2.40841	3.4784	2.78691	1.00221	1.18726	2.2691	0.391392	2.68989	0.85894	1.27928	0.464204	0.706074	4.09602	2.29557	2.21211	1.19465	1.44203	1.5273	1.37342
C3	1.99605	2.44762	4.59355	1.63603	1.14393	1.4935	1.26761	1.30211	3.87887	2.71456	2.0207	0.746163	1.1098	5.27774	2.82009	3.93888	1.41286	1.89984	3.12997	2.30833
CP1	1.8699	2.03188	4.21221	1.75405	1.15496	1.02722	1.95713	0.928858	4.47773	1.8861	0.971804	0.885911	1.08856	4.57228	2.69166	2.3421	1.83462	1.36931	2.71914	1.38008
CP2	1.46992	2.04815	5.41255	0.835682	1.47291	0.782244	3.90039	2.09671	3.96189	1.98909	0.860512	0.622378	1.1706	3.56642	1.84709	2.13296	1.74671	0.85817	1.67427	0.884005
CP6	0.548343	1.72558	3.88338	0.251239	3.45899	0.66724	3.15561	3.96842	1.92229	4.39051	2.11497	1.31095	1.59422	3.64067	2.21747	2.71956	1.07756	0.570797	1.63513	0.474497
P8	0.926356	2.66981	2.46585	0.381879	3.75944	0.612634	3.41813	3.14399	2.72381	3.25402	1.52969	1.99516	1.89434	2.7906	1.76607	2.64374	1.3265	0.477094	2.07653	0.721
P4	0.86068	1.69699	4.31838	0.249638	3.11788	0.560817	4.22623	3.14394	3.60601	3.13092	0.998345	1.19738	1.60765	2.87053	1.92538	2.27135	1.43692	0.579942	1.88356	0.513456
Pz	1.24535	1.81184	4.03037	0.952431	1.22958	0.726887	2.86675	1.56371	4.41238	2.09194	0.67486	1.04517	1.35601	3.30284	2.27639	2.05517	1.71621	0.86264	2.66397	0.91905
POz	0.663229	2.28213	3.38591	0.552751	1.74425	0.745944	3.37069	3.22361	4.31892	3.22832	1.23017	1.73186	1.92367	2.43594	2.0359	1.96297	1.41318	0.520589	2.20468	0.754483
PO4	0.941698	2.15371	2.67789	0.284258	3.14488	0.58143	4.42103	4.14306	4.6968	3.45111	1.12626	1.68396	2.04602	2.16505	1.90431	2.20781	1.31043	0.404229	2.12252	0.597445
PO8	1.06568	2.79457	1.70585	0.375882	3.85327	0.640878	4.01678	4.18223	3.86451	3.26458	1.32207	2.37977	2.17999	2.16485	1.63751	2.50214	1.40719	0.442411	2.3379	0.778361
O2	1.05363	2.72501	1.81785	0.527689	3.94332	0.690766	4.26421	5.16303	5.48552	3.58685	1.35093	2.50879	2.79507	1.64544	1.96547	2.30488	1.26442	0.409702	2.0096	0.748849
Oz	0.892819	3.51824	3.20723	0.728717	3.57248	0.839247	3.25241	5.54321	4.96861	3.82862	1.90172	2.52151	2.87906	1.87337	2.05716	2.16928	1.09652	0.534683	1.62136	0.884562
O1	0.745896	3.37157	4.27541	0.733674	2.81944	0.909136	2.79947	5.6046	4.41481	3.99933	1.57392	2.05979	2.79848	1.89894	1.86786	2.10523	1.09777	0.598056	1.72331	1.30618
PO3	0.62213	2.51337	3.41755	0.634213	1.47087	0.879228	2.49081	3.31448	3.77432	3.58258	1.19499	1.50955	1.84727	2.77181	1.86618	2.06553	1.21302	0.582647	2.41999	1.08034
P3	0.950446	2.17453	3.56183	0.865996	1.1446	0.952613	2.15548	1.98391	3.48552	2.62602	1.10354	1.18396	1.23902	3.85713	2.23195	2.35132	1.4975	0.972614	3.55389	1.07921
CP5	1.10227	3.20242	3.37581	1.10778	1.25849	1.29656	1.45071	1.86397	2.80912	3.17945	1.83233	1.13057	1.19574	4.92129	2.49713	3.45572	1.40349	1.26773	3.89496	1.59788
P7	0.793495	3.30843	3.27288	1.166	2.06866	1.26854	1.72118	2.62088	2.16582	3.60627	1.55234	1.34013	1.95526	3.472	1.03884	2.41785	1.56555	0.65371	2.13611	2.48927
PO7	0.884144	3.09167	4.00749	1.13984	2.37041	1.04684	2.2692	3.91336	2.70871	3.99899	1.41976	1.87959	2.02796	2.56159	1.18003	2.17366	1.19295	0.645489	1.84397	1.94137
T7	0.831884	3.47756	3.97085	1.10814	1.13958	1.95404	1.1427	1.97144	2.60565	3.81781	2.23284	1.23395	1.34694	5.89737	2.67996	5.31559	1.21857	1.59903	2.39981	1.79056
T8	0.396876	1.67864	4.05651	0.494598	2.20154	0.858771	2.46864	3.38102	2.39442	4.65367	4.10768	1.52261	1.90782	4.93181	2.48972	3.75375	1.1197	0.604002	1.45447	0.659634

## Sheet: Sub3
Channel	Trial_ 1	Trial_ 2	Trial_ 3	Trial_ 4	Trial_ 5	Trial_ 6	Trial_ 7	Trial_ 8	Trial_ 9	Trial_10	Trial_11	Trial_12	Trial_13	Trial_14	Trial_15	Trial_16	Trial_17	Trial_18	Trial_19	Trial_20
Fp1	0.879237	1.16762	1.88704	0.362931	1.18011	0.938974	1.33468	0.479455	1.52675	0.879334	0.701152	0.889517	1.14369	0.790594	0.269887	1.29193	0.371005	0.579028	1.02133	0.912138
Fp2	1.48392	0.561684	1.50331	0.405075	1.38699	1.10451	1.04403	0.519812	1.80506	0.900296	0.813762	0.600566	1.04062	0.653714	0.199462	0.960507	0.659548	1.01231	0.883836	0.764618
AF4	2.0668	0.183745	1.76659	0.658458	1.73087	1.09565	1.05959	0.649886	1.47377	0.97864	0.929685	0.571144	1.28959	0.607227	0.168011	0.79844	1.19082	0.867912	0.713181	0.577516
AF3	0.921567	1.26602	1.84537	0.395769	1.19357	0.997944	1.67532	0.354342	1.88296	0.624653	0.707866	1.1794	1.92986	0.720616	0.242447	1.27378	0.451096	0.472301	0.765303	0.700108
F5	0.592768	1.85946	2.52877	0.507315	1.06587	0.620095	1.88121	0.691657	1.6912	0.40991	0.591881	1.36068	1.34325	0.763019	0.449241	1.48083	0.365657	0.304041	0.835187	0.558637
Fz	0.894706	1.8443	1.84756	0.605393	1.59737	0.922215	1.28619	0.945797	1.86548	0.498794	0.377746	1.26396	1.48974	0.685096	0.141663	0.785356	1.42724	0.800175	0.592371	0.788921
FC1	0.884388	2.65761	1.41906	1.32868	0.716086	0.864325	1.01065	1.76832	1.38469	1.10997	2.00216	0.73751	1.1201	1.14298	0.847508	0.816897	0.87428	0.97061	0.217428	1.30163
FC5	0.873723	2.19355	2.63668	0.867616	0.976958	0.553978	1.97931	1.87706	1.42537	0.721049	1.30135	1.10117	0.912095	0.555316	1.39022	1.32235	0.830139	0.25866	0.223072	0.775138
F6	2.79989	0.25119	1.64643	0.981579	2.1305	0.88115	1.06563	1.68477	1.17612	1.10142	2.59021	0.495789	1.61421	1.17509	0.158571	0.860124	1.06354	0.786851	0.458785	0.300778
FC2	0.761107	0.591564	1.35357	0.578589	1.85164	0.617682	1.63287	1.03806	0.661782	0.545552	1.6798	0.922303	0.879839	1.08677	0.540179	0.508453	0.885894	0.83405	1.09893	1.11462
FC6	1.83638	0.422855	1.69873	0.648846	2.58201	0.604627	1.07602	1.33958	1.02414	0.60121	1.73916	0.609232	1.60136	1.47614	1.04014	1.14118	1.0579	0.738593	0.925797	1.13703
C4	0.474561	0.795137	1.32225	0.286719	2.03179	0.51076	0.880787	1.22703	1.08709	0.343293	1.25447	0.772663	0.472065	1.27378	1.37578	0.738833	1.10388	0.566371	1.7512	1.95364
Cz	0.56596	0.310961	0.753062	0.575181	1.37051	0.88233	0.78533	1.19111	1.72373	0.371851	0.677266	0.811575	0.696058	1.96836	1.34926	0.526081	1.237	0.714118	0.771115	1.79658
C3	1.15948	2.36237	1.51041	0.635741	1.80196	0.779579	1.72006	1.69567	1.65694	0.733965	1.99908	0.518527	0.576095	0.856617	1.88102	0.827654	0.936391	0.275524	0.595264	1.22769
CP1	1.01956	1.34374	1.48608	0.501121	1.73428	0.614829	1.12927	1.67194	1.47763	0.286388	1.32589	0.877875	0.545946	1.31584	1.5353	0.683428	0.790746	0.277633	1.20339	1.22012
CP2	0.572557	0.953604	0.921307	0.252104	1.32599	0.589151	0.640362	0.728006	1.22859	0.232775	0.893241	1.149	0.568728	1.53602	1.18516	0.671535	1.10795	0.423409	1.5474	1.52494
CP6	0.781403	1.37537	1.76267	0.351302	1.29861	0.588077	0.705647	1.43487	1.22473	0.294951	0.750333	0.881429	0.904324	1.47109	1.2843	0.825758	1.10352	0.320574	1.99776	2.05212
P8	0.945182	2.179	2.71996	0.565902	0.625082	0.629292	0.720242	1.76619	1.73375	0.169336	0.60363	0.847103	1.2222	1.6196	1.42399	1.05486	0.934779	0.384372	2.17137	1.99252
P4	0.969215	1.64795	1.27245	0.296028	0.985782	0.315539	0.741806	1.29889	1.37706	0.227316	0.863772	1.63415	0.787356	1.42921	1.14031	0.779074	0.982798	0.39146	1.80826	1.59917
Pz	0.947652	1.70486	1.23403	0.342588	1.29963	0.588679	0.871282	1.32896	1.35362	0.166509	0.939132	1.30681	0.620103	1.38744	1.04944	0.759469	0.845637	0.371529	1.339	1.28072
POz	1.41357	3.00325	1.45256	0.347204	0.993104	0.548366	1.14137	1.65625	1.66096	0.221154	0.757194	1.73864	0.905752	1.59914	0.979117	0.93815	0.964376	0.546992	1.2619	1.04443
PO4	1.1243	2.37555	1.27962	0.344661	0.725627	0.29128	0.769488	1.80323	1.40551	0.279131	0.780168	2.07417	0.823556	1.53939	0.826426	1.10331	0.921109	0.425202	1.69821	1.35482
PO8	1.07596	2.73139	2.22159	0.585579	0.521799	0.493985	0.6401	2.162	1.92235	0.251336	0.862183	1.2492	1.22978	1.57892	1.05859	1.5057	1.00209	0.443296	2.2119	1.97931
O2	1.53663	2.57831	2.0302	0.414709	0.61627	0.583216	0.924443	2.02985	0.868468	0.250851	0.884779	1.53056	1.5634	1.62491	1.20825	1.541	1.23044	0.539439	1.82972	1.88125
Oz	2.0361	3.19193	2.29871	0.303197	0.926966	0.606234	1.6694	2.60681	1.88639	0.365938	0.797036	1.83718	1.95553	1.72444	1.53287	1.50052	1.32585	0.648001	1.38692	1.64354
O1	2.02742	3.51884	2.64206	0.312483	1.55174	0.576753	2.15388	2.63297	1.57331	0.455851	1.20754	1.51246	2.25111	1.76913	1.34617	1.28455	1.11578	0.663544	1.13528	1.34536
PO3	1.61494	3.13041	2.08328	0.399273	1.77182	0.67837	2.2333	2.10456	1.4323	0.233625	1.21563	1.1744	1.37699	1.67783	1.08417	0.971791	0.869544	0.442	1.04394	1.13695
P3	1.3638	2.35724	1.92905	0.43746	1.8311	0.657359	1.84404	1.7923	1.40556	0.300408	1.34726	0.955304	0.943212	1.55884	1.29844	0.837162	0.895608	0.259355	1.04502	1.0512
CP5	1.37839	2.93222	2.03679	0.505165	1.80919	0.566193	1.85729	1.85802	1.40182	0.54851	1.37533	0.71079	0.75554	1.18864	2.02835	0.861814	1.00049	0.248779	0.851573	0.952684
P7	2.1601	3.17276	1.75207	0.357934	1.69034	0.423885	1.69844	1.58039	1.28631	0.741713	0.975148	1.22982	0.810067	1.7066	1.64998	0.892385	0.979791	0.343047	1.09942	1.17512
PO7	1.95829	2.85157	2.1288	0.414316	1.73682	0.512687	1.73153	1.93714	1.34264	0.467173	1.12166	1.51872	1.31537	1.70327	1.37705	0.933854	0.798315	0.350455	1.05027	1.13994
T7	1.06806	1.69959	2.7143	0.532852	1.1021	0.579094	1.2292	1.82925	0.943373	1.46674	0.723985	0.738639	0.482461	0.982999	2.74428	1.3467	1.00231	0.320595	0.551919	1.25957
T8	1.53022	0.599877	1.7865	0.585917	1.66554	0.772609	0.832787	1.20838	1.18656	0.668543	0.677456	0.512926	1.2048	1.52342	1.67004	1.02708	0.935375	0.689237	2.09635	1.1576

## Sheet: Sub4
Channel	Trial_ 1	Trial_ 2	Trial_ 3	Trial_ 4	Trial_ 5	Trial_ 6	Trial_ 7	Trial_ 8	Trial_ 9	Trial_10	Trial_11	Trial_12	Trial_13	Trial_14	Trial_15	Trial_16	Trial_17	Trial_18	Trial_19	Trial_20
Fp1	1.74725	1.55314	1.32539	0.811672	1.01402	0.630414	1.23612	0.607902	0.939911	2.44427	0.716419	1.26897	1.54924	1.64365	0.542243	2.34811	0.83134	0.578205	1.29446	1.5154
Fp2	1.94386	2.11164	1.47717	0.880481	1.34028	0.750899	1.26322	0.868307	1.12304	4.4968	0.178836	1.94609	2.85233	0.896123	0.605383	1.36118	0.833964	1.29591	1.32974	0.824819
AF4	2.4665	1.67424	1.3131	0.614313	1.13338	1.08509	0.980985	0.775618	1.01563	5.65395	0.221356	2.39034	1.9261	0.486433	0.602034	1.02404	1.03331	1.02935	1.12052	1.18288
AF3	1.40295	0.870935	1.31578	0.746389	0.80277	0.565425	1.64172	0.675001	0.845146	1.18197	0.801274	0.918801	1.61681	1.35699	0.452523	1.85866	0.80151	0.419047	1.02365	1.48968
F5	2.93512	0.588527	2.82309	0.312985	0.707099	0.571671	0.867021	1.24641	0.833363	1.94931	1.56672	0.270493	1.0434	1.52858	0.0965897	2.08482	1.17424	0.760458	1.58892	1.19603
Fz	2.13337	1.83898	0.915656	0.641427	1.38586	1.18213	1.19694	0.828819	1.09135	1.99968	2.86539	1.52403	1.61103	1.07205	0.761398	0.51167	0.696146	1.01473	1.43152	0.704263
FC1	3.70872	0.141912	1.16343	0.235869	0.460306	0.837432	0.610726	2.41676	0.429159	3.57296	1.19938	0.68805	1.48426	1.75786	0.580264	1.51076	1.3431	0.678504	1.04293	0.650209
FC5	3.58476	0.841395	2.76378	0.287313	1.09582	0.726398	0.633852	1.58748	0.544872	2.67306	1.9055	0.463065	1.03858	1.73229	0.327496	1.79531	1.09303	0.776091	1.94629	0.647043
F6	2.58522	2.26301	1.49644	0.777392	1.66811	1.07998	0.442475	1.03208	0.916648	6.41705	0.507176	1.71429	2.23654	0.319275	1.08058	0.714189	1.00427	1.70469	1.35125	0.907341
FC2	2.40516	2.7655	0.900034	0.706127	1.11838	0.945441	0.955255	0.739149	0.843983	4.22667	0.668878	1.61295	1.03952	0.308804	1.15451	0.882747	1.12652	0.898732	1.22136	0.561173
FC6	2.44778	2.82899	1.76583	0.732653	1.72292	0.848852	0.832118	0.647725	0.679363	5.15153	0.820709	1.46053	2.02347	0.247835	1.04663	0.827002	0.842652	1.3412	1.41951	0.63973
C4	2.39316	2.0002	1.65459	0.651649	1.22007	0.498385	1.09335	0.824422	0.539532	4.59576	1.68638	1.47738	1.19574	0.522308	1.19078	0.667365	1.23038	0.831885	1.49167	0.33123
Cz	3.19008	0.935984	1.14814	0.201111	1.01854	0.283202	0.47675	1.37097	1.40631	3.86716	2.24884	2.40098	1.40715	0.803631	1.26154	0.395143	1.34911	1.02789	1.85091	0.194652
C3	4.13999	0.72366	1.42397	0.178375	1.43183	0.776326	0.377829	1.6994	0.401543	5.03078	2.18572	1.22217	1.18113	1.1354	0.625443	1.26763	1.12791	0.554914	2.02922	0.379508
CP1	3.58163	1.31603	1.32309	0.2051	1.42916	0.557005	0.422974	1.80357	1.07042	6.83243	1.55229	1.68686	1.28646	0.620799	0.984688	0.788132	0.924296	0.875837	2.16513	0.283337
CP2	3.01618	1.617	1.57141	0.375577	1.27245	0.185391	0.836004	1.15615	1.04418	4.4116	1.26362	1.8326	1.63595	0.828175	1.28054	0.529827	1.40173	0.869135	1.54657	0.288961
CP6	2.63989	1.71833	2.37332	0.823178	1.63644	0.590534	0.907174	0.900966	0.609454	5.02733	0.985591	1.59899	1.02035	0.284556	1.16823	1.06364	0.810381	0.939397	1.79174	0.495815
P8	2.88922	1.6296	2.43992	0.956891	2.4153	1.05945	1.22919	1.43072	0.865544	5.34808	0.584885	1.57768	0.973572	0.795929	1.16662	1.33463	0.599546	1.00416	2.2865	0.841346
P4	3.20035	1.3677	1.60065	0.675054	1.94484	0.514263	1.12489	1.42751	1.29244	6.22756	0.848847	1.66148	1.37224	0.56712	1.34017	0.832267	0.970271	0.937947	1.70583	0.556795
Pz	2.87936	1.15362	1.22742	0.300996	1.80655	0.328623	0.668871	1.20033	1.38773	6.1273	1.06367	1.78697	1.74215	0.7401	1.07904	0.810926	1.11926	1.25015	1.83588	0.307795
POz	2.68664	1.2471	1.01896	0.448845	2.60233	0.368526	0.778297	1.3153	1.48479	7.34963	1.10093	1.79257	1.77756	1.35588	1.02327	1.13155	1.04135	1.24476	1.76048	0.656002
PO4	3.07956	1.40667	1.37943	0.781498	2.46784	0.662281	1.35292	1.59819	1.66379	6.80518	0.738913	1.74962	1.80453	1.26794	1.39585	1.22976	1.03422	1.00348	2.06038	1.18793
PO8	3.05546	1.32641	1.91937	1.15707	2.58356	1.01421	1.63553	1.62628	1.40525	6.21543	0.732494	1.40709	1.3761	1.02319	1.30982	1.24168	0.723329	1.09121	2.31639	1.13263
O2	3.00832	1.38802	1.31713	0.874032	2.98053	0.490308	1.25959	1.33926	1.40791	7.48382	0.707857	1.47576	1.30614	1.45263	1.14271	1.18711	0.986298	1.14222	1.9958	1.04219
Oz	2.82247	1.17883	1.24507	0.727778	2.98462	0.499209	0.583211	1.08926	1.39028	7.07402	0.940427	1.63977	1.14075	1.70731	0.934006	1.29941	0.847757	1.21323	1.77721	0.870855
O1	2.73475	1.01619	1.26055	0.59257	2.87544	0.738668	0.719562	1.31036	1.11807	6.85684	0.890383	1.41184	1.08094	1.93795	0.822594	1.35154	0.923787	1.20347	1.90887	0.710179
PO3	2.43983	0.966231	0.968191	0.421544	2.56326	0.733501	0.510054	1.52551	1.36386	7.18268	1.02476	1.51125	1.12404	1.61815	0.936083	1.2177	0.933559	1.13596	2.03199	0.690194
P3	2.96028	1.0842	1.07016	0.2587	2.01167	0.624879	0.42506	1.45117	1.08699	6.43273	1.36391	1.32883	0.897806	1.45863	0.82095	1.03456	0.747064	0.932462	1.98825	0.4598
CP5	3.33908	1.09254	1.43108	0.302375	1.98754	0.896281	0.447105	1.0581	0.416192	4.44869	1.50729	0.887738	0.747848	1.44662	0.607386	1.25467	0.671793	0.73902	2.12392	0.480399
P7	2.97429	1.07363	1.36349	0.609147	2.74532	1.02121	0.56375	0.911528	0.632945	5.37109	0.959787	0.955634	0.85411	1.75005	0.651408	1.26572	0.851028	0.968816	2.20868	0.665249
PO7	2.85746	1.00444	1.27179	0.633935	2.68207	1.07588	0.566173	1.14037	0.928895	6.2563	0.663079	1.16296	0.921488	1.7048	0.741489	1.40034	0.938973	0.980352	2.25627	0.642781
T7	3.35117	1.08873	2.48536	0.499211	1.87352	0.905129	0.597516	0.749109	0.46091	3.42823	1.83617	0.541125	0.816293	2.3055	0.549281	1.35835	0.827888	0.754782	2.26259	0.656923
T8	2.42655	2.50938	2.06891	0.925246	2.01258	1.05509	0.67751	0.670372	0.490701	4.48924	0.938203	1.51275	1.34513	0.224367	0.977528	1.34867	0.704424	1.08145	1.95457	0.535222

## Sheet: Sub5
Channel	Trial_ 1	Trial_ 2	Trial_ 3	Trial_ 4	Trial_ 5	Trial_ 6	Trial_ 7	Trial_ 8	Trial_ 9	Trial_10	Trial_11	Trial_12	Trial_13	Trial_14	Trial_15	Trial_16	Trial_17	Trial_18	Trial_19	Trial_20
Fp1	1.05255	0.624106	0.710973	0.732299	0.644918	0.668004	0.742434	0.909666	0.844949	0.497989	1.29203	1.39877	0.436495	0.55054	0.511191	1.12873	0.484944	1.04177	0.737676	0.915256
Fp2	0.689748	0.769697	0.526182	0.713045	0.659332	1.14761	0.60669	0.986066	1.09796	0.4951	0.874721	0.895664	0.854047	0.927738	0.515607	1.36455	0.389288	0.999564	0.912291	1.16195
AF4	0.573105	0.884743	0.458302	0.785004	0.8037	1.23832	0.708232	1.0053	0.812815	0.450986	0.753144	0.613008	0.698711	1.1867	0.561546	1.67728	0.408999	1.21553	0.895342	1.05477
AF3	0.615714	0.73055	0.860632	0.634303	0.765195	0.803706	1.08013	1.01841	0.95665	0.502846	2.03095	1.74736	0.365368	0.524369	0.443276	0.930646	0.630745	0.980683	0.537525	0.910577
F5	1.02634	0.708662	0.73506	0.266551	1.34486	0.74276	1.38081	1.79056	1.01494	0.649461	1.80737	1.9553	0.39529	0.865129	1.2112	1.29073	0.932632	0.834596	0.334158	0.806123
Fz	0.455027	0.81133	1.50611	0.633662	0.745679	1.28108	1.37286	0.81547	0.275323	0.593945	1.78534	0.875064	0.481995	1.47452	0.162699	0.963712	0.881963	1.35846	1.07651	0.960565
FC1	1.44665	0.988223	0.553064	0.653923	1.12339	0.455357	1.74827	1.40803	1.76977	1.73117	1.34558	0.74602	1.02611	1.17781	1.04676	1.67835	0.757347	0.551487	0.484304	1.22695
FC5	1.36877	1.41369	1.74633	0.232997	1.70433	0.736809	1.20536	1.25881	1.24481	1.18117	2.22973	1.13084	0.821415	1.78527	1.78623	1.46366	1.19265	1.07506	0.0954035	0.901139
F6	0.657559	1.66779	1.16966	0.774757	1.00026	1.00131	0.41178	0.818566	1.78144	0.809526	0.881245	0.288756	2.37305	4.37517	0.796611	1.60036	0.251507	3.08225	0.770547	0.850104
FC2	0.735984	1.01114	1.0005	0.807804	0.486902	0.938383	0.537485	0.464313	3.76728	1.13962	1.14885	1.08088	1.26291	1.76921	0.878303	0.779232	0.817511	1.68585	0.722127	0.675834
FC6	0.68089	1.78325	1.61331	0.436906	0.876761	0.59452	0.764804	1.84587	1.5215	1.14453	1.07261	1.13328	1.6533	1.37384	1.86519	0.757887	0.363117	3.82379	0.426896	0.670427
C4	0.714777	1.23467	1.17206	0.430365	1.24952	0.306396	1.58881	0.824316	1.22383	1.1032	2.11171	1.8702	0.935104	1.17323	1.31287	0.605214	0.362682	2.63695	0.417173	0.493701
Cz	1.25977	2.005	1.54547	1.09693	1.37207	0.621154	1.1333	0.667282	0.313111	0.809225	2.99894	0.359978	0.444406	1.94264	0.97057	1.20975	0.411128	1.78825	1.4027	1.07107
C3	2.44804	2.17268	1.64014	1.01705	1.1772	0.68372	1.22125	0.970327	0.830973	1.53053	2.73135	0.382852	0.668743	1.77218	1.68109	1.2576	0.785763	1.30397	0.49139	0.760058
CP1	1.59334	2.47126	1.62185	1.15574	0.743213	0.422976	0.791334	0.508414	0.550183	1.19726	2.81271	0.419539	0.793425	1.53531	1.61305	1.31155	0.662726	2.0456	1.06148	0.476173
CP2	0.602802	1.41414	1.3701	0.97783	0.935983	0.323128	1.13144	0.540927	0.706549	0.694888	2.47956	0.964154	0.403352	1.40454	1.57763	1.33632	0.243811	2.56437	0.918634	0.758224
CP6	0.545551	1.15056	1.16491	1.52308	1.20388	0.634609	1.21015	0.561107	1.11968	1.35556	1.18814	1.34215	0.558773	1.67711	1.94579	0.498895	0.352552	2.96476	0.391003	0.414834
P8	0.736527	1.23198	1.11557	3.16317	1.14341	0.588302	0.993754	0.368339	0.377058	2.84226	0.810494	1.24296	0.515203	2.5177	1.67868	0.387861	0.369251	2.98879	0.367347	1.03276
P4	0.744337	1.11409	1.05936	1.11854	0.956979	0.410723	1.09881	0.449849	1.05932	1.00948	1.36211	1.04489	0.421924	1.28599	2.14829	0.746696	0.175175	2.7585	0.807699	0.477734
Pz	0.789886	1.93371	1.85257	1.09741	0.666337	0.367804	0.918756	0.278855	0.558101	0.890781	2.26306	0.520559	0.458838	1.32079	2.11857	1.42085	0.638472	3.13219	1.01481	0.548112
POz	1.58682	1.8647	1.68783	1.04518	0.800203	0.283692	1.79415	0.653538	0.604645	1.22188	2.56143	0.721872	0.666982	1.25746	2.63724	1.53554	0.87087	2.59688	0.842895	0.572454
PO4	1.34523	1.19897	1.04162	1.4713	0.857826	0.555051	1.43524	0.550278	0.557554	1.11252	1.4886	0.885202	0.504528	1.23006	2.34061	0.870007	0.338333	2.81301	0.726101	0.495235
PO8	1.00883	1.20465	1.36704	2.76778	1.04057	0.523615	1.31249	0.477493	0.324467	3.08628	1.19011	1.08359	0.570978	1.74607	1.92554	0.487233	0.204978	2.84178	0.380713	1.25941
O2	2.6649	1.68808	1.72838	2.01466	1.40897	0.350916	2.36786	0.765722	0.396477	2.70295	3.03977	1.13575	0.818032	1.54138	2.62111	0.978133	0.543022	3.94265	0.718857	1.4799
Oz	4.31738	2.34003	2.45109	1.88933	1.70672	0.466442	3.52495	1.52763	0.594979	3.07213	4.03657	1.40387	1.19718	1.6573	3.09713	1.43261	0.662696	3.66684	0.988241	1.31853
O1	5.28373	2.8221	3.2907	1.95271	2.21107	0.848531	5.19015	2.48734	1.15344	3.89555	4.95664	1.43874	1.50159	1.66534	3.85506	1.50741	1.09373	3.75281	1.18122	1.52628
PO3	2.17166	2.50478	2.13317	1.28308	1.11571	0.2098	2.26821	1.34144	0.916625	2.07428	3.39957	0.841913	1.40269	1.288	3.32735	1.54788	1.22356	2.45573	0.758476	0.869844
P3	1.6585	3.00275	1.68768	1.37972	0.874663	0.26607	0.898384	0.230312	0.635898	1.86731	2.84808	0.631127	1.12506	1.30454	2.44487	1.22689	0.760685	1.75878	0.606732	0.344804
CP5	1.876	2.99404	1.78832	1.06783	0.843032	0.559479	0.876327	0.544161	0.60271	2.10781	2.22796	0.497337	1.30629	1.36621	1.80937	1.16258	0.810857	1.69655	0.39429	0.472785
P7	2.142	2.31646	1.3877	1.15791	0.716806	0.639964	2.06229	0.45734	0.440527	2.68676	1.61968	0.753398	1.4254	1.4598	1.83124	0.586166	0.566698	2.58249	0.486391	0.545947
PO7	2.81789	2.14229	2.17244	1.54497	1.30924	0.888921	3.50227	1.17113	0.782565	3.55015	3.29481	0.879705	1.6249	1.28303	2.87293	1.00677	0.816457	2.90269	0.954664	1.12166
T7	0.980084	2.62948	1.84855	1.8548	0.854288	0.299818	1.73658	0.400798	0.503193	2.32128	0.81633	0.793068	1.10224	2.17171	1.70288	0.697544	0.549881	3.82586	0.292608	0.588516
T8	0.995829	1.4572	1.51669	1.1932	1.22115	0.978544	1.27517	0.9664	0.548774	1.7722	0.873949	1.32085	0.687924	2.19586	1.59908	0.471176	0.539028	3.9202	0.412317	0.402871

## Sheet: Sub6
Channel	Trial_ 1	Trial_ 2	Trial_ 3	Trial_ 4	Trial_ 5	Trial_ 6	Trial_ 7	Trial_ 8	Trial_ 9	Trial_10	Trial_11	Trial_12	Trial_13	Trial_14	Trial_15	Trial_16	Trial_17	Trial_18	Trial_19	Trial_20
Fp1	1.28948	2.41159	2.94345	0.4073	0.603084	0.938627	0.209966	1.96412	1.00213	0.549214	1.27034	1.06441	0.836459	1.33223	1.17576	0.628595	1.1682	1.52183	1.49258	0.6745
Fp2	1.49944	2.66466	2.67085	0.550621	0.690895	1.03709	0.140604	1.76074	0.773828	0.724344	1.28817	0.82402	0.752606	1.55591	1.599	0.913187	1.02079	2.01267	1.42567	0.575303
AF4	1.08987	2.12793	2.26078	0.510335	0.774141	1.31393	0.320685	1.77817	1.02035	0.967738	1.77691	1.19168	0.772971	1.3283	1.29897	1.25824	1.15198	2.16316	1.81772	0.832909
AF3	0.891717	2.74865	1.80539	0.578152	0.291261	1.12929	0.388035	1.37121	1.72762	0.468317	1.45148	0.943378	1.55464	1.41827	0.821215	0.645475	1.24079	1.645	1.80497	0.738954
F5	0.465023	1.55235	2.30418	1.16121	0.512925	0.849474	2.29679	1.46528	2.35375	0.455731	1.64173	1.00445	2.08628	0.89568	1.13262	0.440026	1.6199	1.03548	1.56423	0.648142
Fz	0.379983	2.6577	0.746075	1.10439	0.968897	0.146748	0.403263	0.456995	2.32565	0.553728	0.757352	0.963905	1.71885	2.14777	1.4764	0.688333	0.558262	1.38081	1.82609	1.06623
FC1	1.24209	1.39471	1.01557	1.49573	0.762925	0.844201	0.582152	1.89913	5.49994	0.543608	0.540676	0.566804	1.2483	0.892405	1.52703	1.25788	1.54802	0.948001	0.536156	0.552597
FC5	0.312004	0.911635	1.57539	1.71306	1.50409	1.06432	3.69084	1.43248	2.85049	0.359004	1.33577	1.06253	2.71429	0.920617	1.45809	0.599325	1.85432	0.755731	1.3076	0.752785
F6	0.793633	0.822412	2.18145	1.19829	1.21678	0.923449	1.14587	2.03623	1.26065	0.516624	1.43661	0.923325	1.2109	0.817043	1.97249	1.78556	1.22525	0.59927	2.16925	0.88075
FC2	1.32547	0.362917	0.357053	2.65322	0.713384	1.17516	0.653971	2.57298	0.546403	1.09306	1.39268	2.68464	0.994528	1.388	2.07792	0.744151	0.726887	0.741699	0.515924	0.793424
FC6	0.822337	0.393633	1.47291	1.96662	1.53862	0.939961	1.20447	1.85337	1.11277	0.453476	1.05914	0.994428	1.82656	0.668831	1.91817	1.93309	1.96295	0.523029	1.27028	1.265
C4	0.951458	0.425222	0.596984	1.85797	2.47892	0.689556	1.38777	1.52182	0.800152	0.437435	1.61809	1.2817	2.30401	0.678123	1.35594	1.9576	1.49061	0.594337	1.36547	1.27582
Cz	2.31968	0.396041	2.37129	0.681686	2.56799	0.44579	1.72499	0.770783	1.15194	0.43721	0.648885	2.60534	2.85439	1.18247	0.548255	0.829123	0.765615	0.995572	1.66624	0.940241
C3	1.01197	0.533985	1.95472	2.68745	1.73631	1.17681	3.12875	1.16474	2.65651	0.477245	1.10289	1.07951	3.33249	0.413754	0.657861	1.18908	2.00082	0.578797	0.617589	0.904277
CP1	1.5972	0.355487	2.95206	1.96395	2.87198	0.485634	1.98251	0.836452	1.65378	0.42331	0.907709	1.35296	3.43454	0.339796	0.543182	1.23867	1.63438	0.600511	1.4112	0.909682
CP2	1.17455	0.404557	1.24847	1.32577	3.19204	0.533003	1.31943	0.919007	1.06185	0.37419	1.36095	1.3151	2.8137	0.881004	0.610513	1.30077	1.13371	0.665509	1.77562	0.968708
CP6	1.06903	0.510894	1.01042	1.57093	3.43637	0.490203	1.29336	1.1907	0.918058	0.334056	1.74003	0.793668	2.55914	0.782646	1.76382	2.2472	2.21827	0.643009	1.47713	1.72073
P8	1.62733	0.658178	2.02805	1.39748	3.84813	0.757451	1.18177	1.09738	0.928094	0.644099	1.65998	0.969166	2.68582	0.669407	3.62454	2.57151	3.03673	1.02661	1.55798	1.55815
P4	0.919016	0.583807	1.18397	1.59023	4.01971	0.493264	1.39942	0.825519	1.16837	0.35418	1.65028	0.88785	2.74106	0.901385	1.05395	2.12219	2.01663	0.489656	2.01296	1.25543
Pz	1.37275	0.419765	2.18039	1.85729	3.58738	0.626046	1.66403	0.688605	1.67728	0.32456	0.982118	1.06289	3.20553	0.633	0.720893	1.36736	1.71021	0.625192	2.07274	0.853468
POz	0.907873	0.676451	2.15598	1.69853	4.37732	0.461619	1.22996	0.838038	1.72708	0.314875	1.22468	0.862308	3.31287	0.582335	1.11622	1.93866	2.87204	0.825456	2.05871	1.41895
PO4	1.52549	0.762622	1.1168	1.66907	4.55365	0.509338	1.13004	0.819206	1.50427	0.426559	1.61101	0.904162	2.98017	0.85705	1.72083	2.53005	3.01026	0.828624	2.25356	1.19753
PO8	2.11567	0.908518	1.52157	1.84123	4.59682	0.892724	1.1296	1.24449	1.27645	0.849364	1.72771	1.05037	2.9715	0.678097	3.66426	2.63058	3.46057	1.5453	1.88749	1.77446
O2	1.93858	0.951046	1.5952	1.87682	4.43731	0.746633	1.02629	1.05991	1.52176	0.809851	1.7872	1.00801	3.17205	0.669961	2.90918	2.44353	3.19307	1.69412	2.06391	1.82844
Oz	1.37001	0.890547	2.01135	1.62936	4.82085	0.536343	1.3423	1.07796	1.64465	0.65649	1.54002	0.931915	3.31382	0.621285	2.2686	2.04444	2.68159	1.57514	1.93735	1.87835
O1	0.627622	0.655814	3.15282	1.46316	4.02509	0.760015	1.75221	1.17861	1.83823	0.495825	1.4295	0.867266	3.43395	0.638069	1.71643	2.07386	2.4198	1.11884	1.77072	2.21718
PO3	0.82162	0.485485	3.71381	1.70225	3.91529	0.516654	1.58136	0.968085	1.7548	0.313461	1.08185	0.795563	3.24124	0.454204	0.718561	2.13865	2.46438	0.561054	1.73609	1.62289
P3	1.10557	0.355974	3.46823	2.13783	3.46484	0.725534	1.9544	0.795412	1.82238	0.313179	0.985719	0.868505	3.41266	0.329033	0.53051	1.76906	2.25278	0.508267	1.71161	1.5099
CP5	0.909949	0.416988	3.05881	1.69535	3.04042	1.36246	3.63384	1.22534	2.06984	0.268336	1.43205	0.934287	3.48841	0.543773	0.841542	1.50327	2.42142	0.551302	1.52561	1.57596
P7	0.830187	0.582182	4.05942	1.03777	3.06625	0.898037	2.58085	1.10985	1.68735	0.361089	1.66586	0.815889	2.88346	0.623643	1.28643	2.19695	2.07205	0.599515	1.55549	1.48062
PO7	0.630503	0.525575	3.97748	1.27456	3.40735	0.797805	2.16308	1.21067	1.85355	0.409411	1.4614	0.77847	3.04464	0.493151	1.28435	2.27071	2.11942	0.734824	1.60498	1.94664
T7	0.924582	0.575404	2.55585	0.948684	2.77804	1.36295	3.88172	1.43287	1.94808	0.302538	1.38307	0.982953	2.68423	0.823328	1.1922	1.29412	1.9742	0.845566	1.53536	1.38914
T8	1.48636	0.406655	1.98855	1.33011	2.38916	0.669881	1.19767	1.35512	0.942976	0.419503	1.27169	0.662855	2.2289	0.646254	2.14797	2.00778	2.09255	0.696764	1.29526	1.73091

## Sheet: Sub7
Channel	Trial_ 1	Trial_ 2	Trial_ 3	Trial_ 4	Trial_ 5	Trial_ 6	Trial_ 7	Trial_ 8	Trial_ 9	Trial_10	Trial_11	Trial_12	Trial_13	Trial_14	Trial_15	Trial_16	Trial_17	Trial_18	Trial_19	Trial_20
Fp1	0.735401	0.52899	0.620787	0.469691	0.675867	0.940913	1.0482	1.34406	1.10616	0.709533	0.205405	1.81774	2.20191	0.458091	2.37459	0.836772	0.964378	0.662092	2.71705	0.629944
Fp2	0.821863	0.404627	0.630316	0.655092	0.523425	1.80715	1.33299	1.70965	1.32383	1.03296	0.106346	2.04749	2.21804	0.306315	2.12673	0.693476	0.940467	0.641057	3.01235	0.403062
AF4	0.93491	0.495554	0.499475	0.751504	0.233509	1.93445	1.16689	1.80166	1.08096	1.23997	0.161789	2.14035	2.49488	0.402484	1.98462	0.8505	1.03246	0.754136	3.02741	0.378034
AF3	0.86719	0.902834	0.448362	1.00981	0.599622	0.469188	1.50176	0.996707	0.590247	0.772767	0.417244	1.72804	1.34679	0.608305	1.80242	1.05413	1.00921	0.663436	2.2102	0.632225
F5	1.40805	0.832563	0.563473	0.428426	0.590779	0.32861	1.15878	1.02119	0.591878	0.477066	0.822168	1.20477	1.05826	0.811006	1.62882	1.01572	1.18895	1.00093	2.05605	0.615104
Fz	0.697778	0.586685	0.235174	1.50134	0.546888	1.09671	1.70507	0.953455	1.0586	2.37333	0.879688	2.58866	1.15501	0.925813	0.918785	0.75071	0.724338	1.73534	0.978554	1.0283
FC1	1.39758	0.377037	1.47152	1.75856	0.934225	0.250129	0.679718	2.51936	0.941999	1.22954	0.76868	1.03241	0.0936644	0.875752	0.960622	1.034	0.975784	1.41607	3.13996	1.02589
FC5	2.68377	0.929795	1.85916	0.532839	0.652365	0.538338	0.615426	0.987732	0.601049	0.38341	0.871131	1.25395	0.752792	0.814519	1.40547	1.13714	2.1285	1.36086	2.4422	0.739942
F6	1.16446	0.879114	0.707393	0.58605	0.209225	0.980016	0.481976	3.3249	1.10844	1.45597	0.325029	0.990209	2.19002	0.32291	1.97104	0.957598	2.61617	0.265006	1.43127	0.373855
FC2	2.9927	0.653062	0.798988	1.07006	1.6724	1.24011	1.35113	2.39492	0.370627	0.346931	0.92974	1.11338	1.4352	2.20165	1.03289	0.792393	0.991358	1.22175	2.31663	0.743211
FC6	1.32382	0.716193	1.68662	0.478447	0.756783	1.70067	0.869391	1.78313	1.16479	1.17174	0.383289	0.58543	1.82687	0.580672	1.80355	1.16663	0.701633	1.02174	2.3719	0.372397
C4	1.53064	0.822148	2.40558	0.578803	1.1023	3.33359	2.06836	1.71046	1.78773	0.8187	0.845327	0.475006	1.28476	1.58744	1.26888	1.28495	0.952201	0.900196	2.14831	0.682283
Cz	1.59891	1.17853	2.20471	0.519006	1.85299	1.98485	1.60935	1.73953	1.51963	0.794546	1.20849	2.35239	1.30205	3.05542	1.26723	2.09736	3.26829	1.47044	1.11703	1.37817
C3	2.25717	0.553326	2.66319	0.732552	1.46995	0.83011	0.585904	0.896393	1.04446	0.508088	1.1849	0.859438	0.285988	1.36529	1.20063	0.871381	2.54615	1.24274	2.42731	0.843675
CP1	2.04327	0.842953	2.42705	0.764397	1.49437	1.79329	0.776595	1.5594	1.77747	0.858681	2.90074	2.17266	0.554344	3.1234	1.30577	0.874107	3.94748	1.11266	1.86474	1.02118
CP2	1.07751	1.35277	2.34185	0.629066	1.01919	4.03038	1.87827	1.91465	2.04603	1.34879	2.20011	1.39555	1.323	2.41886	1.35931	1.0816	1.85216	1.0598	2.18974	1.35315
CP6	1.28156	1.04485	2.16428	0.588497	1.58064	2.93379	1.77816	1.85455	2.27349	1.02658	1.09854	1.20278	0.591195	1.88629	2.20193	1.12664	0.61781	0.5308	2.49702	0.670407
P8	1.12067	1.09257	2.46242	1.07274	2.65081	2.67611	1.53156	1.99015	3.93032	1.07641	2.06844	3.05311	0.50658	2.58217	3.49462	0.765186	0.49099	0.838437	2.70185	0.901897
P4	1.28607	1.15765	2.41154	0.67878	1.95321	3.38772	1.9928	2.25878	2.79134	2.34688	2.62693	1.83742	1.25178	2.84165	2.88563	0.99157	1.33927	0.487316	2.24143	0.873113
Pz	1.14398	0.975433	1.99006	0.601882	1.11845	3.15885	1.19276	2.26435	2.53645	1.93122	3.63387	2.7736	0.776331	3.84957	3.30612	1.24241	2.42775	0.650472	1.64367	1.23139
POz	1.12261	1.0414	1.69058	0.704784	0.855582	3.11977	1.50953	3.18326	3.85897	3.61958	5.12425	5.75649	1.13637	4.8991	4.16699	0.889588	2.7386	1.26109	1.63416	1.64308
PO4	1.0642	1.3318	2.79575	0.968322	3.14918	3.51388	2.06772	2.68319	4.33114	2.64092	4.50269	3.85946	1.33939	3.95354	3.97214	0.816032	2.00396	1.30322	2.04078	1.06205
PO8	1.0522	1.08452	2.45424	1.27145	3.58028	2.8846	1.84848	2.14425	4.14877	1.64531	2.70633	3.51708	0.756669	3.44233	3.76909	0.70116	0.916407	1.47632	2.69391	1.00885
O2	0.866565	1.26309	2.7164	1.2019	2.60556	3.04358	1.59368	2.20507	4.09047	1.79499	3.60767	4.54489	0.884498	3.51751	4.48467	0.731064	1.18074	1.23252	2.4743	1.25937
Oz	0.957508	0.945673	2.3484	0.913521	2.3536	3.07151	1.22835	1.86243	3.64804	2.00759	3.89483	5.35567	0.916468	4.32208	4.9671	0.784521	1.50385	1.27839	1.98062	1.58627
O1	0.978337	1.05857	2.41925	0.959892	2.29689	3.13351	1.15272	2.14539	4.08801	2.09801	4.08752	5.18905	0.942593	4.54557	5.712	0.768893	1.80011	1.36633	2.14374	1.8005
PO3	1.16473	1.09133	1.84924	0.803812	1.30329	3.05408	1.64666	1.71083	3.67937	2.68644	4.61857	4.77862	0.850729	4.63337	5.042	0.864125	2.33798	1.28676	1.98948	1.67751
P3	1.57387	0.812823	1.58237	0.576282	0.559172	1.61221	0.449881	2.11364	1.96479	1.50016	3.01718	2.70264	0.587641	3.37639	2.77917	1.29391	1.80426	1.06467	2.13353	1.15223
CP5	2.23035	0.446817	2.22881	1.09535	1.13852	1.48642	0.394952	1.06662	0.947354	0.701033	1.42946	1.18101	0.204924	2.40658	2.22609	1.22018	2.26581	1.35421	2.48878	0.718425
P7	2.45826	0.625005	1.98118	1.25415	0.993298	1.793	0.732463	1.45178	2.27281	0.899319	1.68043	1.82059	0.262719	3.03093	3.33049	0.953008	1.52777	1.02006	2.55042	1.22527
PO7	1.61544	0.767172	2.21243	1.03007	1.50573	2.49049	0.895053	1.85895	3.53449	1.4425	3.01047	3.48454	0.531414	3.9809	4.94332	0.793084	1.64154	1.17911	2.70316	1.51441
T7	3.02631	0.679579	2.2643	0.764884	0.765109	1.27062	0.184824	1.48045	0.611039	0.565211	0.740077	1.18571	0.595999	1.24615	1.73423	1.05308	2.4332	1.09034	2.15058	0.807383
T8	0.913025	0.815867	2.4696	0.366701	1.22226	1.92193	0.827261	1.63867	1.9328	0.841645	0.571938	0.911355	0.788465	0.967266	2.65238	1.01836	0.633958	0.584676	2.38338	0.477397

## Sheet: Sub8
Channel	Trial_ 1	Trial_ 2	Trial_ 3	Trial_ 4	Trial_ 5	Trial_ 6	Trial_ 7	Trial_ 8	Trial_ 9	Trial_10	Trial_11	Trial_12	Trial_13	Trial_14	Trial_15	Trial_16	Trial_17	Trial_18	Trial_19	Trial_20
Fp1	0.979765	0.765586	0.7066	0.566362	1.22816	0.788812	0.858826	0.753122	1.21718	2.13893	0.732582	0.573285	1.00411	1.50411	1.12448	2.08868	0.965076	0.729266	0.872415	1.39379
Fp2	0.980403	0.751288	1.11724	0.767773	1.21532	0.783469	0.599837	0.828894	0.734664	1.97213	0.727462	0.665187	0.727027	1.70853	1.08456	1.75237	0.761739	0.672887	1.01881	1.05346
AF4	1.03076	0.578935	0.968298	0.681863	1.49074	0.772573	0.709405	0.822714	0.918887	1.59336	0.690279	0.653046	0.457269	2.90827	0.933722	2.22116	0.60638	0.526633	1.18307	1.56143
AF3	0.9422	0.552197	0.592616	0.498773	1.72976	0.787085	0.817055	0.75594	1.5345	1.98653	0.821226	0.642734	0.303811	2.83089	1.09028	2.55126	1.26762	0.411135	1.01974	1.95287
F5	1.48812	0.373789	0.208631	1.05011	0.656432	0.877565	0.996946	0.711949	2.59157	1.32468	0.756046	0.360523	2.98789	1.09719	0.82213	2.10891	0.474137	1.98042	0.701603	1.58978
Fz	0.791172	0.476312	0.502993	0.500958	1.78455	0.765096	0.931024	0.716708	1.6239	1.76976	0.988887	0.572477	0.255497	2.90102	1.12409	2.53235	1.58903	0.348186	0.932449	2.11292
FC1	1.26943	0.483898	0.562338	2.8161	0.814095	1.13155	0.476424	1.00521	1.28597	0.628515	1.42724	0.827785	1.30406	1.89099	0.367594	0.437542	0.333019	0.396649	0.762024	2.27556
FC5	0.976834	0.245047	0.258359	1.41365	0.669305	1.41045	0.726664	0.413889	1.5282	1.36768	0.784164	1.07763	2.74842	3.19422	0.411812	0.725355	0.369626	0.50668	0.880338	1.96455
F6	1.12147	0.637006	0.934313	0.463747	1.47059	0.700109	0.632871	0.925993	1.47761	0.891708	0.266673	0.812974	0.634154	1.09915	0.385827	1.16228	0.828359	0.229408	0.685124	1.02281
FC2	1.28863	0.649629	0.660709	0.569464	1.76382	0.764882	0.81963	0.433969	0.962378	0.895619	0.668058	1.65328	0.430565	0.405104	0.541595	1.00966	0.117144	0.205188	0.955114	1.10618
FC6	0.840006	0.721235	0.982699	0.481398	1.32756	0.900581	0.595096	0.485825	1.11521	0.580289	0.542627	1.12586	0.626019	1.34781	0.663877	1.33062	0.957676	0.232679	0.296124	1.25408
C4	0.710491	0.658401	0.943933	0.401001	1.09825	0.697144	0.721241	0.358603	0.85823	0.564997	0.78615	1.36994	0.685653	1.76689	1.72317	1.68911	0.632046	0.292722	0.407615	1.61583
Cz	0.502415	0.309202	1.13579	0.247887	0.788472	1.08069	0.847533	0.639056	1.07159	0.622859	1.51579	1.0079	0.706997	2.16065	1.58627	1.8783	0.518816	0.246881	0.806751	2.00068
C3	0.821755	0.317055	0.373367	0.535223	0.921902	1.42796	0.393155	0.369718	0.865371	1.01684	1.35054	1.38888	1.19112	2.90287	0.767126	1.39833	0.358539	0.217362	0.98594	2.20387
CP1	0.993348	0.373148	0.851633	0.553545	0.978832	1.15183	0.484566	0.53523	0.824332	0.537168	1.25372	1.00903	0.538046	2.45787	1.28594	1.81445	0.355636	0.250081	0.660623	2.07984
CP2	0.635925	0.636483	0.837098	0.495329	1.01821	0.821388	1.19627	0.503326	0.753893	0.465119	1.12113	1.05122	0.595004	2.25203	1.40881	1.71987	0.571904	0.290073	0.458005	1.85707
CP6	0.622812	0.837311	1.07795	0.528634	0.950686	0.70754	0.932184	0.330959	0.897268	0.573189	0.823774	0.987941	0.681524	2.48516	1.36484	1.61758	0.777689	0.329506	0.296914	1.63209
P8	0.718053	0.620276	1.41472	0.613106	0.952027	0.697294	0.875742	0.346118	1.09286	0.662958	0.719009	0.992423	0.740597	3.11748	1.37828	1.65217	0.503065	0.379877	0.404984	1.5867
P4	0.689886	0.630807	0.958883	0.648482	1.019	0.70356	1.19058	0.440199	0.877929	0.572316	0.721897	0.988783	0.737038	2.62835	1.08381	1.77278	0.345137	0.357242	0.542243	1.76508
Pz	1.28994	0.52027	0.625165	0.779933	1.08269	0.790156	1.04746	0.538134	0.714182	0.34099	1.18858	0.882493	0.742591	2.20959	0.845597	1.80922	0.369198	0.29488	0.576983	1.89205
POz	1.38493	0.561469	0.873	0.772929	1.20804	0.670136	1.13696	0.466738	0.910709	0.492373	1.21255	0.782839	0.728245	2.41721	0.651433	1.79765	0.32903	0.321077	0.629138	1.77874
PO4	0.897964	0.715291	1.06369	0.73912	1.12173	0.556413	1.4735	0.452837	0.798279	0.72685	0.860697	0.86292	0.81153	2.73264	0.92249	1.83218	0.45144	0.358659	0.64968	1.75423
PO8	0.978353	0.677373	1.54027	0.623899	0.985669	0.68267	0.98362	0.384337	1.07057	0.723848	0.875908	1.03748	0.806027	3.08848	1.28533	1.63764	0.39774	0.390937	0.482188	1.66165
O2	1.03292	0.549618	1.40201	0.695442	0.950085	0.64654	0.949449	0.367124	0.958739	0.745961	1.10954	0.831339	0.727857	3.0309	0.999275	1.75116	0.148088	0.368093	0.485478	1.70825
Oz	1.246	0.503712	1.35235	0.592878	1.01403	0.720808	0.923405	0.412733	1.05683	0.57133	1.1418	0.860816	0.621683	3.01912	0.815589	1.66845	0.158001	0.338138	0.480055	1.71227
O1	1.26919	0.50182	1.19389	0.660543	1.00417	0.835972	0.892118	0.39006	1.05229	0.473897	1.11273	0.975483	0.670929	3.21976	0.874527	1.61664	0.144667	0.349399	0.497122	1.70933
PO3	1.23355	0.521273	0.999323	0.917491	1.11422	0.785917	0.750014	0.42588	0.797558	0.37618	1.35256	1.06215	0.59675	2.98136	0.738797	1.72273	0.311219	0.308008	0.723676	1.7324
P3	1.07312	0.433999	0.671599	0.688813	1.17848	0.955056	0.523353	0.490531	0.757596	0.299058	1.11642	1.01269	0.594104	2.90243	0.844736	1.84024	0.246144	0.260557	0.668788	1.91611
CP5	0.676829	0.301156	0.442825	0.48406	1.00803	1.17678	0.479672	0.341547	0.91943	0.68399	1.17015	1.19577	1.08878	3.53421	0.870925	1.53913	0.285991	0.279953	0.612984	1.75799
P7	0.79173	0.354684	0.717677	0.564368	1.10956	1.04186	0.590723	0.386176	1.43705	0.540206	0.965426	1.14929	0.84799	3.89226	1.00188	1.56785	0.20724	0.323513	0.487791	1.63511
PO7	1.06475	0.465593	0.982668	0.622546	1.06766	0.883616	0.65946	0.381729	0.977133	0.401264	1.1479	1.16809	0.693812	3.51308	0.898474	1.62641	0.214527	0.343261	0.554803	1.71328
T7	0.504763	0.303603	0.480545	0.780918	0.892401	1.17754	0.530629	0.395002	1.316	0.895218	1.19847	1.26835	2.29447	4.65849	0.8068	1.04089	0.401611	0.411865	1.22476	1.32252
T8	0.843696	0.723335	1.39783	0.602044	1.01857	0.965664	0.512979	0.2125	1.07551	0.843494	0.820188	0.84672	0.892146	2.97678	1.12071	1.31357	0.779588	0.321311	0.333335	1.39811

## Sheet: Sub9
Channel	Trial_ 1	Trial_ 2	Trial_ 3	Trial_ 4	Trial_ 5	Trial_ 6	Trial_ 7	Trial_ 8	Trial_ 9	Trial_10	Trial_11	Trial_12	Trial_13	Trial_14	Trial_15	Trial_16	Trial_17	Trial_18	Trial_19	Trial_20
Fp1	1.37888	1.24374	2.47747	0.783942	0.413515	0.445841	0.740834	0.829109	0.721727	0.909515	1.76219	0.988867	0.694122	0.730559	0.876833	1.23177	1.04678	1.82229	1.30898	0.75411
Fp2	1.26438	1.08905	2.18929	0.785321	0.428946	0.729959	0.678452	0.731759	0.716211	1.46733	1.51709	1.07937	0.767867	0.771812	1.19072	1.26418	1.02432	1.58892	1.27894	0.739192
AF4	1.72332	1.46406	3.0576	0.981138	0.60084	0.657705	0.931705	0.351625	1.21822	3.32633	1.9538	1.46887	0.644777	0.592188	0.985747	1.87726	0.877972	1.44337	1.53801	1.05765
AF3	0.98009	1.14676	2.42233	0.947152	0.6656	0.380194	1.03009	0.77523	0.775298	2.57241	2.64296	1.18659	0.752035	0.624414	0.709261	1.44028	0.910116	1.97377	1.52305	1.02348
F5	1.22011	1.78849	1.73642	0.713229	0.805774	1.15442	0.514621	1.18708	1.35512	1.4807	2.64827	1.10928	0.810324	1.06803	0.736712	1.06028	0.897144	1.47566	1.14848	1.1233
Fz	0.52977	0.793183	1.342	1.91559	1.22072	0.250374	2.55616	0.642159	0.420499	6.5923	2.53217	1.27434	0.738214	0.76447	0.486921	1.82453	1.23633	1.74153	1.29999	0.710476
FC1	0.162375	0.736778	1.44438	1.16859	0.514744	2.01256	0.388134	0.560997	1.47562	1.0267	0.710058	1.41808	1.61603	1.17582	0.533161	0.631904	0.731807	0.555194	0.928177	1.90945
FC5	0.92503	2.0903	1.11338	1.06757	0.728592	1.97426	0.622079	1.31481	1.73225	1.7193	0.858207	0.940297	0.948341	1.69506	0.83382	0.831467	0.935328	1.07312	1.11869	1.32572
F6	2.6551	2.84227	4.08728	1.11812	0.698978	1.72952	0.840905	1.06725	2.06948	1.07123	1.8622	1.87067	0.87242	0.745419	0.919892	1.49494	0.602843	1.68848	1.53203	1.0149
FC2	2.45105	2.33381	2.21291	2.23495	0.807767	1.46095	1.28153	2.29487	1.13595	1.00083	0.831479	0.933275	1.32827	0.68015	1.42507	0.621734	0.389829	1.2967	1.60998	0.548729
FC6	3.29676	3.88632	3.41812	1.14898	0.62208	2.12711	1.57594	2.02917	2.30345	1.10074	1.29832	0.957271	1.17026	1.23923	0.84094	1.04594	0.406306	2.05433	1.33355	0.900334
C4	1.67527	2.53636	0.995105	1.87947	0.682567	1.62765	1.40833	2.33342	2.03786	1.37682	1.28266	0.63575	1.44463	1.36274	1.63066	0.788572	0.420218	2.14986	1.69403	0.456476
Cz	0.431111	0.768758	1.18706	1.17501	0.921651	1.61164	1.70921	2.32145	1.45164	2.18063	2.27545	0.753935	1.34991	3.60001	1.33162	1.55686	1.16677	0.515818	0.506795	0.840102
C3	0.384713	1.28879	2.20288	2.21566	0.377036	2.29053	0.716132	2.03362	1.6145	1.94592	0.965716	1.58856	1.7902	2.18844	0.986464	0.735336	0.818192	0.642057	0.767378	1.43876
CP1	0.365416	0.868699	2.21477	2.51112	0.448196	1.85232	0.978621	3.28559	1.55564	1.96397	1.88477	2.11351	2.22058	2.82194	1.34728	0.804708	0.796375	0.424337	0.58291	0.8797
CP2	0.657306	1.56086	1.44569	2.41688	0.595707	1.62919	1.07874	2.57899	1.90583	1.65429	1.63671	1.2065	1.584	2.53873	2.07724	1.01196	0.590475	0.797352	0.90718	0.398262
CP6	1.10956	2.30483	2.29187	2.43886	0.42765	1.61165	1.04871	2.82237	2.33537	0.961774	1.08333	1.05485	1.33861	2.13701	1.50817	0.954032	0.771142	2.47565	1.04926	0.803676
P8	0.874087	2.95873	2.09059	2.48342	0.805057	1.66666	0.864092	2.62491	2.39335	0.690037	1.0926	1.51742	2.00387	2.52327	2.10129	1.50811	0.699279	1.65924	0.89355	1.75794
P4	0.684872	1.99001	1.74013	3.21489	0.680347	1.68995	0.777367	3.14175	2.0517	0.907913	1.18547	1.76312	1.93042	2.53326	2.37025	1.20028	0.693471	1.26876	0.966189	0.767741
Pz	0.577355	1.09633	1.53621	2.94312	0.673124	1.76374	0.888894	3.76879	1.71669	1.64662	1.85786	2.31358	1.83577	2.31252	2.326	1.04294	0.918988	0.444141	0.54046	0.480077
POz	0.531467	1.63478	1.91555	3.69898	0.794013	2.00377	0.654518	4.33486	1.35251	0.945979	1.55997	3.10147	2.08787	1.57601	2.23526	1.29898	0.751699	0.474516	0.601468	0.506554
PO4	0.521798	2.53074	1.93945	4.11523	1.06576	1.86003	0.683005	4.21259	1.94602	0.568914	1.29043	2.33028	2.64732	2.41742	2.24316	1.88463	0.654155	0.964004	1.07002	1.17089
PO8	0.609321	2.5834	2.07388	3.21488	1.05827	1.68728	0.850651	3.63289	2.14696	0.582409	1.28201	2.16819	2.77791	2.39588	2.06029	1.9918	0.796263	1.30176	0.959715	1.90386
O2	0.565427	2.84749	2.05502	3.72296	1.079	1.8507	0.726242	3.82808	1.72941	0.428856	1.24118	1.9642	2.49795	2.81121	1.54423	2.20692	0.606453	1.28886	0.93817	1.7057
Oz	0.504824	2.54513	1.7074	3.35939	0.864937	2.1278	0.661268	4.12203	1.44761	0.526274	1.33607	2.1269	1.8344	2.30677	1.32941	2.07586	0.596864	1.13994	0.953383	1.40562
O1	0.537842	2.40217	1.97879	3.66127	0.807274	2.54763	0.914589	5.52748	1.29567	0.770536	1.46786	3.95503	2.09526	1.86275	1.07776	1.9908	0.70119	1.47074	1.20944	1.82543
PO3	1.0323	1.71768	2.84311	5.05621	1.04718	2.28885	0.802714	7.77047	1.39767	1.22972	1.64335	6.69523	3.13096	1.74003	1.95549	1.42601	0.775511	1.0134	1.1125	1.26393
P3	0.591649	1.40185	2.54196	4.21734	0.450754	2.17458	0.915352	5.74225	1.77474	1.77401	1.74844	5.47473	2.74849	1.79231	1.54476	1.0476	0.781973	0.562163	1.00248	1.13798
CP5	0.569373	1.70264	1.62413	3.09306	0.386579	2.37122	0.953477	3.22905	1.95818	1.82881	1.14919	2.37756	1.4714	2.07018	1.23426	0.935297	0.745421	0.613538	1.09475	1.37527
P7	0.380469	1.97239	1.53075	4.23236	0.631474	3.00652	1.38334	5.11406	1.90462	1.04104	1.65277	3.43041	1.86488	1.5464	1.60481	1.67776	0.934786	1.04519	1.51541	1.83613
PO7	0.681079	2.27006	2.28959	5.53064	1.00473	3.07342	1.42729	7.27704	1.51513	1.29715	1.90936	6.3046	2.7055	1.65805	2.0515	1.9484	0.904891	1.52688	1.79895	2.36212
T7	0.72807	2.37472	0.888078	2.0046	0.596434	2.57438	1.05259	1.59505	1.63851	1.1967	0.597908	0.555467	0.925132	2.30645	1.01201	0.913817	0.781672	0.727419	1.07006	1.53577
T8	1.87693	3.68411	3.06669	1.63787	0.688307	1.76264	1.74002	2.37007	2.8327	1.10157	1.1971	0.504563	1.05519	2.22672	0.821327	1.05621	0.454573	2.77757	1.19759	1.21512

## Sheet: Sub10
Channel	Trial_ 1	Trial_ 2	Trial_ 3	Trial_ 4	Trial_ 5	Trial_ 6	Trial_ 7	Trial_ 8	Trial_ 9	Trial_10	Trial_11	Trial_12	Trial_13	Trial_14	Trial_15	Trial_16	Trial_17	Trial_18	Trial_19	Trial_20
Fp1	1.57444	0.732553	1.50106	0.391015	0.655943	1.17078	1.93294	0.685074	0.200084	0.977803	0.366487	0.434703	0.586364	0.926621	1.60235	0.210264	1.24111	1.64994	1.44488	1.30157
Fp2	1.49594	0.72812	1.59897	0.34109	0.61408	1.23108	1.10638	0.64179	0.298549	0.62009	0.39448	0.464136	0.480665	0.96826	1.77409	0.222403	1.29962	1.77976	1.82879	1.10898
AF4	1.50875	0.75503	1.67178	0.314179	0.57248	1.30724	0.962333	0.641056	0.327214	0.818403	0.36926	0.374777	0.387724	1.04898	1.55152	0.214388	1.56271	1.64858	2.36188	0.935238
AF3	1.53036	0.716002	1.48621	0.385818	0.698267	1.23045	1.9876	0.888042	0.143179	1.19423	0.356413	0.295756	0.478412	0.928635	1.66174	0.169047	1.19466	1.43753	1.66587	1.23338
F5	1.83344	0.75304	1.57122	0.574562	0.879074	1.24991	2.82886	1.71001	0.141257	1.46373	0.744296	0.33356	0.397556	0.866563	1.58185	0.213595	0.718073	1.55241	0.986215	1.3856
Fz	1.86215	0.577831	1.45062	0.347444	0.62407	1.1549	1.98852	0.895164	0.253407	0.916873	0.231781	0.276783	0.487085	1.00103	1.20142	0.24241	1.74657	0.604373	2.70082	1.02129
FC1	2.3299	1.35442	2.07857	0.843376	0.591279	0.68681	2.74949	1.33255	0.249384	1.52398	0.903733	0.979276	0.654824	0.973172	0.696093	1.05569	0.66307	1.32891	0.783552	0.496683
FC5	1.50427	1.83573	1.20514	1.00291	0.95021	1.46739	2.75794	0.704758	0.459465	1.72985	3.94657	0.773405	0.997056	0.692141	1.14375	1.44367	1.58531	1.67541	0.59153	1.61872
F6	1.11081	1.2926	1.12923	0.469151	0.604247	1.74332	1.18467	1.70267	0.943176	0.921798	1.42871	0.767595	0.184104	1.35347	2.1321	0.260243	1.52831	1.45055	1.6446	0.725493
FC2	1.50655	2.67035	0.428465	1.21407	0.273289	0.682409	0.440177	1.56214	0.759862	0.528521	1.19457	0.923871	1.22261	1.41167	1.04143	0.454188	0.85589	0.957033	0.725336	0.787754
FC6	1.13704	1.88992	1.14346	1.94617	1.1221	0.647575	1.33509	0.896918	0.396579	0.895388	1.79512	0.783455	1.47048	2.51548	1.09655	0.75497	0.927618	1.48884	0.355988	0.998785
C4	2.34453	0.504914	1.20522	0.486666	0.829195	0.962565	1.63909	0.57979	0.199649	0.310884	0.323075	0.488267	0.815685	1.96293	0.890097	0.80401	1.62879	0.446818	0.988719	2.39278
Cz	2.3658	0.538225	0.477367	0.464255	0.726211	1.00184	2.3018	0.423876	0.209959	1.49211	0.291154	0.437956	0.549969	1.38672	0.850968	0.4226	0.867425	3.08328	1.81273	1.30874
C3	0.895308	0.644204	0.915237	0.0696793	0.631205	0.463971	2.7917	0.232731	0.45242	2.4724	1.78172	0.412507	0.471563	1.05879	1.67326	0.696413	1.68824	0.596343	2.08917	1.21787
CP1	1.95286	0.412805	1.51144	0.319225	0.871749	0.95286	2.59261	0.445972	0.371468	2.58315	0.553245	0.460836	0.560487	1.25842	1.01063	0.46579	1.29178	0.427302	2.31701	1.16885
CP2	2.39218	0.467713	1.65335	0.500016	0.86416	1.03056	2.31613	0.58865	0.217056	0.950923	0.291176	0.498438	0.519753	1.42472	0.657878	0.463141	1.687	0.325655	1.54273	1.38038
CP6	1.79476	0.723338	1.2514	0.458186	0.957559	1.03392	2.30953	0.575599	0.48182	0.33932	0.511831	0.389765	1.1126	1.89728	1.35553	0.683321	1.61139	0.366094	1.5009	1.1744
P8	2.25365	0.866126	1.40249	0.530835	1.56122	0.775866	3.76085	0.429303	0.317943	1.2155	0.787986	0.701063	1.4642	1.39	1.09037	0.728919	1.79789	0.475581	1.54515	0.738336
P4	2.91155	0.511597	1.50759	0.609597	1.40579	1.0784	3.61095	0.540327	0.266664	0.950844	0.59041	0.819648	0.899208	1.60786	1.18763	0.548658	1.81198	0.379677	1.76794	0.955891
Pz	2.26725	0.456661	1.64741	0.510433	0.967452	0.97286	3.98835	0.535677	0.227554	1.68949	0.482289	0.666761	0.597687	1.35092	0.975744	0.551098	1.52898	0.419405	1.88838	1.22398
POz	2.36578	0.527985	1.57122	0.623104	1.19715	0.877161	4.49964	0.527847	0.327983	1.192	0.862666	0.876358	0.847104	1.47036	1.04905	0.618468	1.47039	0.49075	1.79192	0.969078
PO4	2.71895	0.568459	1.53795	0.646778	1.41366	0.994762	4.81791	0.497511	0.296534	0.782279	0.899653	1.00415	1.04778	1.63396	1.13927	0.646017	1.78628	0.456727	1.89015	0.797832
PO8	1.93883	0.83738	1.4603	0.551356	1.66655	0.855751	4.31112	0.468769	0.281196	0.978369	1.03275	1.14264	1.36867	1.40672	1.12152	0.735215	1.69869	0.499603	1.86543	0.702698
O2	2.68744	0.855895	1.38803	0.575883	1.6801	0.839673	4.25204	0.396355	0.417959	1.15976	1.16384	1.0691	1.38249	1.45609	0.903511	0.798401	1.39206	0.530201	1.65398	0.833703
Oz	2.065	0.894431	1.38143	0.591529	1.48323	0.843966	4.29534	0.517949	0.356965	1.08209	1.27463	1.07936	1.28446	1.35114	0.852741	0.686362	1.40354	0.728272	1.75607	1.04007
O1	2.22429	0.828506	1.50106	0.516836	1.39635	0.703161	4.8189	0.45553	0.367584	1.69951	1.13975	1.0758	1.05771	1.30945	0.977005	0.655352	1.23303	0.595604	1.75048	1.05672
PO3	2.62399	0.543823	1.52153	0.506179	1.13275	0.809939	5.3516	0.370414	0.329081	1.2721	0.896312	0.836033	0.759362	1.40132	0.952336	0.570441	1.38936	0.463634	1.70432	1.10329
P3	2.10477	0.430201	1.63831	0.359421	0.987211	0.634988	4.48096	0.354956	0.333194	1.52685	0.644159	0.638743	0.656516	1.38307	1.09806	0.53991	1.36232	0.436944	1.75086	1.24208
CP5	1.51241	0.312296	1.19673	0.241363	0.927725	0.567805	4.21235	0.27432	0.526625	1.87678	0.83359	0.584562	0.788918	1.21617	1.62474	0.702005	1.65127	0.470708	1.6299	1.13136
P7	2.1772	0.719806	1.29445	0.337071	1.50652	0.621743	4.94419	0.354724	0.390685	2.18678	0.903452	0.608807	0.959018	1.12058	1.17475	0.651614	1.13939	0.634102	1.23676	1.10596
PO7	2.2988	0.786624	1.49247	0.439965	1.38343	0.634702	4.92408	0.384933	0.307299	2.02389	1.00243	0.886994	0.997738	1.28536	1.02596	0.620411	1.23357	0.586411	1.55712	1.11876
T7	1.46329	0.6646	0.976683	0.397027	1.05995	0.835631	3.23822	0.195637	0.544614	1.79419	1.3454	0.752462	1.78513	0.958855	1.69586	1.03513	1.76601	0.809875	0.920757	1.70613
T8	1.29254	0.614458	1.07735	1.02564	0.947223	0.657823	2.84069	0.330815	0.257279	1.25535	0.448795	1.0114	1.60151	1.78995	1.02039	0.807801	1.41513	0.226585	0.955933	1.01142

[truncated: 20 more sheets: Sub11, Sub12, Sub13, Sub14, Sub15, Sub16, Sub17, Sub18, Sub19, Sub20, Sub21, Sub22, Sub23, Sub24, Sub25, Sub26, Sub27, Sub28, Sub29, Sub30]
