# Supplementary material for: A multi-day and multi-band dataset for a steady-state visual-evoked potential–based brain-computer interface
Source: Gigascience. 2019 Nov 25;8(11):giz133. doi: 10.1093/gigascience/giz133 (PMC6876666; doi:10.1093/gigascience/giz133)
Supplement: giz133_Supplemental_Files [file giz133_supplemental_files.zip › SNR_Low(2)_5.5Hz.xlsx]

## Sheet: Sub1
Channel	Trial_ 1	Trial_ 2	Trial_ 3	Trial_ 4	Trial_ 5	Trial_ 6	Trial_ 7	Trial_ 8	Trial_ 9	Trial_10	Trial_11	Trial_12	Trial_13	Trial_14	Trial_15	Trial_16	Trial_17	Trial_18	Trial_19	Trial_20
Fp1	1.27441	2.34926	1.45955	2.7451	1.33042	0.475749	1.1941	1.72031	1.90113	1.33202	1.22554	1.70302	1.84474	0.701238	0.651656	1.73826	1.65213	0.984205	1.53612	0.795041
Fp2	1.546	1.90519	0.881049	2.23848	1.18609	0.850088	1.13438	1.812	1.63113	1.37893	1.63912	1.08854	0.631606	2.61873	0.831477	1.96062	2.01032	1.60041	0.731854	0.693343
AF4	2.61647	2.2544	0.984831	1.30035	1.20763	1.06425	1.46983	1.66013	1.81492	1.65352	1.80185	0.860271	0.286326	1.71285	0.959139	2.67717	2.1816	1.97125	0.685989	0.364236
AF3	1.58625	3.31632	1.11527	2.72538	1.55288	0.694562	1.7286	0.857863	1.36763	3.14112	1.47236	1.65948	0.773338	1.74429	1.41978	2.70823	1.06759	1.00945	1.54197	0.499739
F5	0.664957	2.60274	1.43221	3.31092	1.04021	1.1075	1.46431	1.60246	2.7606	3.06525	1.90633	2.03288	5.54957	3.21675	1.68562	0.92604	2.505	1.75671	2.06456	0.90675
Fz	2.78688	4.15107	1.10536	2.64241	1.08918	0.840463	1.7252	1.06045	1.40263	3.45228	7.90518	0.508871	2.37959	0.777059	2.14794	2.95632	2.51731	2.46037	1.09994	0.264993
FC1	0.782752	1.38855	2.05952	4.21751	0.780183	1.51742	0.74932	0.683836	1.07294	1.90854	2.15347	1.14721	6.93624	2.51089	4.11159	0.852776	2.25595	1.0742	1.98853	2.36665
FC5	0.580902	2.12372	1.61556	3.89466	0.816017	1.48329	0.880995	1.65989	2.68014	3.76722	2.39563	1.86765	7.4715	1.9602	1.38111	0.736594	3.3097	2.88477	1.86077	1.29316
F6	2.84192	0.955086	1.02723	2.23634	1.80113	1.90166	1.79128	2.04073	2.01091	2.06985	2.28422	1.0219	0.897219	2.52083	1.41116	1.41477	2.67201	2.92647	0.835135	0.526251
FC2	2.64524	0.640434	1.65392	2.97615	2.31654	0.820082	0.710218	3.0853	0.955985	1.27113	1.66499	1.45388	1.22812	0.956658	1.028	0.861946	0.766807	2.30188	1.30883	0.599754
FC6	3.20341	1.2038	0.882216	3.01001	1.85569	2.13962	0.935813	1.57646	1.59653	2.21107	2.49697	0.787814	1.27583	2.04194	1.755	1.13296	2.90831	3.52695	1.18912	0.62006
C4	2.53442	1.4178	0.943909	3.86573	1.90666	0.849878	0.456559	1.62563	1.20968	2.29563	2.74954	0.820507	2.08705	1.9961	0.92209	0.507572	2.32987	4.11956	1.00883	0.697233
Cz	2.02316	1.64904	1.71265	3.73113	1.32618	0.53131	0.902726	1.97821	1.11303	2.89317	4.25042	1.20229	4.20678	1.57579	1.34788	1.20281	2.44454	4.40627	0.880112	1.41482
C3	0.559409	1.08487	2.0244	3.26909	1.00586	1.08832	0.310663	1.4698	1.96354	3.56062	3.06628	1.29148	6.94628	1.951	1.25162	0.824012	3.57516	4.06734	1.22804	1.27352
CP1	1.21999	1.70306	1.91429	3.99191	1.42182	0.852569	0.32097	1.09523	1.45319	3.21348	3.24674	1.07941	5.40355	1.66388	1.23936	1.30603	2.96817	4.73663	0.96701	0.848015
CP2	1.42757	1.47621	1.68932	3.70026	1.96578	0.748045	0.466808	1.39385	1.03505	2.72865	3.42544	1.04818	3.61069	2.44898	0.92215	0.734678	2.31747	4.6882	0.872671	0.846397
CP6	2.67263	1.35995	1.30198	3.11012	1.92863	1.34246	0.50101	1.30523	1.07725	2.24541	2.70338	0.429615	2.6369	2.48812	1.11705	0.468002	2.76831	3.8345	1.571	0.805311
P8	2.12419	1.21147	1.38727	2.90423	2.11701	2.06865	0.557809	1.52454	1.01534	2.8216	2.69191	1.0222	4.10563	2.94516	1.3251	0.566388	3.06186	3.55831	1.66829	0.908253
P4	1.6902	1.29961	1.81906	3.17763	2.3183	1.25428	0.330071	1.23174	0.938217	2.55693	3.33998	0.571328	4.25307	3.05446	1.0437	0.836437	2.5172	4.24832	1.01353	0.903622
Pz	1.25099	1.58925	2.0175	3.34456	2.00628	1.24675	0.359315	1.28447	0.982288	3.02641	3.90526	1.26873	4.97812	2.64629	1.13612	1.31315	2.61666	4.8324	0.816997	1.1379
POz	1.33078	1.86655	1.80683	3.14846	2.38	1.90328	0.433912	1.35591	0.9734	3.05364	3.57431	1.23073	5.03056	3.49092	1.32217	1.82166	2.67396	4.75056	0.867025	1.57717
PO4	1.36671	1.40252	1.82507	3.40369	2.95714	1.94611	0.559256	1.14531	0.869539	2.80807	3.40324	0.917496	4.86629	3.59817	1.36589	1.64355	2.69655	4.61484	1.23483	1.28555
PO8	1.7076	1.2243	1.56952	3.32418	2.70809	2.31909	0.291111	1.40622	1.0345	3.14736	3.23309	1.09968	4.61831	3.20474	1.55803	1.10679	3.07866	4.1228	1.69559	1.19519
O2	2.21462	1.49308	1.92683	3.92492	3.24273	2.49257	0.347531	1.50067	0.982261	3.07504	3.35516	1.33061	4.79458	3.2308	1.56794	1.67636	2.83998	4.88414	1.74917	1.38378
Oz	2.37519	1.66065	1.84303	3.97945	3.17702	2.49122	0.311307	1.89028	1.00476	3.22603	3.39608	1.59338	5.07386	2.89083	1.52532	1.86196	2.76168	5.38695	1.51524	1.52688
O1	2.06903	1.77842	1.97962	4.09704	3.08123	2.41718	0.275402	2.22879	1.19997	3.43587	2.96398	1.69165	5.36172	2.22845	1.65726	2.23587	2.63069	5.56239	1.41301	1.52088
PO3	1.20365	2.03074	2.00748	3.74876	2.32687	1.67503	0.234631	1.61915	1.19582	3.35613	3.12753	1.25078	6.44023	2.72965	1.4601	2.36194	2.76826	4.99253	1.07739	1.49434
P3	1.14971	2.15386	2.07358	4.04088	1.66062	1.29502	0.225556	1.35694	1.63016	3.61149	2.98141	1.15342	6.72335	2.18658	1.18402	1.97138	3.02625	4.99421	0.95529	1.02522
CP5	1.11491	2.04321	1.66896	4.30854	1.36888	1.29368	0.388107	1.46203	2.84909	3.98484	2.33143	1.27859	6.33814	1.85099	1.15099	1.7435	3.49057	5.17676	1.30212	0.87086
P7	1.82422	1.73612	1.51884	4.31038	2.58443	1.93801	0.610156	2.31483	2.3967	4.13416	2.38042	1.57258	4.2637	1.44076	1.59046	1.98883	3.14996	6.16521	1.64526	1.07692
PO7	2.00183	2.11656	2.01929	3.87152	2.95687	2.0217	0.464329	2.32433	1.64062	3.94169	2.74196	1.57785	5.00105	1.90065	1.69903	2.41535	2.5582	6.03381	1.43953	1.38543
T7	1.25154	1.80441	1.19379	4.33897	1.02008	1.73989	0.743612	1.76106	3.1269	3.91432	1.84611	1.74285	6.30126	1.92067	0.998631	1.10971	3.7957	4.41429	1.65166	0.714699
T8	3.5157	0.967464	0.862569	3.49511	1.70209	1.98433	0.651875	1.3842	1.48692	2.11272	2.41801	0.642034	1.56497	1.853	1.45554	0.648221	3.31118	3.58292	1.86486	0.738527

## Sheet: Sub2
Channel	Trial_ 1	Trial_ 2	Trial_ 3	Trial_ 4	Trial_ 5	Trial_ 6	Trial_ 7	Trial_ 8	Trial_ 9	Trial_10	Trial_11	Trial_12	Trial_13	Trial_14	Trial_15	Trial_16	Trial_17	Trial_18	Trial_19	Trial_20
Fp1	0.647243	1.04839	0.86211	1.05848	0.735066	0.814726	1.25111	0.927734	0.882693	0.541958	0.768446	1.55743	1.2343	0.826171	1.60877	0.493613	0.788656	1.15378	1.011	1.31874
Fp2	0.69619	0.897238	0.78661	1.24898	0.69899	0.786413	1.39976	0.868648	0.867067	0.579662	0.778064	1.47034	1.32131	0.76604	1.58182	0.438092	0.714491	1.21943	1.01698	1.37762
AF4	1.07328	1.06197	0.802069	1.44552	0.699065	0.618199	1.46988	0.766742	0.703419	0.716388	0.685313	1.32853	1.64555	0.530558	1.41905	0.403773	0.563985	1.58299	0.894204	1.89383
AF3	0.561661	1.36745	1.11857	1.04895	0.545115	0.586718	1.16591	1.40027	0.788324	0.482215	0.755622	1.6118	1.71716	0.659894	1.38634	0.493673	0.915218	1.19506	1.1106	1.65492
F5	0.972744	1.58142	1.87852	0.443055	0.669954	0.603363	0.981188	1.23347	0.516716	0.476238	0.871921	2.43167	2.41052	1.05484	1.27519	1.8012	1.47394	0.725063	0.923922	2.03803
Fz	0.91741	1.35541	1.28747	1.05931	1.0753	0.604053	1.22975	1.89054	0.50848	0.616426	0.568533	2.03367	1.88195	0.442666	0.991726	0.592752	0.711158	1.08194	1.04578	2.34744
FC1	0.817452	0.734221	1.09305	0.490192	0.97462	2.03297	0.97012	3.98947	0.390084	2.14603	1.32214	1.97522	0.954894	0.832529	1.13299	1.48476	1.29172	1.72897	0.9407	2.29176
FC5	1.62474	0.523649	1.13314	0.475373	1.28426	0.631436	0.628962	0.674084	0.800381	0.770108	0.859706	2.73879	1.54032	2.80589	1.27959	5.3365	1.74986	0.482582	0.935704	1.74983
F6	0.840305	0.718031	1.4984	1.54362	0.978485	0.69363	1.30896	1.24555	0.700053	1.14279	0.532776	0.794501	2.01433	0.789609	1.48069	0.849857	0.573152	2.02707	0.791004	2.11562
FC2	0.280023	0.332642	1.65855	1.90549	0.679364	0.781951	0.64056	2.63386	0.57017	2.08833	1.62602	0.874446	0.587677	1.2444	0.928947	1.10797	1.46387	2.76605	0.904083	2.25346
FC6	1.16865	0.58488	1.38949	1.16498	1.18223	0.646005	0.872338	2.13754	1.13066	1.00919	0.558615	0.421871	1.75491	1.84692	1.4161	2.4856	1.55295	1.7184	0.857579	1.87403
C4	1.59007	0.619354	1.02857	0.956318	0.909655	0.587402	1.17927	3.46525	1.29819	0.681481	1.18049	0.456512	0.543572	3.66407	1.348	1.88719	1.77373	1.62927	1.45404	1.74198
Cz	0.493911	0.745041	1.41839	0.877519	1.03151	1.37535	1.53302	4.08708	0.991185	0.335355	0.626457	0.878618	0.437428	2.61798	1.32956	1.3268	1.07151	2.29138	1.66066	1.36557
C3	1.732	0.120696	1.01032	0.592109	1.27511	0.456146	1.78395	1.70453	1.18083	0.982001	0.567767	1.84082	0.778196	3.07445	1.48045	4.84187	1.23583	0.896444	0.873763	2.27602
CP1	1.86969	0.129024	1.25522	0.724554	1.4241	0.381433	1.83612	2.48392	1.1089	0.397817	0.777134	1.39593	0.627327	3.68137	1.74744	1.96198	0.704203	2.34879	1.22967	2.44302
CP2	1.48012	0.522385	1.30387	0.883146	0.902898	0.380107	1.31328	2.32569	1.16116	0.291486	1.12573	0.743536	0.655702	3.83146	1.67589	1.85438	0.960938	2.09668	1.38924	2.1854
CP6	2.30834	0.530144	1.10351	0.932778	0.918543	0.370146	1.14646	1.83564	1.97833	0.320398	0.920875	0.758747	1.42538	2.63998	1.39273	2.89234	1.64011	1.50466	1.02826	1.78436
P8	2.26466	0.45628	0.970931	0.817895	1.35536	0.389414	1.03565	1.63586	1.95631	0.372436	0.948046	0.774191	1.87506	1.69656	1.49234	3.11571	1.54316	1.8317	1.04163	1.62584
P4	1.90502	0.504407	1.07859	0.844613	0.865081	0.301907	1.26698	1.641	1.49324	0.245774	1.17433	0.829868	1.02807	2.80116	1.53547	2.47664	0.913789	1.71188	1.25125	2.05428
Pz	1.45152	0.510541	1.11302	0.782097	1.55905	0.321509	1.29357	2.06875	1.15494	0.214515	0.968909	1.04508	0.760681	3.29262	1.76917	2.32123	0.612717	2.34374	1.22883	2.26781
POz	1.59043	0.377614	1.00839	0.706817	1.40056	0.309395	1.13794	1.57132	1.54778	0.143363	1.04527	0.955386	0.767315	2.6069	1.4445	2.56672	0.78832	2.42017	1.07241	1.89416
PO4	2.04456	0.500818	0.975002	0.801073	1.21954	0.346126	1.11432	1.37287	1.434	0.262942	1.19118	0.810184	1.14706	2.17572	1.47226	2.75826	0.942304	1.8846	1.21337	2.23807
PO8	2.34191	0.527628	1.11526	0.845693	1.42223	0.397027	1.05959	1.4801	1.74454	0.396623	1.08286	0.684986	1.77571	1.74612	1.54369	3.23713	1.28471	1.79291	1.28782	1.96384
O2	2.1299	0.548317	1.24992	0.87556	1.4503	0.369171	0.98818	1.44691	1.55447	0.291619	1.07551	0.703994	1.32829	1.76401	1.56119	3.29122	1.22209	1.9959	1.25449	2.07667
Oz	1.77228	0.508792	1.3145	0.713003	1.43825	0.354727	0.881711	1.53319	1.90609	0.18567	1.02896	0.701123	1.01194	2.04148	1.49643	3.32911	1.21393	2.68749	1.16061	1.84762
O1	1.52527	0.444901	1.50208	0.623878	1.63029	0.467584	0.752633	1.50147	1.83594	0.248125	1.0917	0.662553	0.764287	2.6221	1.61928	3.39986	1.29922	2.57607	1.29421	1.91985
PO3	1.5961	0.256859	1.32262	0.561567	1.39655	0.3631	0.881536	1.49952	1.90991	0.238059	1.1386	0.979728	0.540907	2.81064	1.54961	3.15281	1.17173	2.66047	1.24921	1.96158
P3	1.79935	0.208234	1.36038	0.523408	1.32459	0.293209	1.16723	1.56141	1.7659	0.388111	1.06707	1.28711	0.640244	3.07079	1.76619	3.76114	0.963923	1.97697	1.26095	2.13658
CP5	1.77271	0.174068	1.19013	0.515734	1.26091	0.338167	0.966578	1.29507	1.58089	0.72721	0.90167	1.74891	0.936842	2.79311	1.8475	5.65968	1.23311	1.03289	1.52371	2.0754
P7	1.61378	0.298573	1.64754	0.540844	1.57811	0.458848	0.678413	1.30692	1.96212	0.37881	0.976073	1.02105	0.746822	3.01314	1.65883	3.78268	1.74144	1.30678	1.6047	1.82747
PO7	1.53771	0.321692	1.60927	0.573856	1.66383	0.471446	0.639374	1.41535	1.89377	0.300584	1.04584	0.777984	0.653369	2.91378	1.62205	3.50747	1.61665	2.15453	1.40343	1.9295
T7	1.65656	0.328633	1.0795	0.570357	1.55446	0.505507	0.658689	1.01513	1.31706	0.689531	0.768838	1.3945	1.60006	2.86392	1.72068	5.75849	1.50573	0.73376	1.44909	1.49719
T8	1.63242	0.496333	1.09988	0.913275	1.24196	0.557149	0.833372	1.68567	1.90878	0.393212	0.696966	0.635084	2.03031	1.84975	1.34603	3.15379	1.72022	1.38433	0.75846	1.38396

## Sheet: Sub3
Channel	Trial_ 1	Trial_ 2	Trial_ 3	Trial_ 4	Trial_ 5	Trial_ 6	Trial_ 7	Trial_ 8	Trial_ 9	Trial_10	Trial_11	Trial_12	Trial_13	Trial_14	Trial_15	Trial_16	Trial_17	Trial_18	Trial_19	Trial_20
Fp1	0.481601	1.5124	0.768695	1.53326	1.36013	1.55209	0.570955	1.34135	1.14342	0.614813	0.684357	0.929823	1.10863	1.13992	1.03161	0.989914	0.651041	1.23383	0.690904	0.436232
Fp2	0.45639	1.34266	0.689345	1.38582	0.96465	1.61872	0.582058	1.30206	1.10833	0.638065	0.626101	1.01717	1.20742	0.969217	0.897628	0.994156	0.908921	1.54037	0.569262	0.678411
AF4	0.330587	1.63981	0.752116	1.68602	0.907509	1.41753	0.302563	1.8037	1.17587	0.496538	0.549758	0.978565	1.57487	1.59439	0.936355	0.70368	0.897486	2.25246	0.566738	0.699449
AF3	0.304245	1.22984	0.781594	2.12034	1.26451	1.48469	0.299846	1.68312	1.32507	0.68433	0.721982	0.798783	1.89643	1.32185	1.08152	0.693453	0.368459	1.19432	0.66961	0.264152
F5	0.197804	0.878401	1.34645	2.05922	1.47544	1.02196	0.568477	1.94654	1.06063	0.415289	0.700079	0.822703	1.58635	1.08307	1.12072	1.08633	0.326717	0.852227	1.2273	0.226393
Fz	0.268002	0.873762	0.42419	2.69302	0.525509	1.54487	0.170364	2.67991	1.68363	0.769862	0.535762	0.691265	1.95105	2.61377	1.12677	0.870409	0.526849	1.06223	0.540914	0.64238
FC1	0.197605	0.33273	0.624671	1.77119	0.392007	0.480697	0.469596	0.581399	0.746771	0.763475	0.353244	1.433	1.15802	0.640894	0.791627	1.5446	0.992137	0.552088	1.90969	1.0402
FC5	0.725145	0.928971	1.46537	1.38	0.82449	0.51835	0.958515	1.47437	0.98859	0.329624	0.433981	0.763739	1.90351	1.0835	1.07187	1.11491	0.407775	1.08104	1.489	0.774381
F6	1.06091	2.20162	1.86449	1.12875	1.14208	0.936797	0.275887	2.3026	1.0161	0.370995	0.281199	0.976785	1.30069	1.27738	0.993485	0.43586	1.02552	3.6834	0.470626	1.52291
FC2	0.687438	1.09873	1.88891	1.60129	1.64476	1.03327	0.856902	2.73345	1.46209	0.274049	1.15768	0.923161	0.694178	1.24495	0.539942	1.34857	1.03695	2.17544	0.895658	1.98461
FC6	3.08178	2.44536	2.9183	0.944258	1.1397	0.779401	0.405	2.77847	0.970596	0.27246	0.502304	0.910195	0.986896	1.1458	1.05075	0.292219	0.875762	3.12738	0.521583	1.22006
C4	2.41705	1.62113	2.71285	1.63518	0.860174	1.25987	0.997175	2.40264	1.39485	0.314031	1.09478	0.958338	0.789133	1.2897	0.94294	0.307727	0.856943	1.93817	0.872681	1.77525
Cz	0.919134	0.683453	0.727421	3.74244	0.706723	0.97693	0.58323	1.42669	1.66417	0.833228	0.776395	1.45929	1.81022	0.477048	1.23834	1.11176	1.43162	1.74408	0.355212	1.5859
C3	0.943736	1.06743	1.25757	1.92997	0.253035	0.359272	1.00019	1.30578	1.34677	0.534632	0.33727	1.09112	2.45527	1.0567	1.63438	1.33231	1.18978	2.13121	0.925128	1.5694
CP1	1.0601	1.26847	1.13586	2.71247	0.740696	0.684845	1.01693	1.36765	1.40456	0.651189	0.608862	1.46674	2.54311	0.728167	1.42303	1.4089	1.38461	2.47109	0.773206	2.28545
CP2	1.81198	1.15552	1.82613	2.22377	0.816316	1.23039	1.29939	1.92171	1.25209	0.604992	0.937706	1.11271	1.01885	0.931094	0.809349	0.557034	0.923266	2.06518	0.784552	2.63158
CP6	3.66834	1.46874	2.35721	1.02187	0.91802	1.06392	0.890611	1.90199	1.38014	0.436163	0.7847	1.03362	1.17432	0.855567	1.18555	0.60245	0.657235	2.74253	0.649108	1.55651
P8	4.50347	1.30269	1.66338	1.11235	1.69397	0.480079	1.03221	1.48227	1.25207	0.568361	0.49156	1.20547	1.58072	0.749749	1.82444	1.27521	0.595068	3.54716	0.545675	1.60134
P4	3.28276	1.23534	1.87937	1.46207	0.996488	0.956017	1.21361	1.68339	1.32282	0.59584	0.815772	1.05484	1.01445	0.919503	0.916164	0.775461	0.615446	2.9501	0.768207	2.37485
Pz	1.58272	1.36377	1.27388	2.32155	0.858512	0.854456	1.38798	1.65202	1.06509	0.544527	0.731578	1.40961	1.51107	0.819817	0.904034	1.16464	1.09971	2.37299	0.954505	2.67174
POz	2.1436	1.85631	1.47417	2.16286	1.05228	0.583287	1.28962	1.82955	1.01511	0.444144	0.752866	1.22223	1.31939	0.937491	1.11694	1.27651	1.15158	3.05371	0.879081	2.40325
PO4	3.88709	1.77084	1.73955	1.4903	1.12569	0.603341	1.23128	1.65739	1.24818	0.5537	0.776648	1.09906	1.17785	0.862854	1.53486	1.26175	0.803578	3.30644	0.587107	2.37615
PO8	4.79704	1.74499	1.86872	1.29721	1.60872	0.435619	0.997703	1.73498	1.3976	0.693553	0.524249	1.16022	1.88551	0.907045	2.21021	1.50229	0.799163	4.09845	0.524697	1.85544
O2	4.17571	2.14701	2.03577	1.37833	1.44545	0.489522	0.981556	2.07401	1.40184	0.604669	0.528762	1.09604	1.81149	1.15993	2.0936	1.65165	0.9567	4.11261	0.45945	2.0411
Oz	3.03237	2.09027	2.1486	1.63606	1.22443	0.373931	1.24472	2.37054	1.21817	0.618602	0.633952	0.966775	1.60204	1.66687	2.33185	1.5089	1.25554	4.38416	0.599601	2.08564
O1	2.65718	2.22667	1.9802	2.07608	1.18178	0.527222	0.811263	3.31043	1.51311	0.780844	0.744936	1.11589	2.21847	2.3302	3.63113	1.82655	2.07557	4.8061	0.612234	1.57047
PO3	1.97981	2.1547	1.62329	2.48969	1.11338	0.509505	1.02013	2.52397	1.4686	0.608251	0.755805	1.36114	2.39323	1.46618	2.28137	1.65599	1.91809	3.94001	0.731196	1.39919
P3	1.53592	1.97839	1.22492	2.31113	0.875016	0.557279	1.21985	1.91853	1.43615	0.616986	0.597061	1.34968	2.25605	1.15585	1.75322	1.38725	1.5526	3.35537	0.748091	1.74665
CP5	1.44916	1.78385	1.2314	1.51026	0.469099	0.362683	1.11227	1.36989	1.31556	0.477034	0.602966	0.93249	1.97776	1.13683	2.13695	1.31997	1.28924	2.96256	0.834558	0.994547
P7	2.15961	1.96337	1.30602	1.51191	0.659041	0.387665	1.13535	1.80135	1.19843	0.535964	0.618469	0.934125	1.23511	1.26882	2.56369	1.18525	1.39115	3.78349	0.638429	0.692714
PO7	2.36528	2.24504	1.68115	2.04477	0.982936	0.603798	1.1015	2.67643	1.67935	0.840504	0.644521	1.11585	1.994	1.98976	3.64829	1.70457	2.03364	4.7635	0.599328	0.871352
T7	1.8438	1.59167	1.27489	1.05907	0.708255	0.326822	1.11648	1.08476	0.978749	0.269715	0.75665	0.954474	2.01611	0.96429	1.3663	1.09253	0.661809	1.83166	1.09877	0.684726
T8	4.47167	2.03446	2.06072	0.802677	1.22302	0.528339	0.626421	1.91509	1.41186	0.409015	0.705761	0.814279	1.47746	0.86981	1.24387	0.675845	0.767106	2.48453	0.396337	0.955988

## Sheet: Sub4
Channel	Trial_ 1	Trial_ 2	Trial_ 3	Trial_ 4	Trial_ 5	Trial_ 6	Trial_ 7	Trial_ 8	Trial_ 9	Trial_10	Trial_11	Trial_12	Trial_13	Trial_14	Trial_15	Trial_16	Trial_17	Trial_18	Trial_19	Trial_20
Fp1	0.972098	3.63295	1.8721	1.95663	1.0497	1.0506	0.985237	1.72922	1.34557	0.603573	0.971366	0.909116	1.6333	0.489701	1.8695	0.664413	2.51095	0.98062	1.0193	1.54917
Fp2	0.771	3.37744	2.9081	1.8553	0.77193	0.911371	1.7396	1.26612	1.34885	1.13953	0.868152	0.809391	1.36532	0.609677	1.45396	0.349491	2.32104	0.599318	1.34505	1.56267
AF4	0.929862	3.86441	1.79758	2.4856	0.880129	1.21486	1.74543	1.44587	1.55468	1.92016	1.439	0.730768	1.71157	0.669892	1.9237	0.781362	3.20389	0.370042	1.09935	1.60319
AF3	0.943348	4.85649	1.26173	1.93279	1.70779	1.27442	0.899267	1.85151	1.68387	0.986629	1.58826	0.763892	1.6748	0.764082	2.04697	0.654841	3.11868	1.36279	0.943305	1.52495
F5	1.11836	4.07497	1.87128	1.01166	1.20015	1.99988	0.871937	1.00599	1.47961	0.700724	2.21476	1.14271	1.63345	1.21089	2.58369	0.681445	4.0246	1.20498	1.6705	1.20512
Fz	0.852261	4.62605	4.36066	2.53406	2.24719	0.806628	1.08107	3.31052	2.20943	1.77293	2.09564	0.570872	0.908508	1.27404	2.80486	1.13219	3.35543	1.08991	1.11628	2.14135
FC1	1.27427	0.92196	2.32653	2.22654	0.860345	1.48347	0.413892	2.71681	1.46908	0.890606	0.866421	1.39451	2.03091	4.73883	3.1187	1.17122	4.59422	1.95811	0.793417	1.35069
FC5	1.26781	2.35344	2.54131	0.663161	1.68776	1.76139	0.697028	1.37514	1.37478	0.549866	2.60423	2.31844	1.55654	1.44122	2.86817	0.222719	4.24399	1.10411	1.52274	1.26856
F6	1.03716	4.19947	1.8029	1.76852	1.19257	1.4539	1.6784	1.34495	0.896189	1.52669	2.36695	0.592412	2.66253	0.769239	2.38803	1.80828	4.25886	0.329019	1.35544	1.25175
FC2	1.14819	0.439941	1.91139	1.44105	1.77891	1.74135	3.51956	2.34962	0.786505	1.70259	1.50182	1.07987	2.87704	2.11906	3.02722	1.22347	4.25336	0.959926	1.3568	1.07706
FC6	0.926523	2.6273	1.98735	1.30875	1.651	0.838462	1.52224	1.78742	0.821803	1.19793	1.865	0.826904	3.06273	0.990326	2.98821	1.45614	4.81339	0.462007	1.75416	1.26484
C4	1.22668	0.587909	2.04478	1.13515	3.45601	0.603552	1.85312	2.7454	1.49305	1.03718	1.60404	0.63974	2.49938	2.13273	3.12234	1.56203	4.82713	0.62788	1.8738	1.63241
Cz	1.49582	0.445292	2.61596	1.87399	1.53445	0.363518	1.13874	3.55817	1.97506	0.920078	1.00469	0.843579	4.16042	1.50021	3.62359	1.43495	2.48264	0.762982	0.959801	0.985916
C3	1.34838	0.662638	3.25278	0.718679	1.202	0.643321	0.562732	2.25935	1.66723	0.741933	1.12321	1.86474	2.13252	2.61795	3.5372	0.592119	4.3773	1.42401	1.04259	1.23351
CP1	1.29336	0.198981	2.33015	0.747687	1.83394	0.266337	0.625292	2.74443	2.19174	0.755684	1.61802	1.61234	2.66011	3.61274	3.37056	0.611349	3.4545	1.32627	0.961836	1.13577
CP2	1.58961	0.216871	2.12192	1.31292	2.2185	0.437572	0.891863	3.44162	2.36081	0.881253	1.397	1.147	3.19024	2.7449	3.29181	0.977727	3.65138	0.924708	1.64476	1.58768
CP6	1.13134	1.52111	1.54474	0.988538	1.9612	0.372486	1.49527	2.18543	1.92487	0.983402	2.27543	0.925031	2.63546	1.99738	3.32014	1.25459	5.09779	0.781118	1.62248	1.92318
P8	1.00025	1.60624	2.0753	0.922739	0.985268	0.171243	1.7219	1.63117	1.68341	1.05876	2.18727	1.01361	2.41833	2.1147	3.62315	1.52476	4.61521	0.546734	0.833398	1.65805
P4	1.4041	1.05382	1.82047	1.04484	1.90285	0.346151	1.1352	2.76097	2.69754	0.935548	1.93887	1.29308	2.95593	2.54673	3.35413	0.792021	4.7245	1.04511	1.93242	1.96231
Pz	1.43934	0.472329	1.63375	1.47437	2.29307	0.359743	0.70784	2.99688	2.39726	0.859727	1.81366	1.32027	2.82335	3.31915	3.15355	0.389857	3.54157	1.26565	1.44215	1.78587
POz	1.35553	1.43801	1.6725	1.21673	2.09297	0.286483	0.902024	2.68841	2.46793	0.853492	2.57042	1.2604	2.41252	2.77467	3.06172	0.505858	4.33703	1.12964	1.97901	1.86732
PO4	1.45291	1.8278	2.00446	1.02165	1.54116	0.268754	0.964496	2.60174	2.91036	0.914742	2.24619	1.46281	2.68133	1.94964	3.29584	0.590494	4.77224	1.24503	2.38359	2.03319
PO8	1.47299	2.4654	2.40991	0.784646	1.38789	0.290721	1.09895	1.90045	2.05956	0.757181	1.88062	1.12273	2.0337	1.44295	3.14263	0.70872	4.79784	0.801165	1.26543	1.85794
O2	1.43248	2.75734	2.31876	0.881344	1.51799	0.274892	1.0852	2.25301	2.15329	0.731091	2.25204	1.28927	2.0969	1.53794	3.3612	0.557899	4.62508	0.930906	1.65157	1.8125
Oz	1.22651	2.40964	2.17946	0.946701	1.78161	0.248112	1.08616	2.23628	1.87623	0.672806	2.54615	1.18787	1.96794	1.622	3.09498	0.626199	4.37185	0.995237	1.62436	1.63186
O1	1.09421	1.94501	2.24102	0.913768	1.7708	0.365629	0.998582	1.96814	1.9629	0.678013	2.97898	1.28891	1.96654	1.99371	3.15604	0.63684	4.06309	1.22431	1.22567	1.67738
PO3	1.0561	1.1337	1.80067	0.965982	1.85671	0.580931	0.752933	2.06894	2.52434	0.724619	3.39091	1.53365	2.40327	2.73062	2.90502	0.476391	4.028	1.38594	1.4265	1.84958
P3	1.14336	0.587858	1.78894	0.806352	1.88919	0.435637	0.608239	2.17598	2.34903	0.769609	2.62317	1.69357	2.42689	3.41626	3.2175	0.351159	3.98742	1.24692	1.05946	1.55709
CP5	1.27348	0.933336	2.5235	0.766606	1.46123	0.590447	0.741521	1.87622	1.83206	0.748189	2.17906	1.70478	2.06962	2.32225	3.69644	0.393346	4.44967	1.1459	1.13812	1.34996
P7	1.11937	1.18335	2.58596	1.08975	1.04693	0.478669	0.843684	1.56948	1.92669	0.646114	2.58301	1.37253	2.00685	1.9521	3.7442	0.733855	4.00461	1.28452	0.761276	1.37024
PO7	1.17183	1.266	2.19304	0.954698	1.59422	0.480923	0.76726	1.66667	2.10679	0.672555	3.06268	1.27197	1.97146	2.08776	3.40743	0.613771	4.04545	1.34968	0.965182	1.58356
T7	1.13979	1.73057	3.52662	1.07212	1.41433	0.856793	1.16872	1.69033	1.71088	0.584613	2.29515	1.28974	1.72933	1.30513	3.58783	0.415186	4.20072	1.19016	1.40674	1.22961
T8	1.29878	2.48177	1.90498	0.956754	1.19068	0.849889	1.2478	1.19989	1.08504	0.769282	2.04294	0.887474	1.75594	0.998374	2.93922	1.22798	3.95972	0.605512	1.12395	1.40578

## Sheet: Sub5
Channel	Trial_ 1	Trial_ 2	Trial_ 3	Trial_ 4	Trial_ 5	Trial_ 6	Trial_ 7	Trial_ 8	Trial_ 9	Trial_10	Trial_11	Trial_12	Trial_13	Trial_14	Trial_15	Trial_16	Trial_17	Trial_18	Trial_19	Trial_20
Fp1	0.749131	0.127959	0.410902	0.464167	2.11772	1.13729	0.822738	1.63826	1.0271	0.545376	0.398975	0.744768	1.28498	1.83228	0.480848	0.707408	0.838795	1.67251	0.915211	0.887317
Fp2	0.73471	0.194745	0.484239	0.42253	2.01852	1.42026	0.733992	1.87682	1.19044	0.562698	0.470575	0.668392	1.64882	1.63126	0.504846	0.539778	0.787443	2.49946	1.24661	1.114
AF4	0.761367	0.266328	0.404896	0.903156	2.20829	1.13999	0.781145	1.90283	1.10375	0.581241	0.398675	0.701118	1.74178	1.36184	0.588271	0.392362	0.638658	2.44049	1.50228	0.86714
AF3	0.552494	0.209805	0.404606	1.1412	1.98158	0.844205	0.753682	1.06325	1.14144	0.48569	0.67345	0.486855	1.57043	0.982966	0.389952	0.413334	0.811165	2.00396	1.83967	0.826782
F5	0.387247	0.441288	0.340896	1.10138	2.17416	0.648547	0.864725	0.621812	0.951295	0.232251	1.24544	0.684354	1.019	1.34891	0.49156	0.36864	0.728199	1.03745	1.86575	3.39677
Fz	0.465683	0.370331	0.301779	1.34661	2.23485	1.23413	0.608099	1.26676	1.33196	0.765918	0.872855	0.440011	1.44999	1.24598	0.614163	0.531387	0.824812	1.50552	1.61205	0.777431
FC1	0.708217	0.93293	0.708909	0.642818	0.366907	0.832093	1.25406	2.16777	1.10094	1.25098	2.29245	1.84329	0.832504	1.01716	1.35773	1.09344	0.770459	1.66148	0.575622	3.09739
FC5	0.587796	1.51926	1.16167	0.711117	0.602505	0.707941	1.2199	0.824315	1.08623	0.502648	2.23448	1.19357	1.2304	1.23879	0.991078	1.00683	0.687228	0.566266	1.36625	2.50457
F6	0.710991	0.679901	0.184	0.656754	3.15295	1.02612	0.664791	1.94198	0.88748	0.497468	1.26465	0.791264	1.6228	0.827031	1.18611	0.303657	0.528142	1.98019	1.30463	0.811704
FC2	0.500854	1.33187	0.882606	1.14933	1.81887	0.464844	0.584474	2.25103	1.41456	1.89634	1.17011	0.439597	0.967608	0.498063	2.66134	0.601409	0.536199	0.742099	1.19901	0.688722
FC6	0.977439	1.50757	1.11864	0.527061	2.2247	0.541185	1.15121	0.901879	1.07495	1.94533	1.35405	0.725287	1.36551	0.476174	1.70719	0.761888	0.843803	1.34476	1.01518	0.688196
C4	1.23472	1.61706	1.836	0.565368	1.12468	0.35026	1.7665	1.53452	1.2319	1.42193	2.5097	0.530176	1.12268	0.318259	1.24887	1.10925	0.709562	1.06453	1.09226	1.01825
Cz	1.72978	0.582672	0.304156	1.14846	0.894978	0.541118	0.631616	2.55891	0.671708	1.07613	2.62707	0.73537	0.702935	0.9081	0.633221	1.39711	0.733712	1.54226	0.784766	0.960896
C3	1.20336	1.85233	1.69963	0.300799	0.59309	0.588087	1.45483	1.4315	1.08744	1.03149	2.2081	1.63411	0.853741	1.00985	0.866979	1.18714	0.578334	0.772509	0.658937	1.55432
CP1	1.46892	1.23095	1.63167	0.493534	0.693617	0.474991	2.00739	1.78473	0.960631	1.02059	2.30737	1.2033	0.76672	0.625348	0.639502	1.14871	0.678628	0.88715	0.509857	1.28829
CP2	1.45667	0.827299	2.04308	0.55181	0.933391	0.366368	1.89715	2.18068	1.0789	1.09512	2.28847	0.881094	0.82685	0.400482	0.60651	1.17098	0.925475	0.948581	0.754088	1.28073
CP6	0.892378	1.33605	3.09514	0.409489	0.817694	0.265603	1.94594	0.827077	1.04266	1.31532	2.30572	0.634979	0.595721	0.309052	0.977736	1.04784	0.984769	1.13752	1.1294	1.19671
P8	0.594989	0.817919	3.32958	0.393099	0.604598	0.33654	1.86982	0.862976	0.861792	1.36288	2.39774	0.699074	0.486652	0.404415	1.00543	1.00924	1.17829	1.48009	1.38161	1.30084
P4	0.873842	0.897638	3.1261	0.333583	0.871439	0.294211	2.05147	1.2013	1.0062	1.08805	2.52485	0.928574	0.582221	0.366297	0.5583	0.966979	0.943119	0.910099	1.26699	1.32146
Pz	1.37858	0.703215	2.78505	0.487354	0.847605	0.46767	1.95275	1.35709	0.892668	1.02773	2.21987	0.998826	0.685911	0.338388	0.597895	0.999351	0.918606	0.841669	0.629715	1.30373
POz	1.0562	0.645328	4.35287	0.35322	0.929085	0.425612	1.84476	0.936309	0.749448	0.956201	1.78911	1.00576	0.62619	0.351012	0.492261	1.04384	0.898186	0.89437	0.723899	1.39146
PO4	0.913225	0.697884	3.61355	0.284485	0.844319	0.306023	2.14165	1.02088	0.726088	1.0895	1.81586	1.14625	0.498246	0.455107	0.500958	0.924331	1.10619	1.03293	1.33362	1.41926
PO8	0.576522	0.570049	3.34777	0.438084	0.799132	0.402795	2.20852	0.999553	0.762565	1.20572	1.20335	1.04141	0.401947	0.534818	0.801201	0.915535	1.45469	1.40211	1.6124	1.34681
O2	0.71483	0.486417	4.14552	0.442014	0.785337	0.524119	2.03457	0.751922	0.750275	0.999409	1.02561	1.35989	0.458884	0.518694	0.841667	0.953745	1.06716	1.05357	1.23763	1.62761
Oz	0.736239	0.558026	5.18857	0.424188	0.733942	0.539059	1.725	0.647364	0.90421	0.894807	1.14478	1.20309	0.660589	0.362756	0.778711	1.1	0.682143	0.980253	0.883804	1.55573
O1	0.78926	0.636437	4.96335	0.41611	0.72701	0.738088	1.88183	0.538405	0.923279	0.873784	1.03126	1.10858	0.707873	0.587838	0.745436	1.08562	0.752896	1.07285	0.599014	1.56434
PO3	1.09017	0.703196	4.18991	0.358042	0.742148	0.472925	2.02723	0.882806	0.830037	0.813569	1.64356	1.04629	0.669626	0.508068	0.581832	1.16543	0.794341	1.06324	0.528547	1.39907
P3	1.16478	1.13975	3.71625	0.334836	0.782913	0.471742	1.96973	1.07142	0.981784	0.983066	1.74301	1.10289	0.53243	0.467747	0.698124	1.2635	0.791271	0.836145	0.425744	1.29267
CP5	1.04001	1.92424	3.13416	0.319077	0.569469	0.568538	1.56549	0.983944	0.918509	0.796294	1.71732	1.4412	0.497757	0.695814	0.769715	1.29469	0.555845	0.690969	0.579022	1.38876
P7	0.658987	1.26615	3.70491	0.401679	0.529898	0.725684	1.62675	0.686696	0.975348	1.01925	1.01768	1.1662	0.414787	0.505436	0.718778	1.2045	0.250412	0.890331	0.414461	1.18329
PO7	0.813317	0.850872	4.43763	0.340559	0.586896	0.625283	2.05369	0.610663	0.908392	0.851505	0.82651	1.11581	0.537149	0.637253	0.747969	1.02614	0.48588	1.08433	0.433837	1.27123
T7	0.553168	1.51383	2.89026	0.64484	0.687312	1.13724	1.00466	0.658579	1.05757	0.371988	1.67815	1.13439	0.917865	1.17363	1.09163	1.3981	0.899257	0.444016	1.03886	1.677
T8	1.01474	1.12767	3.01218	0.395909	0.633495	0.505358	1.90872	0.472336	0.883788	1.55616	3.74663	0.671497	0.753593	0.49265	0.596467	1.34309	1.02599	1.49352	0.65031	1.47155

## Sheet: Sub6
Channel	Trial_ 1	Trial_ 2	Trial_ 3	Trial_ 4	Trial_ 5	Trial_ 6	Trial_ 7	Trial_ 8	Trial_ 9	Trial_10	Trial_11	Trial_12	Trial_13	Trial_14	Trial_15	Trial_16	Trial_17	Trial_18	Trial_19	Trial_20
Fp1	0.744403	1.45352	2.20253	0.421092	1.20235	0.803917	1.1691	0.968916	1.02295	0.804362	1.29163	1.37854	0.629374	1.22332	1.20729	0.645505	0.291023	0.185275	0.728457	0.826953
Fp2	0.834055	1.57546	1.67329	0.617618	1.37843	0.572401	0.985606	1.03812	0.796174	0.85345	1.02553	1.99307	0.570291	0.850281	1.2582	0.588251	0.321304	0.506974	0.71055	0.600959
AF4	0.626424	1.87143	1.36282	0.606459	1.15701	0.531031	1.00293	0.812237	0.872402	0.9191	1.07455	1.57942	0.338229	1.31316	1.18947	0.659367	0.421006	0.498892	1.42731	0.44164
AF3	0.646176	1.55412	2.77154	0.427748	1.2087	0.50078	1.67615	1.09062	1.50673	0.778089	1.47573	1.12134	0.576489	1.2827	1.0759	0.631754	0.191212	0.239074	1.47037	0.778477
F5	0.753642	0.745253	0.901243	0.144266	1.74382	0.529777	1.51778	1.58038	2.03584	0.773295	1.48471	0.28392	1.26569	1.3023	1.1391	0.507117	0.197285	0.0831014	1.13227	1.139
Fz	0.54088	2.55689	1.29409	0.402582	0.576879	0.435092	1.45514	1.03311	0.673845	0.700382	1.2713	0.701571	0.336734	1.19209	1.13151	0.30145	0.289316	0.146397	0.83031	0.246198
FC1	0.54065	0.867069	0.408044	0.507044	0.407955	0.387579	1.36088	1.34424	0.934775	0.648028	0.430968	1.3336	1.01406	0.508466	0.476982	0.377733	0.664068	0.510075	1.26493	0.754743
FC5	0.834065	0.474541	0.42228	0.145442	1.2501	0.265187	1.32297	1.85373	1.31122	0.641853	0.425958	0.371589	1.37474	0.882721	1.23468	0.668889	0.414248	0.124448	1.30622	0.720645
F6	0.531212	1.30195	1.23529	0.377495	1.9276	0.472417	1.22531	0.584633	0.86566	1.03694	0.910285	1.28583	0.36779	1.0613	1.59661	1.05003	0.573188	0.292321	1.87884	0.450979
FC2	1.26701	0.94547	0.734366	0.354538	0.847827	0.554455	1.37454	0.466893	1.00053	0.636696	0.747507	2.04266	1.01048	0.323378	0.198882	0.52452	0.811353	0.277944	0.929141	0.321039
FC6	0.95022	0.838715	1.25381	0.350388	2.75422	0.444697	1.48302	0.600348	0.922291	0.832062	1.04039	0.741831	0.44027	0.857664	2.33412	1.00226	0.437261	0.125961	2.2858	0.347049
C4	1.00899	0.607704	0.532198	0.168785	0.986838	0.496626	1.51967	0.430993	0.839841	1.11425	1.2643	1.15424	0.951079	0.267474	0.93794	0.719155	0.556771	0.0410548	1.63585	0.448889
Cz	1.10417	1.00508	0.289246	0.473586	0.459598	0.669423	1.06351	0.718729	0.601416	0.855305	1.12968	0.404926	0.359472	0.450203	1.34314	0.161816	0.686145	0.152752	1.24339	0.354335
C3	1.13469	1.16835	0.781729	0.435143	0.652382	0.339199	1.0104	2.00891	0.767439	0.681106	0.43921	0.774574	0.949775	0.667381	0.667551	0.483337	0.913	0.214276	2.19566	0.405414
CP1	1.34495	1.13346	0.313733	0.611538	0.843057	0.498714	2.48164	1.53611	0.321058	0.747703	0.610603	0.652465	0.600764	1.13877	1.10667	0.670445	0.879319	0.201702	3.02695	0.412406
CP2	1.34497	0.59268	0.0957225	0.399387	0.710165	0.580082	0.717787	0.654838	0.642101	0.816702	0.779979	0.900534	0.686241	0.185875	1.36349	0.217662	0.361834	0.0890113	1.62565	0.567223
CP6	1.2167	0.759278	0.603918	0.233887	1.83527	0.482644	1.28831	0.476053	1.28739	0.648131	1.15203	0.989277	0.730226	0.572137	1.83688	0.364909	0.284471	0.0508368	2.16538	0.455188
P8	1.19242	1.25606	0.524739	0.436085	1.74259	0.436669	1.42829	0.716433	1.44825	0.707854	0.663999	1.25345	0.641479	0.649863	1.57274	0.427569	0.369694	0.103847	1.87998	0.432233
P4	1.5674	0.611107	0.137609	0.48	1.18884	0.477731	1.1699	0.651916	0.833125	0.799336	0.746868	1.23446	0.650395	0.523521	1.51982	0.331429	0.30523	0.0507841	1.84748	0.660966
Pz	1.55539	0.714746	0.178579	0.747213	1.11713	0.598961	1.45948	1.07599	0.408792	0.693552	0.547682	0.79541	0.618518	0.757528	1.42025	0.726275	0.176287	0.10548	2.95394	0.762892
POz	1.8765	0.656999	0.164357	0.873285	1.60857	0.602875	1.5442	1.2423	0.436803	0.969443	0.493859	1.14016	0.841472	0.883208	1.63469	0.781018	0.172465	0.128364	2.66288	0.776737
PO4	1.708	0.81737	0.160595	0.719422	1.39924	0.481277	1.54547	0.94445	0.629848	0.889417	0.507351	1.28606	0.608185	0.764179	1.50908	0.533684	0.300108	0.088424	1.90574	0.769144
PO8	1.38088	1.24986	0.421956	0.595177	1.45432	0.385203	1.63268	0.907264	1.21108	0.889699	0.559706	1.33182	0.81864	0.730196	1.41822	0.602773	0.396502	0.108733	1.73099	0.49514
O2	1.68888	0.978638	0.348952	0.696608	1.69021	0.464488	1.68707	1.02255	0.87932	1.11833	0.574385	1.51512	0.882425	0.837775	1.72438	0.715349	0.31514	0.13314	2.04724	0.559414
Oz	1.8602	0.83663	0.35246	0.743239	1.93421	0.522218	1.65074	1.14481	0.73106	1.37674	0.560832	1.59465	1.10843	0.955108	2.03319	0.855382	0.236923	0.168134	2.4289	0.517411
O1	1.62629	0.908179	0.432378	0.70992	1.98565	0.509734	1.7257	1.34395	0.74503	1.22037	0.514256	1.20958	1.09711	0.995111	1.93016	1.04509	0.223979	0.16807	2.50982	0.36465
PO3	1.59064	0.950578	0.321711	0.723018	1.93663	0.462094	1.75819	1.4028	0.442306	0.875436	0.452782	0.742918	0.851878	1.11102	1.42953	1.01605	0.261534	0.157673	3.09341	0.495817
P3	1.53949	1.03487	0.402859	0.617301	1.44153	0.311011	1.81557	1.61159	0.355269	0.742519	0.462658	0.613126	0.672962	1.24055	1.10973	1.03124	0.607122	0.169932	3.95232	0.421321
CP5	1.12438	1.02221	0.612713	0.445781	1.23754	0.149499	1.66327	1.83407	0.657308	0.788865	0.393638	0.57156	0.653069	1.24118	1.12365	0.989251	0.807996	0.160437	2.90411	0.374343
P7	1.24803	1.19799	0.72965	0.490194	1.26403	0.1769	1.94729	1.78469	0.837003	0.839793	0.302546	0.61906	0.692892	1.29487	1.51672	1.28523	0.682377	0.152653	2.14934	0.299142
PO7	1.38216	1.06441	0.610045	0.578842	1.5683	0.337475	1.92891	1.46063	0.67768	0.935249	0.423782	0.764285	0.885528	0.986661	1.57603	1.19011	0.336809	0.157989	2.4653	0.320708
T7	0.860018	0.856066	0.55187	0.256983	1.48999	0.208519	1.76948	1.66781	1.20924	0.633078	0.237413	0.51284	0.987847	1.34392	1.54702	0.971441	0.518397	0.14775	1.93267	0.480291
T8	0.785405	0.895961	1.41876	0.2633	3.02418	0.499192	1.50145	0.639288	1.23176	0.413433	0.755161	0.929319	0.57513	0.814772	2.10379	0.440505	0.235348	0.142179	2.30022	0.304108

## Sheet: Sub7
Channel	Trial_ 1	Trial_ 2	Trial_ 3	Trial_ 4	Trial_ 5	Trial_ 6	Trial_ 7	Trial_ 8	Trial_ 9	Trial_10	Trial_11	Trial_12	Trial_13	Trial_14	Trial_15	Trial_16	Trial_17	Trial_18	Trial_19	Trial_20
Fp1	0.507605	0.847634	1.27163	2.10456	0.33806	0.559058	0.822	0.709016	0.836775	1.58259	0.924913	0.510881	0.697722	1.07743	0.962107	0.663729	0.687435	1.00855	2.47172	1.23158
Fp2	0.739777	0.79902	1.03701	3.00368	0.258474	0.933482	0.501377	0.944777	0.553846	1.2795	0.843244	0.601167	0.961468	0.974233	0.682109	0.687387	0.868132	1.09556	2.45649	0.986052
AF4	0.322758	0.794228	1.02714	2.57717	0.280921	0.781297	0.689651	1.18575	0.976596	1.86254	0.75011	0.405464	1.30669	1.11926	1.04225	0.510796	0.773421	0.817521	2.95049	1.5263
AF3	0.763539	0.580804	1.16785	2.38618	0.156236	0.920448	0.565335	1.37701	0.688926	1.58974	0.723494	0.248968	0.782122	1.36711	0.505165	0.612215	0.88777	1.00692	3.42985	1.0193
F5	0.304292	2.24612	1.18727	2.11114	0.246726	0.701687	1.36974	0.742724	1.78456	3.26199	0.947267	0.522466	1.52008	0.515646	1.49429	0.757202	0.698217	1.24517	2.22015	2.00744
Fz	1.02203	1.25147	1.14301	2.48625	0.408815	1.45867	0.902201	2.613	0.841793	1.96956	0.699179	1.32847	1.70933	1.67369	0.720096	0.607042	1.51802	0.393648	2.54838	0.625261
FC1	0.136209	1.052	0.883717	1.87532	0.909029	1.29461	1.25792	0.775255	0.777544	1.28114	0.368461	1.14828	1.35075	0.889219	0.398786	0.792813	1.06779	1.05079	1.70132	1.61242
FC5	0.219221	1.4979	1.16412	1.7058	1.0357	0.751128	1.57503	0.65352	1.35049	1.80334	1.22945	0.893023	1.87725	0.268884	1.0356	1.21629	0.620475	1.96928	1.78555	2.13842
F6	0.948409	0.817806	0.992921	1.5775	0.266636	0.580066	0.585661	2.0589	0.599172	1.29669	0.940665	0.85777	2.05518	2.44935	1.14917	2.10934	1.4091	1.02521	4.26621	0.917981
FC2	0.465237	2.66225	0.578826	1.91862	0.982017	0.545872	1.54539	1.56392	0.751515	1.45308	0.774495	1.29966	0.899188	1.87988	0.996851	0.952084	0.563506	1.84802	0.835704	0.519841
FC6	0.723732	0.956421	0.951827	2.24143	0.684923	0.597508	0.66324	2.47717	1.21964	0.899006	0.812249	0.978544	1.41847	1.50728	0.628264	1.55803	0.907707	2.86523	3.37342	1.39264
C4	0.444864	1.54043	0.926451	1.89394	1.56639	0.742008	1.35564	2.60418	0.701445	0.361405	1.62399	1.77287	1.04059	1.18482	0.641519	1.46372	0.621928	1.64668	2.71381	1.02617
Cz	0.40917	0.878034	1.31055	1.24086	1.05046	0.914367	0.469797	2.58749	0.607241	1.58794	0.806137	1.4011	1.23836	1.19564	1.02928	1.12086	0.846126	0.912601	1.80668	2.06662
C3	0.171016	0.879956	1.17328	1.45561	1.27517	0.553655	1.17106	1.77775	0.788644	0.453496	0.918544	0.569142	2.00552	0.422499	0.5096	1.1453	1.21748	1.50747	1.58597	2.28066
CP1	0.186264	0.829921	1.96129	1.54588	2.10194	0.887463	0.938952	2.8548	0.783808	0.692317	1.10447	0.854418	1.12352	0.545752	0.48956	1.08332	0.975834	1.08326	1.89038	1.93323
CP2	0.634419	1.02929	2.16603	1.50989	2.39022	0.956358	1.3755	0.837235	0.68939	0.745245	1.13476	1.97094	0.898383	1.32675	0.324703	1.05122	1.015	0.768249	2.51042	1.51855
CP6	0.721761	1.38242	0.824302	2.08398	1.89175	0.592408	1.33529	1.4409	1.03931	0.600118	1.23921	2.52944	1.12232	0.926281	0.486038	1.56165	0.920231	1.07786	4.3488	1.90431
P8	0.678266	2.13694	0.558792	2.09116	1.92004	0.897341	1.34592	0.88034	2.0148	0.851984	1.3396	3.81316	1.52128	0.556756	0.614331	1.94799	1.09916	1.47014	5.12419	3.09053
P4	0.423028	1.68825	0.760698	2.03296	2.03284	0.573666	1.3086	0.577799	1.39053	0.923047	1.22738	2.29174	1.19949	0.594907	0.279596	1.48228	0.639749	1.09261	3.74535	1.15354
Pz	0.358146	1.01953	1.48901	1.3273	1.6236	0.840327	0.922275	1.39967	1.11316	0.859588	1.10038	0.97604	1.53866	0.948631	0.272794	1.73274	0.879291	0.972012	2.39601	1.3372
POz	0.265595	1.86901	1.15016	1.83257	2.04963	0.875559	1.00071	0.535351	1.92841	1.62445	1.3645	1.45703	1.83558	0.857648	0.597841	2.32206	1.06682	1.40348	3.65305	2.40296
PO4	0.422961	2.08063	0.945115	1.68927	2.3098	0.788024	1.15137	0.505867	1.78903	1.7231	1.24399	2.33434	1.98535	0.99543	0.493159	2.4988	1.365	1.39923	4.80911	2.56476
PO8	0.524057	2.69577	0.934682	1.84608	2.54412	1.11598	1.13407	0.845023	2.64862	1.24669	1.38828	3.70622	1.87907	0.66397	0.584395	2.38291	1.18833	1.6824	4.82485	2.93394
O2	0.491566	2.71054	1.02971	1.76068	2.73688	1.06469	1.27044	0.730926	1.11425	1.44227	1.48721	2.25167	2.24242	0.580164	0.60863	2.62545	1.1387	2.00064	4.49515	2.99027
Oz	0.401767	2.62044	0.895776	1.81519	2.70166	1.03221	1.09573	0.562942	2.47733	1.41346	1.48827	1.3428	2.05993	0.480622	0.717131	2.63717	1.01449	2.06783	3.92151	3.00894
O1	0.388148	2.39001	0.919068	2.02169	3.10752	1.41553	1.21702	0.542313	2.76049	1.56688	1.47487	1.0706	2.02107	0.407545	0.832732	2.55377	0.917367	2.22864	3.5836	2.93704
PO3	0.27878	1.40865	0.921297	2.11797	2.70178	1.33617	1.47193	0.556268	2.92786	1.64379	1.18611	0.884127	1.70914	0.709341	0.920122	2.32641	1.2067	2.13376	3.58798	2.89355
P3	0.227246	0.850991	0.738088	1.24314	2.01714	0.885476	1.26169	0.839827	2.01156	0.686181	1.19069	0.627195	1.38605	0.440572	0.699355	2.02459	1.02039	1.54547	2.40766	2.78885
CP5	0.223464	1.1808	0.97671	1.83648	2.36387	0.774234	1.39398	1.18765	1.19315	0.224725	1.43767	0.631309	1.84305	0.242262	0.589188	2.32675	0.916359	1.67498	1.933	2.53614
P7	0.255999	1.61687	0.859004	2.24865	2.4625	1.80322	1.62455	0.750789	2.42023	0.909113	1.51104	1.24702	1.4834	0.20947	0.863156	2.16259	0.826062	2.09289	3.04268	2.6058
PO7	0.346191	1.90873	0.896118	2.59409	3.18872	1.80804	1.61624	0.738383	3.49282	1.54984	1.44594	1.31398	1.57752	0.311507	0.921023	2.52686	0.902439	2.30867	3.46212	3.07754
T7	0.193447	0.861348	0.972512	2.39895	1.97004	0.681231	1.49164	0.73488	1.30885	0.580596	1.49096	0.548087	1.97971	0.198911	0.603697	1.88722	0.747527	1.75504	1.95546	2.74426
T8	1.15273	1.04485	0.829286	2.13363	1.25247	0.861114	0.922946	1.60894	1.5575	0.975459	0.818499	1.17041	1.19097	0.614556	0.933926	1.46245	1.20374	1.67539	3.6042	2.10943

## Sheet: Sub8
Channel	Trial_ 1	Trial_ 2	Trial_ 3	Trial_ 4	Trial_ 5	Trial_ 6	Trial_ 7	Trial_ 8	Trial_ 9	Trial_10	Trial_11	Trial_12	Trial_13	Trial_14	Trial_15	Trial_16	Trial_17	Trial_18	Trial_19	Trial_20
Fp1	1.85041	3.05132	1.26641	1.34977	0.268983	0.544211	1.1925	0.555407	1.75726	0.338974	1.67326	0.469755	0.487077	1.25263	0.315549	0.163094	1.47757	0.750341	0.896439	0.744549
Fp2	0.891826	3.39487	0.850256	1.65089	1.22158	1.57556	1.56017	0.746697	1.24893	0.232317	1.8152	0.533675	0.473291	1.23239	0.586992	0.580122	0.720133	1.3866	0.935323	0.550599
AF4	0.904506	3.04017	0.910473	1.56116	0.881782	1.40929	1.29124	0.842248	1.1175	0.221681	2.32491	0.641529	0.403849	0.953631	0.534158	0.836384	0.793269	1.60559	0.84718	0.35846
AF3	1.24174	2.03659	1.59336	0.657531	0.295897	0.978692	0.566474	0.751986	1.59468	0.443941	3.14878	0.73694	0.463454	0.985816	0.25753	0.197215	1.60318	0.678893	0.793594	0.62935
F5	1.7771	0.413445	1.37494	0.420737	0.895243	1.05816	1.98105	0.452857	0.939361	0.7776	2.27023	0.902564	0.882202	1.60868	0.544989	0.852389	1.05267	0.935876	1.34541	0.585771
Fz	1.3499	2.92139	1.49391	0.831501	1.219	1.02315	0.824	1.15638	1.64855	0.339987	2.75137	1.09052	0.977687	0.351704	0.558292	0.83491	1.56012	1.67633	0.732277	0.412075
FC1	1.0419	0.44603	0.795377	0.333359	1.52135	1.17469	0.389752	0.835946	0.630211	0.646987	1.74437	0.992623	0.949157	1.23598	0.838916	0.918891	0.556098	1.33589	1.78765	0.736841
FC5	1.40369	0.365249	0.87672	0.527913	1.41008	1.3155	1.56002	0.452105	0.605545	0.678614	1.19291	0.782494	1.44577	2.21789	0.909092	1.21708	0.894147	0.939215	1.5621	0.525744
F6	0.987175	2.20874	0.663873	1.38387	1.0572	2.62459	1.96153	0.796487	1.11315	0.364417	2.21853	0.36239	0.471762	0.825133	1.49739	0.688783	0.860328	0.674692	0.888883	0.381049
FC2	0.567528	0.800578	0.800362	1.00655	0.664267	4.91675	2.80932	0.81926	1.20392	0.521732	1.90083	0.342656	1.13982	0.588207	1.16023	0.990702	0.86151	0.536081	0.477721	0.564591
FC6	1.04745	1.3006	0.595265	1.80831	0.528908	3.51891	2.64679	0.467973	0.607772	0.352645	1.14681	0.597941	0.385772	0.711139	1.93889	0.957487	0.805232	0.783299	0.66722	0.611502
C4	1.21228	1.39801	0.548881	1.92698	0.769491	2.08041	2.94291	0.480435	0.591494	0.501931	1.67292	0.459964	1.21427	0.494796	1.27234	1.39954	0.917331	0.903201	0.465339	0.432859
Cz	1.77672	2.09924	0.580089	1.02079	1.46663	0.930443	1.41469	0.948851	0.261098	0.926715	1.22401	0.524494	1.80454	1.03588	1.20241	1.96221	0.965714	0.47026	0.379476	0.343521
C3	0.989988	0.765286	0.612675	0.391296	1.54742	1.54786	0.961237	0.595006	0.395894	0.798264	0.47863	0.769871	1.83424	1.617	0.809864	1.98536	0.776992	0.726442	1.29109	0.678594
CP1	1.5118	1.69572	0.428947	0.66804	1.68634	1.18269	0.794959	0.676289	0.313101	1.03966	0.478016	0.639185	1.90357	1.25132	0.848552	2.94946	1.10195	0.666967	0.603902	0.502249
CP2	1.64038	1.86236	0.389416	1.37534	1.27554	1.40942	1.52768	0.431531	0.395521	0.827434	1.47825	0.492674	1.95376	0.776381	1.16945	2.00825	1.03417	0.548501	0.454175	0.388918
CP6	2.22301	0.799208	0.674308	1.69312	1.77895	1.7808	2.34738	0.484732	0.528212	0.577078	1.4232	0.876948	1.97428	0.457876	1.05611	1.42335	1.23839	0.490027	0.746047	0.93823
P8	1.9398	0.631825	0.826246	1.18814	1.9011	1.91396	1.88107	0.513555	0.521704	0.781773	1.12008	1.56701	2.32338	0.525807	1.20632	0.693164	1.10732	0.343176	0.656753	0.577296
P4	1.70754	0.841372	0.608484	1.39596	2.6176	1.81809	1.73346	0.426899	0.366	0.730157	1.22237	0.813528	2.59311	0.660648	1.03901	1.65756	1.2523	0.474408	0.798673	0.607703
Pz	1.66222	1.57242	0.470131	0.969266	1.95106	1.13579	0.970547	0.363349	0.266876	0.782109	0.843421	0.641331	1.70673	1.15773	1.02899	3.58698	0.961724	0.451996	0.621039	0.615442
POz	1.34454	0.94834	0.665357	1.21996	2.33996	1.60439	1.10804	0.475787	0.34278	0.569131	0.708422	0.961224	1.73805	1.05231	1.21615	2.84717	0.843047	0.422015	0.906636	0.627648
PO4	1.56726	0.764795	0.845843	1.37292	2.27517	1.96593	1.40039	0.484166	0.416399	0.6954	0.9431	1.21319	2.84196	0.816095	1.12676	1.38122	0.837919	0.305255	1.15528	0.57838
PO8	1.63531	0.604865	0.863189	1.40657	1.89501	2.03457	1.86425	0.544779	0.5908	0.850076	0.939636	1.79558	3.07024	0.78865	1.39937	1.07244	0.708921	0.410405	0.903269	0.552376
O2	1.63393	0.710958	0.779674	1.32301	2.50638	2.57477	1.41124	0.829339	0.552899	0.68668	0.925996	1.38559	2.42267	0.916828	1.52739	1.3928	0.719953	0.440374	1.13928	0.656249
Oz	1.40332	0.729354	0.664775	1.28855	2.21811	2.41161	1.28969	0.849415	0.563732	0.875635	0.840715	1.06399	1.92363	1.06441	1.60071	1.52595	0.774645	0.439609	1.03607	0.723582
O1	1.21688	0.835085	0.758212	1.31925	2.08876	2.3699	1.17504	0.854952	0.536203	1.09701	0.786564	0.959922	1.75632	0.956764	1.717	1.94996	0.603519	0.55116	1.01616	0.668053
PO3	1.35762	0.86367	0.739477	1.10948	1.71852	1.9474	1.26233	0.663907	0.387089	0.76076	0.685118	1.03174	1.5114	1.00022	1.6914	3.08161	0.743832	0.632981	1.0431	0.674621
P3	1.39047	1.02966	0.57079	0.706784	1.82598	1.72605	1.30485	0.509638	0.359432	0.652573	0.536752	0.978751	1.53399	1.11635	1.42111	3.21539	0.912269	0.800117	1.20416	0.632881
CP5	0.784657	0.504408	0.731799	0.545176	2.20737	1.95989	1.33649	0.674498	0.476915	0.629198	0.417033	1.08608	1.72291	1.79022	1.17687	2.43123	0.747594	1.01075	1.1684	0.628069
P7	0.505389	0.78281	0.825093	1.00139	2.10657	2.68645	1.61016	0.808686	0.560183	0.786109	0.779899	1.0655	1.88089	1.61085	1.32433	1.10588	0.628086	0.981489	0.989191	0.471227
PO7	0.994914	0.858718	0.865612	1.33926	2.2924	2.56122	1.64119	0.951149	0.569718	0.939974	0.900535	1.08578	1.69196	1.22151	1.95479	1.95596	0.636443	0.80886	1.028	0.679206
T7	0.763418	0.444384	0.775119	0.829699	1.90105	1.44922	1.4673	0.674518	0.415394	0.627696	0.492846	0.980584	1.86135	2.40967	1.29	1.529	0.583164	0.954001	1.08297	0.70719
T8	1.56356	1.0566	0.63636	1.38077	1.4113	2.18509	2.82146	0.536814	0.403628	0.542901	1.38229	0.91218	0.981664	0.619673	1.65846	0.854615	1.24553	0.546688	0.654923	0.754309

## Sheet: Sub9
Channel	Trial_ 1	Trial_ 2	Trial_ 3	Trial_ 4	Trial_ 5	Trial_ 6	Trial_ 7	Trial_ 8	Trial_ 9	Trial_10	Trial_11	Trial_12	Trial_13	Trial_14	Trial_15	Trial_16	Trial_17	Trial_18	Trial_19	Trial_20
Fp1	0.803235	1.11047	0.719192	1.39403	0.466298	2.43259	1.31217	0.689676	0.891689	1.41477	1.16847	0.847325	1.25334	1.21245	0.552882	1.25572	0.735935	0.913249	0.703402	1.05601
Fp2	0.742104	1.17929	1.13731	1.28956	0.451809	0.72611	2.18843	0.541197	0.946951	1.4035	1.46729	0.876497	1.35252	1.06976	0.725589	1.19777	0.465028	0.860296	0.848103	0.75954
AF4	0.921663	1.57883	0.832501	1.67591	0.556109	0.681453	2.58018	0.515199	1.04515	1.44369	2.1052	1.37485	1.0994	0.649032	1.0235	0.950836	0.271891	0.869719	0.821257	0.55408
AF3	1.55131	1.64674	0.806549	0.488921	0.444732	1.64135	1.49535	0.979062	1.20017	1.24073	1.47693	0.926159	1.18552	0.735748	0.69516	0.721119	0.704878	1.20448	0.403578	1.08896
F5	1.37007	1.82421	0.31863	0.947597	0.636374	2.20213	0.649974	0.297722	1.10575	0.732478	1.92313	1.08429	1.6555	0.925212	0.622065	1.38483	2.16081	0.999928	1.77241	1.97494
Fz	1.741	1.7841	2.07239	1.489	0.703626	1.40099	1.94503	0.902036	1.14985	1.24508	1.56561	1.53558	1.0798	0.653242	0.557708	1.10088	1.14619	1.24373	0.442761	0.658903
FC1	1.14972	0.650475	0.242497	1.11499	1.21393	1.33772	1.53094	0.821286	0.818828	0.438892	0.809189	0.83638	0.605936	0.438588	0.653721	0.946727	0.337707	0.474084	1.00257	1.91767
FC5	1.07329	1.12085	0.422235	1.18096	0.68843	1.74387	1.18899	0.427865	1.18542	0.661799	1.18219	1.56164	1.76974	0.688664	0.506978	1.86241	5.79481	0.554829	2.14977	2.39241
F6	0.76244	1.77256	0.554005	1.6072	0.952217	1.06811	2.67833	0.728008	1.21721	1.36082	2.27308	1.15269	1.09776	0.906294	0.997195	2.02194	1.47543	0.911015	1.26457	1.04249
FC2	0.789309	2.00433	0.868176	1.15521	1.346	1.60824	1.91854	0.781089	1.84588	1.35707	1.03036	1.34896	0.736629	0.302236	1.03515	0.723158	1.48078	0.710504	0.737795	0.821191
FC6	0.767833	1.76483	0.697078	2.0089	1.18606	1.18471	2.07707	0.914655	1.84359	1.16924	1.8714	1.0834	0.85239	0.757736	1.0427	1.89288	2.29819	0.850338	1.47327	1.08869
C4	0.553311	1.32144	0.512867	1.61403	1.2404	1.12485	0.93749	1.57474	3.38569	1.22341	1.48554	1.20609	0.87026	0.486806	1.14764	1.41659	2.15132	1.07616	1.27798	1.12599
Cz	0.689974	0.755425	1.17931	3.19829	1.17253	1.34422	1.36381	1.33041	1.27055	0.914938	0.99985	1.49337	1.69813	0.490876	0.574407	1.94859	1.65621	1.4557	0.610392	1.13975
C3	0.68699	1.06516	0.532175	2.19457	1.41468	1.34129	1.61577	0.874323	0.889383	0.609201	0.759141	1.50604	1.50546	0.506503	0.687477	1.82335	2.65373	0.499593	1.70207	1.56949
CP1	0.599999	0.686453	0.916727	3.27978	1.31951	1.62579	1.4639	1.13349	1.04502	0.763101	1.07887	1.51131	1.96339	0.56296	0.665622	1.7535	2.22825	1.03398	1.45911	1.21873
CP2	0.595562	0.96164	0.688874	2.47458	0.965784	1.32334	0.860659	1.49397	2.28947	1.40545	1.23336	1.31737	1.73953	0.502609	0.644732	1.45051	2.08024	1.36865	1.28582	1.37684
CP6	0.961135	1.43028	0.599032	2.67566	0.910927	0.910168	0.66512	1.31615	2.63241	1.59295	1.50923	1.28934	1.04226	0.557087	0.855096	1.69754	2.23706	0.893929	1.5321	0.981588
P8	1.1995	1.26328	0.526536	2.91241	0.877287	1.32461	0.716065	1.1668	2.2594	1.63551	1.28408	1.79339	1.23893	0.664281	0.959604	2.0575	2.14319	0.995156	1.76541	0.991635
P4	1.1968	0.928181	0.593938	3.05081	0.892602	1.2792	1.09871	1.40329	2.24054	1.89616	1.50499	1.2881	1.84095	0.773121	0.780432	1.82044	2.2223	0.9319	1.73945	1.30127
Pz	0.754025	0.82241	1.16936	3.64532	1.10421	1.45254	1.41946	1.32376	1.59905	1.23862	1.20011	1.49634	2.3284	0.65628	0.69173	1.48876	2.5679	1.6443	1.56636	1.55931
POz	1.31075	1.55921	1.51856	3.61121	1.22666	1.7421	1.99734	1.32299	1.47891	1.53122	0.836963	1.936	3.26577	1.18525	0.748774	1.06791	3.17485	1.46844	2.43216	1.97346
PO4	1.66226	1.09204	0.871567	3.6956	1.03722	1.75075	2.12519	1.37741	1.73427	2.01785	1.21428	1.70705	2.70631	1.23235	0.801279	1.51878	2.41497	1.32208	2.41138	1.63332
PO8	1.60451	1.10957	0.647983	3.25444	1.27678	1.45909	1.40316	1.24421	2.02705	1.93872	1.32582	1.82615	1.68925	0.981151	0.949936	1.86411	2.3874	0.885065	2.45274	1.18012
O2	1.708	1.48379	1.08615	3.11336	0.901656	1.37803	1.48344	1.21784	1.46638	1.98827	0.924685	1.9414	1.21096	1.08773	0.646077	1.37239	3.06437	0.87092	2.61058	1.45577
Oz	1.13027	1.78395	1.28285	2.70435	0.787354	1.29287	1.65371	1.03508	1.26963	1.72281	0.596737	1.88095	2.48494	0.910363	0.554517	1.10696	3.24678	0.709606	2.4492	1.5909
O1	0.958498	1.46495	1.12584	2.61287	0.732249	1.15241	1.3864	0.877519	1.21228	1.46326	0.478473	1.93425	1.79711	0.885596	0.382284	1.21772	2.98221	0.74514	2.38483	1.13724
PO3	1.14529	1.17285	0.973088	3.19909	1.11689	1.5955	1.17757	1.02655	1.18455	1.19054	0.530775	2.14572	2.24469	1.18126	0.455454	1.12151	3.29591	1.35531	2.55492	1.15951
P3	0.826174	0.782187	0.843469	2.88111	1.18657	1.52313	1.16251	0.90561	1.09386	1.08203	0.599004	1.80214	1.81322	0.818513	0.573669	1.45552	3.20118	0.890381	2.31292	1.08862
CP5	0.798726	1.02258	0.591814	2.03649	0.914086	1.34686	1.08881	0.628015	1.25131	1.00856	0.637095	1.76261	1.58471	0.634801	0.653609	1.75619	4.78642	0.337564	2.2053	1.12591
P7	0.766102	0.895581	0.747869	2.00098	0.848915	1.03448	0.882659	0.668647	1.68702	1.37145	0.609343	2.10758	1.40059	0.738923	0.38283	1.66632	3.42122	0.394239	2.27574	0.91857
PO7	0.904752	0.977466	0.809614	2.35468	0.92955	0.949719	1.05858	0.672998	1.56964	1.42682	0.421972	2.10129	0.949131	0.808012	0.32509	1.60967	2.86945	0.830897	2.3343	0.741984
T7	0.827105	1.0446	0.508492	1.25612	0.504061	1.5394	1.06737	0.462504	1.59451	0.917237	0.889595	1.63036	1.69208	0.520106	0.437294	1.88481	8.50497	0.3174	2.04607	1.6139
T8	0.992633	1.79769	0.580384	2.66701	0.813802	1.06041	1.3784	1.07567	2.11959	1.37454	1.61024	1.28914	0.970092	0.66785	0.877407	1.96405	2.60259	0.849426	1.36831	1.0472

## Sheet: Sub10
Channel	Trial_ 1	Trial_ 2	Trial_ 3	Trial_ 4	Trial_ 5	Trial_ 6	Trial_ 7	Trial_ 8	Trial_ 9	Trial_10	Trial_11	Trial_12	Trial_13	Trial_14	Trial_15	Trial_16	Trial_17	Trial_18	Trial_19	Trial_20
Fp1	1.25449	1.08422	0.741759	1.0844	1.07471	1.07028	0.636043	0.892509	0.796254	0.441879	0.27669	0.706855	0.843305	1.26456	0.873129	1.16342	0.385822	2.54221	1.58452	0.467615
Fp2	1.17077	1.11989	0.813997	1.03818	1.13462	1.05954	0.6171	0.886586	0.793014	0.443119	0.27143	0.684949	0.828117	1.30594	0.937374	1.09626	0.382929	2.49159	1.51082	0.429672
AF4	1.2398	1.15459	0.879927	0.983933	1.09058	1.04578	0.613834	0.793993	0.77701	0.578262	0.294606	0.652953	0.759202	1.25977	0.97966	0.947093	0.409426	2.6718	1.49025	0.418864
AF3	1.41029	1.14353	0.760188	1.1858	1.05607	1.04846	0.62335	0.894935	0.778473	0.519834	0.292922	0.72117	0.850225	1.05971	0.755182	1.02321	0.406276	2.5719	1.65291	0.529365
F5	1.46407	1.0244	0.751171	1.64048	1.02545	1.1963	0.916682	0.639794	0.583156	1.21347	0.431982	0.977377	0.970801	0.722537	0.524899	0.784383	0.483161	2.50765	2.42239	0.668598
Fz	1.31167	1.38147	0.788405	1.2047	0.870366	0.939869	0.531968	0.833113	0.855852	0.468535	0.309996	0.608521	0.84453	1.019	0.894894	0.916016	0.378022	2.54053	1.2969	0.5099
FC1	1.73163	1.42885	0.773049	0.670197	0.900263	1.17888	0.683542	0.63282	0.510849	0.676172	0.390318	0.691231	0.375617	1.60424	2.28049	0.5428	0.253803	0.967164	0.551441	0.244831
FC5	1.27561	1.8804	0.538626	1.24485	0.899517	1.73936	1.02416	0.773065	0.703552	0.642671	0.440542	0.508311	0.474833	1.58038	1.39739	0.494177	0.331464	0.799329	0.454947	0.442098
F6	1.08673	0.764084	1.29478	0.602076	1.54567	0.858238	0.647453	0.584684	0.638317	1.74561	0.507667	0.612215	0.476084	1.19429	1.05435	0.566859	0.614016	2.6772	1.37387	0.385951
FC2	0.91192	0.61982	0.821945	0.329431	1.08192	0.853865	0.625141	0.842594	0.597294	3.43268	1.13943	0.959699	0.443914	1.2399	1.59411	0.552073	0.467085	1.11143	0.689177	0.223126
FC6	0.357982	1.16318	1.14321	1.32277	1.04083	1.19632	0.888975	1.06074	0.718524	2.85871	0.653152	0.804857	0.722891	1.37053	0.395691	1.00244	0.56369	0.667059	0.599066	0.517763
C4	0.774831	1.25406	0.405834	1.26366	1.19472	1.1947	0.604617	1.2779	0.919512	1.26654	0.276725	1.21808	0.79054	0.967573	0.742888	1.49198	0.23547	1.91817	0.864697	0.62772
Cz	1.50938	1.4194	0.796952	1.16871	1.12399	1.05686	0.367175	1.18943	0.852711	0.261641	0.407744	0.67186	0.810102	1.05918	1.01336	0.78604	0.367174	2.5572	1.06652	0.476946
C3	1.59086	1.58376	0.60349	1.15395	0.980921	1.47707	0.544993	1.13302	0.829935	0.324824	0.236343	0.58472	0.526069	1.34819	1.3624	1.01788	0.278012	1.68541	0.82057	0.356885
CP1	1.62803	1.36928	0.629374	1.14259	1.25888	1.29728	0.535357	1.17652	0.869535	0.360001	0.332825	0.664547	0.638542	1.31644	1.30741	1.08476	0.292812	2.17745	1.14147	0.486509
CP2	1.14822	1.50315	0.622516	1.14054	1.22219	1.28903	0.567333	1.24935	0.822143	0.310124	0.354505	0.749613	0.837564	1.0764	1.10921	1.11149	0.294505	2.35629	1.20857	0.634734
CP6	0.970597	1.58298	0.495663	1.50329	1.02172	1.38077	0.698087	1.05609	0.891836	0.594084	0.257241	0.7492	0.83881	1.25551	1.0304	1.30182	0.226716	1.93829	1.01661	0.660713
P8	1.1135	1.65461	0.534736	1.27198	1.27449	1.4263	0.795551	1.0701	0.831591	0.4254	0.203416	0.644837	0.766428	1.36285	1.20014	1.245	0.263708	1.93327	1.28549	0.692863
P4	1.26517	1.49802	0.549211	1.08764	1.32216	1.43102	0.624767	1.18174	0.762265	0.329598	0.281809	0.70705	0.758412	1.21484	1.34979	1.23599	0.25702	2.17136	1.29955	0.70526
Pz	1.46281	1.29556	0.585678	1.07585	1.46828	1.50037	0.564127	1.24829	0.767235	0.357307	0.349952	0.683685	0.742529	1.39941	1.40646	1.13834	0.271899	2.35712	1.2967	0.661708
POz	1.42061	1.24871	0.607259	0.923693	1.71275	1.65116	0.64991	1.12157	0.671337	0.559566	0.321854	0.699902	0.737731	1.41503	1.63175	1.15766	0.290068	2.02078	1.44753	0.768814
PO4	1.44163	1.32279	0.562211	0.951272	1.54394	1.60573	0.674544	1.0723	0.69791	0.575208	0.282132	0.71523	0.698959	1.33891	1.47177	1.22545	0.278874	2.03949	1.45884	0.835018
PO8	1.29089	1.40916	0.636469	1.02241	1.55191	1.52208	0.745004	1.09637	0.758146	0.5311	0.210124	0.626224	0.804542	1.25679	1.36994	1.24858	0.250342	1.77618	1.41743	0.876409
O2	1.3085	1.38819	0.564811	0.91696	1.43343	1.60354	0.749168	1.05987	0.654386	0.558089	0.290402	0.747141	0.708274	1.34498	1.61366	0.995307	0.300069	1.78041	1.44141	0.81202
Oz	1.15713	1.50197	0.749152	0.903632	1.59689	1.70318	0.838897	1.15405	0.696772	0.586556	0.290403	0.656066	0.730551	1.38541	1.82159	1.07687	0.316208	1.75601	1.39777	0.892731
O1	1.11744	1.35549	0.679614	0.807206	1.63259	1.78032	0.736239	1.12269	0.704698	0.610005	0.306237	0.68522	0.666542	1.50629	1.79058	1.1768	0.317059	1.81404	1.41257	0.911157
PO3	1.37891	1.1811	0.627164	0.930386	1.66722	1.70843	0.647738	1.15246	0.709656	0.555741	0.300492	0.702145	0.658628	1.49948	1.64959	1.18656	0.284652	1.92439	1.33576	0.734142
P3	1.5482	1.27607	0.558465	1.0378	1.49393	1.63806	0.586682	1.1383	0.80785	0.438829	0.290352	0.702559	0.59169	1.39565	1.43617	1.17	0.287852	1.96248	1.16697	0.600823
CP5	1.43592	1.54802	0.492872	1.19043	0.979762	1.61122	0.528963	1.15089	0.798465	0.323858	0.234207	0.636753	0.545985	1.35505	1.33511	1.23941	0.315421	1.73306	0.967193	0.489357
P7	1.14096	1.64672	0.59152	1.13169	0.906799	1.748	0.645962	1.17202	0.773692	0.384245	0.225465	0.673652	0.657335	1.47395	1.40517	1.20393	0.303556	1.67061	1.13347	0.6451
PO7	1.05053	1.39688	0.66802	0.907302	1.42305	1.74061	0.707311	1.16225	0.72559	0.503395	0.270719	0.668852	0.683008	1.42168	1.60642	1.29207	0.31634	1.72174	1.23144	0.826818
T7	1.20191	2.09651	0.457355	1.30832	0.825224	1.85029	0.69187	1.51442	0.694825	0.219694	0.306265	0.602834	0.659241	1.47653	1.32182	0.946434	0.341017	1.36678	0.887747	0.482157
T8	0.684296	1.74172	0.422232	2.16502	1.09466	1.45029	0.911128	1.18994	1.10242	0.865959	0.13552	0.529088	1.01387	1.19937	0.999691	1.55408	0.270519	2.09808	1.03866	0.459607

[truncated: 20 more sheets: Sub11, Sub12, Sub13, Sub14, Sub15, Sub16, Sub17, Sub18, Sub19, Sub20, Sub21, Sub22, Sub23, Sub24, Sub25, Sub26, Sub27, Sub28, Sub29, Sub30]
