# Supplementary material for: A multi-day and multi-band dataset for a steady-state visual-evoked potential–based brain-computer interface
Source: Gigascience. 2019 Nov 25;8(11):giz133. doi: 10.1093/gigascience/giz133 (PMC6876666; doi:10.1093/gigascience/giz133)
Supplement: giz133_Supplemental_Files [file giz133_supplemental_files.zip › SNR_Low(2)_5Hz.xlsx]

## Sheet: Sub1
Channel	Trial_ 1	Trial_ 2	Trial_ 3	Trial_ 4	Trial_ 5	Trial_ 6	Trial_ 7	Trial_ 8	Trial_ 9	Trial_10	Trial_11	Trial_12	Trial_13	Trial_14	Trial_15	Trial_16	Trial_17	Trial_18	Trial_19	Trial_20
Fp1	1.36138	0.139024	0.524319	0.551032	1.98514	0.227098	0.994168	0.589495	0.416414	0.541569	2.35548	0.675022	0.286344	0.116208	0.246228	0.208561	0.515609	0.246522	0.755464	0.281788
Fp2	1.11224	0.283373	0.458664	0.469746	1.5421	0.283101	1.0041	0.753742	0.428011	0.686196	1.97608	0.541588	0.242921	0.0745255	0.523972	0.386699	0.542716	0.163816	0.531862	0.297613
AF4	1.48401	0.354428	0.418793	0.711416	1.3128	0.150017	1.17144	0.417111	0.349988	0.781952	1.50651	0.565643	0.198515	0.112046	0.752656	0.592477	0.450313	0.170729	0.499782	0.510615
AF3	2.07675	0.395828	0.377553	0.856166	2.0059	0.318132	1.10098	0.377441	0.263722	0.692776	1.84383	0.669213	0.28385	0.308515	0.583648	0.362224	0.516387	0.325036	1.67393	0.43938
F5	2.0368	0.280321	0.226787	0.998295	1.39908	0.290907	0.803461	0.573353	0.251079	0.627572	1.82147	0.608244	0.151862	0.0755617	0.1375	0.27713	1.00385	0.283055	0.346517	0.480799
Fz	1.86097	0.840999	0.843582	2.23859	1.32946	0.564504	1.61634	0.221681	0.160324	1.05827	1.60401	0.535062	0.270498	0.271518	0.317766	0.382929	0.772302	0.290855	0.996561	0.449164
FC1	2.85149	0.63991	0.552997	0.874965	2.60795	0.44905	0.331147	0.590159	0.160807	0.951661	1.25005	0.526273	0.136734	0.149548	0.110472	0.561227	1.10099	0.146295	0.302267	0.516314
FC5	2.45291	0.433442	0.279425	0.911332	1.67167	0.505401	0.425068	0.395746	0.266007	0.518934	2.54281	0.599638	0.128011	0.0642531	0.101951	0.304092	1.27667	0.247298	0.229811	0.385271
F6	1.25477	0.33866	0.36463	0.380263	0.919091	0.648729	0.697316	1.39508	0.720792	0.790665	1.677	0.940007	0.108548	0.0628618	0.75923	0.772012	0.355866	0.15811	0.404726	0.597265
FC2	1.42166	0.360484	0.576932	0.661115	1.10571	0.479541	0.373285	0.284454	0.356019	1.04047	1.32141	0.822819	0.18408	0.0847281	0.347713	1.22968	0.839899	0.267749	0.505616	1.86166
FC6	0.7838	0.434983	0.311059	0.350025	1.42121	0.708156	0.524771	0.707405	1.25315	0.531115	2.44164	1.21684	0.0964922	0.0676107	0.64193	0.724785	0.616877	0.163041	0.573929	0.684362
C4	0.762515	0.423451	0.754252	0.491874	1.75371	0.608112	0.721742	0.169116	0.741596	0.630035	2.45903	0.912185	0.0885756	0.0816194	0.269647	0.943939	0.683711	0.208146	0.460098	0.516119
Cz	1.17317	1.19224	0.555669	1.18786	1.1971	0.432736	4.77313	0.153386	0.144399	0.923711	1.50671	0.782529	0.100378	0.134705	0.0962138	0.618549	0.882448	0.136908	0.292064	2.53809
C3	3.33016	1.02733	0.402404	0.985347	2.48996	0.499956	0.234628	0.259945	0.199141	0.45451	2.75598	0.665531	0.0735236	0.105316	0.0732052	0.42602	0.794601	0.142907	0.170256	0.744614
CP1	1.28318	1.32405	0.610078	1.04725	3.61709	0.478429	1.72562	0.210027	0.181574	0.733833	2.70896	0.621019	0.0443171	0.115662	0.0883353	0.627406	0.589227	0.147393	0.207215	1.3736
CP2	0.63578	0.795244	1.29837	0.826401	2.95951	0.500387	1.86135	0.144761	0.296198	1.29047	2.41693	0.661262	0.0680047	0.0994927	0.142228	0.905589	0.861461	0.178646	0.26826	1.43357
CP6	0.704547	0.641262	0.712642	0.294749	1.53738	0.672203	0.987435	0.263463	1.22945	0.354419	2.8436	0.981956	0.14145	0.0844705	0.319184	0.902161	0.880276	0.226653	0.456308	1.21162
P8	1.00586	1.05692	0.586752	0.274082	1.46005	0.700456	1.30132	0.505024	1.12236	0.192303	3.15904	0.938928	0.226036	0.106184	0.397881	1.00225	1.3039	0.214452	0.419277	2.23795
P4	0.503307	0.8515	0.681418	0.537241	2.28198	0.54201	1.21707	0.201503	0.939913	0.664043	2.81354	0.787993	0.152775	0.0988942	0.198272	1.04911	1.1602	0.230823	0.282373	1.39768
Pz	0.501505	1.38546	0.849288	0.993738	3.53613	0.461655	1.79364	0.203385	0.434675	1.18641	3.07738	0.707802	0.0673286	0.114038	0.135268	0.86638	0.687068	0.195513	0.221191	1.80504
POz	0.583109	1.26629	0.722913	0.933336	2.90757	0.482708	1.62464	0.249526	0.793077	0.694625	3.62691	0.807686	0.149593	0.132252	0.174062	0.988468	1.08473	0.282806	0.278845	1.39062
PO4	0.658758	1.16754	0.448176	0.660526	2.9311	0.507353	1.6693	0.254078	1.20188	0.290709	3.74376	1.0527	0.250081	0.120361	0.238002	1.18888	1.50181	0.308346	0.328704	1.84563
PO8	0.899749	1.57486	0.5449	0.325515	2.02513	0.558168	1.45861	0.383272	1.21516	0.167024	3.94207	1.13806	0.305953	0.142548	0.348664	1.17067	1.46104	0.263395	0.363469	2.26249
O2	0.904472	1.23313	0.637852	0.504332	2.40872	0.54424	2.00884	0.313924	1.37712	0.225065	4.16298	1.41114	0.311302	0.151884	0.312117	1.15608	1.78566	0.322018	0.316764	1.90118
Oz	1.00616	1.03261	0.577385	0.563384	2.24343	0.550439	1.90333	0.319636	1.32906	0.273401	3.7877	1.12666	0.254446	0.165167	0.294335	1.09486	1.77096	0.316968	0.276427	1.2994
O1	0.950009	1.21389	0.541152	0.667549	1.98712	0.537803	1.63507	0.351892	1.16893	0.273535	3.6746	0.881636	0.228333	0.18483	0.292308	1.02368	1.5297	0.304451	0.308612	1.15529
PO3	0.807668	1.42448	0.765016	0.941559	2.85318	0.497525	0.915799	0.284061	0.803525	0.5596	3.76259	0.744577	0.156186	0.159418	0.212206	0.861843	0.868883	0.243421	0.309161	1.22731
P3	1.03557	1.42186	0.659841	0.976446	2.87225	0.547335	0.617505	0.281473	0.444959	0.649076	3.67268	0.6679	0.0926122	0.136159	0.145612	0.732824	0.810788	0.15673	0.262821	1.04434
CP5	1.9229	1.03309	0.676053	0.900829	2.42305	0.65791	0.269265	0.359624	0.477574	0.616987	3.61612	0.451506	0.0939543	0.13266	0.123178	0.474882	1.16997	0.114557	0.251025	0.647023
P7	1.20996	1.2791	0.842035	0.634131	1.83407	0.724705	0.709748	0.410252	0.739204	0.46409	3.162	0.485205	0.193136	0.184562	0.186676	0.689547	1.14714	0.107067	0.498873	0.89586
PO7	0.793727	1.39381	0.712697	0.691484	1.90547	0.555996	0.916514	0.385402	0.913005	0.369578	3.67591	0.570303	0.203624	0.186282	0.235164	0.826518	1.09446	0.211474	0.417975	1.13731
T7	2.43473	0.61022	0.413295	0.797838	1.31234	0.744404	0.448573	0.449082	0.56166	0.558339	3.02143	0.359726	0.135945	0.0808513	0.146536	0.343086	1.14197	0.192456	0.275727	0.455647
T8	0.91601	0.489147	0.544755	0.256811	1.71457	0.799817	0.906187	0.590871	1.36343	0.266577	2.7582	1.62893	0.110378	0.0757747	0.54797	0.661309	0.807365	0.193963	0.630338	0.969132

## Sheet: Sub2
Channel	Trial_ 1	Trial_ 2	Trial_ 3	Trial_ 4	Trial_ 5	Trial_ 6	Trial_ 7	Trial_ 8	Trial_ 9	Trial_10	Trial_11	Trial_12	Trial_13	Trial_14	Trial_15	Trial_16	Trial_17	Trial_18	Trial_19	Trial_20
Fp1	0.379875	0.883214	1.11183	0.618234	1.86956	0.930466	2.37549	0.996215	1.07239	0.788345	0.979003	0.86604	0.468616	1.05864	0.787977	0.643373	0.817939	1.04297	1.18734	1.08388
Fp2	0.365152	0.791826	1.03504	0.651263	1.68619	0.95526	2.50033	0.990344	1.14538	0.686463	1.12989	0.826221	0.464058	1.11259	0.675233	0.71342	0.876456	1.05368	1.12485	1.04063
AF4	0.426049	0.599782	0.83408	0.442424	2.0786	0.779526	2.45867	0.836715	1.09778	0.451545	1.34384	0.606745	0.542523	1.15115	0.342817	0.783484	1.00336	1.10352	1.09569	0.639761
AF3	0.331285	0.842739	0.725094	0.497754	2.234	0.696379	2.27715	0.973515	1.24286	0.41276	1.05954	0.683064	0.569785	1.27728	0.64066	0.691373	0.831769	1.06778	1.32619	1.10307
F5	0.358326	0.703249	1.09145	0.531039	1.94175	0.890021	1.70633	0.799629	1.42488	0.478944	0.824463	0.498277	0.618528	1.83163	0.421896	0.650125	1.08567	1.46461	1.7013	0.84822
Fz	0.324301	1.27459	0.788069	0.329069	3.07809	0.198384	1.43032	0.725977	1.03978	0.595867	1.15514	0.877627	0.829013	2.83102	0.587247	0.885664	0.816532	1.1993	1.29857	0.467628
FC1	1.0318	0.675941	2.95494	1.10818	1.60259	1.10676	0.723328	1.74081	1.89736	1.4662	0.408389	0.267622	0.266845	0.722469	0.788238	1.08963	1.74809	0.556587	1.13612	2.27243
FC5	0.344779	0.619835	0.80458	1.4313	1.51994	1.00256	0.769187	0.36023	1.36914	0.758683	0.862257	0.284215	0.728641	2.25592	0.382023	0.647584	1.85751	2.20164	0.954073	0.509795
F6	0.866868	0.30779	1.00614	1.23393	1.8164	0.995204	1.50271	0.51755	0.400121	1.21977	1.29332	0.528559	0.83782	3.03356	0.267485	0.790907	2.69347	1.33635	0.926009	0.707214
FC2	1.6218	0.609987	2.2778	1.16984	0.696517	1.95007	1.95369	1.21946	0.976413	0.768614	1.36084	0.353363	0.317126	0.719794	0.660426	0.626115	1.17011	1.10238	0.787406	2.73161
FC6	0.861383	0.584073	1.18159	1.56148	1.78447	0.888898	0.914317	0.657356	0.298189	1.68363	0.705467	1.05022	0.621995	3.13752	0.653913	0.677328	1.70918	0.928997	0.961724	0.984554
C4	1.01657	1.3776	1.2033	0.942471	1.10194	1.09738	1.01149	0.418026	0.37447	1.14668	0.464298	1.3071	0.423211	2.56769	0.737556	0.624332	1.50675	1.05807	1.07049	1.42583
Cz	0.424027	2.97393	1.29423	0.752638	0.235448	1.04876	1.09974	0.838471	0.548976	0.614241	1.01003	1.76727	0.459768	3.24383	1.2518	0.754622	0.705444	2.1451	1.09559	0.959386
C3	0.362675	1.22941	1.01262	1.76574	0.959036	1.33247	0.585089	0.401135	0.717256	0.812682	0.934999	0.530242	0.634511	1.69447	0.705283	0.486887	2.09919	2.39486	0.952656	0.899683
CP1	0.501327	1.99473	0.934238	1.4301	0.610941	1.36549	0.66832	0.694443	0.272311	0.835715	0.948569	1.46766	0.738309	1.90037	1.27299	0.444818	1.21643	2.36087	0.98749	0.837152
CP2	1.01347	2.25572	0.769989	0.83875	0.734507	0.995551	0.711659	0.596941	0.367119	1.01385	0.636023	1.99818	0.499314	2.17013	1.09215	0.709882	1.38675	1.42251	1.05155	1.08285
CP6	0.810177	1.27824	0.845519	0.948027	1.5844	0.621779	0.767829	0.618578	0.354757	1.23212	0.510842	1.14733	0.489052	2.90036	1.03749	0.895502	1.53344	0.922316	0.739554	0.773909
P8	0.582788	1.82396	0.569774	0.994238	1.98892	1.06005	1.33587	0.676353	0.603908	1.03817	0.641469	1.13954	0.371774	2.33957	1.64638	0.881423	1.64715	1.25319	0.742659	0.894103
P4	1.17456	1.79317	0.574881	0.732994	1.19357	0.691363	0.784501	0.839381	0.364009	1.09339	0.561891	1.52323	0.444976	2.38091	1.15513	0.844142	1.55792	1.13074	0.850164	0.754696
Pz	0.88855	2.00888	0.660161	1.06604	0.896409	0.968925	0.683246	0.840551	0.451121	0.995435	0.825699	2.16093	0.65134	2.05166	1.33635	0.658846	0.974552	2.14597	1.17436	0.924415
POz	0.858838	1.5797	0.471903	1.20403	1.05803	0.718487	1.0025	0.966577	0.365592	0.956088	0.945062	1.69233	0.452493	2.40612	1.6079	0.744524	1.06705	1.78468	1.14747	0.860136
PO4	0.898942	1.83142	0.481859	0.932285	1.33812	0.806991	1.20511	0.944952	0.366105	1.07979	0.757282	1.57443	0.288716	2.13986	1.51297	0.949257	1.42579	1.27664	0.975687	0.797381
PO8	0.545398	2.01353	0.410828	0.887873	2.0304	1.33305	1.61844	0.768378	0.577954	1.25361	0.670243	1.22998	0.266248	1.99628	2.03824	1.0571	1.61781	1.16621	0.863679	0.851862
O2	0.502458	1.99703	0.432926	1.13295	1.78533	1.14278	1.57575	0.889234	0.49644	1.13502	0.774977	1.31469	0.327331	2.0322	1.97037	1.03364	1.58123	1.37352	0.93894	0.776063
Oz	0.368016	1.60991	0.488233	1.42842	1.58722	0.835137	1.31433	1.01922	0.372997	0.983356	0.738254	1.21063	0.444156	2.2401	1.91262	0.846871	1.48518	1.52259	1.07219	0.805886
O1	0.348665	1.42691	0.536084	1.55712	1.50382	0.816935	1.16856	1.15472	0.351623	1.00923	0.854479	1.10795	0.612238	2.37363	2.53731	0.872403	1.60494	1.81048	1.00961	0.795033
PO3	0.642198	1.27634	0.568179	1.54638	1.20688	0.842545	0.813446	1.07196	0.261083	0.943318	1.05617	1.29071	0.708192	2.34578	2.05377	0.777015	1.4401	1.9169	1.15739	0.833595
P3	0.640568	1.19029	0.697827	1.67098	0.917323	1.12781	0.58653	0.70003	0.299577	0.990626	0.897664	1.18035	0.829648	2.01456	1.7369	0.588705	1.5623	2.58029	1.02776	0.80787
CP5	0.435231	0.917522	0.534279	1.91615	0.993118	1.15722	0.640174	0.491186	0.755004	0.827201	0.832097	0.605209	0.685425	2.0572	1.46304	0.68448	1.64157	2.72299	0.788692	0.679729
P7	0.297771	1.36234	0.618894	1.76828	1.20524	1.09976	0.778438	0.815734	0.607964	0.948251	0.882907	0.688146	0.787482	2.15057	1.71267	0.758121	1.83066	2.41214	0.924603	0.840332
PO7	0.351453	1.27002	0.613758	1.79337	1.26435	0.864593	0.958328	1.17498	0.384642	1.02126	0.921366	0.902525	0.755461	2.30097	2.34426	0.865506	1.64735	2.04947	1.01559	0.867863
T7	0.453703	1.04947	0.411676	1.8249	1.32005	0.797974	0.706212	0.566129	1.00608	0.711178	0.621157	0.484038	0.648065	2.14507	0.695393	0.697672	1.46095	2.44403	0.556055	0.518322
T8	0.657616	1.01947	0.891814	1.59988	1.87881	0.586974	0.744389	0.812545	0.341357	1.42442	0.701958	1.12027	0.598426	2.77955	0.934416	0.779882	1.12123	1.0621	0.577829	0.596962

## Sheet: Sub3
Channel	Trial_ 1	Trial_ 2	Trial_ 3	Trial_ 4	Trial_ 5	Trial_ 6	Trial_ 7	Trial_ 8	Trial_ 9	Trial_10	Trial_11	Trial_12	Trial_13	Trial_14	Trial_15	Trial_16	Trial_17	Trial_18	Trial_19	Trial_20
Fp1	1.06737	1.29454	1.19368	0.637394	1.09822	0.786671	0.721719	1.0696	1.08349	1.18976	2.00333	0.451058	0.767027	0.846162	0.738701	0.349557	0.616185	0.771613	0.813564	0.609146
Fp2	1.01287	1.12643	1.13358	0.651713	1.20209	0.871856	0.714286	1.28775	1.27435	1.35895	2.04073	0.527993	0.817052	0.778955	0.546433	0.345349	0.599429	0.776076	0.887295	0.530836
AF4	0.957387	1.06436	1.27071	0.582953	1.30412	1.35985	0.647404	1.17337	1.00486	1.6928	1.77643	0.313296	0.772611	0.845582	0.241132	0.333217	0.64459	0.685742	0.762031	0.447581
AF3	1.20833	1.14765	1.49612	0.539053	1.0003	0.96819	0.741099	1.07655	1.50718	1.21553	1.79415	0.284578	0.601912	0.977536	0.910906	0.519994	0.624196	0.68955	0.609809	0.601363
F5	1.00529	1.42946	1.62	0.438125	0.899972	0.810767	0.737748	0.984767	1.25863	0.820673	1.77773	0.323887	0.516693	1.02054	1.80759	1.41848	0.483645	0.440054	0.426285	0.772136
Fz	1.37303	0.991875	1.27598	0.728219	0.940371	1.20737	0.715098	0.765428	1.63379	1.60523	1.34151	0.276952	0.600691	1.26998	0.357883	0.578798	1.01293	0.510416	0.927086	0.528093
FC1	0.579904	0.991527	1.87429	0.522404	1.2069	1.13367	0.701469	0.830734	2.77238	0.324187	2.53665	1.76126	1.49349	1.94463	2.06529	1.1763	1.06403	0.652859	0.743645	1.06881
FC5	0.942513	1.49864	2.16793	0.478786	0.763275	0.684142	0.76607	1.32775	1.42445	0.549382	2.02233	0.489754	1.02494	1.23317	1.94985	1.43587	1.04847	0.513791	0.464229	0.783161
F6	0.74761	0.940818	0.695401	0.645986	1.4158	0.971	0.597189	1.4788	0.553055	1.38458	0.915434	0.665345	0.554004	0.914392	0.212783	0.755221	1.08924	0.749996	0.661797	0.42214
FC2	1.08318	1.18588	0.509735	0.890363	1.49007	0.764482	0.84653	0.154498	0.611191	0.827867	1.24133	0.704169	0.843387	0.757681	1.29308	1.23242	0.786033	2.22427	0.832102	0.790972
FC6	0.315648	1.02548	0.523975	1.02341	1.34816	0.532149	0.883919	0.986827	0.308089	0.706036	1.05111	1.02931	0.392649	0.874638	0.677274	1.17083	1.32877	2.43171	0.600433	0.370132
C4	0.335687	0.906541	0.732516	1.30924	1.11204	0.622219	0.949035	0.337968	0.510546	0.618468	1.94433	0.911527	0.472557	0.687619	1.44914	1.61544	1.42713	2.2552	0.512477	0.617667
Cz	1.28078	0.853324	0.925721	0.731835	0.586011	1.17242	0.588928	0.230584	0.873119	0.626165	2.02576	2.25959	1.02165	0.946183	0.980712	1.73046	2.48551	1.0816	0.4911	1.45402
C3	0.701469	1.11951	2.16503	0.631142	0.701595	0.838398	0.993813	0.854493	1.82532	0.65133	2.98273	1.03565	2.42636	1.29456	1.2683	1.04898	1.74939	0.955664	0.450063	0.93051
CP1	1.32548	0.90166	1.67825	0.52218	0.419188	0.841274	1.00296	0.252083	1.12223	1.0227	2.75596	1.89175	2.01571	1.18879	0.975561	1.54494	2.6411	1.28525	0.391608	1.33645
CP2	1.3315	0.818424	1.23905	0.814367	0.487918	0.827863	1.11433	0.158859	0.673123	0.751101	2.10267	1.59385	0.589523	1.18856	1.62095	2.24331	1.9966	1.2537	0.388634	0.849387
CP6	0.53089	0.997369	1.2828	1.27662	0.876711	0.534444	1.41291	0.484979	0.51774	0.589512	2.72321	1.3196	0.341218	0.781505	1.62269	1.63319	1.72796	2.52361	0.484808	0.583615
P8	0.856413	0.947073	2.56039	1.4075	0.776425	0.73893	2.19053	0.816007	0.849538	0.83921	4.1358	2.04749	0.793034	1.07015	1.58514	1.45115	2.18901	2.04255	0.629937	0.795786
P4	1.12409	0.83095	1.56816	1.01176	0.572453	0.768458	1.85101	0.33048	0.711365	0.796605	3.52181	1.84706	0.636031	1.25977	1.58833	1.92621	2.34963	2.21759	0.517444	1.02615
Pz	1.60276	0.814116	1.24919	0.528914	0.291652	0.838645	1.35203	0.271732	0.726046	1.25106	2.86967	2.07135	1.32171	1.21965	1.34338	1.76911	2.60014	0.944528	0.32816	1.01775
POz	1.77279	1.04466	1.52139	0.807915	0.518238	0.989218	1.86166	0.493775	0.820802	1.39797	3.81705	2.57066	1.20889	1.58621	1.51836	1.77135	2.00606	0.805192	0.334037	0.756298
PO4	1.52552	1.08001	2.13253	1.13883	0.586604	1.02314	2.48302	0.480781	0.91389	1.32305	4.33735	3.04686	1.06043	1.47908	1.70061	1.9213	2.79474	1.67957	0.728462	1.39418
PO8	1.25709	1.06451	3.3211	1.5178	0.739446	0.957889	2.63233	0.93505	1.10632	1.09065	4.72958	3.0192	1.1448	1.32463	1.48849	1.42328	2.55981	2.33246	0.844506	1.43935
O2	1.19893	1.19822	3.30811	1.55538	0.662542	1.06545	2.53079	0.972688	1.10618	1.27682	4.35844	2.95942	1.48156	1.4549	1.44373	1.3134	2.67894	1.73242	0.843974	1.47364
Oz	1.35529	1.36462	2.898	1.45412	0.601373	0.999526	1.98085	0.984497	0.862357	1.28954	4.0048	1.28987	1.78904	1.57852	1.37834	1.23103	2.29982	1.1136	0.624481	1.11538
O1	1.85154	1.96267	2.96868	1.78182	0.794642	1.03041	2.36362	1.12039	1.18821	1.30833	4.50274	3.31515	2.60686	2.17021	1.48829	1.27613	2.33457	1.73027	0.668759	1.19716
PO3	1.94807	1.40202	2.29306	0.988371	0.701483	0.965361	1.94332	0.82028	0.978193	1.24827	4.41997	2.89727	2.41374	1.94759	1.55128	1.45049	2.24201	1.63095	0.469695	0.993433
P3	1.43219	1.17858	1.91789	0.739487	0.629411	0.796648	1.51884	0.59288	0.954888	0.951355	3.54173	1.79395	2.24157	1.57676	1.19601	1.25609	2.47441	1.64324	0.390399	1.16698
CP5	0.858176	1.47568	1.88464	0.662574	0.843579	0.715176	1.15497	0.886589	1.10942	0.591264	2.68771	1.06314	2.18892	1.19788	1.14754	0.959765	1.94705	1.20882	0.365326	0.994303
P7	1.33717	1.9623	1.90424	0.989838	0.771827	0.662625	1.6168	1.10154	0.879722	0.749092	3.07429	1.46219	1.94505	1.34239	0.878993	1.1084	2.02015	1.23924	0.377232	0.998736
PO7	1.91256	1.93647	2.5632	1.28394	0.856555	0.881741	2.21556	1.07683	0.995071	1.15852	4.13495	2.71428	2.48183	1.96928	1.19867	1.3589	2.29195	2.01422	0.415613	1.08944
T7	0.707797	1.90186	1.94574	0.675158	0.853402	0.572092	1.05807	1.44277	0.899905	0.447794	1.78239	0.69057	1.39672	1.00147	1.45987	1.308	1.57542	0.948749	0.519329	0.82541
T8	0.329967	1.10931	1.00284	1.36204	0.92402	0.338635	1.11945	0.665482	0.283223	0.579453	2.25742	1.17128	0.323617	0.619586	1.30893	1.31506	1.62329	1.68314	0.551854	0.388498

## Sheet: Sub4
Channel	Trial_ 1	Trial_ 2	Trial_ 3	Trial_ 4	Trial_ 5	Trial_ 6	Trial_ 7	Trial_ 8	Trial_ 9	Trial_10	Trial_11	Trial_12	Trial_13	Trial_14	Trial_15	Trial_16	Trial_17	Trial_18	Trial_19	Trial_20
Fp1	1.53612	0.73854	0.903622	1.11112	0.557723	0.485604	1.01892	1.12907	0.613925	0.631089	1.00522	0.654356	0.812889	1.47768	1.02651	1.26542	0.929718	0.664956	0.7451	1.06961
Fp2	1.43895	0.75883	0.885898	1.45814	0.444537	0.493201	1.02969	0.845737	0.505307	0.751932	1.16554	0.689236	1.21602	1.31738	1.17649	1.30949	0.652933	0.568714	1.68502	0.992109
AF4	1.79502	0.992315	1.203	1.72487	0.402132	0.474801	1.13604	0.872531	0.728957	0.86815	0.577831	0.904799	1.24396	0.971712	1.37159	1.32637	0.598603	0.560918	1.45562	1.74964
AF3	1.84791	1.0084	1.48185	1.38545	0.631103	0.507473	1.0706	0.740445	0.919173	0.612959	0.611392	1.11446	0.65352	1.22761	1.14491	1.70084	1.30753	0.6894	1.0891	1.47794
F5	2.21257	1.16946	2.16971	0.784895	0.735173	0.538474	0.610767	0.696014	0.770201	0.421876	0.596001	1.3296	0.656813	1.09141	0.344411	2.22637	1.5639	0.933754	1.11497	0.903129
Fz	1.53699	3.90864	1.17583	3.13907	1.79668	0.625803	1.61	1.13525	1.86044	2.1289	0.679475	0.929333	0.66726	0.918726	2.85911	1.03161	1.59944	0.397702	1.36051	2.47901
FC1	1.47685	0.364739	3.36159	1.30385	1.10949	0.844847	0.69295	1.13627	0.745658	0.1785	0.446512	1.98622	0.949094	0.879472	1.57058	3.26967	1.45357	2.06347	0.598685	0.502764
FC5	2.63412	1.2459	2.00899	1.61831	0.960203	0.682361	0.476387	0.622121	0.845443	0.264652	0.765876	1.52114	0.641067	0.639522	0.800555	2.86043	2.2139	1.17243	0.842929	0.611908
F6	1.69723	0.461652	1.33296	1.57678	0.400566	0.620211	1.47007	1.24423	0.660326	0.846958	0.719754	1.04953	1.22242	0.753776	0.973049	1.56987	0.485366	0.542218	1.38207	1.41346
FC2	1.2713	0.78505	0.850795	1.1116	0.530074	0.543181	2.24418	0.859884	0.693662	1.04338	1.07422	1.41818	0.744347	1.61309	2.54957	0.75889	0.965769	0.8296	0.605073	0.706265
FC6	1.7882	0.634129	1.10547	1.69241	0.494591	0.779601	1.65829	1.23004	0.752593	0.935646	1.72194	1.1756	1.03783	0.852467	1.4121	1.98532	0.951684	0.60268	0.317594	1.05554
C4	1.46063	1.76274	1.3073	1.97923	0.559587	0.817054	2.29507	1.21835	0.627727	0.91595	1.35182	2.28572	1.00215	0.834588	2.52459	1.60743	1.43025	0.733627	0.709888	0.597118
Cz	1.23471	2.75816	1.23368	2.11999	1.22234	2.06982	3.0405	0.851196	0.367702	1.19842	1.44396	1.82085	0.857997	0.239105	4.3314	0.683693	1.36288	1.64548	1.77558	0.447345
C3	1.73554	1.15136	2.03174	1.75074	0.811311	0.92659	0.967215	0.831774	0.829584	0.275023	0.464889	1.63433	0.767894	0.420456	1.75405	1.75958	1.77172	1.66847	1.32052	0.608649
CP1	1.6183	1.7409	1.65852	1.9826	1.18476	1.19448	1.81658	1.03056	1.10535	0.574366	0.638234	1.44291	0.735227	0.295115	3.24531	1.12266	1.37744	1.44355	1.29062	0.539191
CP2	1.65344	2.25056	1.41704	2.41355	0.982997	1.05322	2.71473	1.05987	0.737059	0.908523	1.23977	2.04386	0.777844	0.154076	3.41941	1.05897	1.45913	0.909662	1.07901	0.579361
CP6	1.94595	1.41744	1.47988	2.61935	0.571776	0.920668	1.9972	0.980224	0.834714	0.713944	1.27432	1.85955	0.917288	0.383007	2.39913	2.10797	1.3589	0.665202	0.469691	0.88839
P8	2.98945	1.15495	1.66172	3.94042	0.556205	1.08244	1.77051	0.468474	0.933833	0.788288	1.29909	1.64759	0.893041	0.27996	1.64565	1.36749	1.75466	0.674947	0.60641	1.11054
P4	2.16308	1.98171	1.59558	2.67079	0.853307	1.01236	2.24932	1.16238	0.897937	0.704543	1.2885	1.87718	0.720683	0.202011	3.0185	1.51934	1.50332	0.735337	0.716564	0.702215
Pz	1.91338	2.1748	1.57522	2.55544	1.21201	1.03831	1.96788	0.924468	1.36017	0.771504	1.01909	1.48767	0.607276	0.201283	3.6015	1.26826	1.17516	0.80324	1.14462	0.483809
POz	2.62777	2.10725	1.5558	2.59859	1.1819	1.01597	1.85127	0.99897	1.32696	0.903419	1.05146	1.37791	0.573535	0.211229	3.68464	1.70618	1.24662	0.653801	1.00886	0.493985
PO4	2.62413	1.83661	1.71295	2.70142	1.01678	1.11146	2.1113	1.17834	1.03038	0.842174	1.39324	1.56489	0.657438	0.2149	3.18922	1.56254	1.5499	0.678844	0.73321	0.642058
PO8	2.80081	1.92827	1.32486	2.62086	0.897013	0.811856	1.66684	1.47933	0.831631	0.655393	0.876983	1.58568	0.792935	0.275575	2.96591	2.02297	1.03399	0.489829	0.910685	0.657977
O2	3.11291	1.884	1.54657	2.43234	1.00187	1.06371	1.82534	1.18465	0.969684	0.718305	0.698221	1.32697	0.731971	0.266247	3.17461	1.8647	1.25263	0.530109	0.750258	0.488861
Oz	2.6747	1.80844	1.56467	2.46538	1.00912	1.10097	1.70799	1.0756	1.1896	0.519313	0.668295	1.19746	0.67667	0.27981	3.20087	1.88041	1.3668	0.571564	0.880871	0.447326
O1	2.47002	1.5257	1.71615	2.40566	1.13426	1.09281	1.42804	1.15438	1.40941	0.605714	0.889619	1.03534	0.63024	0.285967	2.9787	1.87664	1.61469	0.635292	0.795967	0.510694
PO3	1.9753	1.36215	1.91432	2.29603	1.48676	1.08255	1.27628	1.27057	1.8488	0.713007	1.58318	1.00223	0.536588	0.24942	3.56189	1.8339	1.8012	0.821409	0.843711	0.73492
P3	1.88812	1.3769	1.9499	2.11545	1.38471	1.04053	1.24564	1.17083	1.57783	0.417252	1.03311	1.09898	0.563956	0.252342	3.40324	1.69795	1.67614	0.961026	0.969729	0.612839
CP5	1.6327	1.01852	1.96032	2.00698	1.14332	0.928676	0.964871	1.04247	1.28114	0.268035	0.673702	1.19873	0.592685	0.348602	2.15292	1.80755	2.13051	1.02346	0.709765	0.514449
P7	1.83383	1.14635	1.68653	2.71783	1.11854	1.04706	1.02216	0.970152	1.50771	0.295118	0.851102	1.04871	0.580818	0.419618	2.62023	1.88322	1.94784	0.706096	0.620086	0.517684
PO7	2.08778	1.22581	1.82432	2.37059	1.22434	0.997715	1.12283	1.10411	1.53775	0.439194	0.971826	1.02506	0.629083	0.31342	2.83254	1.96286	1.9057	0.704492	0.677729	0.610674
T7	1.7187	0.948485	1.53434	1.95384	1.24222	0.784965	0.746079	0.955355	1.27802	0.32565	0.600421	1.19707	0.568658	0.684588	1.67754	2.15282	2.53895	0.892199	0.269308	0.384078
T8	1.76589	0.890872	1.05148	3.05831	0.611192	0.585037	0.965257	1.89396	0.334305	0.795118	0.451014	1.63121	1.00614	0.898018	1.49756	2.27551	0.414139	0.31861	1.56377	0.744794

## Sheet: Sub5
Channel	Trial_ 1	Trial_ 2	Trial_ 3	Trial_ 4	Trial_ 5	Trial_ 6	Trial_ 7	Trial_ 8	Trial_ 9	Trial_10	Trial_11	Trial_12	Trial_13	Trial_14	Trial_15	Trial_16	Trial_17	Trial_18	Trial_19	Trial_20
Fp1	0.844183	1.79227	0.578778	0.675316	1.11782	1.18412	0.571255	1.37744	0.589277	0.72881	1.24848	0.686559	0.888665	1.09282	2.72555	1.33072	0.391582	1.30179	0.301015	0.436137
Fp2	0.951129	1.96655	0.406103	0.667289	1.17075	0.862691	0.466425	0.833632	0.467428	0.68147	1.27729	0.66606	0.861709	1.10838	2.21443	1.4636	0.338484	1.26916	0.507696	0.345547
AF4	0.846415	1.8275	0.422084	0.593633	1.12393	0.54742	0.443884	0.642084	0.574818	0.499217	0.887428	0.669983	0.819817	0.989511	1.77713	1.14148	0.455448	1.73915	1.23748	0.449877
AF3	0.683562	1.64655	0.762818	0.391087	1.26624	0.604027	0.594757	0.751579	0.842176	0.623838	1.33337	0.779263	0.892558	1.12949	2.18476	1.9581	0.383744	1.30177	0.696212	0.611138
F5	0.502261	1.03121	1.74901	0.734296	1.55752	0.579161	0.527404	0.656103	1.1192	0.650783	0.953273	0.910093	0.610769	0.701727	3.24416	0.98236	0.649158	0.931889	0.493001	1.27249
Fz	0.990249	1.65591	0.722218	0.337064	1.20923	0.335148	0.654295	0.551662	0.915216	0.809956	0.979825	0.900162	1.3475	0.870216	1.73019	1.65525	0.518784	1.85053	0.983103	0.672532
FC1	0.701742	0.586305	1.09461	0.386949	0.578875	0.725278	1.0534	0.864553	0.49363	0.949615	1.32294	0.943409	0.537947	0.658925	4.31759	1.43738	1.47875	0.405267	0.374599	1.0966
FC5	0.630096	0.498317	1.06222	0.569561	1.47623	0.506354	0.88263	1.48817	0.752104	0.763221	0.742106	0.808529	0.57498	0.489958	5.04789	2.39023	1.01019	0.767428	0.327358	0.920419
F6	0.740162	1.51808	0.204886	0.703765	1.22162	0.397597	0.366016	0.243274	1.09251	0.499529	0.889266	0.499321	0.841287	1.29857	0.992023	0.623286	0.54388	1.89962	1.22739	0.824317
FC2	1.24343	0.937081	0.425999	0.463692	0.56694	0.546358	0.622737	0.522687	2.36116	2.27167	0.797946	0.532784	0.527317	1.52315	0.466747	0.680856	0.985592	1.17013	0.903517	1.07347
FC6	1.02023	1.44046	0.450236	0.447941	0.872043	0.562427	0.598953	0.460327	2.06527	1.14374	0.902056	0.549848	0.678547	1.75869	0.791724	0.506333	1.28173	1.29812	0.816443	1.05494
C4	1.08514	0.668529	0.619369	0.470185	0.466821	0.735009	1.94327	0.587796	3.42375	1.96708	0.75483	1.0315	0.617406	1.49599	0.877368	0.882513	1.38109	1.02474	0.679861	1.69925
Cz	1.17134	1.48558	1.0779	0.28609	0.68762	1.08754	2.14008	0.463435	2.5295	2.02186	0.540939	1.14058	0.452716	1.43436	1.42683	2.06859	0.793768	0.836378	0.772573	1.17371
C3	0.795714	0.665966	0.811915	0.226309	1.06412	0.631112	1.53423	1.00324	1.283	1.03587	0.747494	0.696321	0.534168	0.952251	2.53715	2.53429	1.31872	0.369328	0.429216	0.903489
CP1	0.722351	0.682911	0.897976	0.169831	1.02773	1.01897	1.41548	0.728682	2.50542	1.20061	0.67441	0.887892	0.584215	1.13131	1.55253	2.16085	1.08852	0.272653	0.671541	1.00243
CP2	0.892995	0.565583	0.758836	0.47269	0.59967	0.774506	1.77656	0.816215	3.59762	1.69642	0.680502	1.08859	0.627061	1.39037	1.05378	1.87395	1.14841	0.695051	0.654628	1.64158
CP6	1.03706	0.661763	0.650094	0.509866	0.892189	0.956416	2.13831	0.858055	3.15427	1.95273	0.688012	1.18379	0.526441	0.87889	1.08362	1.33431	1.49773	1.6188	0.549997	1.2071
P8	0.814958	0.486607	0.741389	0.534318	1.28084	1.28358	1.75898	1.3088	2.53639	1.47541	0.644176	1.21218	0.467636	0.690981	1.54754	1.4752	1.55875	1.985	0.402921	0.733639
P4	0.950619	0.546177	0.702567	0.574349	1.19304	0.895585	1.60153	0.995022	2.45523	1.6421	0.681982	1.25149	0.705134	0.942209	1.15672	1.75651	1.3028	1.31468	0.529677	1.13309
Pz	0.681675	0.632714	0.689109	0.321459	1.05045	0.845166	1.36336	0.902398	2.67489	1.25676	0.636873	1.05141	0.675735	1.19506	1.21377	1.88745	1.12098	0.554875	0.60725	1.16999
POz	0.860774	0.651721	0.659454	0.332919	1.57502	0.65149	1.24807	0.918601	1.97922	1.03213	0.687866	1.18307	0.760906	0.867507	1.28156	1.52166	1.15869	0.78824	0.629333	0.941437
PO4	0.933356	0.521335	0.568363	0.591892	1.61919	0.872109	1.38074	0.928402	1.90824	1.34715	0.705189	1.4159	0.664926	0.812364	1.28361	1.75604	1.22481	1.69038	0.589675	0.823281
PO8	0.88418	0.429581	0.669862	0.782466	1.81375	1.47802	1.44884	1.14047	2.05347	1.19659	0.772492	1.39393	0.606007	0.674205	1.42147	1.58323	1.55211	2.25077	0.53231	0.623094
O2	0.619559	0.488609	0.598021	0.530777	1.7214	1.08802	1.33069	1.06929	2.04957	0.785014	0.701712	1.23749	0.832236	0.557921	1.2855	1.60763	1.31779	1.89928	0.571799	0.637927
Oz	0.854774	0.598159	0.563533	0.336623	1.64409	0.848323	1.1968	0.908274	2.00724	0.634464	0.649626	1.28378	0.78961	0.521925	1.24282	1.5846	0.988823	0.939137	0.561464	0.60508
O1	0.857602	0.699831	0.658603	0.248864	1.66663	1.18189	1.28269	0.901977	2.38143	0.58302	0.78154	1.22965	0.854588	0.436293	1.47302	1.53548	0.897875	0.81981	0.524366	0.621542
PO3	0.846653	0.842991	0.684974	0.172068	1.49465	0.863907	1.44827	0.904672	2.30115	0.781191	0.825365	1.14203	0.744928	0.676201	1.55465	1.50585	1.06452	0.53241	0.675419	0.777958
P3	0.726711	0.702945	0.830883	0.150062	1.50689	0.893135	1.31131	0.909644	2.40566	0.816483	0.76831	0.922603	0.567985	0.853377	1.59403	1.63357	1.16202	0.463063	0.564548	0.828571
CP5	0.735878	0.675442	0.861877	0.127722	1.56669	0.814953	1.12249	0.992735	1.80175	0.791633	0.615814	0.692104	0.590377	0.609841	1.8317	2.11224	1.15521	0.533934	0.485141	0.700016
P7	0.67566	0.64517	0.949925	0.179171	1.71409	1.38789	0.936382	0.956328	2.38975	0.640019	0.648708	0.708633	0.727536	0.41137	1.8614	2.05747	0.944573	0.680994	0.687645	0.679975
PO7	0.809224	0.766725	0.876544	0.235898	1.96836	1.14842	1.09992	0.906344	2.68532	0.541947	1.00449	0.916673	0.816811	0.51531	1.7742	1.60588	0.991023	0.802935	0.501316	0.664955
T7	0.701611	0.654667	0.85173	0.297728	1.16073	0.708033	1.41966	1.2738	1.15588	0.594795	0.617681	0.490722	0.542337	0.624405	2.70185	2.31134	0.843507	0.864029	0.215098	0.861224
T8	0.795526	1.2345	0.628066	0.701474	0.839396	0.726122	1.74889	1.0955	3.2726	1.43041	0.724785	0.875978	0.433984	0.947327	1.78444	0.84372	1.68141	1.59276	0.55251	1.27265

## Sheet: Sub6
Channel	Trial_ 1	Trial_ 2	Trial_ 3	Trial_ 4	Trial_ 5	Trial_ 6	Trial_ 7	Trial_ 8	Trial_ 9	Trial_10	Trial_11	Trial_12	Trial_13	Trial_14	Trial_15	Trial_16	Trial_17	Trial_18	Trial_19	Trial_20
Fp1	1.03762	0.601131	0.950132	0.570785	0.686984	0.905188	0.259669	0.675187	0.617792	0.394207	0.771748	0.654212	0.659949	1.4095	1.48845	0.833114	3.35653	0.940485	0.381899	0.750846
Fp2	0.915321	0.650514	1.08096	0.692098	0.492377	0.956588	0.393947	0.676756	0.611537	0.341133	1.00225	0.663151	0.738545	1.59351	1.27053	0.934491	2.79715	1.07303	0.610268	0.723534
AF4	0.946199	0.726531	0.603733	0.606078	0.497154	1.10433	0.453883	0.645207	0.405761	0.692898	0.760369	0.42091	1.0582	1.26333	1.41453	0.869768	1.33183	1.91672	0.385362	0.491365
AF3	1.07351	0.851398	0.787759	0.562272	0.718974	1.04215	0.325317	0.696325	0.617193	0.868937	0.631234	0.744186	0.757386	1.04081	1.53895	0.706967	1.56348	1.68289	0.30142	0.985701
F5	0.941592	0.779082	0.645192	0.807859	1.20145	1.1661	0.226427	0.890613	0.969277	1.05017	0.443203	0.467785	1.47434	0.554646	1.3853	0.585865	0.823891	2.56849	0.397307	1.38243
Fz	0.940423	1.01445	0.469333	0.672317	0.332469	1.54298	1.62794	0.993384	0.811423	0.869625	1.33542	0.535148	0.647719	0.74123	0.746444	0.525357	0.395594	0.881181	0.275618	0.536295
FC1	0.55898	0.508442	0.686314	2.42135	0.682303	0.45035	0.348945	1.40861	1.22907	0.503671	1.17454	0.331055	0.784845	0.322384	0.407917	1.26647	0.746951	1.86003	1.08367	1.55646
FC5	0.417657	0.396639	0.601556	1.42455	1.09485	0.719577	0.140063	1.15354	1.22381	0.668266	0.756604	0.555157	1.989	0.485373	1.33415	0.889206	0.789138	3.46263	0.537909	1.54382
F6	0.32086	0.324794	0.435738	0.486553	0.791844	1.20587	0.451467	0.472894	0.333505	1.05465	0.74836	0.593931	1.75221	0.515203	1.69438	0.635477	0.483707	3.47363	0.821331	0.808682
FC2	1.35834	0.49394	0.340147	0.947441	0.622191	1.24932	0.813623	0.473381	0.469859	0.612285	0.222626	1.51893	0.42081	1.22645	0.256584	0.556609	1.49697	2.57753	1.92828	1.80994
FC6	0.73142	0.16952	0.514536	0.681509	1.02139	1.9464	0.144877	0.72598	0.650442	0.642224	0.726807	0.999662	1.50833	0.619502	1.65248	0.339685	0.58138	3.46708	0.698939	0.893848
C4	1.16639	0.607363	0.565296	0.539213	0.920477	0.942453	0.39895	0.785274	0.524273	0.503381	0.487439	0.823638	0.738348	0.591041	0.921006	0.518503	0.880774	3.30607	2.11404	0.784498
Cz	1.08229	1.19377	0.462309	0.288289	0.945453	1.71126	1.17469	1.4696	0.84422	0.342663	1.02437	0.35211	0.226873	0.603908	1.07184	1.61654	0.544917	1.53759	0.656615	1.17636
C3	0.557433	0.643214	0.708551	2.57313	0.856746	0.314223	0.232508	1.5514	0.813213	0.432787	1.03492	0.543361	0.961011	0.434433	0.613926	1.30391	0.746053	2.55804	1.06486	1.99233
CP1	0.83764	1.44392	0.655163	1.72399	0.724926	0.58619	0.285608	0.549663	0.41076	0.303504	1.34252	0.499811	0.479803	0.413184	1.35406	1.26669	0.61387	2.24114	0.927459	1.66463
CP2	1.04021	1.18564	0.524965	0.293797	1.02824	0.89831	0.757122	1.04755	0.358924	0.570933	0.798769	0.497543	0.20744	0.56108	1.22916	0.848388	0.647016	2.80749	0.961487	0.420962
CP6	0.67021	0.708882	0.824917	0.835422	0.581967	1.12154	0.12226	0.979211	0.452273	0.589664	0.706863	1.18308	1.05369	0.426981	1.07364	0.458458	0.627482	3.81434	0.695054	0.974011
P8	0.518483	0.871333	0.86266	0.751283	0.306875	0.520115	0.098163	1.25148	0.533847	0.661766	0.873468	1.34191	1.05222	0.594513	1.533	0.478599	0.446669	3.04676	0.438154	0.836671
P4	0.636168	1.15716	0.686064	0.731814	0.575692	0.666218	0.228809	1.05438	0.350511	0.78027	1.06172	0.828998	0.486225	0.483071	1.05762	0.590075	0.576697	4.06342	0.513308	0.495777
Pz	0.773078	1.68903	0.561042	1.12106	0.674202	0.866284	0.431005	1.28356	0.430129	0.508839	1.36382	0.666468	0.357286	0.410456	1.70811	1.06267	0.596175	3.16144	0.634211	0.867132
POz	0.536489	1.77763	0.628881	1.71005	0.495842	0.746888	0.310817	1.22371	0.577569	0.610321	1.44438	0.908654	0.653359	0.472403	1.94851	0.779979	0.593345	3.13404	0.508018	0.795478
PO4	0.467663	1.45587	0.714436	1.06482	0.406507	0.624281	0.210267	1.30088	0.480167	0.827856	1.17871	0.853944	0.571222	0.556983	1.52063	0.586021	0.532525	3.7361	0.498962	0.661366
PO8	0.472758	1.18685	0.68405	0.932802	0.28623	0.408724	0.129575	1.31273	0.579808	0.659108	1.1478	1.11601	0.848335	0.61576	1.60187	0.539421	0.520548	2.709	0.496098	0.789083
O2	0.46291	1.64222	0.734662	1.334	0.3102	0.524302	0.209922	1.28125	0.680843	0.701611	1.28798	1.11953	0.825087	0.548194	1.90282	0.530522	0.514856	2.90438	0.470589	0.678429
Oz	0.466546	1.78786	0.757506	1.93966	0.376675	0.590522	0.299146	1.26385	0.717107	0.594035	1.5189	1.36502	0.995637	0.489089	2.15919	0.533356	0.552964	2.79238	0.488172	0.650545
O1	0.495546	1.8082	0.778593	2.28053	0.485651	0.454507	0.314409	1.27989	0.729264	0.533083	1.50532	1.58587	1.03393	0.507681	2.35753	0.572408	0.556664	3.16118	0.508356	0.740885
PO3	0.554641	1.70585	0.685085	2.57045	0.706417	0.435965	0.312921	1.25297	0.576632	0.554338	1.42983	1.20754	0.672892	0.461837	2.13777	0.925416	0.645081	3.07854	0.660546	1.04852
P3	0.643512	1.41431	0.704519	2.56589	0.847275	0.421346	0.272887	1.30916	0.600542	0.493864	1.38653	0.842521	0.571013	0.428979	1.69253	1.04579	0.635901	3.45347	0.935157	1.4797
CP5	0.528703	0.913623	0.661092	2.59374	0.846001	0.394594	0.180388	1.22803	0.817355	0.598608	0.945972	1.08934	1.12351	0.509879	0.878641	0.925052	0.655527	4.35595	1.02469	1.61293
P7	0.472112	1.14204	0.595825	2.8104	0.799123	0.340619	0.222424	1.39119	0.625063	0.636292	1.14742	1.65084	0.970493	0.474939	1.53097	0.765347	0.597594	4.68664	0.950159	1.17576
PO7	0.50876	1.56622	0.737102	2.7903	0.652692	0.384616	0.281956	1.36205	0.601157	0.58449	1.33359	1.6305	0.874069	0.477039	2.15391	0.707469	0.589405	3.88943	0.649784	1.0135
T7	0.474894	0.592554	0.909424	1.79209	0.685559	0.502174	0.148559	1.24844	0.923495	0.624374	0.952535	1.29666	1.71263	0.611184	1.07482	0.584442	0.5451	5.34861	0.668479	1.11429
T8	0.584066	0.547408	0.88205	1.05316	0.548633	1.80558	0.128301	1.27182	0.480423	0.627131	0.674754	1.50391	1.48919	0.576568	1.69101	0.35427	0.395235	3.57525	0.486827	1.01338

## Sheet: Sub7
Channel	Trial_ 1	Trial_ 2	Trial_ 3	Trial_ 4	Trial_ 5	Trial_ 6	Trial_ 7	Trial_ 8	Trial_ 9	Trial_10	Trial_11	Trial_12	Trial_13	Trial_14	Trial_15	Trial_16	Trial_17	Trial_18	Trial_19	Trial_20
Fp1	0.923359	0.827454	1.01279	1.30921	1.8812	0.73469	0.728701	1.15494	0.872968	0.835811	1.05818	0.610982	0.607929	0.989424	1.34737	1.50163	0.703769	0.774664	0.977172	0.986377
Fp2	0.931015	0.679148	1.0109	1.34873	1.69756	0.575621	0.70983	1.41981	0.656888	0.647164	1.27405	0.649307	0.54229	0.980494	0.902186	1.03272	0.712136	0.614783	0.905156	0.915202
AF4	1.32478	0.875056	1.30935	1.35308	2.05214	1.47314	0.577565	1.60988	1.07517	0.865543	0.798159	0.464797	0.77423	0.940001	1.82568	1.80236	0.732129	0.860706	0.953885	0.957135
AF3	1.16546	0.677173	1.08252	1.2681	1.29406	0.478488	0.576066	2.46501	1.14306	0.714373	1.3677	0.849228	0.69843	0.88598	0.935249	1.13978	1.08188	0.361384	0.805403	1.03963
F5	0.935133	1.03552	0.783439	1.86492	1.66784	1.55711	0.611395	1.22764	0.983279	1.2765	1.91552	0.422662	0.845711	1.16904	1.94004	1.94848	0.573566	1.28914	0.866662	0.740813
Fz	1.41616	1.01026	1.77406	1.15997	1.22231	1.6503	0.823367	2.96354	1.09394	0.531868	0.679606	0.845848	0.918571	0.992229	2.00513	1.82832	1.75197	0.89919	0.753755	0.950222
FC1	0.727689	1.90945	0.672171	1.67562	2.53688	2.0885	0.995076	2.03267	0.994296	1.70107	1.67442	0.389972	0.401777	0.794825	0.629789	1.77288	1.73045	0.909969	0.944889	0.39012
FC5	0.81616	1.01542	1.09787	2.19012	1.67989	1.43767	1.329	1.02161	0.737331	1.60532	1.73755	0.491845	0.870479	1.63027	0.945104	2.19574	1.06872	0.772392	0.835892	0.258158
F6	1.29595	0.799625	0.792242	1.32882	1.44634	0.436367	1.0976	1.0019	1.20706	0.672439	1.85724	0.803724	0.744049	0.999273	0.856834	1.30809	0.826682	0.315854	0.604394	0.954094
FC2	0.929954	0.609982	1.03149	0.42182	0.186932	2.34639	1.01471	1.35492	0.685136	1.23556	0.915231	0.75697	0.419076	0.889093	1.36572	1.70961	1.13013	1.11372	1.29499	0.157605
FC6	0.68344	0.661204	0.952316	1.07547	0.927764	0.341976	1.2895	0.881503	1.3168	0.587431	1.05971	1.26248	0.393409	0.762337	1.19199	1.46088	0.816169	0.433174	1.35478	0.289533
C4	0.545821	0.650611	0.785111	0.754032	0.858442	0.695449	1.50168	0.67743	1.28761	0.847669	1.04334	1.15853	0.24597	0.906944	1.917	1.40423	0.710158	1.45307	1.21425	0.56596
Cz	1.91898	0.212699	0.848853	0.663953	1.53681	1.07695	1.02687	0.615771	0.366056	0.483185	0.249464	1.09607	0.329051	2.0565	1.17015	0.660116	0.618753	1.03736	0.727942	1.51904
C3	1.494	0.887362	1.65118	1.58447	2.35076	1.53632	1.21697	0.760918	0.561438	1.56602	1.17111	0.50443	0.635763	2.12244	0.47687	1.57752	0.918709	1.42863	1.09268	0.55954
CP1	1.56301	0.950555	0.972593	0.806266	2.0288	0.961955	1.27505	0.53065	0.726064	1.04839	0.562762	1.24261	0.333656	1.99549	1.2498	0.320882	0.534341	0.772271	1.15179	0.89743
CP2	1.10998	0.474959	0.735685	0.463859	1.29034	0.330058	1.70339	0.492378	0.749072	0.65864	1.15164	0.733983	0.70981	1.51693	1.30439	0.246252	0.719485	2.19694	0.758157	0.920417
CP6	0.884461	0.705486	1.23689	0.532964	1.32369	0.361847	2.05911	0.720033	1.3064	0.871966	1.06359	1.31734	0.205093	1.20247	1.59515	0.633694	0.586319	1.11859	1.03884	0.435853
P8	0.909423	0.825907	1.50836	0.620886	1.80345	0.332434	2.80525	1.45476	1.00153	0.738061	2.79502	1.6188	0.461455	2.23588	1.92549	0.58185	0.530472	1.31623	1.67049	0.364307
P4	1.11922	1.27697	1.21304	0.525088	1.54382	0.459908	2.27675	1.09169	1.00412	1.39918	1.95988	1.25582	0.315154	1.74302	2.82289	0.368285	0.243106	1.03976	1.52959	0.325369
Pz	1.54886	0.884091	1.00189	0.662394	1.75941	0.665716	1.69786	0.665528	0.86244	1.16065	1.02072	1.24642	0.296997	2.14299	1.71315	0.329036	0.803924	1.26598	1.38333	0.782299
POz	1.43655	1.44812	1.21958	0.789335	2.27662	0.754446	2.29175	1.87187	0.921226	1.7885	1.95293	1.5536	0.358697	2.35596	2.30677	0.349877	0.576634	1.25697	1.90643	0.568916
PO4	1.02805	1.71019	1.51451	0.646877	2.36862	0.628579	2.7533	2.14794	1.06367	1.53663	2.56861	1.49961	0.402038	3.07972	2.59059	0.341381	0.517428	1.36387	1.7574	0.406443
PO8	1.19717	1.30517	1.47265	0.746665	2.49239	0.571475	3.11859	2.25291	0.985966	1.229	3.47945	1.61094	0.423255	2.89646	2.33659	0.368952	0.50093	1.46546	1.98055	0.299227
O2	1.19915	1.64993	1.21572	0.8554	3.08498	0.67022	2.7801	2.71983	0.329708	1.39152	3.23712	1.67267	0.340225	4.63282	2.71407	0.30186	0.516736	1.3977	2.06662	0.335904
Oz	1.26103	1.55615	1.10251	0.821008	3.18554	0.652707	2.49432	2.98731	0.86154	1.53101	2.65651	1.33289	0.362561	2.93116	2.76022	0.358966	0.470246	1.40667	2.00253	0.441105
O1	1.99659	1.86166	1.30127	1.01203	3.56492	0.728857	2.28022	3.08404	0.936679	1.71822	3.08033	1.1919	0.546054	2.75968	3.00918	0.477744	0.509483	1.68522	2.14504	0.396595
PO3	2.31651	1.79379	1.56401	1.01363	3.02924	0.999667	2.21706	2.30838	1.01568	1.78198	2.51681	1.35709	0.549493	2.81162	3.2144	0.365648	0.608112	1.46479	2.37453	0.524103
P3	1.40519	1.53328	1.34956	1.0097	2.88867	1.37688	1.40535	1.16964	0.65661	1.40065	1.26079	1.0347	0.508872	2.46638	1.63697	0.385838	0.601169	1.33268	1.75208	0.455331
CP5	1.46675	1.15148	1.91437	1.24225	2.76566	1.50746	1.41909	0.649685	0.683989	1.44897	1.61135	0.841919	0.695842	2.52116	0.835282	1.3364	0.570641	1.33122	1.22557	0.33389
P7	2.26237	1.76413	1.86229	0.995018	3.4258	0.952634	1.82866	2.16873	0.93184	1.87912	1.85028	0.472803	0.730039	2.5346	2.31008	0.445131	0.565657	1.55062	1.81225	0.34654
PO7	2.80957	2.17826	1.80921	0.944391	3.55944	0.940869	2.26339	2.55998	1.02703	2.11058	3.57879	0.860101	0.595592	2.68042	3.59476	0.380746	0.550152	1.88931	2.26717	0.363589
T7	1.16502	1.19467	1.29025	1.21174	2.05339	0.629664	1.50402	0.938998	0.89732	1.39688	1.53565	0.819577	0.955666	2.31703	0.840033	1.58306	0.535958	0.812703	0.768042	0.109215
T8	1.07463	0.657766	0.868708	0.820995	1.5067	0.127304	1.73326	0.773223	1.34412	0.572974	1.38811	1.39845	0.374157	1.09483	0.908921	0.924641	0.711605	0.708849	1.25953	0.253853

## Sheet: Sub8
Channel	Trial_ 1	Trial_ 2	Trial_ 3	Trial_ 4	Trial_ 5	Trial_ 6	Trial_ 7	Trial_ 8	Trial_ 9	Trial_10	Trial_11	Trial_12	Trial_13	Trial_14	Trial_15	Trial_16	Trial_17	Trial_18	Trial_19	Trial_20
Fp1	0.88264	0.818116	0.593907	2.42868	0.447749	0.577727	1.12577	0.543514	0.493711	0.274269	0.468176	0.722119	0.669856	1.19822	0.666481	0.856714	1.92363	1.29097	0.352462	0.685936
Fp2	0.466309	0.906794	0.684959	2.93055	0.65488	0.413554	0.533456	0.772488	0.428234	0.244336	0.837211	0.752573	0.58818	1.06466	0.730974	1.12296	1.79779	1.78442	0.400711	0.657773
AF4	0.29525	1.03022	0.594545	3.18411	0.74589	0.40999	0.573339	0.90073	0.517675	0.631694	1.06892	0.583684	0.508447	0.917065	0.666809	2.67924	1.69489	1.41232	0.78998	0.561682
AF3	1.16969	1.08273	0.591439	2.07714	1.00958	0.860604	1.24118	0.313519	0.299293	0.296826	0.552754	1.09665	0.78837	0.895062	0.582007	0.889091	1.64077	0.6532	1.29026	0.781489
F5	1.16038	1.24962	0.545817	1.30354	0.991207	1.01622	1.74063	0.694449	0.173601	0.481632	0.943367	0.868508	0.540132	0.735464	0.726926	0.638167	1.10171	0.600762	3.16871	0.869382
Fz	0.450987	1.51909	0.240488	1.63163	0.781019	0.539585	0.616529	0.639548	0.780053	0.340018	0.718183	0.443427	0.454755	1.88005	0.644587	1.63448	1.70098	1.05385	2.24768	0.896394
FC1	1.05319	1.6098	1.88565	0.659311	1.28493	0.750354	0.827693	0.636164	0.936434	0.928921	0.98374	0.704826	0.307826	0.987886	0.893866	0.412474	1.44553	1.80255	1.84903	1.06709
FC5	0.998023	1.10995	0.970474	1.24319	0.910359	1.2077	1.66515	1.11603	0.279814	0.398491	1.29404	0.926963	0.567108	0.965383	0.832659	0.283054	0.71146	1.23935	2.44583	1.28751
F6	0.464662	1.33549	1.15569	1.62443	0.947365	0.350258	0.470844	1.19046	0.482576	1.06382	1.15001	0.651576	0.817178	1.08889	1.24859	3.63525	1.49788	0.94864	0.850401	1.76009
FC2	1.60416	1.20583	1.53958	0.864838	1.05842	0.636228	0.281192	1.11406	0.932113	1.21889	1.43529	0.450852	1.49869	1.24765	0.929511	2.81477	0.504936	0.797474	0.522077	1.30283
FC6	0.34704	0.581722	0.805877	1.6331	0.532637	0.213246	0.186333	1.701	0.410513	0.885509	1.08738	0.528019	1.70355	0.810574	0.812241	2.26276	0.420453	1.39003	0.572619	0.981965
C4	0.879439	1.00378	0.790324	1.13927	0.890971	0.477713	0.28461	1.8239	0.60649	0.916889	0.706208	0.625607	1.43072	0.655879	0.956349	1.94105	0.196755	1.12502	0.923154	1.74682
Cz	0.794064	0.802048	2.4046	1.01073	0.817012	1.5321	1.86581	0.772615	0.83793	1.1004	1.21461	0.592955	0.918388	1.04205	0.808928	0.519098	1.39831	2.29596	0.604451	2.38888
C3	0.710015	1.40084	1.67938	0.824236	1.11579	1.16777	1.25724	1.10875	0.548722	0.709239	1.3045	0.936214	0.320071	0.98507	1.11493	0.30796	1.01401	1.79906	0.832463	1.38601
CP1	0.32251	1.11571	2.176	1.17678	1.17165	1.05751	1.26469	1.04966	0.803927	1.151	1.42245	0.937035	0.479509	1.00732	0.994198	0.644431	1.32142	1.91665	0.208884	1.72483
CP2	0.738108	1.11305	0.971183	1.4838	0.738616	0.968766	0.705449	1.27363	0.71903	1.22289	1.03051	0.691757	1.23981	0.687814	0.737872	1.51464	0.512739	1.25924	1.25861	3.73459
CP6	0.667711	0.920923	0.508214	2.07781	0.497767	0.528021	0.299312	1.35156	0.555596	0.942895	0.692172	0.780363	1.1213	0.956005	0.671573	1.49219	0.808449	0.954228	0.883671	2.18331
P8	0.73504	1.35006	0.520159	2.93402	0.610115	0.671436	0.57271	1.17558	0.632047	1.199	0.622254	0.888785	0.619051	1.98418	0.869114	1.40329	1.1643	0.857764	0.959847	1.96982
P4	0.618029	1.0994	0.51673	2.25697	0.564897	0.690297	0.595291	1.36196	0.625862	1.58706	0.751769	0.69156	1.22665	0.888897	0.807272	1.35266	0.154952	0.799785	0.986431	3.49272
Pz	0.343616	1.16663	1.53287	1.95715	1.00772	1.02799	1.07103	1.07579	0.769349	1.68613	1.78201	0.952994	0.932216	0.958943	0.861071	1.23195	0.660043	1.30539	0.855119	2.86421
POz	0.511082	1.58017	1.01361	2.64321	1.34868	0.759052	0.877628	1.52271	0.635536	2.37379	1.48801	1.03879	0.662894	1.23779	0.771928	0.831611	0.386178	1.00528	0.713178	2.45304
PO4	0.553549	1.49458	0.462893	2.81547	0.952609	0.97883	0.794824	1.06193	0.613561	2.63298	1.11385	0.85978	0.988886	1.49339	0.84618	1.23367	0.234167	0.732095	0.887861	2.98513
PO8	0.621127	1.4381	0.531878	3.05878	0.718029	0.959061	0.690123	1.09189	0.578386	1.77879	0.762919	1.04105	0.751721	2.14646	0.801099	1.00784	0.698818	0.774467	0.795891	2.71094
O2	0.77501	1.63414	0.515972	3.11928	1.06164	0.934285	0.937605	1.63847	0.656211	2.91531	0.945545	1.19192	0.574716	2.0631	0.914271	0.897589	0.3389	0.898093	0.844637	2.1566
Oz	0.991575	1.66029	0.66811	2.82957	1.38648	0.707855	1.35006	1.5183	0.729147	2.0533	0.855497	1.28684	0.449764	1.95209	0.890096	0.634442	0.405148	1.15712	0.814434	1.71377
O1	0.80775	1.88445	0.711979	2.19352	1.51867	0.872106	1.73011	1.78682	0.921277	1.41595	0.911444	1.28908	0.386791	1.89222	0.870767	0.742272	0.531072	1.27183	1.0507	1.40379
PO3	0.505427	1.63311	1.12582	2.04786	2.07007	0.927624	1.24198	1.63351	0.855122	1.34698	1.56761	1.2122	0.42518	1.55379	1.18064	0.944355	0.787689	1.29689	0.814471	1.31353
P3	0.337452	1.2642	1.82861	1.57476	1.6574	1.3524	1.04564	1.34389	0.778445	1.06925	1.4507	1.101	0.322387	1.10644	1.13754	0.71289	1.09657	1.63162	0.347358	1.66026
CP5	0.46277	1.17886	1.54866	1.4278	1.35033	1.32299	1.08548	0.694587	0.546546	0.535448	1.16693	1.35535	0.225424	1.14589	1.10397	0.210023	0.865936	1.66472	0.886378	1.46636
P7	0.547533	1.83993	1.14303	3.13088	1.15825	1.20118	1.40923	0.930883	0.68621	0.965856	0.691728	1.29499	0.38595	1.45236	0.982749	0.210285	0.632112	1.50939	0.957818	1.33743
PO7	0.514344	2.309	1.02781	2.60017	1.56722	0.902237	1.50932	1.34875	0.861476	1.14385	0.921139	1.09901	0.456505	1.75289	0.975814	0.631169	0.549262	1.38455	1.08689	1.0972
T7	0.672477	1.00031	1.31276	1.76095	0.656501	1.33436	1.49697	0.95525	0.271098	0.25351	1.18917	1.31762	0.632887	1.27081	1.0666	0.147073	0.473411	1.44199	1.60946	1.57067
T8	0.381698	0.703447	0.583949	2.41319	0.399807	0.169344	0.218937	1.64949	0.515116	1.04016	0.765475	0.849646	1.37477	1.25931	0.825698	1.86495	0.910385	1.17249	0.929214	1.16984

## Sheet: Sub9
Channel	Trial_ 1	Trial_ 2	Trial_ 3	Trial_ 4	Trial_ 5	Trial_ 6	Trial_ 7	Trial_ 8	Trial_ 9	Trial_10	Trial_11	Trial_12	Trial_13	Trial_14	Trial_15	Trial_16	Trial_17	Trial_18	Trial_19	Trial_20
Fp1	0.896528	0.88948	0.997608	0.87228	0.870337	0.658106	0.396137	1.22579	0.975512	0.742913	0.912833	0.973977	1.05629	0.876183	1.53487	1.2417	0.584768	0.798432	0.83356	1.03341
Fp2	0.915817	0.91688	0.869811	0.871045	1.98315	0.500771	0.396774	1.31922	0.75692	0.734042	0.816063	0.806198	1.10456	0.928579	1.30959	0.633764	0.418499	0.758163	0.670878	1.1474
AF4	0.906355	0.910551	0.856516	0.69263	2.93288	0.6735	0.546954	1.07249	0.666699	0.831534	0.853311	0.725891	1.50045	1.01977	1.38658	0.658498	0.303631	0.755576	0.643391	1.07531
AF3	0.924117	0.833111	0.942683	0.28309	1.00068	1.09151	0.429607	1.0755	0.581966	0.766298	1.00362	1.15464	1.25695	0.952144	2.32944	1.53279	0.587564	0.844535	0.936686	1.35772
F5	0.895788	0.828225	0.649671	0.384578	0.795466	0.864674	0.287147	0.911377	0.66226	0.626469	0.595233	1.05443	0.957394	2.00701	1.81925	1.0658	0.61745	0.839524	1.79845	1.10265
Fz	0.994282	0.851066	1.64545	0.318709	2.01849	1.14208	1.12097	0.573536	0.74512	0.558221	1.32292	1.08068	1.43993	1.01197	2.53517	0.466081	0.713043	0.825312	0.75091	1.43109
FC1	1.12871	0.718727	0.967684	0.798922	0.714396	0.665153	1.1092	1.49965	0.448221	0.290496	0.270097	1.05398	0.630481	1.94265	0.239685	0.638589	0.494708	1.13741	2.25222	1.01132
FC5	0.640304	0.154263	0.711692	0.731334	1.0101	0.93286	0.163105	1.24049	0.783335	0.353533	0.332568	0.722262	0.474393	2.61133	0.516118	0.670608	0.732895	0.78331	0.878358	0.872673
F6	1.19854	0.907967	0.551256	1.07284	2.62956	0.914913	1.26829	1.23258	0.429112	1.00043	0.297472	1.00757	1.95391	1.20253	0.806837	0.570093	0.213711	0.871131	0.55091	0.756337
FC2	0.897092	0.642194	0.812617	0.950707	1.74297	1.43351	1.4137	0.802689	0.693587	0.678589	0.666141	0.617549	2.08577	1.20921	0.778886	0.753122	0.480856	0.697689	0.578201	1.13549
FC6	1.50689	0.831997	0.605475	1.26003	2.76097	0.983277	1.372	1.24179	0.358669	1.23615	0.30323	0.736746	1.22979	1.60972	0.652799	0.569414	0.273926	0.82754	0.467125	1.15963
C4	1.27397	0.417428	0.788823	1.23049	1.80679	0.680726	1.00434	1.51754	0.594604	0.755475	0.595168	0.750404	0.409186	1.37131	0.655201	0.643837	0.579711	0.451896	1.16315	1.68921
Cz	0.913819	0.745355	1.41159	0.821301	0.569486	0.453319	0.831796	0.979911	0.593659	0.539635	0.653166	1.40918	0.44235	0.777195	1.43874	0.265729	1.56322	1.59603	0.643211	0.672127
C3	0.798293	0.472944	1.1152	1.06784	1.37852	0.635696	0.706347	1.52417	0.570096	0.443916	0.399079	0.805774	0.480785	1.64889	0.479411	0.385315	0.895466	0.751933	0.794411	0.668966
CP1	0.919918	0.714379	1.34876	0.914773	1.47388	0.334285	0.961185	1.08966	0.393865	0.588618	0.66189	0.958566	0.409321	0.938171	0.896454	0.235411	1.07741	1.02773	0.757098	0.526129
CP2	0.961982	0.604664	1.33165	0.894726	1.36774	0.300213	0.649216	1.01176	0.339904	0.761203	0.941704	0.89923	0.360015	1.11326	1.0478	0.449516	1.53485	1.00136	1.06745	1.06689
CP6	1.07882	0.372027	0.66396	1.41074	2.47062	0.77601	1.17753	0.931296	0.395884	1.33378	0.611903	0.491291	0.372748	1.41812	0.808759	0.566882	1.02469	0.464395	1.4173	1.21247
P8	0.904063	0.430764	0.507366	1.71036	3.75235	0.47373	1.46238	1.49	0.544837	1.34139	0.568719	0.454044	0.52591	1.87702	0.666009	0.366003	1.44087	0.974866	1.39491	1.06848
P4	1.26097	0.615793	1.0058	1.13068	3.4889	0.48309	1.03172	1.04241	0.326154	1.08534	0.871571	0.748629	0.549124	1.7912	0.899578	0.475891	1.65687	1.04306	1.44278	0.843878
Pz	1.07657	0.732452	1.4931	0.693594	2.58452	0.219722	0.991184	0.484602	0.255345	0.731387	0.787238	0.806565	0.585472	1.22874	0.913667	0.23828	1.23646	1.44807	1.386	0.581899
POz	1.10746	0.733986	1.22468	0.706013	5.37297	0.320137	0.844798	0.728439	0.314396	0.907371	0.927547	0.514745	0.838951	1.61716	1.21384	0.201587	1.03327	1.48752	1.88561	0.791547
PO4	1.07872	0.85217	1.06529	1.11609	6.08937	0.415656	1.36101	1.02393	0.434195	1.22176	1.32871	0.449229	0.839705	2.31764	1.33596	0.358879	1.52603	1.46923	1.68957	0.84095
PO8	0.884001	0.614815	0.659471	1.78469	6.55619	0.461197	1.98644	1.48599	0.508795	1.18756	1.11628	0.472213	0.679288	2.60185	1.14114	0.353567	1.56588	1.1927	1.55661	1.0119
O2	0.864602	0.62202	0.890351	1.39252	6.92851	0.346094	1.51572	1.08623	0.453158	1.19573	1.34235	0.299375	0.84259	2.18774	1.32615	0.309132	1.28372	1.36483	1.94065	0.996199
Oz	0.8192	0.547498	0.886158	0.968618	6.25815	0.378066	1.08056	1.15847	0.450992	0.981837	0.897149	0.420546	0.724145	1.74927	1.21456	0.22617	0.826272	1.44331	2.04037	1.02045
O1	0.767047	0.611573	0.755877	0.965859	5.29342	0.389401	1.07364	1.00582	0.409234	0.891445	1.05346	0.478273	0.630603	1.59994	1.09848	0.176861	0.682729	1.38376	1.82591	0.934224
PO3	0.983363	0.777541	1.1446	1.06844	3.90704	0.330253	0.989294	0.657611	0.306809	0.803736	0.987624	0.518593	0.609273	1.37144	1.0591	0.196912	0.78328	1.13622	1.48717	0.741233
P3	0.74839	0.758979	1.16721	1.1433	2.64521	0.282637	0.976882	1.02042	0.324801	0.710195	0.575193	0.626317	0.468691	1.19763	0.793897	0.30002	0.923894	0.954573	0.848549	0.673694
CP5	0.579102	0.602009	0.829901	1.23832	1.91045	0.503785	0.682143	1.63758	0.630869	0.648492	0.406078	0.47029	0.392553	1.35823	0.535076	0.437188	1.10004	0.93196	0.71659	0.819531
P7	0.597941	0.669475	0.572503	1.20895	2.921	0.43014	0.889811	1.22916	0.448257	0.785681	0.448115	0.446806	0.463754	1.25684	0.560141	0.298566	1.1589	1.09242	0.873954	0.977358
PO7	0.636583	0.840337	0.647979	1.28411	3.71969	0.317319	1.22313	0.962319	0.393731	0.873175	0.724301	0.419892	0.598469	1.54023	0.790812	0.190131	0.889306	1.15404	1.24963	0.951369
T7	0.581481	0.272917	0.711898	1.07399	1.34215	0.870021	0.243735	1.67445	0.882632	0.69997	0.441123	0.505396	0.31707	1.83445	0.402699	0.602697	0.887541	0.845366	0.658524	0.88732
T8	1.08197	0.460697	0.470816	1.36296	2.29865	0.903499	1.15017	0.847493	0.381047	1.54604	0.618691	0.588461	0.491027	1.70103	0.744674	0.549373	0.676043	0.613412	0.945613	0.947912

## Sheet: Sub10
Channel	Trial_ 1	Trial_ 2	Trial_ 3	Trial_ 4	Trial_ 5	Trial_ 6	Trial_ 7	Trial_ 8	Trial_ 9	Trial_10	Trial_11	Trial_12	Trial_13	Trial_14	Trial_15	Trial_16	Trial_17	Trial_18	Trial_19	Trial_20
Fp1	1.22931	0.729831	0.435288	0.716819	1.70328	1.11035	0.205219	0.573127	0.61102	0.754663	0.295854	0.808652	0.289785	1.31765	0.288871	0.551744	0.608858	0.50064	0.327039	1.17029
Fp2	1.24273	0.705646	0.475969	0.69059	1.57475	1.12736	0.207829	0.603441	0.575886	0.823706	0.266905	0.842926	0.275934	1.36693	0.288022	0.601945	0.612093	0.495205	0.322356	1.12762
AF4	1.31872	0.678673	0.494423	0.670743	1.41573	1.18753	0.205171	0.615961	0.630998	0.8505	0.299931	0.825114	0.246337	1.36094	0.305326	0.635888	0.598454	0.500006	0.392008	1.21958
AF3	1.2104	0.71674	0.409607	0.726294	1.97105	1.1352	0.202628	0.555496	0.622637	0.790665	0.309609	0.78002	0.299587	1.17242	0.324568	0.534434	0.630646	0.494604	0.394807	1.20529
F5	1.1172	0.798629	0.222641	0.84885	2.18345	1.3055	0.208377	0.477844	0.783425	0.780991	0.314323	0.660678	0.388141	1.05583	0.360287	0.369292	0.586096	0.515872	0.594925	1.26718
Fz	1.22345	0.770751	0.601375	0.631575	1.6549	1.32689	0.268512	0.553093	0.564743	0.879283	0.391575	0.82213	0.263889	1.14653	0.376747	0.645031	0.653386	0.527138	0.44301	1.13512
FC1	0.868893	1.42829	0.443841	0.574403	0.455017	0.100025	0.595502	1.11268	2.51801	0.625666	1.56926	1.46357	0.698865	2.24396	0.255515	0.927024	0.505716	2.15652	1.3916	1.15724
FC5	0.673592	1.20398	0.679947	0.551196	0.685968	1.02649	0.625704	0.398009	3.03549	1.38463	0.220119	1.22357	0.630134	2.19983	0.31546	0.893292	0.48166	2.23194	1.74562	0.578811
F6	1.57559	0.503496	0.378219	0.665187	0.505219	1.28555	0.647123	0.58276	0.956796	0.812938	0.345155	0.901886	0.28668	1.74366	0.404062	0.536391	0.575656	0.607403	1.51061	1.76522
FC2	0.706975	1.3175	0.4413	1.13078	0.924084	0.687994	1.03195	0.405794	0.453388	0.380157	0.344201	1.10777	0.750554	2.44214	0.456012	1.02188	0.833929	0.583003	0.522299	1.89438
FC6	0.370542	1.00444	0.475447	0.388907	1.20424	0.600553	0.924192	0.229159	0.231874	0.488966	0.295497	1.02411	0.978558	1.31306	0.187483	0.585676	1.19566	0.934002	0.406658	0.310299
C4	1.014	1.40126	0.751555	0.49999	1.34186	0.690644	0.548694	0.49383	0.17303	0.875237	0.273989	1.24993	0.531012	1.31102	0.220581	0.77319	0.67638	0.820413	0.277381	0.400485
Cz	1.19278	1.06108	0.700072	0.630214	0.980001	1.51483	0.35844	0.507211	0.424308	1.18598	0.351798	0.900998	0.271911	1.28142	0.410931	0.638059	0.503102	0.661731	0.371896	0.865047
C3	1.59436	1.44148	1.26804	0.492273	0.73454	0.453924	0.498373	1.41477	0.751766	0.999256	0.31291	1.18158	0.25858	1.8156	0.249815	1.17299	0.482005	1.07036	0.134591	0.870027
CP1	1.45154	1.40513	1.16473	0.551266	1.00241	0.703804	0.400354	1.04647	0.300078	1.15304	0.287997	1.00205	0.238207	1.59043	0.350225	0.83299	0.542796	0.815749	0.179843	0.917403
CP2	1.07477	1.35425	0.831082	0.626501	1.34248	0.769478	0.436915	0.778529	0.231239	1.17321	0.27922	0.90449	0.326447	1.40797	0.348433	0.651991	0.559622	0.864503	0.338417	0.693728
CP6	0.937345	1.40961	0.650336	0.526489	1.42452	0.600545	0.404003	0.619384	0.198698	1.17235	0.284813	0.844723	0.323655	1.37437	0.216248	0.881009	0.883426	0.897827	0.271127	0.489913
P8	1.12759	1.36415	0.708935	0.624162	0.939891	0.591058	0.417643	0.519582	0.249143	1.15737	0.297417	0.861392	0.318242	1.40795	0.281419	0.986497	0.913281	0.938477	0.260309	0.687722
P4	1.13568	1.48378	0.879815	0.60051	1.24965	0.657425	0.405896	0.641847	0.187699	1.1734	0.273156	0.855072	0.316278	1.42009	0.323597	0.70793	0.658629	0.968535	0.293838	0.699965
Pz	1.25845	1.46622	1.02862	0.620051	1.22561	0.717618	0.381197	0.985437	0.2044	1.18195	0.265824	0.94765	0.291231	1.54055	0.332731	0.663289	0.560403	0.884853	0.245129	0.869204
POz	1.38378	1.57131	1.15475	0.677359	1.13778	0.63562	0.36823	0.780674	0.208776	1.21684	0.281698	0.842885	0.322021	1.50015	0.300698	0.76598	0.584911	1.00579	0.231359	0.929585
PO4	1.34229	1.65774	0.958712	0.650026	1.18909	0.667383	0.363622	0.657672	0.18472	1.23231	0.272514	0.798282	0.325462	1.44376	0.329808	0.738674	0.62149	1.05701	0.263373	0.85445
PO8	1.36682	1.35711	0.749255	0.723286	1.00101	0.668971	0.375022	0.55186	0.246062	1.20637	0.215715	0.784667	0.31761	1.49428	0.316897	0.973855	0.792907	0.96188	0.269305	0.791309
O2	1.40014	1.78001	0.995252	0.727838	1.03864	0.631447	0.303799	0.478126	0.185108	1.24155	0.268225	0.835333	0.377154	1.53619	0.296677	0.984276	0.647472	0.952814	0.23517	0.890906
Oz	1.52813	1.43921	0.875751	0.735878	1.07826	0.613982	0.361777	0.690971	0.244567	1.28785	0.303086	0.846978	0.375114	1.51232	0.291725	1.09527	0.697065	0.912113	0.203057	0.823467
O1	1.80855	1.45819	1.00958	0.717175	0.980761	0.604077	0.39135	0.618259	0.257188	1.30635	0.285946	0.836085	0.346452	1.52584	0.318053	1.13638	0.714834	1.02812	0.183856	0.964458
PO3	1.58604	1.56969	1.26671	0.660516	1.08241	0.600698	0.370976	0.823324	0.253295	1.26356	0.27779	0.901004	0.288109	1.66661	0.315472	0.970574	0.661095	0.996291	0.192355	0.960619
P3	1.57066	1.50235	1.23419	0.577048	1.00895	0.607783	0.376414	1.00822	0.31837	1.19068	0.267063	0.982298	0.264782	1.70268	0.2985	0.995402	0.62332	0.897401	0.17054	0.960064
CP5	1.61581	1.26242	1.18755	0.55188	0.933407	0.606205	0.405764	1.03173	0.511063	1.02737	0.26589	1.08973	0.268897	1.77071	0.21843	1.19433	0.652258	0.973948	0.12098	0.806715
P7	1.56607	1.17675	1.06091	0.648017	0.946948	0.681936	0.388004	0.798023	0.349096	1.18148	0.246184	0.992237	0.332108	1.71111	0.271254	1.27453	0.721691	0.929128	0.177829	0.919909
PO7	1.71998	1.31896	1.048	0.663736	0.925923	0.665087	0.418535	0.602089	0.273637	1.26797	0.242973	0.90793	0.329179	1.63887	0.32613	1.17455	0.74501	0.9442	0.16781	0.962553
T7	1.20839	0.977547	1.11858	0.512389	0.528719	0.617757	0.55525	0.79294	0.6951	0.815142	0.365022	1.38218	0.396815	1.84965	0.160774	1.40911	0.540778	1.14238	0.123213	0.655994
T8	0.879711	1.00329	0.481908	0.485203	1.18645	0.867841	0.505125	0.537694	0.310346	0.796269	0.338598	0.963668	0.416546	1.50107	0.147789	0.748668	1.01858	0.807473	0.239129	0.409872

[truncated: 20 more sheets: Sub11, Sub12, Sub13, Sub14, Sub15, Sub16, Sub17, Sub18, Sub19, Sub20, Sub21, Sub22, Sub23, Sub24, Sub25, Sub26, Sub27, Sub28, Sub29, Sub30]
