# Supplementary material for: A multi-day and multi-band dataset for a steady-state visual-evoked potential–based brain-computer interface
Source: Gigascience. 2019 Nov 25;8(11):giz133. doi: 10.1093/gigascience/giz133 (PMC6876666; doi:10.1093/gigascience/giz133)
Supplement: giz133_Supplemental_Files [file giz133_supplemental_files.zip › SNR_Low(2)_6.5Hz.xlsx]

## Sheet: Sub1
Channel	Trial_ 1	Trial_ 2	Trial_ 3	Trial_ 4	Trial_ 5	Trial_ 6	Trial_ 7	Trial_ 8	Trial_ 9	Trial_10	Trial_11	Trial_12	Trial_13	Trial_14	Trial_15	Trial_16	Trial_17	Trial_18	Trial_19	Trial_20
Fp1	2.13584	1.73151	1.10709	2.22328	0.582944	1.07254	0.127001	1.26612	2.07264	0.295326	0.554718	0.458808	4.0776	0.166813	0.872144	0.492979	0.414632	0.628576	0.14757	0.441627
Fp2	1.49145	1.16283	0.716425	2.13623	0.480431	1.67032	0.0579322	0.585199	1.52554	0.321421	0.720687	0.361407	2.37743	0.385359	0.61682	0.378307	0.442785	0.591609	0.224846	0.31049
AF4	1.24342	1.24593	0.467787	1.73971	0.463716	1.7382	0.185048	0.623288	2.33815	0.290829	0.820039	0.402607	1.46912	1.71325	0.492359	0.361765	0.516857	0.608687	0.332004	0.426766
AF3	2.35049	1.84678	0.624393	2.7138	0.892521	1.21756	0.548693	1.40043	2.31222	0.210952	0.903419	0.687643	3.56229	0.562558	0.64861	0.501586	0.535871	0.782451	0.258309	0.452982
F5	1.6443	1.75777	1.22421	0.849989	0.45687	0.87777	0.25734	1.265	2.12261	0.275244	0.766662	0.399719	2.75232	0.750157	1.03288	0.16166	0.401526	0.414571	0.0925959	0.412863
Fz	2.44743	1.5817	0.915417	0.730351	0.408633	0.691168	0.473711	1.02673	0.982759	0.474173	0.876684	0.711785	1.05536	2.78081	0.450381	0.569294	1.37204	0.455939	0.26111	0.325542
FC1	0.859141	1.17278	0.555502	0.80978	0.93671	1.15273	0.261098	1.70476	2.01986	0.328646	0.643168	0.528977	1.88473	0.910012	1.42634	0.366222	0.796471	0.446477	0.155841	0.369252
FC5	1.59748	1.22858	2.00826	0.691511	0.498062	0.458622	0.189356	0.726558	1.2182	0.298154	0.899405	0.334881	2.80689	1.49726	0.771509	0.182634	0.528431	0.396063	0.1054	0.268048
F6	0.760859	1.28069	0.71992	1.57487	0.48911	1.13026	0.131443	0.416532	1.56525	0.350558	1.20719	0.286845	0.765707	1.01631	0.610316	0.437432	0.547605	0.312969	0.179492	0.163302
FC2	0.324836	1.6287	0.627905	1.57052	0.514405	0.486485	0.140184	0.443076	2.26466	0.367946	0.956044	0.376435	0.441723	2.92574	1.05681	0.331553	2.33291	0.486064	0.385743	0.17294
FC6	0.687858	1.24854	1.11657	1.43846	0.455049	0.498839	0.181435	0.329024	1.61561	0.371324	1.50755	0.222814	0.467577	1.17731	0.661331	0.39014	0.63937	0.279671	0.141843	0.104242
C4	0.322094	1.13768	1.34199	1.08027	0.428838	0.227965	0.241931	0.573034	1.3275	0.417665	1.8659	0.379417	0.355396	2.30874	1.07699	0.516596	0.960989	0.300488	0.153655	0.0956673
Cz	0.869516	0.741112	2.49135	0.399959	0.50028	0.294824	0.393335	0.756039	0.864211	0.386196	1.16121	0.332996	1.0103	4.1775	0.636247	0.537346	0.874841	0.303925	0.227507	0.102411
C3	0.990723	1.04184	1.59234	0.2829	0.611705	0.560599	0.208279	0.473266	0.85382	0.356205	0.473971	0.151076	2.41334	2.91499	0.904949	0.263949	0.735795	0.342858	0.147966	0.110514
CP1	0.851407	0.994569	1.85371	0.290952	0.590654	0.476326	0.256401	0.588112	0.828704	0.406412	0.528856	0.301436	1.68811	2.90315	0.749082	0.501363	0.782092	0.305689	0.187037	0.173647
CP2	0.221049	0.800969	1.94533	0.628827	0.447766	0.303745	0.282841	0.909923	1.13181	0.419208	1.32907	0.670035	0.77117	3.68777	0.770703	0.781562	0.898311	0.301557	0.176455	0.217226
CP6	1.0818	0.938991	1.52748	1.14412	0.378699	0.228552	0.356046	0.583741	1.48803	0.438398	0.941435	0.684272	1.30713	1.36328	0.926642	0.767115	0.787342	0.290069	0.137461	0.105495
P8	2.41375	0.988324	1.93216	1.13651	0.370579	0.447228	0.609617	0.740951	1.39962	0.423762	0.770736	0.998105	2.87897	1.26517	0.821673	0.92975	0.71224	0.318009	0.180566	0.139652
P4	0.831056	0.825033	1.55879	0.847295	0.418469	0.436814	0.439648	0.958987	1.58647	0.439809	1.16295	1.0923	1.89455	2.81659	0.755433	0.994981	0.944611	0.291083	0.164802	0.251532
Pz	0.249339	0.866499	1.55909	0.39622	0.558257	0.564392	0.296891	0.893557	0.987488	0.421024	0.684375	0.747332	1.30322	3.14571	0.640992	0.845998	0.789836	0.306218	0.187117	0.317441
POz	0.886209	0.837371	1.10555	0.806363	0.538053	0.869318	0.348262	0.805198	1.18399	0.42674	1.09821	0.984187	1.373	2.27295	0.68885	0.941006	0.698943	0.33964	0.157945	0.41509
PO4	1.73589	0.851654	1.23914	1.30331	0.441192	0.904721	0.527079	0.851177	2.1136	0.461216	0.944485	1.03676	1.65096	2.57671	0.660345	1.16709	0.789293	0.319254	0.143991	0.331155
PO8	3.3464	0.993246	1.80037	1.45491	0.438044	0.714515	0.759855	0.790133	1.96502	0.453896	0.885629	1.11849	2.64217	1.83851	0.677404	1.01157	0.755064	0.355355	0.195786	0.169317
O2	3.00948	0.959988	0.796214	1.93276	0.431801	1.03432	0.619914	0.664731	2.36164	0.453366	1.75052	0.700516	1.29139	2.06446	0.699552	0.900785	0.652803	0.354436	0.109336	0.197012
Oz	2.70598	1.03036	0.447874	1.77943	0.44401	1.00999	0.544764	0.611123	1.92131	0.424032	2.18671	0.55085	0.916107	1.96929	0.740603	0.807283	0.626755	0.361543	0.108236	0.264074
O1	2.27732	1.0258	0.643719	1.44594	0.492716	1.05487	0.520756	0.484741	1.58421	0.426342	1.93733	0.478079	0.977104	2.05201	0.713426	0.726302	0.648989	0.382749	0.131367	0.326918
PO3	1.29455	0.976784	1.12311	0.758431	0.551019	0.943369	0.405554	0.502373	1.03822	0.431288	0.966559	0.631941	1.37113	2.4675	0.760247	0.849995	0.73713	0.356938	0.152815	0.372864
P3	1.05463	0.872057	1.68338	0.343499	0.564804	0.66907	0.317758	0.423918	0.773805	0.421531	0.578206	0.415679	1.46764	3.27498	0.82625	0.67716	0.68182	0.329693	0.145554	0.240991
CP5	1.1015	0.781216	2.22566	0.351724	0.492017	0.617794	0.31115	0.349823	0.740068	0.380631	0.772516	0.274037	1.49853	2.59568	0.912307	0.507323	0.557542	0.368	0.110269	0.206066
P7	1.55007	1.2269	1.57792	0.527409	0.631494	0.805708	0.429353	0.297398	0.776206	0.408276	1.7411	0.447458	1.23873	2.1915	0.753906	0.59635	0.551034	0.414749	0.101417	0.360519
PO7	1.88929	1.23899	1.06045	0.751099	0.615585	1.01058	0.459495	0.378886	1.01932	0.421831	1.77448	0.593419	1.34859	2.12887	0.765995	0.605923	0.663203	0.415779	0.13846	0.467778
T7	1.4416	1.22907	2.30841	0.605975	0.34003	0.616891	0.300629	0.361965	1.11495	0.308001	0.850258	0.293273	1.63749	1.68282	0.940403	0.35367	0.424302	0.339032	0.0837966	0.284215
T8	1.16291	0.976396	1.72038	1.41541	0.373658	0.335002	0.214959	0.333536	1.25753	0.376905	1.19532	0.341894	1.01658	0.708339	0.943466	0.452846	0.639972	0.291707	0.108162	0.0567724

## Sheet: Sub2
Channel	Trial_ 1	Trial_ 2	Trial_ 3	Trial_ 4	Trial_ 5	Trial_ 6	Trial_ 7	Trial_ 8	Trial_ 9	Trial_10	Trial_11	Trial_12	Trial_13	Trial_14	Trial_15	Trial_16	Trial_17	Trial_18	Trial_19	Trial_20
Fp1	1.35177	0.98932	0.807869	0.493239	1.07962	0.524114	0.531871	0.706881	0.754868	0.475496	0.116218	1.19333	0.490874	0.75637	0.608415	0.938655	0.448324	1.52407	0.327901	1.72396
Fp2	1.69032	1.04886	0.992215	0.893323	1.00935	0.487887	0.252116	1.332	0.648284	0.463558	0.119382	0.859784	0.477236	0.834732	0.91582	0.974425	0.437593	1.71596	0.284679	0.775761
AF4	1.3707	1.14858	1.41322	0.812174	0.938435	0.76168	0.260175	1.21211	0.553307	0.812895	0.242553	0.945322	0.597863	1.25723	0.796229	1.51574	0.457359	1.88614	0.266961	0.474028
AF3	1.45408	0.821496	1.16673	0.36317	1.07044	0.923069	0.411857	0.811367	0.992908	0.636715	0.17645	1.41445	0.776507	0.674087	0.698309	1.17095	0.430231	0.856316	0.326106	2.20066
F5	1.33051	0.62259	1.27717	0.371438	0.812163	1.45875	0.108842	0.681929	1.13369	1.09567	1.19682	1.26064	0.618665	0.823481	0.872476	1.82314	1.0635	0.911114	0.78278	2.12415
Fz	1.07202	1.09785	0.777705	0.476952	1.04253	1.06899	0.30074	1.0373	1.27829	1.32189	0.389911	0.745534	0.850657	1.06709	0.993558	0.907006	0.912727	0.75376	0.402417	1.41377
FC1	1.12067	0.733637	1.44234	1.27061	0.578502	1.0938	0.648506	1.1669	0.62038	0.915476	1.69642	1.35045	0.781792	0.968985	0.476717	1.18751	1.17717	0.664144	0.679206	1.35936
FC5	1.63466	0.563673	1.45722	0.386567	0.543566	2.10714	0.203156	0.782194	0.973692	1.01166	1.98859	1.08452	0.409977	0.915552	1.16208	2.34863	1.46727	0.816377	0.961444	2.73372
F6	1.18208	0.904016	1.36193	0.568268	0.560528	0.518584	0.275003	0.819848	0.506056	1.21348	0.513714	1.56986	0.608901	1.58991	0.729049	2.3778	0.525531	2.59104	0.346557	1.18736
FC2	0.59667	1.26637	0.83772	0.742912	0.68289	1.02941	0.395977	0.756604	1.19101	0.951017	1.62991	1.05353	0.797024	1.06287	0.719525	0.789196	1.00048	1.45309	0.618384	0.996223
FC6	1.06966	0.86168	1.48893	0.545928	0.553924	0.648072	0.32796	0.617776	0.386533	1.34474	0.813723	1.73556	0.756092	1.7601	0.599261	2.48654	1.05889	2.22366	0.829404	1.40874
C4	0.749772	1.00401	1.52021	0.596127	0.827882	0.871547	0.2933	0.374282	0.644821	0.919391	1.30094	2.44257	0.916246	1.48424	0.438319	2.16438	0.886161	1.93	0.987663	1.21225
Cz	1.28246	0.841351	0.954604	1.08384	1.30412	1.31197	0.478354	0.487161	2.44189	1.24257	1.01986	2.21874	0.354149	1.0525	0.505778	0.930067	1.49632	1.48674	1.22967	1.40801
C3	1.22251	0.501361	1.36705	0.869105	0.59411	2.3176	0.527443	0.973768	1.57713	0.797978	2.33583	1.71788	0.522051	1.27257	0.563181	1.49963	1.34081	0.546565	0.925693	2.00248
CP1	0.993007	0.618804	1.32616	0.99578	1.1337	1.64308	0.578428	1.07123	1.78483	0.893621	1.68998	2.18983	0.784696	1.92215	0.458958	1.17594	1.69873	0.887459	1.10801	1.20474
CP2	0.784785	0.85092	1.53217	0.539795	1.4335	1.11661	0.445899	0.691495	1.2012	0.84108	1.23144	2.47472	0.965408	1.27999	0.445349	1.66647	1.22804	1.94352	1.01655	1.09581
CP6	1.28563	1.23793	2.55739	0.459917	0.988994	1.02531	0.466784	0.781839	1.00685	1.13873	0.83065	1.7563	0.68968	1.47146	0.375639	2.02853	1.35892	2.62377	0.868498	1.52601
P8	0.998666	1.69373	3.04306	0.385912	1.49891	1.19456	0.662472	0.774713	1.69876	1.50264	0.805305	1.15151	0.429169	1.45687	0.448979	2.10999	1.53257	3.38075	0.824482	1.06141
P4	0.977817	0.911872	2.03698	0.57444	1.32519	1.23284	0.562254	0.811941	1.30128	0.826733	1.10092	1.97313	0.764841	1.35494	0.431105	2.08746	1.3776	2.9241	0.884308	1.05292
Pz	0.671002	0.738956	1.34264	0.628839	1.27966	1.26595	0.620953	1.07005	1.55495	0.862885	1.15065	2.244	1.21059	1.80553	0.481853	1.70848	1.76154	2.21534	0.918613	1.04208
POz	0.544086	0.804546	1.61562	0.596455	1.19345	1.06152	0.735799	1.07684	1.60704	0.806825	1.01028	1.89523	0.799878	2.02312	0.648954	1.67192	1.7369	2.59579	0.749584	1.07387
PO4	0.747557	1.06742	2.16262	0.544094	1.30155	1.12602	0.749168	0.772127	1.46721	0.966702	0.992559	1.69287	0.578732	1.52327	0.575382	2.18737	1.53377	3.76571	0.744004	0.836664
PO8	0.774386	1.79915	2.98531	0.46782	1.62228	1.27119	0.87036	0.715933	1.94788	1.64348	0.703549	1.10643	0.374932	1.32144	0.551629	2.26784	1.57195	4.10841	0.608665	0.967678
O2	0.61077	1.60638	2.32076	0.516274	1.51677	1.06601	0.854074	0.755154	1.58297	1.35645	0.677735	1.1169	0.325314	1.42529	0.574344	2.22689	1.67556	3.72345	0.575908	1.04509
Oz	0.556203	1.16081	2.07525	0.454437	1.18589	0.990415	0.730344	0.881346	1.41134	1.07824	0.8839	1.27502	0.366798	1.72112	0.619165	1.83341	1.90208	3.15692	0.585428	1.17816
O1	0.576822	0.928502	2.10184	0.45363	1.09133	0.91376	0.695346	1.27432	1.45771	1.06206	1.14956	1.08016	0.414003	1.91182	0.569847	1.37331	1.962	1.69423	0.509713	1.56107
PO3	0.562609	0.717344	2.03278	0.533206	1.16693	1.12091	0.728479	1.51966	1.57626	0.834384	1.44413	1.45835	0.800741	2.17739	0.658857	1.21579	2.01771	1.61042	0.566002	1.65896
P3	0.732295	0.566948	1.79752	0.648082	1.09725	1.38293	0.595456	1.2833	1.59301	0.735141	1.57699	1.70704	0.708677	1.87225	0.653924	1.0257	2.02472	1.07805	0.73641	1.86564
CP5	1.15106	0.564086	1.97512	0.417872	1.00386	1.66453	0.377036	0.861915	1.34198	0.68966	1.82889	1.17979	0.521077	1.38085	0.870014	1.3266	1.85688	0.920233	0.827748	2.57221
P7	0.911966	0.782606	2.1183	0.383638	1.16459	1.16507	0.656333	1.11052	1.28197	0.829109	1.62951	1.07888	0.797505	1.77428	0.936582	1.11529	2.05404	0.735812	0.722222	2.46473
PO7	0.654862	0.782284	2.31088	0.398715	1.16801	1.0909	0.684447	1.42012	1.3643	0.938717	1.55922	1.11879	0.639365	2.04834	0.704109	1.08484	2.0092	0.867575	0.568192	2.00442
T7	1.32618	0.535044	1.726	0.357073	0.952081	1.89676	0.268992	0.69834	1.01543	1.12793	1.22152	0.845624	0.538528	0.972648	1.08517	1.97246	2.02479	1.10531	0.745845	2.9807
T8	1.33488	1.25904	2.23051	0.445845	0.64439	0.759095	0.360496	0.699068	0.712295	1.63055	0.789157	1.43372	0.543989	1.47324	0.432851	2.22651	1.64149	2.01511	0.959208	1.69704

## Sheet: Sub3
Channel	Trial_ 1	Trial_ 2	Trial_ 3	Trial_ 4	Trial_ 5	Trial_ 6	Trial_ 7	Trial_ 8	Trial_ 9	Trial_10	Trial_11	Trial_12	Trial_13	Trial_14	Trial_15	Trial_16	Trial_17	Trial_18	Trial_19	Trial_20
Fp1	0.506566	0.330394	1.06304	0.464936	1.08928	1.0454	1.0701	0.167414	2.02688	1.45928	0.972047	1.25482	0.594174	0.657497	1.74797	0.381701	0.825036	0.253833	1.17943	0.591894
Fp2	0.558448	0.186342	0.925063	0.466559	0.709464	0.894353	0.860391	0.177039	1.57977	1.37206	0.977524	1.13119	0.827386	0.488684	1.81937	0.397814	0.692676	0.392859	1.28702	0.547109
AF4	0.341534	0.264846	0.899135	0.661332	0.864532	0.71525	0.704404	0.469662	1.66728	1.58444	1.07143	1.84419	1.00958	0.596599	1.78786	0.236187	1.3491	0.474078	1.74147	0.369465
AF3	0.520908	0.316181	0.611958	0.303684	1.80788	1.12399	0.837823	0.312851	2.54793	2.11483	1.01441	1.53799	0.323435	0.482292	1.11181	0.53319	1.15353	0.356422	1.46594	0.590447
F5	0.684262	0.292725	1.05959	0.166809	1.38809	1.49911	0.761137	0.526583	2.92881	4.04642	1.13816	2.09523	0.151225	0.196621	0.517548	0.966777	0.922048	0.344552	1.63749	0.666134
Fz	0.437625	0.423657	0.416894	0.896041	2.41871	0.642978	0.437391	0.66104	2.09497	0.979721	0.899051	1.50873	1.04393	0.734599	1.55097	0.188069	1.36331	0.812643	2.22823	0.524388
FC1	1.03512	0.835134	1.39248	0.69955	1.44699	0.926451	0.558418	2.03023	1.09678	3.04087	1.72013	1.58194	0.891007	0.305036	0.597872	2.50493	1.40078	0.944472	0.889126	1.04836
FC5	1.06578	0.166031	1.1579	0.427854	1.10751	2.30679	0.771244	0.448998	2.35749	1.84577	1.24515	2.13941	0.143108	0.20997	0.577383	1.48336	0.903387	0.749614	1.77841	0.727434
F6	0.381109	0.57046	1.31096	1.09848	0.391704	1.14888	0.966345	0.686941	2.01435	2.78762	1.02796	1.83533	1.08383	1.09674	1.98615	0.217386	1.28771	2.14525	1.98107	0.888187
FC2	0.572645	1.24965	2.26889	1.79322	0.312606	0.668985	1.01216	0.485441	1.97403	1.59561	0.826972	1.38012	1.34388	1.29918	1.41182	0.4375	0.801695	1.62271	0.844142	1.17743
FC6	0.538327	0.652277	1.44534	1.38194	0.266057	1.22441	1.68839	0.471618	2.44498	2.56571	1.12814	2.08115	1.30288	1.13261	1.18257	0.19968	1.27687	3.7325	1.27148	1.93426
C4	0.798332	1.33819	1.58131	1.41911	0.323745	0.564411	2.01588	0.214853	2.10131	1.83989	1.51756	1.9014	0.483314	1.17403	1.10041	0.328142	0.747106	2.40419	0.658312	1.78209
Cz	0.934661	0.833744	1.76478	0.937526	0.35878	0.915975	0.487823	0.522867	0.373975	1.50437	1.49069	0.922841	0.967433	0.72858	1.05736	0.906994	0.333291	1.18345	0.515977	1.23943
C3	1.45186	0.510372	1.29851	0.448747	0.548114	1.90704	0.959426	0.451104	1.27274	1.15124	1.58113	1.90812	0.507183	0.278094	0.852479	2.57445	0.888169	0.696922	0.835061	0.90498
CP1	1.52265	0.993015	1.46504	1.03243	0.702297	1.54032	1.33595	0.340032	0.87832	1.17029	1.30315	2.20095	0.980384	0.644264	1.09057	1.734	0.710512	0.42292	0.415242	1.01967
CP2	0.938555	1.35406	1.9316	1.97842	0.77412	0.795605	2.27917	0.290501	1.78124	1.69068	1.63391	2.02172	0.644662	0.945138	0.892127	0.736906	0.643961	0.988266	0.792224	1.34834
CP6	1.01051	1.76037	1.14753	2.34587	0.415537	0.838596	3.23115	0.361468	3.46441	1.42511	1.52402	2.62866	0.815548	1.15002	1.0384	0.669163	0.972149	3.04075	0.854945	1.89413
P8	2.02153	2.74868	1.53802	3.14733	1.20435	1.47212	4.02339	1.17876	3.91143	1.98871	2.10502	3.30673	1.70599	0.930913	1.83671	1.61746	2.00578	3.90999	1.55332	1.67023
P4	1.17912	2.70482	1.49466	2.9392	1.04325	0.778078	3.55499	0.624409	3.0901	2.02617	1.62837	2.75197	1.31973	0.771116	1.15979	0.817261	0.923956	2.16271	1.08427	1.2805
Pz	1.09184	1.18899	1.68595	1.68181	0.925504	1.15766	1.67109	0.426816	1.1054	1.59451	1.03873	2.38337	1.14217	0.871989	0.987491	1.1995	0.473016	0.64555	0.57417	1.09342
POz	1.26332	1.90701	1.2588	2.35742	1.07388	1.03118	2.29881	0.598514	1.65278	2.13594	1.28743	2.85801	1.58503	0.619237	1.11252	0.907599	0.461511	1.46336	0.506543	0.870713
PO4	1.76749	3.19583	1.52007	3.27369	1.51396	0.91632	3.62261	0.956824	3.10815	2.566	1.80821	3.40495	2.12208	0.735287	1.34414	1.05221	0.816333	2.3764	1.40452	0.88258
PO8	2.47291	4.09052	1.9568	3.85828	1.6742	1.64505	4.56543	1.64404	4.49905	2.72307	2.34127	3.98207	2.46607	0.810139	2.3567	1.73239	2.07222	4.23363	1.81293	1.39137
O2	1.85038	3.94257	1.70202	3.87604	1.76677	1.5172	4.2599	1.34283	3.61197	3.25168	1.84329	3.66298	1.95823	0.759397	1.94065	1.6198	1.26855	3.65747	1.57925	1.02757
Oz	1.24836	2.95451	1.23503	3.09244	1.54314	1.05013	3.38695	0.897792	2.70033	2.61223	1.45981	3.07035	1.07282	0.493322	1.46803	1.15494	0.706668	2.64145	1.00334	0.887445
O1	1.44183	4.62756	1.85331	3.64827	1.61994	0.814669	5.03311	0.984615	3.26344	2.43027	1.84423	4.24069	0.990985	0.307508	2.07418	1.65573	1.37384	3.04546	1.2697	0.917138
PO3	1.54958	3.90414	1.79166	2.90758	1.35207	0.889025	4.34617	0.750154	2.6994	1.85536	1.547	4.21475	1.12454	0.446753	1.82586	1.36424	1.07409	1.96465	0.858162	0.981807
P3	1.49888	1.98664	1.38068	1.79072	0.918201	1.47368	2.67615	0.622178	1.9366	1.05206	1.08165	3.85791	0.849731	0.518134	1.26596	1.51965	0.97141	1.11724	0.687188	1.00813
CP5	1.34672	0.61737	0.937712	0.94196	0.506583	2.30883	1.58311	0.420214	1.97647	0.713252	1.01638	3.09532	0.461445	0.417805	0.691533	1.35119	1.21892	1.02583	1.09278	0.829035
P7	1.25254	1.16548	0.7964	1.53503	0.515519	1.64188	2.70137	0.53163	2.49487	0.92989	0.829634	3.0701	0.440668	0.48512	0.876775	1.01868	1.46558	1.86218	1.51779	0.925497
PO7	1.68607	4.20909	1.67003	3.1804	1.16912	0.918476	4.95066	0.900772	3.25152	1.47661	1.75316	4.29376	0.655134	0.394847	2.01905	1.65521	1.87716	2.66929	1.62202	0.980575
T7	0.969073	0.256477	1.09684	0.725152	0.811629	2.85136	1.0983	0.233358	2.41754	0.907664	1.07343	2.24494	0.31766	0.509833	0.568737	1.25194	1.21492	1.27542	1.84734	0.770947
T8	0.814268	0.7737	1.05045	1.70446	0.246628	1.10064	2.42309	0.431167	2.87055	1.62494	1.32924	2.14712	0.906526	0.972255	1.01744	0.287193	1.07957	3.73971	0.931987	2.25177

## Sheet: Sub4
Channel	Trial_ 1	Trial_ 2	Trial_ 3	Trial_ 4	Trial_ 5	Trial_ 6	Trial_ 7	Trial_ 8	Trial_ 9	Trial_10	Trial_11	Trial_12	Trial_13	Trial_14	Trial_15	Trial_16	Trial_17	Trial_18	Trial_19	Trial_20
Fp1	0.0863163	1.02364	0.712272	1.00561	0.772523	0.615394	0.797655	1.23256	1.33474	0.311299	0.466299	1.22112	1.34979	1.75271	2.72714	0.341682	1.88203	0.912033	0.441298	0.810319
Fp2	0.212337	1.68615	0.580366	0.70021	0.866722	0.681193	1.12542	1.21306	1.51609	1.10673	0.639091	0.842056	0.827825	1.24418	1.6325	0.337319	2.67893	0.411643	0.467074	0.828842
AF4	0.224032	1.85912	0.411495	0.842036	0.952372	0.656211	1.13745	1.32842	2.26726	1.22706	0.432333	0.896991	0.777439	0.793117	1.18232	0.254119	3.38911	0.266538	0.696557	0.806304
AF3	0.327342	0.613772	0.730574	1.08355	0.587112	0.805219	0.55682	1.39626	1.45762	0.380956	0.276983	1.02782	1.14231	1.67417	3.1571	0.265316	2.2622	0.895103	0.314852	0.712998
F5	1.41921	0.457036	0.989767	1.60771	0.565429	0.392197	0.740438	1.39515	1.1747	1.16478	0.225563	1.50115	0.947907	1.77405	3.65771	0.249419	1.323	0.999394	0.193139	0.745497
Fz	0.570151	0.266256	0.278209	0.596816	0.769473	0.702247	0.540736	1.38585	0.916166	0.939677	0.302911	0.315092	0.389281	0.550552	1.72115	0.21477	1.53985	0.538019	0.555651	0.636531
FC1	1.45682	0.643589	0.988515	0.989028	0.319866	0.30286	1.52916	1.43449	0.744095	1.4574	0.0940021	2.49303	0.647312	1.02984	2.2504	0.997812	2.28076	1.23499	0.432245	0.802116
FC5	2.68152	0.501767	0.787318	1.78649	0.326472	0.167949	0.715491	1.97817	1.35638	2.32229	0.165423	1.60629	0.642772	2.03317	4.08601	0.30251	1.44162	1.61326	0.430527	0.881304
F6	0.528793	1.91955	0.402613	1.02786	0.810198	0.381907	0.608436	1.46292	3.40157	0.758116	0.506432	1.1343	1.1831	0.892967	0.982574	0.29985	2.59213	0.33912	0.631386	0.795312
FC2	1.39085	1.23104	1.27594	1.49416	1.37857	0.196204	0.910847	0.805745	1.97839	1.18004	0.583127	1.59532	1.99118	0.503213	0.636094	1.32716	2.32548	0.06386	0.433867	0.411045
FC6	1.19859	1.19569	0.51597	1.74146	1.03446	0.183156	0.629847	1.4663	3.40862	0.434461	0.741836	0.834032	0.894357	1.19275	0.996815	0.430606	1.96411	0.539367	0.657379	0.785904
C4	2.32081	0.564418	0.712568	2.92528	1.19894	0.0833936	0.416991	1.81646	3.91977	0.502702	0.604498	1.77994	0.757537	1.70536	0.929998	0.538866	1.73595	0.567007	0.59689	0.716752
Cz	2.50256	0.2482	0.667699	1.9055	1.07973	0.293957	1.04928	1.35363	3.14351	0.898856	0.301705	1.77852	0.0532233	2.12872	0.809698	0.840636	0.633409	0.630382	0.655951	0.834284
C3	3.2419	0.64145	0.370645	1.97422	0.282634	0.210779	0.820988	2.35658	1.72919	1.79748	0.110002	2.53208	0.310686	0.987224	3.08694	0.699478	1.99126	1.69939	0.650723	1.04792
CP1	3.88805	0.542021	0.532894	2.15896	0.407217	0.243125	0.571644	1.86112	2.5756	1.11378	0.126841	3.02127	0.264273	1.47068	2.37235	0.902132	1.56085	0.837171	1.03129	1.01107
CP2	2.86301	0.370642	0.786675	2.42651	0.837224	0.173607	0.338336	1.80527	3.7705	0.729732	0.307076	2.84579	0.396951	1.78694	1.2607	0.661188	1.33054	0.543035	1.0241	0.645924
CP6	3.30891	0.479443	0.67365	2.6745	1.18386	0.157186	0.476274	1.70395	3.45326	0.56183	0.702784	1.54807	0.719538	1.47933	2.03799	0.431958	1.83477	0.662605	0.810824	1.03303
P8	4.27907	0.461756	0.750758	2.21646	1.1223	0.207178	0.420783	1.82328	2.29222	0.678521	0.905252	2.1195	0.688189	1.11769	2.47504	0.49204	1.6318	0.517599	0.757592	1.18209
P4	4.25569	0.432543	0.710577	2.15688	1.08989	0.183223	0.387949	1.66439	3.52195	0.985868	0.513889	2.23034	0.781524	1.41939	2.30571	0.581604	1.75626	0.552841	1.08501	0.910676
Pz	3.52585	0.539214	0.741373	2.23912	0.845158	0.281925	0.493513	1.60689	2.66022	0.974946	0.290644	2.84182	0.442047	1.71673	1.83128	0.762865	1.77753	0.717685	1.27993	0.843112
POz	5.06366	0.590913	0.95583	2.06585	1.35173	0.289595	0.715914	1.53817	2.12997	1.18685	0.49811	2.51152	0.647067	1.58367	3.0482	0.668041	2.07556	0.945101	0.855043	1.00151
PO4	5.66153	0.447743	0.993105	1.7372	1.38448	0.217934	0.82459	1.50444	2.64436	1.51727	0.710566	2.11418	0.947902	1.4125	3.0173	0.698539	1.74299	0.555461	0.936171	1.05969
PO8	5.4594	0.453007	0.609361	2.25946	1.04433	0.155352	0.886519	1.82786	2.33573	0.920923	1.00278	2.47946	0.690896	1.32453	2.75467	0.587475	1.45991	0.709109	0.888114	1.15098
O2	5.2334	0.540367	0.591043	2.15866	1.19909	0.227094	0.910125	1.64977	2.17176	1.09672	0.95655	2.20785	0.633784	1.4707	3.3547	0.58005	1.71506	0.886726	0.768454	1.10193
Oz	5.5516	0.619318	0.518108	2.1387	1.18607	0.272924	0.842544	1.61962	1.96629	0.721254	0.644624	2.48025	0.503317	1.77453	2.59767	0.556543	1.8696	1.07399	0.699481	1.10455
O1	4.98552	0.593836	0.578021	1.91239	1.22896	0.273997	0.827813	1.66237	1.8187	0.863573	0.391028	2.80878	0.456657	1.75616	3.85975	0.56569	2.0229	1.06666	0.716004	1.13577
PO3	4.02786	0.662831	1.41015	1.60429	1.50629	0.235418	0.823119	1.59727	1.60369	1.15113	0.561817	3.29189	0.630673	1.60909	4.1624	0.757489	2.47917	0.983585	0.910842	1.09272
P3	3.89943	0.644721	0.838943	1.91891	0.865601	0.258032	0.663938	1.67968	1.79974	1.24656	0.326336	2.96309	0.470813	1.45509	3.3712	0.772258	2.26644	1.05848	1.10552	1.0814
CP5	3.67969	0.60367	0.468736	1.84487	0.541487	0.294888	0.815604	1.8062	1.30592	1.22608	0.214012	2.09869	0.374942	1.41899	4.03645	0.474675	1.90242	1.31462	0.910742	1.05189
P7	3.90626	0.664626	0.507204	2.1239	0.901675	0.376841	1.03788	1.86226	1.39272	0.935949	0.359329	2.63227	0.32928	1.67909	4.18444	0.611898	1.91589	1.12127	0.950786	1.16763
PO7	4.71504	0.639494	0.685	2.02887	1.17884	0.295949	0.853278	1.78697	1.64034	1.01113	0.326325	3.09687	0.394706	1.6963	3.99781	0.568851	2.25947	1.07053	0.825108	1.2197
T7	3.29352	0.506057	0.449436	1.90584	0.503695	0.319202	1.02453	1.61556	0.947503	0.999855	0.358003	1.43307	0.502394	2.39324	3.87681	0.342967	1.41861	1.41566	0.73148	1.03108
T8	2.16246	0.472532	0.489337	2.43838	0.652833	0.1911	0.685491	1.83343	4.47675	0.258309	0.989302	1.22064	0.648917	1.41955	1.50721	0.388651	1.40267	0.984806	0.526461	1.08995

## Sheet: Sub5
Channel	Trial_ 1	Trial_ 2	Trial_ 3	Trial_ 4	Trial_ 5	Trial_ 6	Trial_ 7	Trial_ 8	Trial_ 9	Trial_10	Trial_11	Trial_12	Trial_13	Trial_14	Trial_15	Trial_16	Trial_17	Trial_18	Trial_19	Trial_20
Fp1	2.44083	1.31358	1.03249	1.36859	2.85286	0.453638	0.545183	2.2872	1.3959	1.0848	1.30059	0.199301	1.13214	0.729517	0.385655	0.745274	1.71758	0.860903	1.44735	1.55829
Fp2	2.28782	1.68681	0.806429	1.36056	1.90515	0.52834	0.577693	1.37728	0.870848	0.991688	1.59496	0.202366	1.2154	1.01213	0.212999	0.981324	2.46417	0.861317	1.05879	1.97337
AF4	3.09443	0.764394	0.672767	1.27905	2.00597	0.431593	0.475177	1.39732	0.745845	0.971023	1.18181	0.187909	0.995803	0.941807	0.323967	0.791067	2.65904	0.839295	1.49754	1.59416
AF3	1.75549	0.566252	0.650042	0.968809	2.52811	0.290924	0.658024	2.35714	1.4459	0.820652	1.67246	0.264561	0.826371	1.16204	0.189352	0.576122	1.46121	0.764343	1.17336	1.12547
F5	1.61934	0.604602	0.485156	0.961828	1.32887	0.446163	1.30924	2.19982	1.47848	0.602324	0.55256	1.72921	0.820576	1.09657	0.616156	0.606115	0.665494	0.898196	1.26744	1.0018
Fz	1.88186	0.700273	0.686425	0.948148	1.99561	0.480211	0.313111	1.79219	1.03244	0.749733	0.943997	0.333056	0.656933	1.06366	0.12216	0.51244	1.95121	1.08865	1.01418	1.38145
FC1	1.93041	0.979911	0.239371	0.657261	1.35909	0.590584	1.16203	1.7067	2.74332	1.30102	0.63282	2.58031	0.967448	0.38023	1.78271	1.52204	0.67384	2.01888	1.94829	0.670193
FC5	0.646811	0.752063	0.646273	1.04483	0.592367	0.420493	1.053	1.54177	1.50522	0.746024	0.34383	2.85212	0.904766	0.633671	1.39017	0.795707	0.383838	0.759221	1.64307	1.3891
F6	2.40442	1.13331	0.706503	0.79304	0.968191	0.870576	0.645792	1.53665	0.670997	1.06628	1.369	0.749899	0.604876	0.6135	0.711762	1.32811	2.60231	0.530812	1.21703	0.842074
FC2	1.58431	0.624683	0.93363	0.748573	0.462681	0.512291	0.570257	2.22684	1.34897	1.20921	1.11585	3.14677	0.676087	0.445647	0.776679	1.49161	1.77062	0.594616	1.61839	0.694751
FC6	2.17222	0.850593	0.679691	0.584997	1.06281	0.832074	0.464924	2.38871	1.23166	0.840056	1.13393	2.47601	0.526143	0.542567	1.00578	1.22023	2.2673	0.387651	0.906906	0.823646
C4	1.24143	0.499214	0.893396	0.259069	0.219961	0.872624	0.530662	2.34052	1.3531	0.449441	1.64149	3.40423	0.880944	0.473912	1.34781	1.05335	2.63012	0.507513	0.750546	0.84285
Cz	1.1424	0.577393	1.55509	0.158585	1.27775	0.829879	1.40918	0.555633	0.398275	1.40593	1.02927	0.950568	1.91879	0.465003	1.20654	1.72426	2.63275	0.764994	2.27832	1.1307
C3	0.45019	0.89959	1.05439	0.507992	0.610483	0.64695	1.15018	1.03717	0.759556	0.831467	0.810847	1.86766	1.1329	0.735739	1.60528	1.26622	1.98937	0.800054	1.33753	1.35665
CP1	0.495917	0.887105	1.63111	0.326855	0.788756	1.03789	1.13845	0.878405	0.633038	1.06799	1.25085	1.40762	1.51623	0.939257	2.09457	1.32533	2.36965	0.495736	1.13569	1.16121
CP2	0.86393	0.579646	1.25342	0.203549	0.327687	1.02023	0.684631	1.45673	0.770924	0.734248	1.59081	2.46452	1.67674	0.674888	1.71434	1.18051	2.43286	0.442893	0.852739	1.00273
CP6	1.47824	0.753316	0.825823	0.297951	0.483828	1.28412	0.812257	2.77061	0.982656	0.331421	1.92478	3.69452	0.882362	0.675498	2.19326	0.863292	2.40787	0.511753	0.450117	1.03994
P8	1.59499	1.69647	0.694001	0.48273	0.751765	1.67578	0.984267	3.95847	0.869678	0.661233	2.27739	3.73391	1.24149	0.699102	2.40028	1.06957	2.29169	0.376699	0.404124	1.32672
P4	1.05811	0.766787	1.12747	0.365019	0.334716	0.85948	1.00894	1.63772	0.540331	0.761648	1.76331	3.18168	1.5335	0.949221	2.00761	0.91328	1.98646	0.426237	0.45629	0.819941
Pz	0.648458	0.696533	1.7171	0.27693	0.53051	1.14163	0.898636	1.09751	0.61117	0.983397	1.65865	1.95062	1.78467	1.02294	1.94081	1.12109	2.08621	0.304845	0.658871	1.07611
POz	1.00194	0.955353	1.26645	0.3566	0.62308	0.770471	1.29283	1.40074	0.543172	1.2866	1.62668	2.46374	1.72207	1.41431	2.555	0.806243	1.5944	0.404954	0.433289	0.693068
PO4	0.97773	0.828268	1.11355	0.517929	0.38393	0.718986	1.56008	1.58772	0.515134	1.06206	1.67234	3.52145	1.86805	1.08813	1.96381	0.874032	1.69363	0.469597	0.375432	0.658938
PO8	1.65086	1.37756	0.723183	0.763392	0.932148	1.10558	1.49462	3.17999	0.604357	1.17262	2.37376	3.71959	1.96173	0.906364	2.25993	0.908733	2.05647	0.452633	0.616099	0.805227
O2	1.29662	1.23244	0.985063	0.756636	0.872754	0.864242	1.76525	3.12787	0.620651	1.45651	2.06886	4.01633	2.0442	1.16207	2.6392	0.779996	1.82815	0.517245	0.336382	0.608264
Oz	1.32355	1.48169	1.20469	0.590875	1.20289	0.931434	1.63468	3.62272	0.441105	1.64391	1.77205	3.60985	1.62675	1.31479	2.76014	0.702025	1.49441	0.56803	0.251216	1.04568
O1	1.58037	1.61264	1.09446	0.624334	1.53413	1.02011	1.61981	3.74688	0.744816	1.78876	1.74784	3.29877	1.6328	1.15525	3.04682	0.845655	1.42382	0.678378	0.207115	0.526761
PO3	1.21806	1.17874	1.26458	0.379786	0.828201	0.858065	1.43082	1.99281	0.814332	1.49861	1.72172	1.80939	1.39072	1.31522	2.98923	1.1635	1.64056	0.487515	0.43266	0.886137
P3	0.949981	0.910239	1.4246	0.36846	0.748232	0.823463	1.25809	1.4987	0.769839	1.28257	1.46352	1.59448	1.0501	1.01698	2.67163	1.34811	1.98298	0.381639	0.540816	1.07774
CP5	0.866528	0.805904	1.05205	0.598356	0.466278	0.582468	0.895068	1.76434	0.86233	0.746229	1.04592	2.27179	0.73244	0.894505	2.28098	1.61254	1.45015	0.502934	0.558945	1.15726
P7	1.46141	1.17793	0.840365	0.76858	0.704833	0.673384	0.667505	3.31079	1.02415	0.936346	1.46607	2.53957	0.881883	0.766663	2.45993	1.86248	0.98751	0.331838	0.160683	1.26901
PO7	1.53046	1.53939	1.03676	0.695336	1.02655	0.979238	1.23828	3.44828	0.942637	1.67978	1.78149	2.19563	1.20289	0.979132	2.89482	1.41209	1.17715	0.573405	0.180609	0.808365
T7	1.08492	0.804251	0.740207	0.761744	0.378855	0.528197	0.814242	1.71628	1.20835	0.460614	0.55172	2.04811	0.6078	0.696499	1.97002	1.08374	1.40406	0.503855	0.814608	1.57722
T8	2.79161	2.06273	0.771635	0.413451	0.794321	1.04978	0.810629	4.20881	1.39418	0.311976	2.43685	3.1473	0.560736	0.674476	2.51681	1.0197	2.42169	0.590822	0.531106	1.14676

## Sheet: Sub6
Channel	Trial_ 1	Trial_ 2	Trial_ 3	Trial_ 4	Trial_ 5	Trial_ 6	Trial_ 7	Trial_ 8	Trial_ 9	Trial_10	Trial_11	Trial_12	Trial_13	Trial_14	Trial_15	Trial_16	Trial_17	Trial_18	Trial_19	Trial_20
Fp1	0.901153	0.854704	1.48034	1.51537	1.64588	0.880724	0.299761	0.692461	2.1244	1.07624	1.02513	1.47895	3.35722	0.656751	0.717545	1.16853	0.586769	1.23482	0.624995	1.09633
Fp2	0.798482	0.319096	1.14879	1.00074	1.50996	1.10173	1.36374	0.561798	1.47826	2.22755	0.993934	1.44235	3.76709	1.19526	0.478433	1.38872	0.36413	0.891186	0.467212	1.01335
AF4	1.28788	0.256242	1.6303	1.52086	1.17449	1.07648	1.69911	0.306751	1.76385	2.89072	1.04054	2.02799	2.38294	1.57315	0.223026	1.20693	0.579058	2.31245	0.929392	0.913428
AF3	0.686658	0.865573	1.74174	2.22233	1.44809	1.3052	0.489902	0.68716	2.40169	0.605791	1.05867	1.2494	4.64036	0.696061	1.18892	0.743773	0.91395	2.80571	0.902077	0.72563
F5	1.08603	0.719364	1.72207	0.750186	1.42801	0.845914	0.240726	0.811321	1.84953	0.349251	1.20624	1.12103	1.22513	0.339349	1.61386	0.684241	0.424988	2.02412	0.658735	0.66007
Fz	0.533755	0.568086	2.0207	1.95845	1.23789	2.15895	1.0473	0.874879	2.70754	1.96707	0.678736	1.29706	2.91926	0.865984	0.281921	1.0076	1.4142	1.0453	0.557336	1.01461
FC1	1.74897	0.827799	3.6622	0.207889	0.413466	1.32302	0.421172	0.755331	1.64549	0.424824	1.15841	0.779284	1.59623	0.688851	1.67074	1.61651	1.15226	3.23511	0.313922	0.719605
FC5	1.76996	0.462657	2.01088	0.156735	1.13152	0.865947	0.206998	1.06173	1.22808	0.522786	1.44579	1.31415	1.48277	0.29985	1.26874	0.506481	0.701223	1.93758	0.690883	0.791917
F6	2.65469	1.06567	1.71687	0.396951	1.88136	1.52175	1.58105	0.360511	1.26507	3.05456	0.786755	1.793	1.21733	0.702212	0.702423	1.21964	0.489967	1.49408	0.723769	1.17386
FC2	1.59514	0.896466	1.4042	0.754812	0.680402	1.23317	1.60481	0.320546	1.1656	2.55923	1.07689	1.85542	0.934524	1.19284	1.2469	4.93099	1.83589	1.63798	1.04366	1.30194
FC6	3.13725	0.965382	1.73015	0.279783	1.92026	1.55286	1.36252	0.375509	1.37757	2.35047	0.856311	2.36199	1.95759	0.500508	0.910827	1.18211	0.477812	1.37908	1.12898	1.10854
C4	2.54571	0.832433	1.78282	0.570493	1.58861	1.79825	1.43605	0.480365	1.02493	1.99946	1.61396	3.21686	2.47592	0.473571	1.18579	0.919722	0.719079	0.585139	1.2117	1.93317
Cz	0.764171	0.748963	3.14032	0.781126	1.28625	2.22974	0.606042	1.51853	1.81475	1.66066	0.369521	1.52643	1.85735	0.561995	0.347197	0.743554	1.53943	0.537991	1.78071	1.10471
C3	1.7347	1.17643	1.60377	0.416	0.651589	0.859246	0.281953	0.810446	0.838327	0.713155	1.30118	1.39827	1.75758	0.716203	1.10553	0.834866	1.25267	1.60743	1.20034	0.813617
CP1	1.22214	0.899368	1.40298	0.632173	0.868285	1.41611	0.402669	1.09324	0.567073	1.16912	0.763311	1.0947	1.95243	0.818946	0.369898	0.716879	1.56309	0.840213	1.78527	0.846793
CP2	1.12791	0.687508	1.96751	0.67629	1.37956	1.73227	0.891533	1.19474	1.26001	1.67812	0.655056	2.23748	2.27618	0.543523	0.459457	0.550738	1.15833	0.603049	1.59299	1.61043
CP6	2.975	0.807596	1.67359	0.59779	1.47275	1.44553	1.37896	0.606964	0.991378	1.35322	0.992422	2.65822	2.82912	0.437764	0.580938	0.507314	0.627933	0.621291	1.23132	1.54575
P8	2.76136	0.650006	1.85428	0.692013	1.24327	1.29092	0.617742	1.11598	0.750075	1.20596	0.901523	2.09126	2.33646	0.565074	0.163986	0.604022	0.887951	0.664823	0.945425	1.18737
P4	1.91635	0.729228	1.5023	0.748011	1.16597	1.20644	0.908211	0.805956	0.864464	1.30913	0.830857	2.21818	2.54837	0.571869	0.238398	0.422265	0.939537	0.649849	1.2008	1.6079
Pz	1.19019	0.684547	1.33192	0.632963	1.00068	1.61274	0.523526	1.15256	0.684238	1.45384	0.820698	1.27214	2.03042	0.740556	0.336939	0.608839	1.50637	0.554858	1.61375	0.855848
POz	1.90248	0.583011	1.36505	0.633422	1.03212	1.40232	0.426116	1.1821	0.664331	1.49255	1.15057	1.02784	2.00992	0.637596	0.351277	0.619302	1.42955	0.525131	1.94688	0.750513
PO4	2.01273	0.586912	1.5334	0.724329	1.08986	1.15265	0.490339	1.08404	0.770698	1.31776	1.03908	1.28225	2.12083	0.700347	0.231093	0.539784	1.21056	0.623028	1.41895	0.938833
PO8	2.55926	0.574357	1.77101	0.666986	1.14082	1.16309	0.495741	1.45769	0.698311	1.30194	1.16382	1.43966	2.10507	0.724158	0.122091	0.629898	1.05605	0.634495	1.01552	0.901885
O2	2.9917	0.523507	1.76369	0.653479	1.15018	1.2178	0.396356	1.61189	0.708242	1.43122	1.59748	1.06528	1.98106	0.579007	0.243703	0.681888	1.18398	0.578248	1.6332	0.736643
Oz	3.50293	0.519638	1.57788	0.573752	1.16152	1.42037	0.367707	1.78671	0.65881	1.54603	1.93278	0.934432	1.97293	0.50074	0.449443	0.779013	1.38076	0.541593	2.41056	0.650417
O1	3.08822	0.531414	1.48023	0.4829	1.18181	1.56801	0.342018	1.84827	0.576083	1.56688	1.56705	0.898035	2.07054	0.495787	0.45265	0.867025	1.39628	0.533092	2.11562	0.636594
PO3	1.84328	0.622083	1.2678	0.557033	1.06561	1.34344	0.357156	1.59807	0.538781	1.50022	1.10808	0.991762	2.16826	0.685191	0.358103	0.833209	1.42264	0.460023	1.82596	0.710165
P3	1.5745	0.771339	1.19897	0.619345	0.894909	1.10524	0.284677	1.63993	0.511394	1.2438	1.02929	1.16679	2.22332	0.892037	0.279107	0.804722	1.30165	0.613619	1.64214	0.799754
CP5	1.85453	0.76743	1.53561	0.518378	0.977272	0.942062	0.157907	1.52068	0.624584	0.878895	1.20545	1.26961	2.45119	0.746125	0.403107	0.690639	0.941286	0.93233	1.44431	0.851103
P7	2.00833	0.563823	1.52907	0.463829	1.10787	1.40008	0.28862	2.11637	0.476802	1.23412	1.138	1.03683	2.3874	0.547727	0.290139	0.951742	1.12847	0.612929	1.06799	0.747618
PO7	2.20004	0.558514	1.42814	0.44804	1.14745	1.5515	0.323911	1.90411	0.501264	1.45883	1.19611	0.954064	2.26492	0.510794	0.35508	0.998679	1.23512	0.542525	1.27815	0.628538
T7	2.06374	0.379879	2.00589	0.218383	1.64793	1.19914	0.131154	1.44373	0.895106	0.780156	1.22684	1.25503	2.64872	0.380129	0.677307	0.563689	0.959918	0.920337	1.02586	0.906625
T8	3.38175	0.773008	1.84304	0.364657	1.90049	1.33963	1.04131	0.682474	1.04194	1.37352	1.04231	2.43529	2.53707	0.462287	0.59749	0.793796	0.558692	0.700874	0.940903	1.08187

## Sheet: Sub7
Channel	Trial_ 1	Trial_ 2	Trial_ 3	Trial_ 4	Trial_ 5	Trial_ 6	Trial_ 7	Trial_ 8	Trial_ 9	Trial_10	Trial_11	Trial_12	Trial_13	Trial_14	Trial_15	Trial_16	Trial_17	Trial_18	Trial_19	Trial_20
Fp1	2.01327	0.443314	1.07456	1.45774	0.499204	2.31487	0.439945	0.464648	0.731453	1.2897	0.709136	0.957123	0.525609	1.27899	0.784951	0.358498	1.08822	1.1336	1.31514	0.491345
Fp2	1.53785	0.43127	0.901554	1.29848	0.419222	1.51641	0.650321	0.59701	0.590172	0.698166	1.60829	0.576614	0.806351	1.77127	0.834815	0.763203	0.768435	0.515589	1.13328	0.576481
AF4	1.15006	0.5386	1.23493	1.68407	0.693313	2.06543	0.596754	0.255351	0.753139	1.72861	0.70095	0.747898	0.417265	1.16748	1.11472	0.477519	1.55376	1.17408	1.04902	0.832739
AF3	1.3643	0.535772	0.929924	0.954133	0.412896	1.58053	1.00729	0.467791	0.513593	0.882487	2.05667	0.540248	0.689822	2.07626	1.2375	0.695925	0.631211	0.603472	1.26541	0.500301
F5	1.28742	0.583983	1.1208	0.805229	0.648589	1.91498	0.530637	0.210685	0.71566	1.04677	0.228316	1.28105	0.567363	0.875729	0.718807	0.845797	3.10924	1.60803	1.18678	0.904039
Fz	0.701465	0.22056	1.5357	0.739818	0.775102	1.61263	1.17969	0.363768	0.84621	1.11626	2.1079	0.316289	0.857116	1.4021	2.67934	1.97953	0.779239	1.51618	0.859169	0.929622
FC1	0.985837	0.672703	0.958369	0.55807	0.584021	0.669567	0.404415	0.151056	1.08151	0.988904	0.475927	1.23226	0.622387	0.717206	0.596034	1.11319	1.48891	4.7303	0.927978	1.17532
FC5	1.46553	0.479901	0.921311	0.630949	0.599423	1.84961	0.613265	0.2792	0.708577	1.10522	0.240364	1.71036	0.660876	0.733002	0.393326	0.921521	3.36688	2.43934	1.26207	0.985025
F6	1.38606	0.450882	0.649721	1.06864	0.474884	1.17072	0.81201	0.597929	0.439503	0.555598	1.50169	0.688227	0.615098	0.765464	1.08115	0.39426	0.706925	0.491783	1.51765	0.317511
FC2	1.3572	1.1913	1.65319	2.2809	0.369179	1.00262	1.36012	0.830958	1.13286	0.720869	1.63201	1.06479	2.11699	1.71561	0.503508	0.464359	1.73712	0.996077	2.40386	0.321521
FC6	1.58038	0.735926	0.382431	1.31572	0.484643	1.30399	0.836665	1.53329	0.878473	0.345117	1.57078	1.2192	0.97878	0.708243	0.893827	0.226178	1.94344	0.674655	1.45492	0.416447
C4	1.50119	1.11495	0.369412	1.25659	0.473571	0.990633	1.05133	1.55208	1.70285	0.311219	1.39556	1.54182	1.42536	1.43268	1.18499	0.155602	3.05592	0.599682	2.01697	0.700687
Cz	1.1593	1.15341	0.81285	0.462757	0.563053	1.16618	0.49786	1.24396	0.677132	1.43964	0.981099	2.10336	2.53925	1.25321	2.2667	0.667548	2.50993	0.537807	1.05203	1.08791
C3	1.47051	0.692412	0.703388	0.682494	0.545232	1.49944	0.959418	0.187003	0.737668	0.9681	0.37815	1.98286	0.907989	0.68105	0.578604	1.01607	3.03658	2.62231	1.53894	0.968424
CP1	0.957921	1.06589	0.948172	0.793056	0.377035	1.33176	1.47977	0.42333	1.19357	0.915128	0.582284	2.77782	1.52263	1.00007	1.37934	1.11249	2.95311	1.62763	1.53507	0.909292
CP2	1.27587	1.32117	0.686955	0.685442	0.564741	0.913297	0.796807	1.26512	0.717083	0.877827	1.42565	2.36416	1.80826	1.61759	1.64793	0.668296	3.23253	0.660878	2.06749	1.48633
CP6	1.85645	0.867555	0.5326	1.06034	0.476331	1.37052	0.752204	2.51825	1.6552	0.679193	1.1111	2.07699	1.31573	1.49995	0.887252	0.286209	3.74789	0.848532	1.81499	0.72357
P8	2.69279	1.13205	0.876511	2.20727	1.45811	1.74471	1.07883	2.88427	2.5466	1.51823	0.724994	4.35883	1.73635	3.66629	1.72213	0.700058	5.14118	2.13936	2.28277	0.9168
P4	2.21757	1.13629	0.988307	1.20687	0.576543	2.48425	1.18154	1.07714	1.76403	2.43081	0.858831	4.11124	1.69837	2.45318	0.984442	0.772906	2.99249	1.11512	3.32738	0.951867
Pz	2.28388	1.56261	0.881267	0.6949	0.553401	2.17348	1.55932	1.09178	1.62185	1.91199	0.76547	4.10822	1.35643	1.94474	0.984882	0.758313	3.26158	1.74972	2.1412	0.798403
POz	3.26376	1.73863	1.52793	1.11281	0.856165	3.42352	2.48933	1.09397	2.32231	2.26877	1.17842	8.32955	1.33614	3.92568	0.727427	1.26247	3.81014	3.30658	3.05301	0.901807
PO4	3.18396	1.25487	1.30337	1.56414	1.4138	3.32685	2.2074	2.01068	2.94974	2.59227	1.5133	6.2863	1.92439	3.86399	1.31852	1.03143	3.87767	2.43944	3.16091	1.06154
PO8	3.57037	1.34359	1.14921	3.18977	1.76542	2.68672	1.727	2.10446	2.79725	2.0165	0.973693	6.61283	1.86066	3.55098	1.96394	1.07213	4.80291	2.56262	3.01011	1.12343
O2	3.73327	1.32385	1.53112	3.05321	1.54114	2.99543	1.90841	1.48752	2.36422	0.93066	1.10631	2.98299	1.77303	3.48023	1.29407	1.30106	4.38142	3.02519	3.30013	1.21764
Oz	3.32512	1.34302	1.77511	2.70944	1.16221	2.80955	1.79542	1.09036	2.42723	1.87562	1.07212	10.0476	1.42003	3.39463	1.04288	1.37189	3.8995	3.43429	3.62154	1.10822
O1	3.55605	1.56828	2.14107	2.59819	1.29881	2.91882	1.9271	1.22611	2.80141	1.93648	0.823575	9.1798	1.35676	3.89325	1.36279	1.4461	4.07777	3.91998	3.68458	1.3342
PO3	3.20575	1.70477	1.77684	2.02382	1.09011	3.18065	2.23592	1.20948	2.699	2.1688	0.76813	8.20345	1.10709	4.41009	1.20412	1.46213	4.28193	4.01752	3.48768	1.15361
P3	2.37425	1.12762	0.843806	1.20304	0.62133	2.13065	1.20867	0.565435	1.35201	1.30902	0.371419	5.01288	0.933531	2.16188	1.00701	1.12472	4.09467	3.07729	2.42153	1.04757
CP5	1.9747	0.933572	0.750573	1.05352	0.393303	1.3653	1.01129	0.57013	0.9784	1.26483	0.315862	3.07689	0.674988	1.28531	0.837356	0.771992	3.62835	3.01425	2.00933	1.0715
P7	3.01203	1.02129	1.4725	1.94595	0.972782	2.08012	1.34985	1.08938	1.8674	1.77592	0.315386	5.44421	0.937806	3.41355	1.51018	1.03197	4.83349	3.96967	2.50533	1.03975
PO7	3.55834	1.54402	2.15595	2.44083	1.5164	2.82933	1.86114	1.27238	2.71374	2.19306	0.534356	7.92098	1.4043	4.60985	1.94135	1.34985	4.56709	4.56468	3.47585	1.24665
T7	2.09333	0.676023	1.01705	0.915159	0.339594	1.45068	0.781901	0.941813	0.956333	1.23119	0.285773	1.81628	0.971365	1.1531	0.342072	0.710336	3.27828	2.31313	1.56308	0.989463
T8	1.94339	0.672776	0.25888	1.665	0.255701	1.26542	0.531209	2.00802	1.22844	0.716119	0.897263	1.40769	1.01062	0.949937	1.06315	0.311532	2.66697	0.977208	0.942038	0.33729

## Sheet: Sub8
Channel	Trial_ 1	Trial_ 2	Trial_ 3	Trial_ 4	Trial_ 5	Trial_ 6	Trial_ 7	Trial_ 8	Trial_ 9	Trial_10	Trial_11	Trial_12	Trial_13	Trial_14	Trial_15	Trial_16	Trial_17	Trial_18	Trial_19	Trial_20
Fp1	1.04455	2.53145	0.901087	1.50516	0.534885	0.691257	0.692645	1.18052	1.00196	2.08055	2.25649	0.629859	1.49898	1.52282	0.56515	0.974986	0.588045	0.798119	1.41118	1.933
Fp2	1.14787	2.88806	0.867281	0.804108	1.07622	0.787369	1.15769	1.35577	1.24459	2.1974	2.49693	0.756364	1.15627	0.691331	0.343161	2.0486	0.714241	0.223876	0.273685	1.69011
AF4	1.17354	2.7103	0.808317	0.486674	1.28559	1.08714	1.30983	1.11907	1.09972	1.9475	2.53932	1.25608	1.11498	1.01821	0.395435	1.25776	1.07775	0.177905	0.384377	1.32425
AF3	1.11238	1.49744	1.04272	0.551141	0.62876	1.39543	0.989835	0.846365	0.909988	1.66378	2.56005	0.629708	1.72609	2.03783	0.996404	0.494808	0.886038	0.991818	1.2915	1.38258
F5	0.854569	0.482681	0.536166	1.34526	0.455975	1.08766	1.47238	0.454836	1.16928	1.3891	2.20543	0.656655	0.763379	1.50898	1.00341	0.51199	1.60428	0.831022	1.06685	1.61153
Fz	1.27643	1.53585	0.922396	3.2754	0.9092	3.10141	1.49115	0.673982	0.874125	0.835639	2.42547	1.19777	1.33668	1.24022	0.720431	0.355687	0.860027	0.388816	0.706133	1.46883
FC1	0.659586	0.519113	0.604871	0.510542	0.546114	0.504065	1.93289	0.434924	0.786138	1.05968	1.16983	0.354346	0.598248	0.999484	0.923181	0.380818	1.15051	0.81106	0.500116	1.00125
FC5	0.799171	0.587898	0.346494	2.21068	0.704002	0.925418	1.58965	0.552777	0.749743	1.12194	1.29184	0.651145	0.548879	0.999802	0.661294	0.692904	1.84712	0.509785	1.0596	1.9316
F6	1.67988	2.06016	0.737882	0.772486	1.29694	1.66739	1.53701	0.64204	1.48178	2.62129	2.82035	1.17564	0.692629	1.58266	0.619053	2.06483	0.636033	0.122418	0.571435	0.786574
FC2	1.48958	1.94101	0.405843	1.48813	0.736325	1.36885	1.0984	1.18869	1.23961	1.11442	1.49885	1.21521	1.05167	1.59212	0.711059	2.11283	0.266632	0.238075	1.14693	1.0292
FC6	1.22972	1.84856	0.439991	2.75493	1.82072	1.42476	1.58556	0.721499	1.13339	1.61876	1.84753	0.997587	0.498478	1.72624	0.299488	1.97378	0.496449	0.300564	1.16414	1.01828
C4	1.16399	1.76002	0.715158	3.38087	1.09413	1.44139	1.38097	0.793622	1.09434	1.07483	1.32854	0.58977	0.60273	1.03005	0.357702	2.63332	0.998232	0.603459	1.79105	1.00441
Cz	0.572304	0.942706	0.399327	2.49405	0.893304	1.71231	1.38046	1.0855	0.963378	1.07678	1.78931	0.270351	0.690465	0.997466	0.850673	0.873242	1.08957	0.591737	1.16628	0.716013
C3	0.884544	0.941873	0.489431	2.01047	0.998938	1.23815	1.91469	0.691165	0.753755	1.10857	1.19439	0.450262	0.643815	0.689647	0.459096	0.705934	1.90123	0.549661	0.442518	1.06384
CP1	0.788236	0.954187	0.754207	1.64628	0.904944	1.65949	2.13521	0.78772	0.745431	1.2288	1.5467	0.626412	0.830585	0.714948	0.389772	1.01017	1.29217	0.433911	0.652452	0.559005
CP2	0.923377	1.3252	0.836226	2.9642	0.912172	1.40003	1.29757	0.810859	0.847479	1.01509	1.25743	0.27695	0.543256	0.438873	0.438455	1.38046	1.2726	0.632388	1.54906	1.16084
CP6	1.29335	1.55567	0.54854	3.13781	0.985328	1.40184	1.28709	0.800074	0.527409	1.21813	0.971504	0.496166	0.377736	0.624112	0.349777	1.44738	1.15954	0.898658	0.985767	1.0864
P8	1.22394	2.10068	0.600806	2.99046	1.50024	0.966943	1.2542	0.747651	0.476181	1.19506	0.80791	0.68694	0.722823	0.903869	0.607854	1.17409	1.1599	0.49499	0.570439	1.21915
P4	1.10328	1.35739	0.612143	2.92471	0.927254	1.36558	1.17519	0.651748	0.671962	0.946175	0.918856	0.46123	0.557148	0.544093	0.413593	1.30955	1.08804	1.18125	0.955281	1.13242
Pz	0.967652	0.834777	0.817988	1.87281	1.10126	1.72335	1.57441	0.728048	0.788393	1.09557	1.53352	0.768828	0.609674	0.649975	0.680023	0.921962	1.13318	0.511679	0.88124	0.952197
POz	0.766374	1.44023	0.740252	1.52608	1.14898	2.38868	1.57162	0.789906	0.750388	0.908578	1.36097	1.04831	0.939236	0.351421	0.718182	1.10915	0.902014	0.545557	0.512728	1.11776
PO4	1.02264	1.57426	0.469282	2.1058	1.26529	1.84864	1.35617	0.69835	0.711746	0.811021	0.699397	0.830975	0.822107	0.334705	0.623845	1.14945	1.09122	1.11304	0.587782	1.33045
PO8	1.1135	2.39442	0.898433	2.78794	1.95564	1.15367	1.24215	0.709108	0.570182	0.898866	0.811177	0.747799	0.974852	0.76602	0.780586	1.1913	1.24481	0.659455	0.411062	1.3467
O2	0.908797	2.42453	0.828765	2.15416	2.4877	2.1756	1.23901	0.775167	0.734197	0.963722	1.15632	1.10764	1.39713	0.781711	0.86874	1.26863	1.31578	0.731758	0.47747	1.53907
Oz	0.753614	2.86439	0.970599	1.65563	2.5326	2.28106	1.19401	0.781435	0.838045	1.07713	1.46409	1.40038	1.62126	0.77655	0.696601	1.22222	0.939337	0.494192	0.550725	1.67691
O1	0.69527	2.83503	1.36855	1.4854	1.96133	2.24113	1.29317	0.622631	0.740032	1.08531	1.22143	1.34394	1.62584	0.904241	0.627692	1.2902	0.868449	0.444106	0.543521	1.75001
PO3	0.781462	1.79037	0.748943	1.16441	0.98385	2.27929	1.76338	0.640102	0.650797	0.99918	1.26602	1.27165	1.25616	0.366631	0.817183	1.24137	0.777446	0.31679	0.447006	0.988248
P3	1.05575	1.24607	0.675078	1.34618	1.01897	2.13031	1.99795	0.654834	0.664886	1.05092	1.19393	1.02262	1.13642	0.49017	0.643888	1.04193	1.23256	0.411793	0.421779	0.656483
CP5	0.933716	1.87746	0.729405	1.9511	1.26142	1.27769	1.86839	0.666209	0.725616	0.878919	0.613322	0.877409	0.978551	0.562142	0.761225	1.10578	1.4241	0.656262	0.431406	0.850943
P7	0.826296	3.32426	1.1846	1.6365	1.28175	1.01172	1.43571	0.323055	0.849441	0.959727	0.570289	1.20177	1.28953	0.552888	0.505408	1.20946	0.833237	0.826774	0.51132	0.935186
PO7	0.815808	3.41502	1.65047	1.4743	1.32678	1.75844	1.49108	0.4448	0.691081	1.10363	0.812542	1.34968	1.58911	0.788657	0.63345	1.29654	0.810582	0.605698	0.45961	1.38562
T7	0.584809	1.9236	0.791211	2.60584	1.00691	0.827135	1.69363	0.725529	1.00926	0.839058	0.437812	1.11787	0.850037	1.01331	0.424101	0.939254	1.25225	0.587448	0.905381	1.92486
T8	1.12006	1.50326	0.534007	2.69666	1.17881	1.13064	1.67458	0.768999	0.609359	1.79223	1.29591	0.753329	0.642411	1.31828	0.291574	1.36085	0.760354	0.61248	1.30203	1.20757

## Sheet: Sub9
Channel	Trial_ 1	Trial_ 2	Trial_ 3	Trial_ 4	Trial_ 5	Trial_ 6	Trial_ 7	Trial_ 8	Trial_ 9	Trial_10	Trial_11	Trial_12	Trial_13	Trial_14	Trial_15	Trial_16	Trial_17	Trial_18	Trial_19	Trial_20
Fp1	1.12732	0.836121	0.351695	5.08085	1.12122	0.822165	0.681418	4.68331	0.967544	0.888758	0.749419	0.788842	0.717711	0.646412	1.28583	1.48242	0.796413	0.455577	0.574155	0.689595
Fp2	1.37493	0.589499	0.754371	3.86393	0.821509	0.727293	0.768632	2.4239	0.507097	1.75647	0.726184	0.839819	0.749522	0.648261	1.83896	1.33209	1.20982	0.568574	1.10942	0.681769
AF4	1.4915	0.640281	0.800532	3.18073	0.866659	0.488981	0.946819	2.29943	0.385346	1.80056	0.531027	0.737136	0.588269	0.395641	2.94432	1.4808	1.54956	0.809912	0.822372	0.75905
AF3	2.44305	0.824129	0.292527	3.82275	1.36452	0.655	0.585625	3.31083	1.26806	1.68629	0.901541	0.896817	0.645875	0.423717	1.62658	1.29351	0.770347	0.678126	0.607229	1.01898
F5	0.676909	0.670798	0.887881	5.2473	1.69193	0.798251	0.590177	3.01427	1.88494	0.703067	1.00757	1.13276	0.546105	1.13518	2.05818	0.926015	1.49209	0.822898	0.911636	0.385658
Fz	0.750095	0.565367	0.803756	1.90718	0.698784	0.599646	1.66147	1.41663	0.398237	2.03416	0.946131	0.759899	1.50077	0.467275	1.49247	1.86602	0.55739	0.507235	0.483556	1.6555
FC1	0.946767	0.796311	0.836261	2.30556	1.10578	0.952344	0.641256	0.959192	1.3863	0.264908	0.543734	1.50273	0.864454	1.70044	0.999372	0.544713	0.962873	0.956225	0.582917	0.751164
FC5	0.29862	0.422457	0.818692	4.55678	1.19643	1.42805	0.355557	1.59917	0.66565	1.04678	1.22744	1.26438	0.324318	1.58717	1.83827	0.641357	1.61388	0.86458	1.28107	0.578535
F6	0.593312	0.596047	0.467584	3.00459	1.06449	0.524653	0.624611	1.90778	0.807426	1.77659	0.396183	0.747609	1.47355	1.17503	2.19426	0.760245	1.70017	0.401518	1.14268	0.889106
FC2	1.21511	0.914117	0.334435	5.23337	1.55279	1.20482	1.03507	1.56525	1.00139	1.38582	0.318733	0.725898	0.805602	1.33444	1.22458	0.929367	1.56712	1.09316	0.760944	3.01992
FC6	0.529942	0.463498	0.326211	4.25198	1.10023	0.555858	0.359231	1.55925	0.809957	1.69605	0.255795	1.02774	2.1755	1.31562	0.892586	0.554306	1.59405	0.286292	0.940475	1.1051
C4	0.357835	0.538092	0.48567	4.61124	1.28139	0.502443	0.393764	0.643123	1.36324	1.35554	0.487772	1.54245	1.8712	1.71058	0.8985	0.79702	1.43911	0.711008	0.484521	2.0169
Cz	0.408514	0.435934	1.84354	2.4105	0.928895	0.595314	0.548234	0.505597	1.19139	2.07555	1.31397	1.02092	2.65964	2.02748	0.833688	2.11338	0.780258	0.830412	0.748558	1.76269
C3	0.310042	0.586392	1.27598	2.14264	1.05443	1.13364	0.328098	0.835579	0.445265	1.09624	0.86027	0.92711	0.596365	1.84243	1.08373	0.680136	1.38288	1.23378	0.945838	1.16128
CP1	0.212283	0.541603	1.36135	1.17913	0.916668	0.845372	0.38451	0.643744	0.677033	1.78787	1.17028	1.17597	1.15696	1.86682	0.484159	0.977246	1.2512	1.47714	0.79229	1.73171
CP2	0.256369	0.456393	0.871917	2.579	0.95491	0.509887	0.395473	0.527103	1.17326	2.10165	1.16915	1.45257	2.31912	1.81584	0.98112	1.1246	1.34648	0.988685	0.55106	2.29025
CP6	0.371056	0.419394	0.428911	3.34479	0.868504	0.829886	0.298899	1.18817	1.22551	1.3896	0.486831	1.35202	2.16672	1.50451	0.873385	0.422034	2.00561	1.61735	0.731595	1.3967
P8	0.295546	0.695215	0.440539	1.85819	0.827496	1.0603	0.408049	1.38672	0.996867	1.81414	0.781007	1.76654	2.5572	2.06482	0.925036	0.496126	2.12653	2.39515	0.757394	1.73863
P4	0.246193	0.44598	0.645757	1.71261	0.775816	0.854455	0.402633	1.01823	0.935144	1.58659	1.20887	1.53166	2.21331	1.94798	0.798895	0.643712	1.91543	1.72457	0.522932	1.68472
Pz	0.185838	0.442823	1.141	1.19384	0.984358	0.892865	0.395152	1.02915	0.645494	2.13463	1.29069	1.17906	2.25403	2.13552	0.587647	0.953474	1.64944	1.3908	0.703935	2.01182
POz	0.206027	0.676324	1.22137	1.28469	0.703351	1.33347	0.506317	1.73101	0.386778	1.54375	1.09417	1.10834	2.91143	2.28619	0.923103	0.730507	3.25821	1.35105	0.865981	1.72331
PO4	0.20917	0.672127	0.850915	1.30661	0.717243	1.0962	0.28064	1.55256	0.502007	1.67203	1.35123	1.59679	2.46736	2.23217	0.782815	0.704227	3.02461	1.68943	0.740175	1.59442
PO8	0.249807	0.799839	0.539177	1.0829	0.837411	1.13283	0.542646	1.56446	0.827287	1.81887	1.17962	2.13039	2.71558	2.28088	0.831485	0.691148	2.81216	2.32302	0.868572	1.56185
O2	0.262522	0.955823	0.836735	1.22376	0.729647	1.16681	0.393482	1.51991	0.54361	1.58891	1.36685	2.12942	2.95436	2.45968	0.965105	0.830573	4.22984	2.03792	1.02195	1.43477
Oz	0.218152	1.03841	1.01683	1.47756	0.6619	1.63194	0.482254	1.60711	0.396541	1.37739	0.995802	1.5385	3.02171	2.26326	1.1233	0.694954	4.60113	1.42934	1.15784	1.47951
O1	0.192461	1.03724	0.795223	1.45604	0.764075	1.26615	0.391265	1.17127	0.457726	1.34779	0.869746	1.70772	2.18621	2.14264	0.789066	0.629625	4.39397	1.4592	0.975992	1.87226
PO3	0.197094	0.903949	0.920166	1.14283	0.832712	0.99878	0.36488	1.51347	0.478917	1.31113	0.980703	1.44838	1.73672	2.24168	0.629964	0.534927	2.8769	1.69579	0.839943	1.88294
P3	0.209292	0.690453	1.05831	1.15511	0.846316	0.839011	0.342779	1.20103	0.537205	1.36251	1.00061	1.42289	0.835154	1.85432	0.522649	0.497578	2.07327	1.74531	0.769015	1.7015
CP5	0.235408	0.571123	1.06686	1.97812	0.853362	1.01124	0.403801	1.19943	0.467235	1.38629	0.93297	1.46415	0.466377	1.6334	0.88062	0.489196	1.96874	1.29714	1.01895	1.4106
P7	0.253327	0.791216	0.777445	1.87677	0.891961	0.68134	0.473684	1.07988	0.676291	1.52866	0.788719	2.209	0.758274	1.59077	0.602141	0.53845	3.35861	1.14031	0.991592	1.93048
PO7	0.208392	0.90371	0.617137	1.59777	0.982229	0.664507	0.524463	0.874279	0.704232	1.4776	0.833986	2.2249	1.30994	1.83568	0.549204	0.54741	3.60495	1.24993	0.841477	2.40149
T7	0.215565	0.404431	0.756249	3.53358	1.0054	1.21124	0.462113	1.30345	0.322552	1.51953	1.01369	1.41685	0.274521	1.37776	1.36495	0.447997	2.0206	0.926001	1.59125	0.867638
T8	0.469677	0.419833	0.301848	3.88999	0.971169	0.652153	0.282827	1.42397	0.695779	1.71234	0.345271	1.09957	2.68594	1.45662	0.655065	0.362639	1.9381	1.20381	1.05043	0.98637

## Sheet: Sub10
Channel	Trial_ 1	Trial_ 2	Trial_ 3	Trial_ 4	Trial_ 5	Trial_ 6	Trial_ 7	Trial_ 8	Trial_ 9	Trial_10	Trial_11	Trial_12	Trial_13	Trial_14	Trial_15	Trial_16	Trial_17	Trial_18	Trial_19	Trial_20
Fp1	0.762356	1.7105	0.984996	0.609177	1.0776	0.767278	1.3073	1.23135	1.08238	1.37425	0.79083	1.8671	0.261543	0.892754	0.900424	1.157	1.11674	0.903739	0.603668	0.549751
Fp2	0.722228	1.73599	0.967914	0.576631	1.16495	0.77212	1.28952	1.20168	1.00317	1.32404	0.808376	1.78356	0.225095	0.943054	0.896227	1.12392	1.02464	0.840196	0.608691	0.601567
AF4	0.74849	1.72075	0.947047	0.530618	1.07474	0.735065	1.32941	1.21711	0.99354	1.16181	0.803315	1.70976	0.227758	0.903914	0.754231	1.44836	1.16971	0.711314	0.608342	0.702129
AF3	0.790498	1.7013	1.06387	0.561918	0.661002	0.591197	1.31736	1.35952	1.18543	1.40055	0.708032	1.8273	0.315519	0.850833	0.815397	1.41835	1.40636	0.905109	0.650491	0.600575
F5	0.626982	1.58437	1.30016	0.500606	0.352032	0.539651	1.28089	2.45365	1.38228	1.76861	0.464605	1.49324	0.758232	1.07913	1.57737	1.61467	1.78098	1.96496	0.230376	0.613728
Fz	0.863608	1.46756	0.981317	0.696824	0.764028	0.623126	1.36009	1.29469	1.18711	1.37896	0.624774	1.57263	0.388115	1.11051	0.567793	1.8702	1.65944	0.796451	0.903611	0.641579
FC1	0.481437	1.33553	1.89918	0.732633	2.01766	1.59297	0.803556	0.308208	0.639117	1.33693	1.28363	0.852996	2.3706	1.19988	0.336221	1.31804	2.68887	1.59061	2.86615	0.648121
FC5	0.908081	0.698294	2.35678	1.19096	2.03709	2.0828	1.41017	1.18883	0.354758	1.073	1.07218	0.887091	1.10927	1.73293	0.686248	1.01033	2.09162	1.84288	2.31243	0.686053
F6	0.601232	1.92178	1.26824	0.40938	0.699933	0.563841	0.962621	3.18501	0.636758	0.89318	0.705234	1.49276	0.342925	1.15029	0.948532	0.96572	0.670647	0.930411	0.188514	0.681863
FC2	0.495085	2.87201	0.565079	0.689128	0.614801	1.1032	0.481943	1.91614	0.45092	0.535365	1.29251	0.975925	0.538287	0.574084	1.29525	1.19475	0.707242	1.31064	2.17904	0.652205
FC6	0.620781	1.15989	1.08103	0.996996	1.14773	0.60149	1.88251	2.83709	0.631686	0.763998	0.590771	0.876012	0.550329	1.12489	1.35321	1.64732	0.939765	1.4765	2.84334	0.501309
C4	0.405409	1.63723	0.88812	1.12938	1.04699	0.687463	1.80703	1.06698	1.27519	1.008	0.714811	1.35586	0.612698	1.10309	0.955056	1.72981	1.0983	1.32235	2.54469	0.629777
Cz	0.882772	2.13104	1.02558	0.795265	1.26834	0.897512	1.98125	0.532589	0.907296	1.31345	0.897229	1.54702	0.761393	0.897113	0.432274	1.71264	1.14421	1.13957	1.53257	0.655262
C3	1.02142	1.80523	1.5566	0.814656	1.82335	1.21617	1.32018	0.459019	1.0553	0.881628	1.20549	1.43253	0.935725	1.39641	0.470526	0.884652	1.79863	1.21635	2.18269	0.616858
CP1	0.995975	1.84692	1.37762	0.764437	1.32387	1.05077	1.65428	0.534898	1.0675	0.975947	1.05924	1.45016	0.786787	1.11885	0.584036	1.0349	1.31867	1.13147	1.43352	0.600176
CP2	0.768465	1.8522	1.20914	0.906263	1.15024	0.930119	2.22596	0.748644	1.04646	1.11931	0.932961	1.55604	0.586873	0.868177	0.843909	1.38104	0.981136	1.44238	1.38171	0.499913
CP6	0.650675	1.47103	1.2277	1.11909	1.2406	1.10707	1.823	1.45768	1.33276	1.15872	0.727702	1.72194	0.658731	1.0127	1.03869	0.861569	1.21543	1.31092	1.82202	0.505226
P8	0.885623	1.32857	1.78065	0.960957	1.14514	1.18674	1.62008	1.64792	1.33074	1.4866	0.957033	1.53817	0.965302	1.3689	0.977393	0.645872	1.30022	1.22207	1.94585	0.55103
P4	0.75936	1.84871	1.68765	0.951307	1.01069	1.03228	2.10286	1.12837	1.08227	1.15728	0.947089	1.50778	0.705683	1.07661	0.996463	0.874135	1.18596	1.41114	1.36476	0.433934
Pz	0.900226	2.00051	1.55057	0.870437	1.08382	1.12009	2.03321	0.853676	0.861413	0.937743	1.06005	1.60199	0.718538	0.885043	0.898289	1.01255	1.08007	1.3423	1.20615	0.505244
POz	0.887271	1.93615	2.05091	0.950631	0.898342	1.52444	2.08569	1.2464	0.924555	1.00457	1.09227	1.84799	0.816015	1.15879	1.14583	0.714388	1.26936	1.42799	1.36844	0.471811
PO4	0.842978	1.76592	2.05721	1.0244	0.9508	1.53718	2.07329	1.47502	1.08775	1.20534	1.08094	1.74625	0.869156	1.234	1.20482	0.71872	1.24331	1.43854	1.35251	0.422397
PO8	0.898621	1.65392	2.26667	0.94789	0.946053	1.55232	1.81904	1.98587	1.4002	1.46445	1.19089	1.74677	1.02763	1.44402	1.11208	0.672835	1.39192	1.43342	1.84104	0.517926
O2	0.897825	1.65117	2.46999	1.04898	0.839563	1.67795	2.41088	1.67619	1.23084	1.17939	1.26195	2.07996	1.01865	1.33916	1.38398	0.555603	1.63016	1.37138	1.87579	0.469488
Oz	1.10112	1.71421	2.59451	1.13163	0.814869	1.53262	2.10169	1.73692	1.6427	1.20004	1.19994	2.01612	0.967875	1.5308	1.35703	0.64876	1.7593	1.28833	1.71289	0.480445
O1	0.917163	1.85112	2.24472	1.06139	0.752809	2.14711	1.99418	1.90411	1.46079	1.12614	1.34401	2.21556	1.01554	1.67761	1.11666	0.74092	1.96638	1.30765	1.72066	0.43359
PO3	0.867048	2.16257	1.89062	0.82976	0.840884	1.60474	1.89695	1.2942	0.982234	0.93184	1.19345	1.8517	0.90572	1.3086	1.0717	0.628297	1.50974	1.38774	1.39804	0.471716
P3	0.955914	2.02206	1.56192	0.742111	1.11079	1.20109	1.5846	0.856674	0.91911	0.848929	1.17246	1.67361	0.773635	1.12334	0.794341	0.740185	1.35623	1.30901	1.33516	0.542243
CP5	0.991645	2.19724	1.35804	0.844418	1.39938	1.03856	1.37833	0.730886	0.846028	0.899155	1.26087	1.67185	0.693345	1.17985	0.77603	0.747966	1.48959	1.13593	2.01031	0.570693
P7	0.985206	2.43059	1.33846	0.91786	0.933128	1.14488	1.49455	1.22604	1.0486	1.06627	1.03566	1.76881	0.982203	1.49506	0.947403	0.649979	1.45579	1.14188	2.08418	0.465905
PO7	0.894561	2.31795	1.68567	1.0169	0.769653	1.55427	1.68908	1.75458	1.24091	1.05351	1.32343	1.96186	1.03523	1.74251	0.948104	0.722738	1.77814	1.33052	1.97805	0.510458
T7	1.60313	1.68733	1.54202	0.904683	1.82426	0.998409	1.56233	0.822996	0.604865	1.14584	0.951427	1.26559	0.631515	0.840676	0.635551	0.535704	1.51901	0.850809	2.35889	0.702264
T8	0.943235	1.00051	1.25053	0.99576	1.24708	1.60456	2.12407	1.85431	1.07231	0.957333	0.583862	1.38719	0.549043	0.891103	0.893672	0.904514	1.06224	1.28253	2.52799	0.659675

[truncated: 20 more sheets: Sub11, Sub12, Sub13, Sub14, Sub15, Sub16, Sub17, Sub18, Sub19, Sub20, Sub21, Sub22, Sub23, Sub24, Sub25, Sub26, Sub27, Sub28, Sub29, Sub30]
