# Supplementary material for: A multi-day and multi-band dataset for a steady-state visual-evoked potential–based brain-computer interface
Source: Gigascience. 2019 Nov 25;8(11):giz133. doi: 10.1093/gigascience/giz133 (PMC6876666; doi:10.1093/gigascience/giz133)
Supplement: giz133_Supplemental_Files [file giz133_supplemental_files.zip › SNR_Low(2)_6Hz.xlsx]

## Sheet: Sub1
Channel	Trial_ 1	Trial_ 2	Trial_ 3	Trial_ 4	Trial_ 5	Trial_ 6	Trial_ 7	Trial_ 8	Trial_ 9	Trial_10	Trial_11	Trial_12	Trial_13	Trial_14	Trial_15	Trial_16	Trial_17	Trial_18	Trial_19	Trial_20
Fp1	1.65016	1.99201	2.13741	1.71031	3.01757	1.22918	2.13971	1.39135	1.15064	2.48036	1.71132	1.69738	2.01715	0.917638	1.33338	1.68706	0.546943	2.36447	1.15061	3.39178
Fp2	1.14639	2.13287	2.52713	1.54711	3.09255	1.25651	3.49869	1.8267	1.28079	2.13897	1.58675	2.26894	1.20164	1.26305	2.18199	1.61867	0.362136	1.95441	1.50383	4.37292
AF4	1.1636	1.60486	2.02041	0.822696	3.64745	1.43553	2.57134	2.21186	0.930007	1.76949	1.43526	1.49671	1.16885	1.6019	1.74217	1.62165	0.34609	1.43083	1.32388	3.90564
AF3	1.15268	1.9113	0.48266	0.69371	2.42756	1.0972	1.29295	1.38211	1.15025	2.0115	2.39411	0.51187	1.32183	1.12158	0.773536	1.07168	2.27356	1.86472	0.790245	1.89639
F5	1.49608	0.88653	1.77865	1.44632	2.93944	2.75555	2.6801	0.851123	1.38749	2.86848	1.65962	1.73615	1.75101	0.952819	1.70082	1.29129	0.910027	1.55782	1.2025	3.83511
Fz	0.797278	1.70787	0.797753	1.21342	2.06277	1.51854	0.736315	0.83044	0.785246	0.703504	2.28054	1.27765	0.525944	1.19933	0.344292	0.908215	4.31468	1.52933	0.852153	3.24867
FC1	0.315637	1.24954	1.17124	0.715121	1.65371	3.30267	2.99474	2.51995	1.62056	0.500203	2.10119	0.787951	1.22074	0.953668	0.539123	0.704085	2.28935	1.15096	1.49205	3.8561
FC5	1.62449	0.984981	1.78688	3.11848	1.22301	2.68842	1.79765	0.68853	1.1502	3.58291	2.35234	2.74103	1.47246	0.69506	1.41343	1.2792	1.26637	1.58969	1.13389	5.60868
F6	1.36122	1.55037	2.63169	2.32717	5.46263	2.92663	3.09271	1.1455	1.50207	2.43836	1.10697	2.43722	0.693569	1.19341	2.04032	1.62334	0.637242	0.707837	1.29949	6.12151
FC2	1.8153	1.32901	2.71221	4.74109	3.58784	3.39461	1.42619	1.72458	1.35721	2.21283	1.2225	1.37951	0.646313	0.715307	0.541764	1.97328	1.10201	0.563454	0.985152	5.49031
FC6	1.70691	1.60777	2.28774	3.57143	3.75314	3.32937	2.67407	1.06047	1.68495	2.47585	0.851947	2.97281	0.622463	0.85718	1.82679	1.5335	0.732766	1.10619	1.15324	6.48677
C4	1.34901	1.85932	1.9377	4.6622	3.21802	2.98226	1.80776	0.755078	2.07125	1.82197	0.394434	4.06702	0.663045	0.81847	0.454248	1.03611	0.947869	0.987745	1.13611	6.5935
Cz	0.824063	1.72453	2.02097	3.97466	2.9237	3.27741	0.871673	0.440782	0.530572	1.08973	0.232531	2.46162	0.793872	1.32671	0.293868	0.725224	1.83535	0.491491	1.19674	4.994
C3	0.852617	0.813499	1.22461	3.5881	3.08937	3.40625	1.17993	0.526747	0.533548	2.65117	1.63911	2.32757	1.08615	0.658521	0.729668	0.926419	1.22135	0.859915	1.11908	5.81573
CP1	0.733856	0.724219	1.63643	3.95408	2.99302	3.35062	0.7514	0.431664	0.22779	2.77747	1.30925	2.79078	1.15296	0.925305	0.434219	0.871391	0.976042	0.768549	1.06452	5.51801
CP2	0.627106	1.40419	1.63209	4.30721	3.02243	2.72347	1.02401	0.464468	0.973039	1.7523	0.57644	4.39343	0.754827	1.1619	0.244603	0.74897	1.22746	0.759184	1.12177	5.8698
CP6	1.66192	1.68267	1.28273	5.48365	2.16634	2.3044	2.02191	0.803161	2.30227	1.86736	0.455444	4.69385	0.924316	0.704911	0.766027	1.32821	0.81471	1.84499	1.22314	7.11065
P8	2.91919	1.34464	0.775388	4.88079	2.364	1.60742	2.89893	0.934396	2.39037	1.83074	0.500943	4.34889	1.8601	0.845347	2.29773	1.65368	0.959713	2.46903	1.51266	7.41817
P4	1.09081	1.28829	1.01776	4.34625	2.44276	2.09683	1.55492	0.513866	1.49905	1.87536	0.547959	5.07102	0.916772	0.849351	0.502039	1.0937	0.88217	1.15918	1.1839	6.67427
Pz	0.511127	0.697218	1.31557	4.08515	2.51654	2.77797	0.868329	0.411992	0.470685	2.63989	0.846243	3.84507	0.834552	1.04667	0.593073	0.86801	1.0707	0.847113	1.06903	5.82125
POz	0.707878	0.906728	0.982049	3.59312	1.99339	2.16218	1.2079	0.402658	0.839773	2.79767	0.908419	5.46948	0.844446	0.902325	1.25508	1.07463	0.883909	1.06843	1.16024	6.20818
PO4	1.02461	1.18602	0.612802	3.3428	2.692	1.74901	1.78112	0.491371	1.5995	1.93782	0.412544	5.81434	0.938559	0.661988	0.77086	1.45913	0.949752	1.27698	1.28366	6.60246
PO8	2.7622	1.08823	0.49931	3.41197	2.79928	1.57203	2.30038	0.734208	2.14169	1.72277	0.541546	4.45554	1.92661	0.784091	2.17502	1.82401	1.07781	2.24386	1.60431	7.11644
O2	2.7085	1.16711	0.515531	2.87568	2.97706	1.69366	1.81616	0.596346	1.71194	1.90614	0.848947	5.48423	1.16552	0.46111	1.7363	1.76977	1.03499	1.42662	1.39843	7.06865
Oz	2.78485	1.23811	0.529241	2.80833	2.52603	1.70337	1.64028	0.544416	1.45485	2.30045	1.34369	5.38738	0.995691	0.479225	2.48465	1.68677	0.963507	1.3191	1.30155	6.93486
O1	2.68406	1.18118	0.498798	3.07389	2.46906	1.65533	1.43091	0.596758	1.44764	2.18956	1.30747	4.74193	1.00964	0.672659	3.28675	1.47853	0.938517	1.36331	1.36397	6.79917
PO3	1.20313	0.933155	0.749608	3.79443	2.22503	2.05469	1.09593	0.390524	0.995681	2.55683	1.20776	4.53763	0.933646	0.871586	1.89451	1.09947	0.89265	1.14329	1.19258	6.14519
P3	0.772536	0.88471	1.05824	4.44013	2.54137	2.76953	0.93778	0.361349	0.510129	2.92568	1.51402	3.13895	0.958162	0.816444	1.28547	1.01336	0.900972	0.990491	1.07227	6.07673
CP5	1.12337	1.31063	1.15041	4.19109	2.65683	2.7226	1.08712	0.505461	0.668292	3.23486	2.17823	2.9956	1.22937	0.4958	1.90409	1.01985	1.12019	1.1723	1.02354	6.31895
P7	2.4755	1.7738	0.678666	4.23667	2.75205	1.84276	1.2934	1.04781	1.45445	2.83803	1.87837	3.81346	1.42452	0.524188	4.54072	1.21182	0.954861	1.41481	1.22102	6.8136
PO7	2.77913	1.53142	0.538603	3.67849	2.35585	1.59447	1.31903	0.875327	1.65109	2.51805	1.47534	3.99249	1.20245	0.683569	4.74125	1.21377	0.854979	1.51754	1.41411	6.73931
T7	1.73957	1.23858	1.7058	4.65734	3.30443	2.46279	1.53623	0.620585	1.25841	3.55447	2.3884	3.83036	1.5709	0.443125	2.2105	1.30123	1.07672	1.52032	1.01549	6.48397
T8	1.88828	1.66434	1.92528	5.01359	2.70042	2.79694	2.4901	1.19543	1.97601	2.18584	0.593525	4.74917	0.792478	0.722829	1.97597	1.65641	0.700853	1.71132	1.23753	6.67999

## Sheet: Sub2
Channel	Trial_ 1	Trial_ 2	Trial_ 3	Trial_ 4	Trial_ 5	Trial_ 6	Trial_ 7	Trial_ 8	Trial_ 9	Trial_10	Trial_11	Trial_12	Trial_13	Trial_14	Trial_15	Trial_16	Trial_17	Trial_18	Trial_19	Trial_20
Fp1	0.567026	1.68455	0.480922	1.7789	2.68159	1.73116	0.813751	0.499455	0.868552	0.646457	1.90256	1.94532	0.908195	1.44692	2.74305	0.273835	0.282124	0.858914	1.25961	1.2406
Fp2	0.550892	1.74456	0.512521	1.45942	2.67438	1.25955	0.783535	0.462463	0.876611	0.689727	1.69363	1.76195	1.18062	1.34745	2.5388	0.491951	0.28897	0.693743	1.34966	1.41302
AF4	0.382661	2.90856	0.688257	1.41317	2.54432	1.15534	0.71777	1.48183	1.45506	0.813954	0.952607	1.11113	1.96275	2.04274	2.39928	0.603751	0.351951	1.01652	1.32837	1.8753
AF3	0.384875	2.96028	0.4154	1.32953	2.90371	1.26031	1.08896	1.18864	1.0072	0.689674	1.83073	1.93996	1.12845	2.25808	2.81373	0.312602	0.372621	0.820215	1.37087	1.58037
F5	0.865307	2.79041	0.514966	2.03781	2.3815	1.45219	1.20041	3.33971	0.820349	1.23654	1.24408	2.09749	0.858416	1.31741	2.67693	0.78638	0.873854	0.679857	1.15529	1.35885
Fz	0.838008	3.42346	0.402456	1.64923	2.33675	1.31594	0.700775	1.36329	0.915486	1.34387	0.824373	1.63993	1.74422	2.10647	2.2205	0.321098	0.92106	1.29747	1.84505	1.24144
FC1	0.673274	1.96063	0.609994	2.29295	1.25392	0.708763	0.60357	0.743158	2.13036	0.647393	0.242831	0.893848	0.4147	1.40448	2.31058	2.33951	0.637955	1.88693	1.35986	0.844003
FC5	1.34502	2.76652	0.460935	1.81783	2.40249	1.17689	0.690634	4.75811	0.94138	2.19391	0.550826	2.04771	1.17554	1.83965	1.48012	1.40264	1.07481	0.641335	0.927435	1.03453
F6	1.53594	2.55434	1.06405	1.10235	2.59467	1.07767	0.878791	2.23255	0.979529	2.31722	0.804782	0.990433	1.98976	2.76205	1.42756	0.90351	1.15942	1.38022	1.10011	1.75225
FC2	1.78413	2.24153	2.49655	1.70952	1.72401	0.706935	1.35359	1.88785	0.734873	1.51295	1.52622	0.613729	1.64929	1.31241	1.25833	3.01635	0.872464	1.22485	3.46345	1.83411
FC6	2.42534	1.83496	0.854363	1.18263	2.99463	1.20082	0.829026	2.55578	1.17893	1.94847	1.01537	0.853784	1.75275	2.41002	1.12599	1.09398	1.29869	1.49768	0.898609	1.61335
C4	2.40514	1.97015	0.802967	1.34966	3.58781	1.2175	0.958382	1.91785	1.1477	1.78282	1.07131	0.70675	1.27285	1.70589	1.3197	1.46995	0.707414	1.40679	0.963546	1.34005
Cz	1.35723	0.588027	0.522101	0.719584	1.72737	0.45444	1.2259	3.07925	1.80126	2.11315	0.87971	0.99762	0.701864	1.00205	1.47345	0.767856	0.632645	0.688431	2.56069	1.68935
C3	0.914761	2.44274	0.594294	1.4901	1.80396	0.7428	0.596971	4.83455	2.16649	2.50883	0.770714	1.30301	1.15305	1.53467	1.20402	1.27735	0.843186	0.720924	0.976244	1.00635
CP1	1.7259	1.27963	0.761615	1.33482	2.11531	0.369589	0.694561	4.05015	2.43041	3.28256	0.848221	1.44816	1.20006	1.24729	0.968735	0.880336	0.420607	0.648299	1.26984	1.16376
CP2	2.43566	1.2541	0.836125	1.15563	3.17309	0.578856	1.01521	2.32631	1.90151	2.50407	1.13621	1.23844	1.41976	1.44302	1.16552	0.983635	0.527199	1.06945	0.880725	1.17926
CP6	1.2287	1.65224	0.464927	1.23571	3.23256	1.50965	0.641513	2.21112	1.37547	2.41729	0.867408	1.25482	1.85617	1.96499	1.14919	1.36217	1.01679	0.960547	0.930042	1.30727
P8	1.38773	1.35811	0.487497	1.46644	2.88918	1.76122	0.657806	3.02324	1.37305	2.0531	0.777088	1.84317	2.04863	1.4757	1.36557	1.78976	1.33668	0.699742	1.1737	0.824838
P4	1.53679	1.09962	0.662973	1.10775	3.31794	1.13278	0.677087	2.38245	1.2417	2.69552	1.04447	1.87312	1.91303	1.36742	1.18384	1.10629	0.878371	0.632113	1.18711	1.10488
Pz	2.26482	1.06369	0.886808	1.20326	3.25124	0.524491	0.785727	2.98816	2.15535	3.16902	1.05617	1.84084	1.59124	1.14129	0.669568	0.986923	0.646857	0.828252	1.15767	1.2389
POz	1.87865	1.43027	0.651026	1.2626	3.49654	0.765715	0.515267	3.04842	1.53377	2.43128	1.17806	2.21969	1.63626	1.0684	0.825111	1.08652	1.18934	0.596527	1.24302	1.36611
PO4	1.36838	1.25498	0.527511	1.14314	3.31405	1.29715	0.645103	2.88844	1.24996	2.32954	0.976458	2.43044	1.95652	1.13964	1.27543	1.17419	1.21908	0.508673	1.06772	1.07436
PO8	1.18716	1.55592	0.519215	1.71185	3.13852	1.92751	0.578949	3.45357	1.14975	1.8996	0.805631	2.49383	2.1487	1.13921	1.59619	1.73861	1.51808	0.51227	1.2066	0.792477
O2	1.26843	1.78095	0.454958	1.76839	3.18684	2.02795	0.501927	3.69486	1.03048	1.56917	0.881133	2.88805	1.82046	1.03496	1.56391	1.36509	1.50442	0.482582	0.993214	0.869485
Oz	1.21831	1.68969	0.331363	1.78616	3.09107	1.58506	0.357078	3.93327	1.16318	1.36436	1.055	2.74727	1.67558	1.06274	1.34186	1.09355	1.42338	0.482562	0.848348	1.0613
O1	1.18835	1.83607	0.233081	1.46742	2.8327	1.18587	0.31685	4.12474	1.41711	1.35937	1.07966	2.30218	1.59048	1.20667	1.1495	0.881593	1.46038	0.536934	0.963685	1.05848
PO3	1.73524	1.83905	0.482463	1.16471	2.96862	0.494766	0.389141	3.49631	1.68141	2.20415	1.06941	1.79169	1.73317	1.18242	0.750195	0.750589	1.52018	0.664693	1.01949	1.32229
P3	1.51929	1.82288	0.556937	1.22011	2.38817	0.398996	0.370223	4.03323	1.94496	2.57442	0.917027	1.52086	1.98089	1.30023	0.606512	0.826203	0.97712	0.847371	0.990529	1.2228
CP5	0.924853	2.14297	0.342812	1.45951	2.43644	0.635645	0.233947	5.33351	1.61271	2.24878	0.919449	1.54197	2.22786	1.66247	0.842823	0.94665	0.68634	1.03796	0.940482	1.21957
P7	1.09395	2.06763	0.216363	1.12624	2.5185	0.853094	0.343749	4.43259	1.54472	1.57056	1.17849	1.8286	2.02536	1.68705	0.785676	0.774709	1.08399	0.977713	1.15599	1.09019
PO7	1.1609	2.04293	0.248139	1.07914	2.68947	0.890759	0.326635	3.93597	1.58091	1.50075	1.11109	1.92948	1.6848	1.42425	0.8569	0.695304	1.4062	0.685483	1.04753	1.1695
T7	1.19156	1.99074	0.318112	1.69934	2.84268	0.933762	0.340819	5.69674	0.863287	2.12244	1.02249	1.97288	1.69408	2.18286	0.76114	0.945901	1.26164	0.918848	0.899583	0.899852
T8	1.8505	1.67163	0.515236	1.1734	3.12995	1.4412	0.664002	2.66367	1.38567	2.02853	0.874988	1.24736	1.63147	2.11519	1.13261	1.38728	1.29698	1.13872	0.917817	1.32798

## Sheet: Sub3
Channel	Trial_ 1	Trial_ 2	Trial_ 3	Trial_ 4	Trial_ 5	Trial_ 6	Trial_ 7	Trial_ 8	Trial_ 9	Trial_10	Trial_11	Trial_12	Trial_13	Trial_14	Trial_15	Trial_16	Trial_17	Trial_18	Trial_19	Trial_20
Fp1	0.589398	0.758376	1.07644	1.26078	1.0113	0.453491	1.13585	0.811462	0.851698	0.469494	0.734488	0.644843	0.841704	2.30976	1.31454	1.31199	1.5693	1.34149	1.30966	0.658734
Fp2	0.576152	0.615423	0.961583	1.57141	0.810552	0.39843	1.1587	0.687451	0.792764	0.620689	0.674822	0.664746	0.770353	0.847178	1.39708	0.706412	1.71942	1.13173	1.53526	0.573796
AF4	0.547172	0.831372	1.37786	2.60692	0.739247	0.375011	1.60511	0.505798	1.21166	0.506293	0.696599	0.524513	1.03575	0.485278	1.67224	0.544554	1.88726	1.71233	1.859	0.461916
AF3	0.647334	0.870853	1.35419	1.20254	1.0165	0.498658	1.27539	0.757225	1.09508	0.435315	0.690999	0.44845	1.06017	2.27702	1.38751	2.31675	1.44412	1.11539	1.11676	0.946155
F5	0.862181	1.10811	1.68758	0.798856	1.39619	0.803896	1.71646	1.03351	0.632762	0.592601	0.544188	0.601722	0.666114	2.87336	1.64156	2.55632	1.77689	1.99663	1.23409	0.583312
Fz	0.677859	1.2235	1.48884	1.83848	1.10432	0.531042	0.868327	0.430385	1.62425	0.680283	0.778183	0.36913	2.32848	1.33654	1.01123	2.20923	1.95581	1.10696	0.992624	2.15366
FC1	1.28086	1.01297	1.56843	0.357206	0.910392	0.231934	1.71295	0.987402	0.511616	1.12904	0.410191	0.593691	1.35393	3.01127	1.59167	2.29491	2.03917	1.6892	0.668356	0.465566
FC5	1.02567	1.10539	2.22685	0.545432	1.39442	1.28535	2.40313	1.44974	0.535601	1.02931	0.225399	0.67389	0.565188	2.3394	1.9469	2.05085	1.57801	1.82307	1.11363	0.878652
F6	0.868667	1.58207	1.06558	5.0239	1.26211	0.824306	2.30147	0.68711	1.21894	1.08285	0.874429	0.626137	0.708141	0.384774	1.92057	1.08321	3.08175	2.47518	1.12301	0.222273
FC2	0.553337	0.939087	1.36634	2.93133	1.13238	1.19747	1.85558	0.831511	0.759592	1.91653	0.807993	0.581201	1.53889	1.86977	1.94324	1.99413	1.61853	1.49741	0.907805	0.340246
FC6	1.16079	1.62324	1.35076	3.48703	2.00747	1.42415	2.1305	1.24394	0.903483	1.71986	1.2134	0.622516	0.944194	0.669377	2.05802	1.91693	2.82302	3.09109	0.833042	0.458263
C4	1.2372	1.1142	1.28849	2.0736	1.72757	1.56784	1.80769	1.39454	0.801913	1.98358	1.12033	0.954491	1.23481	0.782893	2.18586	2.14908	1.33195	2.51373	0.467772	0.620352
Cz	1.49042	0.955029	1.35532	0.606659	1.03772	0.940813	1.55823	1.22081	0.882039	0.884419	0.688077	2.95154	0.774477	0.94887	2.08216	1.27602	1.62105	2.83992	0.505149	0.792662
C3	1.13323	0.889476	2.78797	0.461371	0.954238	0.98095	2.56828	1.73884	0.690725	1.50928	0.607928	1.67465	1.02695	2.10131	2.33055	1.68464	1.66681	2.498	1.27783	0.434502
CP1	1.39894	1.38385	2.43066	0.557961	0.990675	0.834788	2.43108	1.91807	0.761332	1.86855	0.449177	3.54846	0.836757	1.45661	2.25825	1.24575	1.83049	3.1043	1.21205	0.389998
CP2	1.38718	1.28829	1.47058	1.1111	1.50802	1.01634	2.23181	1.60275	0.737005	1.63365	0.614361	2.43918	1.00663	0.853158	2.33511	1.54981	0.918817	2.55533	0.589634	0.5076
CP6	1.77829	1.55283	2.80569	2.60586	2.76363	1.60637	1.61807	1.36641	0.838735	1.46357	0.95527	1.18689	1.59751	1.03249	1.71278	2.68616	1.73092	2.63114	0.772833	0.743571
P8	2.26016	2.27054	4.24512	2.60735	3.87539	1.49129	1.01315	1.74991	0.673894	1.63749	0.603517	1.55811	3.44114	1.19131	1.53816	3.78198	2.29266	2.97584	0.861315	2.22216
P4	1.90055	2.01667	2.71147	2.73404	2.6596	1.05768	2.03968	1.85675	0.659553	1.93119	0.576022	2.29453	2.0207	0.906579	2.13181	2.5585	1.3284	2.6704	0.901988	0.756783
Pz	1.24472	1.69539	1.91227	0.689982	1.364	0.830124	2.36902	1.59468	0.737336	2.12689	0.403488	3.41678	0.86679	1.14063	2.48154	1.03664	1.32962	2.9033	1.25587	0.402589
POz	1.58587	2.34903	3.05476	1.31991	2.54357	0.87382	2.00986	2.16328	0.591232	2.90654	0.574775	3.70798	1.243	0.890257	2.14787	1.18529	1.62035	3.12045	2.01046	0.927329
PO4	2.40054	3.01926	3.45506	2.86874	3.46134	0.930885	2.02308	2.485	0.551886	2.76669	0.485834	3.17925	2.77199	0.720113	2.29923	2.7451	1.88816	3.12376	1.59401	1.74368
PO8	2.94107	3.39085	4.27072	3.25587	4.44224	1.1895	1.40699	2.59313	0.64942	2.27155	0.544833	2.5344	4.07315	0.925904	1.63618	4.34774	2.51772	3.46376	1.44068	2.98464
O2	2.62053	3.66519	3.7656	3.0439	4.72222	1.04234	1.67845	3.41604	0.559151	2.84978	0.661787	2.84955	3.30809	0.81175	1.5866	3.83574	2.77326	4.06505	2.10595	2.991
Oz	2.31188	3.47675	3.65043	2.31112	4.73242	1.08031	1.23186	2.2931	0.520355	2.81036	0.601041	3.45378	1.83141	0.831335	1.33833	1.64134	2.74603	4.03539	2.45212	2.52541
O1	2.23533	4.07924	4.61157	2.71371	4.8902	1.34965	1.73848	3.9622	0.868016	3.36192	0.856568	4.16969	2.40115	1.10723	1.17669	1.67615	2.80402	3.99425	4.08806	2.0674
PO3	1.6763	3.04519	4.28801	1.78981	2.8926	1.1189	1.87358	2.82522	0.827373	2.90206	0.885313	3.99012	1.78702	1.17644	1.71227	1.69082	1.8913	3.41452	3.32582	1.17766
P3	1.14047	2.15087	4.07722	0.91882	1.88062	0.980925	2.12155	2.0651	0.770289	2.22965	0.636785	3.42781	1.13702	1.49931	2.157	1.62618	1.88517	2.53839	2.24279	0.661899
CP5	0.920562	1.48995	3.7287	0.613815	1.45815	1.28431	2.10566	1.82903	0.666151	1.56918	0.603675	1.82657	1.23037	1.85976	2.12846	1.41714	2.1371	1.74225	1.60796	0.851427
P7	0.810032	1.79691	4.08051	0.957825	2.1716	1.46062	1.58355	2.6697	0.807086	1.74302	0.495866	1.67616	1.89765	1.73139	1.53647	1.30194	2.41648	1.79641	1.99177	1.39955
PO7	1.43421	3.19507	4.76148	2.03838	3.57325	1.23936	1.75101	3.07469	1.01972	2.68825	0.978354	3.13826	2.0978	1.51212	1.38327	2.02671	2.31124	2.85099	3.33016	1.72751
T7	0.985432	1.66161	2.99727	0.444303	1.49557	1.95795	2.40889	2.0755	0.603407	1.54934	0.261818	0.931624	1.16073	1.99824	1.90582	1.29077	2.47072	1.86809	1.22295	1.13974
T8	1.43732	1.76368	2.91615	1.92465	3.0618	1.97336	1.63835	1.34438	0.881896	1.34365	0.935657	0.68095	1.35139	1.69006	1.47388	1.90544	2.79265	2.55782	0.722128	0.785176

## Sheet: Sub4
Channel	Trial_ 1	Trial_ 2	Trial_ 3	Trial_ 4	Trial_ 5	Trial_ 6	Trial_ 7	Trial_ 8	Trial_ 9	Trial_10	Trial_11	Trial_12	Trial_13	Trial_14	Trial_15	Trial_16	Trial_17	Trial_18	Trial_19	Trial_20
Fp1	2.82638	1.63257	0.386238	2.4481	1.24989	1.06421	1.14517	2.28873	0.832344	2.52217	3.31445	2.6251	1.0413	2.62959	1.20945	1.13042	0.304626	0.51847	3.30497	0.616288
Fp2	2.49184	1.12729	0.608939	0.582627	0.856181	1.24509	1.02859	1.29371	0.902382	2.1985	2.58777	1.99374	0.769193	1.73754	1.15802	1.09047	0.301384	0.487865	3.29328	0.750975
AF4	3.09053	1.24017	0.64506	0.752914	1.06147	1.45319	0.908178	1.30234	0.979334	3.49981	2.6503	1.94054	0.922895	2.41452	1.4322	1.20237	0.31297	0.493824	3.75257	0.778871
AF3	2.29573	1.05768	0.726408	2.118	1.56187	1.38984	0.591655	2.54175	0.750788	2.87788	2.80353	3.58223	1.26885	3.2483	1.30703	1.03828	0.315294	0.733632	3.54763	0.516654
F5	2.51142	1.1652	1.07292	2.01841	1.78167	1.38671	1.17497	2.46583	1.07564	2.8633	5.18623	3.21461	1.27466	5.06481	1.00603	2.13518	0.288913	0.965165	3.00307	0.663582
Fz	0.827032	1.11023	0.676293	1.99021	2.22161	1.78941	0.456406	0.86517	1.19267	1.23554	1.19867	2.61917	0.755256	1.42504	1.0501	0.681875	0.557669	0.723013	2.67982	1.18277
FC1	0.922244	1.50519	0.97445	0.723245	1.24801	1.42179	0.526284	1.30107	1.55239	0.391341	1.45033	2.02612	0.874165	1.76955	1.83242	1.20886	0.920748	1.38961	2.31336	0.325814
FC5	2.15772	1.54551	0.886745	1.18913	1.93533	1.43615	0.528748	1.18018	1.48849	1.27757	2.38195	3.14839	0.809488	3.90748	1.47952	2.63883	0.27931	1.78885	2.82169	0.515485
F6	1.99759	0.556546	0.505376	0.46703	0.902953	1.55157	0.541444	0.595064	1.22152	2.45674	1.89327	0.982839	0.976789	3.62343	1.84069	1.67714	0.290657	0.491285	3.70329	0.461013
FC2	0.659825	1.15546	0.395161	1.52836	1.46831	1.04954	0.294983	0.577124	1.28344	0.712842	0.67107	0.539167	1.0582	1.59205	1.08301	0.894638	0.609877	0.88791	1.3794	0.772525
FC6	1.08496	0.719669	0.3183	0.796327	0.919261	1.05975	0.367839	0.59477	1.41806	1.44071	0.937841	1.02593	0.719554	3.93804	1.33855	2.29809	0.430003	0.327745	2.92198	0.384293
C4	0.888972	0.907816	0.394942	1.0726	2.03255	0.90791	0.380772	0.562252	1.60728	0.468166	0.448201	1.10857	0.859459	1.69869	0.895324	1.07966	0.53493	0.370036	1.46447	0.407034
Cz	1.08555	1.58831	0.465541	0.502557	1.43724	0.954081	0.429137	0.479082	1.39648	0.663231	0.438807	3.45675	0.897275	1.81161	1.69996	0.556747	0.571251	1.79187	0.604876	0.340542
C3	1.06601	1.91447	0.756754	0.458436	1.23217	1.63257	0.500512	0.641971	1.594	0.768238	0.610518	4.7732	0.8631	3.35728	1.90048	1.25849	0.470167	2.02179	1.83526	0.227248
CP1	0.896046	1.52681	0.600707	0.493704	0.918467	1.90172	0.544111	0.405703	1.17878	0.762325	0.477928	5.58452	0.9269	2.61225	2.42771	0.751652	0.515283	1.58997	1.07197	0.244933
CP2	0.844126	1.24221	0.403201	0.91319	1.43534	1.28943	0.488342	0.394141	1.32369	0.479323	0.420874	2.38677	0.869065	1.79673	1.22549	0.883587	0.637882	1.02041	0.943102	0.242574
CP6	0.823287	0.709386	0.384197	0.675264	1.29741	0.956111	0.408646	0.425042	1.50616	0.501507	0.521849	2.0541	0.544804	2.93739	1.10649	0.999106	0.549845	0.356532	1.58813	0.299654
P8	0.885395	0.576424	0.40842	0.437061	1.48458	0.914218	0.361553	0.454893	1.25027	0.704038	0.630874	2.02622	0.499217	4.21849	1.4903	1.25836	0.466566	0.398309	1.29797	0.198714
P4	0.847129	1.0516	0.42192	0.635208	1.47433	1.59203	0.504513	0.339637	1.14328	0.31373	0.536724	2.76894	0.607877	2.39867	1.52874	0.913015	0.615034	0.81351	1.32628	0.258202
Pz	0.961798	1.40296	0.4563	0.762762	1.14063	2.25826	0.59565	0.366165	0.924448	0.600631	0.564399	4.3856	0.643782	2.20067	1.87913	0.815481	0.65895	1.24368	1.2749	0.230976
POz	0.842991	1.5307	0.486704	0.642657	1.25078	2.45268	0.594049	0.372074	0.829046	0.390144	0.577227	3.62306	0.489541	2.22363	1.9924	0.858549	0.562177	1.10406	1.3701	0.231055
PO4	0.855582	1.09441	0.463355	0.491309	1.3392	2.2954	0.577518	0.388906	0.837083	0.255074	0.597064	3.24315	0.524642	2.43498	1.89631	0.88994	0.64437	1.22129	1.54439	0.272493
PO8	0.609639	0.755452	0.515571	0.553441	1.34197	1.36661	0.538155	0.396873	0.918045	0.223058	0.552306	2.52519	0.427534	2.93744	2.2488	1.11506	0.510344	0.961365	1.27073	0.220311
O2	0.737214	1.15096	0.498849	0.57372	1.331	1.75467	0.517241	0.395463	0.863088	0.188961	0.49034	2.78501	0.42095	2.54427	2.3	1.2156	0.536881	0.9011	1.28178	0.241433
Oz	0.71365	1.32037	0.509693	0.568932	1.21184	1.85964	0.535619	0.358325	0.913099	0.133774	0.469072	2.88122	0.406617	2.44706	2.46678	1.40169	0.467563	0.844338	1.23597	0.256043
O1	1.02431	1.30492	0.562464	0.44749	1.07069	2.00577	0.60134	0.378965	1.01509	0.32052	0.505441	3.06252	0.425506	2.63496	2.82574	1.20521	0.448616	0.949458	1.37109	0.263941
PO3	1.09526	1.39825	0.708211	0.414773	0.879049	2.94717	0.71531	0.404697	0.939859	0.333747	0.621948	4.07274	0.479992	2.2819	2.59342	1.0356	0.477979	1.18742	1.72899	0.262283
P3	0.992386	1.6158	0.707003	0.408068	0.98567	2.47638	0.644367	0.36099	1.06478	0.576524	0.512749	4.97169	0.54795	2.55026	2.64343	1.0463	0.427206	1.34712	1.46298	0.201563
CP5	1.0788	1.707	0.763413	0.408242	1.21416	1.5318	0.659972	0.44566	1.60433	0.892409	0.408293	3.8685	0.541328	3.21327	2.3901	1.40021	0.366823	1.56901	1.63255	0.192765
P7	1.30971	1.47438	0.64549	0.387874	1.17444	1.54379	0.760568	0.441653	1.49964	0.947006	0.399674	3.15368	0.424804	3.20402	3.26411	1.42619	0.384588	1.21878	1.43735	0.275069
PO7	1.20897	1.38894	0.675381	0.421752	1.03793	1.93916	0.726893	0.402483	1.20682	0.498683	0.466425	3.21132	0.393381	2.76075	3.1719	1.23991	0.407	1.13722	1.43677	0.262543
T7	1.41679	1.70243	0.762079	0.569783	1.35083	1.17875	0.565033	0.977559	1.95737	1.75233	1.06008	2.7868	0.625085	3.81279	1.72014	1.78723	0.33091	1.45065	2.44912	0.376306
T8	0.888107	0.58989	0.401702	0.789464	1.14654	0.645008	0.409967	0.599648	1.43931	0.978943	0.776452	1.65723	0.578336	3.49587	1.23645	1.45208	0.359809	0.663139	1.95217	0.348644

## Sheet: Sub5
Channel	Trial_ 1	Trial_ 2	Trial_ 3	Trial_ 4	Trial_ 5	Trial_ 6	Trial_ 7	Trial_ 8	Trial_ 9	Trial_10	Trial_11	Trial_12	Trial_13	Trial_14	Trial_15	Trial_16	Trial_17	Trial_18	Trial_19	Trial_20
Fp1	3.66164	1.10545	0.586631	0.657716	1.86792	2.0326	0.622388	1.69751	1.01286	1.56725	0.268782	0.65834	1.02966	1.08953	0.472533	0.948422	2.85133	1.36746	0.344681	1.25525
Fp2	3.63802	1.12381	0.533124	0.787076	1.97668	1.63869	0.625899	1.62397	0.905975	1.45382	0.419615	0.562412	0.866853	1.05606	0.329652	1.03538	2.74713	1.164	0.567365	1.25324
AF4	3.14855	1.42835	0.292402	0.955355	1.98591	2.18944	0.498145	2.3006	0.900566	1.0087	0.624489	0.597603	0.531525	0.884292	0.162088	0.372054	1.65233	0.91651	0.500635	1.25521
AF3	3.1603	1.30116	0.274753	1.03992	1.77964	1.68803	1.04273	2.19886	0.720491	1.27762	0.357385	0.507909	1.1086	1.03451	0.52922	0.471191	1.38534	1.04091	0.444495	1.07463
F5	2.28297	1.82359	0.312276	0.950764	1.47123	1.08624	1.92548	1.6843	1.04804	1.18614	0.331598	0.46848	2.18177	0.997762	1.20271	0.481889	0.956263	0.746705	0.503121	1.19622
Fz	2.04582	1.32682	0.185793	0.538986	1.52177	1.09231	1.42945	2.03095	0.960671	1.30893	0.408021	0.760357	0.536266	0.702658	0.201879	1.02426	1.39619	1.08931	0.520116	1.56543
FC1	0.520512	2.67484	1.35362	0.407964	0.983068	0.256648	1.67978	1.11626	0.434015	1.94427	0.872651	0.570226	0.707318	1.18181	1.50685	1.0213	0.526655	0.695147	1.96217	1.26898
FC5	0.613803	2.19029	1.34338	0.494727	1.19401	0.816424	1.64601	1.63906	0.994277	2.73396	0.454778	0.459157	1.64753	1.35985	1.66605	0.944402	1.05499	0.768547	1.15951	1.45169
F6	0.677507	1.75267	0.207184	1.5125	1.59966	2.75059	1.0489	3.32966	0.768518	0.639047	1.09318	0.190195	0.499804	1.12277	0.368074	0.231259	0.346228	0.996448	0.822475	0.827827
FC2	1.29369	1.43846	0.93631	3.02237	0.505966	1.75493	1.96132	3.2866	1.26757	0.730381	1.24919	0.460021	0.662437	1.1214	0.379025	0.522068	0.304793	1.46738	2.0773	0.668939
FC6	1.0844	1.45445	0.527379	2.34185	1.61479	2.80837	1.0559	3.16148	1.44864	0.962831	0.617746	0.515188	0.33742	0.898255	0.654357	0.196115	0.38028	1.15339	1.8385	0.849552
C4	1.05843	0.700815	0.658324	2.55062	1.5359	1.5504	1.40458	3.45066	1.85708	0.97788	1.07123	0.579462	0.361797	1.22526	0.63892	0.400232	1.01236	1.62383	1.94387	1.58182
Cz	1.03617	0.914585	0.545233	1.44388	0.562934	0.702156	1.67371	1.07436	1.85366	1.36721	0.650213	1.41557	1.49807	1.00653	2.52071	1.17601	1.23964	2.4143	1.78401	1.22733
C3	0.938033	0.44077	0.767801	0.626439	0.772081	0.542439	1.40873	1.37842	1.16073	3.30276	0.801989	0.667175	1.45949	1.37733	1.431	0.972718	1.11764	1.27341	1.90402	2.65573
CP1	1.18119	0.477148	0.543076	1.11765	0.712299	0.579727	0.984591	1.53917	1.24349	2.55379	0.653017	0.950369	0.984872	1.49619	0.870165	1.05402	0.962097	1.58285	1.59433	2.22408
CP2	1.00239	0.642452	0.573446	1.69204	0.769872	0.846288	1.12736	2.63573	1.89803	1.27012	0.967221	0.757706	0.445739	1.34642	0.95428	0.738137	1.07795	1.13885	1.56653	2.16525
CP6	1.26147	0.460755	0.811324	2.10087	1.37432	1.68234	0.897543	3.23057	1.71741	1.254	1.10844	0.724165	0.490479	1.20926	0.685799	0.601922	0.685705	1.31587	1.65302	2.5537
P8	1.42768	0.515528	0.856109	1.44809	1.39003	1.62485	0.978099	3.95807	1.44612	1.89967	1.366	1.01596	0.53215	1.82798	0.471193	0.909482	0.51373	1.41127	1.2808	2.633
P4	1.07109	0.431246	0.691443	1.66438	1.33643	0.93906	0.804271	2.83752	1.82349	1.44361	1.08724	0.837956	0.430987	1.43858	0.449372	0.836586	0.837483	0.874668	1.29368	3.08948
Pz	1.24021	0.481177	0.502349	1.50336	1.10502	0.645983	0.917265	1.65646	1.39618	1.83151	0.718805	0.845242	0.801464	1.44816	0.394445	0.893198	1.05843	0.79367	1.47729	1.85521
POz	1.21837	0.452742	0.731595	1.40701	1.50187	0.754558	0.808925	1.96578	1.23508	2.22758	0.752157	0.955925	1.06686	1.94256	0.265978	1.14262	1.35619	1.02297	1.22082	2.39196
PO4	1.19272	0.34572	0.684957	1.44678	1.66656	0.724351	0.787699	2.80252	1.71375	1.83185	1.19853	1.05343	0.407014	1.96408	0.315226	0.942134	0.81	1.05016	1.12546	3.00235
PO8	1.52734	0.492781	0.752374	1.38765	2.26957	0.907568	1.00731	3.71841	1.57079	2.33843	1.48453	1.15679	0.547491	2.10159	0.358921	1.07536	0.684178	1.59104	1.11292	3.101
O2	1.07148	0.625739	0.942249	1.73198	2.57805	0.841165	1.07564	3.84649	1.42397	3.20622	1.25014	1.24694	1.17684	2.84522	0.328238	1.27304	1.19358	1.85583	1.08564	2.46311
Oz	1.07365	0.712019	1.25215	1.835	2.53757	0.857432	1.16742	3.66265	1.1671	3.82627	0.954991	1.11664	1.55063	3.23353	0.339563	1.53484	1.45693	1.65328	1.25014	1.95099
O1	1.10576	0.595384	1.42544	1.7829	2.6631	0.860659	1.17393	3.65776	1.00828	5.12197	0.786883	1.15101	1.65975	3.28919	0.361259	1.45169	1.5574	2.21207	1.07628	1.63938
PO3	1.04879	0.316239	0.94687	1.34863	1.85156	0.702529	0.967399	2.13626	1.05829	3.6841	0.583175	1.19525	1.18127	1.91665	0.386178	1.24572	1.15193	1.31478	1.23827	1.84312
P3	1.12997	0.318291	0.902905	1.23444	1.36695	0.591615	0.884246	1.99516	1.14208	3.55832	0.605924	0.939655	1.29278	1.82399	0.559903	1.10883	1.17872	1.15241	1.29513	2.1474
CP5	0.993555	0.346658	1.25093	0.904436	1.07052	0.591008	1.1258	2.18283	1.05329	4.60576	0.778746	0.728539	1.94018	2.00307	0.719701	1.08418	1.10976	1.00403	1.37932	2.1694
P7	1.01299	0.306456	1.33292	1.24408	1.87577	0.971109	0.906908	3.0004	1.19264	4.98222	0.737353	0.823512	1.98962	2.63192	0.415099	0.948155	0.937603	1.33773	1.20508	1.73065
PO7	0.933542	0.372833	1.47861	1.47758	2.5921	0.904653	0.906014	2.75281	1.15807	4.89549	0.725661	1.05629	1.66185	2.64745	0.392082	1.16092	1.30517	1.80825	1.13025	1.65499
T7	0.55175	0.548529	1.91941	0.655928	0.832276	1.06142	1.46714	2.80674	1.2709	4.2676	0.500764	0.661884	0.900905	2.12888	1.13926	1.07277	0.903668	0.875292	1.10901	1.57619
T8	1.13885	0.571631	0.618616	2.04307	1.75221	2.90179	0.466097	4.40952	1.76254	1.48994	0.627385	0.664387	0.401238	1.32841	0.892631	0.723343	0.766072	1.41699	0.914051	2.00842

## Sheet: Sub6
Channel	Trial_ 1	Trial_ 2	Trial_ 3	Trial_ 4	Trial_ 5	Trial_ 6	Trial_ 7	Trial_ 8	Trial_ 9	Trial_10	Trial_11	Trial_12	Trial_13	Trial_14	Trial_15	Trial_16	Trial_17	Trial_18	Trial_19	Trial_20
Fp1	1.36416	0.777594	0.68101	1.29097	0.283608	0.624153	0.991828	1.0152	2.47472	1.84925	1.03532	0.742335	0.860736	1.56893	0.866573	0.428227	2.39233	1.24336	1.03323	0.555986
Fp2	1.45812	0.747851	0.944092	0.94975	0.207855	0.495779	1.49402	1.26463	1.42508	1.05436	1.53198	0.775731	0.903313	1.05095	0.866991	0.688858	0.514305	1.27882	0.856466	0.486704
AF4	1.01668	1.74518	1.58373	1.73107	0.422578	0.570488	1.35212	0.617028	1.5907	0.588693	1.44012	0.61896	0.962056	1.20809	0.4518	0.497397	0.507792	1.77868	0.558995	1.04808
AF3	1.30868	1.28717	0.779493	1.6607	0.570529	0.655376	0.568906	0.668224	1.6848	2.40452	1.49538	0.793786	1.04609	1.83537	0.760815	0.551678	1.70784	0.484691	1.01583	0.788684
F5	0.446748	1.82397	1.15351	2.48896	0.299164	0.914152	0.631001	0.639106	1.66285	2.4013	0.344985	0.488345	0.242495	1.53283	0.569318	0.534736	1.7056	0.950311	1.15467	0.769185
Fz	1.95396	2.23463	0.50712	1.88553	1.26471	0.639148	0.249858	0.433457	1.24193	0.834752	0.902343	0.628433	0.304933	1.70517	0.0600606	0.436529	0.773437	0.290502	0.542426	0.107626
FC1	0.599625	1.34145	1.40812	2.04989	0.389208	1.24041	0.304159	0.192833	0.633964	4.04169	0.353338	1.3798	0.174593	0.613022	0.22364	0.651967	2.93952	0.682604	0.482179	0.116061
FC5	0.243835	1.73149	1.06133	1.72066	0.226401	1.91167	0.296224	0.395226	0.839555	1.70648	0.213111	0.352595	0.109619	1.31102	0.352678	0.54359	1.68978	1.11591	0.933275	0.280934
F6	0.46132	3.44786	0.548196	0.996553	0.509742	0.579851	0.752958	0.603034	0.671345	0.45131	0.775501	0.609687	0.430049	0.930557	0.507891	1.00482	0.452782	0.886627	0.498338	0.498833
FC2	1.43861	2.83134	0.501908	1.2562	0.35367	0.20937	0.452868	1.61655	1.2957	1.49786	0.342446	0.654169	0.630541	0.577428	0.372326	0.55078	1.03284	0.591169	0.348336	0.830252
FC6	0.872088	3.3756	0.356698	0.836873	0.357805	1.29631	0.428445	0.542701	0.599013	0.840938	0.45165	0.640412	0.206582	1.03591	0.472205	0.982688	0.332052	0.67275	0.338142	0.376753
C4	1.24521	4.02785	0.410251	1.29772	0.440701	0.867854	0.298607	1.35007	0.901392	1.22223	0.184098	0.500798	0.237626	0.853376	0.408605	1.14814	0.446044	0.433551	0.381415	0.352579
Cz	1.56247	0.843285	0.579814	1.02	0.775879	0.741833	0.124227	0.721915	0.205844	3.52117	0.313886	1.77623	0.228891	0.860136	0.178542	1.08327	0.508295	0.363294	0.4865	0.0770414
C3	0.511247	1.07143	1.05783	1.39455	0.335978	2.23943	0.194309	0.227625	0.333126	2.11576	0.205774	0.862213	0.148216	0.815987	0.148354	0.838329	1.75787	0.915644	0.347457	0.0526218
CP1	0.906593	0.887059	0.805826	1.35608	0.590295	1.91535	0.239007	0.378529	0.313502	2.44039	0.218902	0.766262	0.158577	0.74531	0.199907	1.153	1.24091	0.636543	0.209545	0.133133
CP2	1.53633	1.58268	0.539999	1.28565	0.66791	0.835942	0.147434	2.22517	0.31622	1.27458	0.272768	0.807967	0.25428	0.876142	0.267657	1.79152	0.39718	0.366371	0.35245	0.134613
CP6	1.34652	2.76005	0.366843	1.05428	0.420419	1.12048	0.21521	0.525448	0.711623	1.33634	0.250371	0.403439	0.140395	1.47381	0.390894	0.984323	0.407424	0.476843	0.38417	0.258202
P8	1.42141	2.15506	0.419116	1.34463	0.605309	0.718434	0.186139	0.327114	0.335339	1.45272	0.286186	0.64983	0.113636	2.27646	0.37283	1.04678	0.499432	0.836292	0.655273	0.279195
P4	1.52843	1.91619	0.478943	1.51098	0.655239	1.19317	0.122312	0.951463	0.295073	1.04319	0.278373	0.686251	0.155773	1.26667	0.340412	1.50983	0.489957	0.418681	0.24825	0.197158
Pz	1.1983	1.03903	0.732744	1.46545	0.831572	1.30476	0.123184	0.740863	0.16144	1.674	0.24843	1.20239	0.182497	0.855692	0.273194	1.816	1.00086	0.490594	0.194498	0.126908
POz	1.1348	1.28244	0.758967	2.2306	0.940831	1.17633	0.140135	0.635152	0.232133	1.18545	0.218705	1.13543	0.147317	1.04414	0.336574	1.66881	0.968905	0.564792	0.19643	0.120486
PO4	1.33752	1.61324	0.59129	1.96195	0.805285	0.992658	0.131269	0.685687	0.234188	1.04046	0.242152	1.01758	0.125536	1.46114	0.370515	1.5202	0.591265	0.560489	0.272814	0.157592
PO8	1.26874	1.80852	0.512658	1.52638	0.697002	0.780546	0.157379	0.436061	0.404151	1.1552	0.28461	0.849826	0.111645	2.18584	0.379708	1.08507	0.530116	0.812096	0.602448	0.23203
O2	1.19525	1.7334	0.577037	1.91153	0.809131	0.930483	0.144455	0.563263	0.388339	0.954516	0.341168	0.854576	0.10888	1.60422	0.355891	1.26289	0.619729	0.721157	0.394396	0.157184
Oz	1.29704	1.89603	0.66027	1.77655	0.893071	1.14836	0.143346	0.638727	0.377207	0.866265	0.416947	0.769945	0.117805	1.28883	0.331501	1.33876	0.828559	0.725554	0.28328	0.13708
O1	1.24961	1.81366	0.671325	1.4989	0.878682	1.38215	0.123135	0.553048	0.400792	0.82939	0.390177	0.704376	0.0960853	1.25428	0.308782	1.12552	0.907275	0.677541	0.319948	0.163595
PO3	0.954264	1.11911	0.775992	1.75087	0.907118	1.5942	0.134941	0.519437	0.324178	1.08093	0.22651	0.831798	0.11221	1.01713	0.311634	1.27503	1.11564	0.615349	0.21723	0.197955
P3	1.00591	1.15066	0.861651	1.53205	0.698836	1.95268	0.122021	0.370008	0.311183	1.37416	0.175059	0.845831	0.109784	0.910043	0.26068	1.30684	1.2132	0.722763	0.16939	0.205852
CP5	0.781797	1.58239	0.890145	1.44978	0.425049	2.04408	0.112204	0.333936	0.239856	1.05131	0.179916	0.747112	0.0728251	1.03321	0.250561	0.881736	1.06084	0.957733	0.261861	0.0886976
P7	0.909148	1.82697	0.733522	1.33494	0.581486	1.77224	0.0842257	0.412035	0.416219	0.682809	0.216915	0.811167	0.0868929	1.5321	0.311325	0.801086	0.76722	0.725045	0.424678	0.19533
PO7	1.1079	1.55944	0.68492	1.47329	0.731104	1.47996	0.0861762	0.436185	0.445584	0.729503	0.293472	0.777587	0.090589	1.38385	0.312913	0.947863	0.812815	0.657741	0.381503	0.234382
T7	0.468978	2.01067	0.827473	1.44281	0.33432	1.71924	0.227357	0.495793	0.411706	0.782945	0.202635	0.446847	0.0733269	1.48986	0.299105	0.54801	0.984394	1.15828	0.934938	0.0689267
T8	1.21051	2.76787	0.2906	1.02941	0.270911	0.916589	0.352102	0.343117	0.459413	1.22244	0.298928	0.518193	0.160274	1.66442	0.46781	0.80178	0.402086	0.80963	0.655346	0.300313

## Sheet: Sub7
Channel	Trial_ 1	Trial_ 2	Trial_ 3	Trial_ 4	Trial_ 5	Trial_ 6	Trial_ 7	Trial_ 8	Trial_ 9	Trial_10	Trial_11	Trial_12	Trial_13	Trial_14	Trial_15	Trial_16	Trial_17	Trial_18	Trial_19	Trial_20
Fp1	0.960313	0.503366	1.86894	1.80742	1.19119	0.452779	0.598058	3.86895	1.53195	1.61762	0.847763	1.46459	0.971653	0.760254	2.00722	2.48071	0.748307	1.50854	1.1069	1.10634
Fp2	0.949695	0.891165	2.09057	0.825466	1.14361	0.431176	0.469282	2.77161	1.29832	1.79612	1.01835	2.03393	1.37945	0.771633	3.43427	2.18267	0.529873	2.28875	1.66024	0.439468
AF4	1.14273	0.711	2.33711	0.755923	0.988729	0.484283	0.835151	2.28324	1.52356	2.89128	0.854576	1.28816	0.666217	0.535939	2.38965	2.93208	1.38697	1.12292	1.15978	1.4069
AF3	1.29892	0.843018	2.21949	0.824013	1.65901	0.394183	0.606504	1.30156	1.7313	2.28472	1.04	2.58917	1.56169	0.636619	4.13503	2.55676	0.667031	1.79224	2.0828	0.664578
F5	1.29571	0.435135	1.65368	0.685243	0.822301	0.42458	1.1277	3.63811	1.89675	1.68689	0.760124	0.566025	0.579348	0.425181	1.12506	3.76788	0.810342	0.83471	1.47533	1.10288
Fz	0.802761	0.504818	2.0791	0.266717	1.09308	1.7877	1.00611	0.304257	1.06855	5.23805	0.825263	2.26372	1.08996	0.478389	1.6664	1.45653	2.40498	1.15964	1.88835	2.38599
FC1	3.09565	1.29133	1.02214	0.156925	0.328162	0.155876	1.0018	0.942126	1.44003	0.741591	1.27549	0.815601	0.262825	0.510196	0.77633	1.58563	1.15657	0.841403	2.52893	0.793604
FC5	1.27235	0.633568	1.06754	0.949414	0.640043	0.64906	0.746637	4.24147	1.59688	1.05987	0.848948	0.37474	0.641324	0.585709	0.649121	3.87445	0.585677	0.941642	2.00066	1.01933
F6	0.963234	0.627396	2.2434	1.11928	0.623016	0.993521	0.594774	1.61501	1.2605	1.66202	0.595889	1.86278	1.07638	0.546659	4.00019	2.21224	0.587664	1.32471	1.91859	0.726715
FC2	0.487939	0.903984	1.24631	1.8359	3.2754	0.912627	0.745905	0.949891	0.692353	0.964391	0.245175	1.3352	0.529492	1.23994	3.66504	0.918876	0.946662	0.71391	1.79624	0.753231
FC6	0.769695	0.728243	1.50552	1.22256	1.25286	1.3562	0.708899	2.29723	1.04299	0.978159	0.670255	1.64982	1.1737	0.456351	4.71852	1.27678	0.981387	1.8073	1.77847	0.680535
C4	0.541022	1.01833	1.20841	1.71401	1.97826	1.78699	0.546263	2.10309	0.635645	1.19936	0.668163	1.0627	0.838143	0.341433	3.67346	0.860599	1.09466	1.05865	1.14046	1.03201
Cz	0.767243	1.92617	1.02476	1.0346	0.641942	0.981643	0.925343	1.7317	0.740125	2.97735	0.792928	1.27267	1.45967	0.331264	1.22058	0.616293	1.59184	0.242994	2.19511	1.55042
C3	2.02621	0.734714	1.18386	1.01821	0.461159	0.593961	0.497913	3.63581	0.921063	0.685613	0.828456	1.15812	0.78826	0.333043	0.352799	2.25807	0.777755	0.814099	2.00131	1.19424
CP1	0.978068	1.43269	0.889015	0.762465	0.473179	1.56312	0.382354	4.50684	0.538685	0.591818	0.737092	1.92822	1.57039	0.458776	0.846907	1.31085	1.19679	0.512272	2.13488	1.84567
CP2	0.751295	0.843795	0.819779	1.75942	1.44589	2.01724	0.489547	3.14342	0.814632	1.40309	0.601375	0.72534	1.30394	0.475548	2.47396	0.703662	1.67295	0.686502	2.09927	0.67865
CP6	0.391123	1.1526	1.55666	1.65911	1.80819	1.7025	0.444684	3.72003	0.474118	1.69264	0.984993	1.01262	1.621	0.422411	3.66207	1.04725	1.18975	1.50888	1.54856	1.82329
P8	0.460133	1.28191	3.46653	1.11075	2.89727	2.45159	0.735412	6.67777	2.44112	1.47518	1.6388	1.08639	2.59307	0.858127	3.67045	1.50775	1.60219	2.31739	2.78843	3.57886
P4	0.965723	1.39148	1.51233	1.16174	1.29358	1.69662	0.399838	5.50657	0.919489	1.70517	1.53171	0.969799	1.78365	0.838607	2.0248	1.67704	1.6924	0.953877	2.49738	1.68676
Pz	0.765403	1.63134	0.954179	0.961936	1.05025	2.62171	0.395144	5.49075	1.1183	1.14599	1.12918	1.60934	1.7304	0.730549	1.47987	1.32053	1.3869	0.90198	2.05558	2.01712
POz	1.52815	1.75478	1.43741	0.88614	2.09377	2.4822	0.525757	9.27947	2.02071	1.98188	2.3465	2.7171	2.61072	1.22697	2.09293	1.82973	2.60979	1.38388	2.57565	3.40362
PO4	1.08999	1.71104	1.8664	1.24065	2.46612	2.52599	0.50887	8.61396	2.28645	2.31691	2.39325	1.99136	2.55837	1.39038	2.57393	1.77932	2.04096	1.88953	2.81114	4.71388
PO8	0.891664	1.43524	3.05841	0.775371	3.39347	2.45808	0.742811	8.74562	2.99078	2.12046	2.45855	2.02197	2.56438	1.22536	3.61205	1.67894	2.12966	2.22916	3.47801	4.19011
O2	1.51117	1.47999	2.66827	0.814092	3.24306	2.64396	0.751465	10.4177	3.16061	2.0526	2.74967	1.5267	3.45749	2.19411	3.3373	2.18211	2.54815	2.27238	3.52761	4.15139
Oz	1.65894	1.66688	2.14969	0.74281	2.7742	2.38149	0.64069	10.6421	3.03919	2.18377	2.5742	2.53547	3.21662	1.68344	3.04072	2.6216	2.93239	2.06823	3.21369	3.73174
O1	1.57832	2.05366	2.44671	0.915572	2.93401	2.47054	0.680029	10.2247	3.26423	2.38736	2.78402	3.07115	2.96471	1.65265	2.96767	2.94006	3.18218	2.30832	3.09396	3.45009
PO3	1.42597	2.04493	1.93537	0.839082	2.75898	2.15937	0.664202	10.2262	2.52288	1.6629	2.00814	3.47876	2.42004	1.32756	1.97746	2.33627	2.45765	1.81549	2.64929	3.32661
P3	1.15287	1.20143	1.5752	0.764994	1.16355	1.44663	0.521452	5.68155	1.30967	0.893137	1.17649	2.26965	1.50356	0.603747	1.07206	2.13649	1.47439	1.19917	2.10816	2.20764
CP5	0.830966	1.06561	1.49823	1.26595	0.923688	1.02922	0.485493	5.72359	1.20367	0.820344	0.971987	1.50796	1.13351	0.395359	0.866295	2.99173	1.16277	0.968682	1.87532	1.38324
P7	0.487404	0.81421	2.04229	0.823609	2.41857	2.48996	0.680053	8.04945	2.23018	1.25844	1.34753	1.67178	2.08544	0.762569	2.17334	2.81	1.39207	1.92591	2.04735	2.37547
PO7	1.10281	1.5234	2.57829	0.757838	3.17411	2.40134	0.751105	9.86755	3.08526	1.78134	2.01907	2.94999	2.91889	1.13556	2.57431	2.71005	2.36098	2.26498	2.71546	3.14445
T7	0.973369	0.999619	1.56026	1.74847	0.884752	1.19066	0.586345	4.73718	1.71403	0.664155	0.842242	0.632985	1.29412	0.472926	1.34184	3.51861	1.06695	0.834396	1.46315	0.918262
T8	0.323158	0.906261	2.43352	1.55991	1.25299	1.74913	0.591035	3.45871	0.755124	1.59977	0.938804	1.142	1.76187	0.443575	5.11343	1.61576	1.22441	2.0041	2.81781	1.30964

## Sheet: Sub8
Channel	Trial_ 1	Trial_ 2	Trial_ 3	Trial_ 4	Trial_ 5	Trial_ 6	Trial_ 7	Trial_ 8	Trial_ 9	Trial_10	Trial_11	Trial_12	Trial_13	Trial_14	Trial_15	Trial_16	Trial_17	Trial_18	Trial_19	Trial_20
Fp1	0.801032	1.78608	0.536086	0.486317	1.0506	2.15919	0.279757	0.877002	0.729024	0.462457	0.89558	0.408189	0.345831	0.792255	0.892543	2.39735	0.880609	1.22669	0.417582	1.16362
Fp2	1.30347	2.01123	0.910993	1.62082	1.27303	1.72446	0.241734	0.82479	0.983508	0.634619	0.927714	0.269728	0.951041	0.916709	0.513736	3.10436	1.07415	1.62672	0.245274	0.782573
AF4	2.19985	1.42634	1.19296	3.5288	1.33949	2.21963	0.431175	1.50024	1.1263	0.738856	0.929489	0.579088	1.51389	1.0594	0.620619	2.66666	0.823445	2.69154	0.411389	1.44538
AF3	0.835519	1.85985	0.713185	0.632799	0.887683	1.67925	0.233633	1.29385	0.838344	0.482167	1.70595	0.325898	0.37131	0.664339	0.785831	2.76513	0.694981	1.46054	0.97579	1.27677
F5	0.691767	1.37286	1.332	1.96189	1.05779	1.03164	0.345132	0.843875	0.370386	0.590021	1.94997	0.60098	0.76637	0.871013	0.444263	1.23355	0.688468	1.47995	1.54081	1.25448
Fz	0.89079	1.17917	1.97999	2.93676	0.638094	2.29874	1.34064	1.67707	1.0367	0.831847	1.30121	0.34762	2.07295	0.827656	1.09178	1.27929	0.871544	0.531698	0.855684	0.59078
FC1	0.985311	0.638686	0.911012	1.46614	1.42697	0.492234	0.432432	0.893884	0.395229	1.25874	2.80051	0.398061	1.09047	0.497968	0.453561	0.534164	1.13118	1.16733	0.343336	1.48692
FC5	0.531387	1.13441	1.09581	2.19559	1.10481	0.714142	0.561449	0.658544	0.195447	0.865941	2.11226	0.659864	0.796765	0.499831	0.503306	0.813995	0.972444	1.52618	0.884691	1.27289
F6	2.11983	1.51352	1.6829	2.75637	1.03859	0.918406	0.557792	1.29681	1.03746	0.70869	0.780876	1.17125	1.23652	1.21666	0.588005	2.1593	0.555252	1.91478	0.366819	0.66104
FC2	1.84923	1.61546	2.80257	1.34415	0.394789	0.60214	0.589968	0.550127	0.826669	0.276235	0.846238	0.948709	0.790497	0.973158	0.633069	1.43447	1.08695	2.66822	0.480212	1.00575
FC6	1.32681	2.58215	4.1394	1.29484	1.06563	0.825063	0.600179	0.657378	1.27074	0.904456	0.958046	1.67811	1.00429	0.975062	0.223595	1.37441	0.378936	2.64012	1.10627	1.15099
C4	1.26967	1.48107	2.94828	1.32177	0.613544	0.63355	0.73293	0.570764	0.96365	0.3827	1.00712	1.19647	0.895194	1.12365	0.288624	1.05883	0.829049	2.06173	0.820025	0.533054
Cz	1.03776	0.973731	1.94779	2.56139	0.606484	1.05192	1.17585	0.527973	1.05001	0.44047	0.659991	0.290389	1.16668	0.701174	0.534704	0.841136	0.846736	1.02076	0.763722	0.735543
C3	0.687256	0.654884	0.874127	2.09018	1.17383	1.32658	0.373976	0.506109	0.359617	0.693683	1.96458	0.615365	1.14451	0.443574	0.678682	0.41482	1.05391	1.68469	0.693108	1.15598
CP1	0.861168	0.975363	1.32802	2.08027	0.932887	1.65204	0.379884	0.423493	0.614774	0.614243	1.18713	0.649637	1.82459	0.59224	0.780185	0.963419	1.2492	1.91079	0.94426	1.49065
CP2	1.3402	1.15863	2.54216	1.32301	0.561007	1.17633	0.666713	0.59103	1.11995	0.390287	0.283221	1.01989	1.51997	0.674627	0.694033	0.897719	1.16281	1.87276	0.839267	0.455857
CP6	0.65572	1.64013	3.0046	1.04748	0.986378	0.702355	0.354906	0.643996	0.688067	0.962587	1.36642	1.23882	0.858207	1.04405	0.565137	1.17946	0.867356	1.67767	1.24678	1.25166
P8	0.829745	0.83321	2.5837	0.940464	0.894519	0.847113	0.659599	0.883267	0.720923	0.87396	1.21693	1.34786	0.860227	1.17261	1.10045	1.01118	0.765996	2.64461	0.914748	1.74635
P4	1.284	1.0332	2.64824	0.957864	0.642214	1.02413	0.427438	0.471438	0.788532	0.956707	0.361586	1.60922	1.5941	0.598625	0.992732	0.907713	1.39499	2.17624	1.09917	0.754033
Pz	1.51799	1.10618	1.98838	1.13362	0.864112	1.5483	0.419796	0.381953	0.877244	0.688856	0.541272	1.20011	2.0282	0.888953	1.30701	1.14934	1.25755	2.29678	1.0078	1.70187
POz	1.19435	1.04433	2.52588	0.60106	1.15369	1.18485	0.581987	0.305383	0.836519	1.03826	0.70788	1.42862	2.64247	1.16908	1.87313	1.44215	1.63182	2.52421	1.03947	3.89284
PO4	1.541	0.982162	2.78277	0.583358	0.792795	1.00431	0.581415	0.312068	0.784588	1.05616	0.428687	1.59993	2.20192	0.66931	1.77066	1.00328	1.32536	2.67259	0.806796	1.62362
PO8	1.20901	0.611662	2.56159	0.601809	0.92335	0.937442	0.707384	0.598954	0.538049	0.972587	0.830834	1.78776	1.29602	0.903588	1.54507	1.08658	0.942777	2.89265	0.808704	1.287
O2	1.08571	0.588131	2.73911	0.34346	1.05301	1.85364	0.720019	0.306126	0.628134	1.04261	0.909651	2.08653	1.74124	1.06345	1.92886	1.58671	1.06417	2.73556	0.655361	2.90841
Oz	0.997983	0.589555	2.44637	0.268583	1.27311	1.62313	1.02327	0.250761	0.599043	1.08649	1.3931	1.52655	1.62114	1.31843	1.87305	1.88893	1.28413	2.71838	0.710143	3.76274
O1	0.906884	0.573866	1.9905	0.280592	1.23939	1.6005	1.35094	0.230469	0.47669	1.07838	1.79894	1.00329	1.72599	1.29564	1.72585	1.92634	1.63271	2.81989	0.741687	3.90015
PO3	0.900332	0.906063	1.74811	0.622914	1.43925	1.28815	0.815374	0.199277	0.565399	0.991838	1.25591	1.23487	2.80828	1.05866	1.76534	1.57181	1.84501	2.74685	1.06098	4.1498
P3	0.813015	0.945566	1.12251	1.27741	1.28124	1.40875	0.506811	0.3026	0.446667	0.701961	1.21305	0.84523	2.20275	0.67838	1.29899	1.16121	1.52224	2.17009	0.942838	2.1243
CP5	0.452826	0.841913	0.862404	1.72264	1.30955	1.39925	0.684771	0.618711	0.300993	0.674898	1.49802	0.594723	1.13637	0.417496	0.86119	0.681164	1.21733	2.22242	0.694381	1.35763
P7	0.704046	0.832806	0.830237	1.02437	1.24398	0.754332	1.3004	0.734015	0.28051	0.805219	1.03333	0.246074	0.933098	0.8447	1.01128	0.819451	1.78203	2.36233	0.788433	1.73087
PO7	0.669512	0.649365	1.27351	0.575726	1.29365	0.937082	1.05391	0.425511	0.30443	0.931832	1.50133	0.549022	1.34437	1.03778	1.34007	1.38766	1.70497	2.45539	0.762315	2.7183
T7	0.521988	1.13664	1.08023	2.01395	1.03525	0.798599	1.14177	0.899884	0.346694	0.788463	1.09769	0.609929	0.655074	0.552832	0.737175	0.681514	0.929719	1.82709	0.699024	1.34963
T8	0.705762	2.05068	3.68249	1.15104	0.983049	0.527785	0.278661	0.536202	0.896088	0.922929	1.15363	1.3131	0.66341	0.942954	0.344479	1.49934	0.603302	1.68157	1.20263	4.07813

## Sheet: Sub9
Channel	Trial_ 1	Trial_ 2	Trial_ 3	Trial_ 4	Trial_ 5	Trial_ 6	Trial_ 7	Trial_ 8	Trial_ 9	Trial_10	Trial_11	Trial_12	Trial_13	Trial_14	Trial_15	Trial_16	Trial_17	Trial_18	Trial_19	Trial_20
Fp1	0.778634	0.971295	1.25651	0.711131	1.4386	0.440235	0.678485	0.812175	1.73241	0.842435	0.554333	0.860968	0.279898	0.656199	0.78608	0.733819	1.29459	0.329589	1.71112	0.62252
Fp2	0.930895	1.18659	0.853864	0.828849	1.91208	0.850107	0.596716	0.930271	1.3012	1.01592	0.445164	0.857178	0.395072	1.13875	0.730752	0.657005	0.953364	0.352631	2.14223	0.650235
AF4	0.919957	1.13302	0.620899	0.962617	2.14877	1.0487	0.913093	0.658469	1.04281	1.49112	0.758188	1.27569	0.300665	1.40878	0.531588	0.651836	1.96631	0.630339	2.86284	0.605816
AF3	0.393086	0.841455	1.96818	1.08548	1.20508	0.40482	1.4562	0.924163	1.05749	1.38528	1.39737	1.12535	0.174292	0.627119	0.505489	1.782	1.28058	0.814203	2.51935	0.506495
F5	0.777228	1.03324	1.14913	1.01454	2.38858	0.8322	1.68084	0.927141	1.76328	1.37462	1.44879	1.45174	0.190271	0.756813	0.401517	1.22089	1.64845	0.796765	0.93434	0.541555
Fz	0.804694	0.605495	0.937905	1.08985	1.54211	1.40686	2.63919	0.645007	1.18927	3.93351	4.04138	3.59622	0.503462	1.23283	0.875106	2.04828	1.49043	1.04385	3.30155	0.696852
FC1	0.775855	1.02207	0.895495	0.904044	2.1902	0.693885	2.1514	2.03446	1.48199	1.58983	0.483436	1.19322	0.467616	1.15418	0.506554	2.66999	1.61042	1.42084	0.86079	0.515123
FC5	1.19968	1.11384	0.383735	0.912674	2.86173	1.18826	1.58924	1.18996	2.11904	1.35164	1.67333	2.17673	0.503913	0.770943	0.402423	0.773923	0.977794	0.690828	1.03628	0.312019
F6	0.61719	1.23327	0.520543	1.37595	2.82978	2.0518	0.610534	0.651078	2.03495	1.45492	0.634267	2.67793	1.06545	1.35242	0.411554	0.612563	2.80415	1.06461	3.8561	0.947088
FC2	0.652817	0.750431	0.569934	0.827678	0.733373	1.89546	1.45191	1.43526	1.19521	1.17077	0.47475	1.3816	0.703315	1.0221	1.01597	1.05176	2.03369	0.546493	2.56884	0.978372
FC6	0.791064	1.07402	0.368002	1.29424	2.9222	2.63894	0.584672	0.979633	2.39614	1.87101	0.865557	4.46628	1.22552	1.14611	0.641925	0.692135	2.74856	0.606761	3.3031	1.01485
C4	0.756982	0.862398	0.521766	0.862826	1.80648	3.23539	0.517926	1.85461	2.5298	1.93736	1.9257	4.00816	0.738657	0.836059	0.967698	1.29302	1.95582	0.322477	2.29873	1.16858
Cz	0.619938	0.840978	1.21274	1.00057	2.49708	3.08897	1.33118	1.19825	1.45306	2.36989	2.53911	3.22188	0.536638	0.905533	1.14848	1.15097	1.14635	0.484905	0.831107	0.932259
C3	1.08557	1.55438	0.325737	1.04917	2.64592	2.32339	1.10187	1.2479	1.88876	1.53146	1.84465	2.69868	0.562397	0.606725	0.628196	1.07502	1.32401	0.968967	1.30204	0.518807
CP1	0.984429	1.54183	0.680646	1.18519	2.36563	3.31313	0.826123	1.20625	1.47734	2.12849	2.66222	3.10049	0.892386	0.529644	0.915799	1.10396	1.99578	0.849879	0.733133	0.713274
CP2	0.726526	1.19069	1.368	0.973439	1.52824	3.08769	0.65608	1.12925	1.49301	2.52752	2.62948	2.93952	0.774688	0.655767	1.18325	1.46471	2.08719	0.452267	1.12258	1.19006
CP6	0.915728	0.857531	0.718505	1.1669	2.44925	3.67999	0.758815	1.04511	2.41379	2.41163	2.15893	4.10434	1.20202	0.744679	1.27948	1.19745	1.83391	0.509498	1.55894	1.03329
P8	1.44403	0.965233	1.24928	1.92898	1.98233	3.70853	1.44495	1.10928	2.08359	2.34294	2.32343	2.65405	1.68759	0.536954	1.15818	1.078	1.85251	0.728265	0.914195	1.23354
P4	1.06886	0.952356	1.84958	1.31287	2.15025	3.95366	0.874011	0.671254	1.87544	2.56031	2.93944	2.25428	1.72353	0.74902	1.1465	1.32961	2.05656	0.494597	1.22476	1.25092
Pz	1.18227	1.65838	1.40475	1.23216	1.51746	3.2026	0.665855	0.993686	1.41017	2.2199	2.37617	2.20269	0.882433	0.637755	0.942929	0.728895	2.53085	0.53504	0.561353	1.2367
POz	1.29112	1.69515	1.72872	0.899572	1.35196	3.11729	0.689816	0.905016	1.63748	1.62027	1.85701	2.58832	1.45117	0.633647	1.09013	0.58405	2.0288	0.629556	0.548754	1.17451
PO4	1.37004	1.09658	1.90339	1.34265	1.94143	4.01253	1.39435	0.790373	1.86582	2.14215	2.67106	1.92233	2.23772	0.687086	1.39717	0.827709	2.22394	0.774464	1.09187	1.35398
PO8	1.71444	0.966372	1.5638	1.89428	2.09449	4.0842	2.10737	1.16479	2.03546	2.2857	2.72151	2.31688	2.06831	0.651088	1.42916	1.07887	2.03964	0.841924	0.985606	1.39162
O2	1.85309	1.2517	1.71738	1.46829	1.7697	3.86443	1.92408	0.873433	1.91464	1.6085	2.11174	2.80929	1.51983	0.60756	1.55328	0.811978	1.88137	0.755146	0.846471	1.22899
Oz	1.82617	1.40447	1.75051	1.22088	1.40198	3.14378	1.50374	0.871847	1.80104	1.20969	1.64209	3.28359	1.24727	0.625816	1.50441	0.774305	1.65146	0.635661	0.62532	1.04597
O1	1.71449	1.45459	1.81453	1.82427	1.2755	2.97426	1.22667	0.758925	1.96453	1.01945	1.84666	3.2544	1.0538	0.741551	1.23063	0.905725	2.32798	0.612964	0.599874	0.515319
PO3	1.30233	1.41974	1.48868	1.76786	1.21711	3.18509	0.742068	1.10855	1.93636	1.14215	2.36895	3.01368	1.15544	0.882726	0.893063	0.810056	3.3526	0.603587	0.705126	0.430556
P3	1.14007	1.64544	0.789346	1.83817	1.65612	3.19787	0.796657	1.14339	1.98596	1.27802	2.58959	3.07151	0.980329	0.628215	0.793751	0.969825	3.22226	0.690966	0.765766	0.337932
CP5	1.39552	1.60384	0.593739	1.75026	1.95199	2.39702	1.28269	0.793151	2.19575	1.1193	2.45475	3.21221	0.804345	0.564654	0.669679	1.0999	2.31379	0.733187	0.748579	0.150568
P7	1.51993	1.70337	1.23182	1.98506	1.54655	2.47988	1.97344	0.636256	2.04139	0.82231	2.34996	3.35463	0.672452	0.713517	0.806987	0.994561	2.92696	0.514732	0.598364	0.0973353
PO7	1.63613	1.5304	1.44636	2.6985	1.47278	3.16072	1.80929	0.768288	2.14762	0.73109	2.70064	3.09975	0.726244	0.692318	1.00534	1.01717	3.47613	0.517635	0.706973	0.164178
T7	1.57059	1.01313	0.332125	1.11586	2.10472	1.46533	1.62972	0.773654	2.10243	1.22483	1.71999	3.07764	0.893573	0.548246	0.453388	1.04791	1.08071	0.608569	0.619933	0.145513
T8	0.865536	0.952971	0.438384	1.72109	3.01689	3.13391	0.608922	0.937205	2.45952	1.97325	1.23267	5.02713	1.36436	0.796189	1.34516	0.7733	1.99614	0.544482	2.14378	0.85915

## Sheet: Sub10
Channel	Trial_ 1	Trial_ 2	Trial_ 3	Trial_ 4	Trial_ 5	Trial_ 6	Trial_ 7	Trial_ 8	Trial_ 9	Trial_10	Trial_11	Trial_12	Trial_13	Trial_14	Trial_15	Trial_16	Trial_17	Trial_18	Trial_19	Trial_20
Fp1	0.737167	1.05415	1.00218	0.845659	1.09536	1.2322	1.34731	0.870724	0.710375	1.02665	0.588203	1.33617	0.89203	1.5797	1.16298	0.974773	0.785807	1.27021	0.570163	0.459887
Fp2	0.790983	1.05425	1.15808	0.921833	1.0979	1.21842	1.32422	0.831312	0.709801	1.02871	0.549168	1.32142	0.866658	1.50404	1.08701	0.964927	0.796879	1.23909	0.601116	0.456626
AF4	0.77736	0.959035	1.25949	1.03935	1.39937	1.23146	1.3242	1.01929	0.848278	0.968383	0.59858	1.36229	0.789059	1.88846	1.20846	0.97123	0.881639	1.26653	0.645494	0.471972
AF3	0.681625	0.900361	0.883963	0.78279	1.02902	1.275	1.3802	0.957048	0.794427	0.974528	0.632254	1.25254	0.853422	1.72348	1.45753	0.976987	0.907657	1.2789	0.612271	0.483016
F5	0.301048	1.26433	0.394479	0.745579	0.92948	1.14696	1.56908	1.11125	0.354215	0.890813	0.748827	0.836957	0.865208	1.74543	1.12354	0.996339	0.846236	0.964989	0.757972	0.296641
Fz	0.682654	0.971003	0.970983	1.04047	1.47859	1.5571	1.11581	1.0799	1.49219	0.862052	0.656507	1.57881	0.795605	2.11237	1.95688	0.825927	1.32811	1.73269	0.822608	0.433078
FC1	0.540849	1.33826	0.798574	1.59367	2.06869	2.13223	0.373231	0.226502	1.2207	1.09163	0.595942	1.04384	1.61831	1.76588	1.27241	0.724314	0.895329	0.419405	1.4217	1.28149
FC5	1.75072	1.38551	1.2114	1.76108	1.19085	1.26387	0.443532	0.283787	1.59344	0.821658	0.35477	0.547683	1.20707	1.69179	0.961792	0.746617	0.866801	0.498712	2.32444	0.8002
F6	0.818147	0.814276	2.30127	1.91686	2.65428	0.651847	1.76014	2.11455	0.909512	1.28785	0.558002	0.590577	0.854244	1.72972	0.310477	1.19122	0.797081	0.876002	0.732886	0.881117
FC2	0.577199	0.552265	2.21435	1.50093	1.28422	0.577861	1.16338	1.27173	1.36205	1.49555	1.86685	0.590769	1.00619	2.22664	0.934908	0.415896	0.994424	0.522347	0.459289	1.23829
FC6	0.749956	1.05173	0.944993	1.75306	1.25471	0.615594	1.51089	1.31081	2.113	1.71586	0.767901	0.604936	1.6427	1.41694	2.26375	0.502954	1.6707	0.438911	0.694764	0.517561
C4	0.565337	0.977781	0.444304	1.09697	0.872728	1.92915	1.59496	1.21	2.05532	0.447859	0.427847	0.873454	0.933331	1.95594	2.1202	0.207023	1.80384	1.55126	0.858717	0.901394
Cz	0.647067	1.3019	0.962892	1.28849	1.11846	2.01918	0.974885	1.04611	1.99162	0.782323	0.425484	1.25989	0.727857	1.93741	2.92706	0.596111	2.40044	1.77399	1.33866	0.547907
C3	1.31201	1.70075	1.32881	1.76679	2.3954	2.91012	0.555301	0.249942	2.26072	0.543244	0.571366	1.20892	1.05746	1.69961	2.49408	0.245206	2.47232	0.745069	1.90452	0.457293
CP1	0.806556	1.71951	1.34725	1.4538	1.74832	2.60769	0.753104	0.459259	2.08796	0.542729	0.489958	1.22776	0.79183	1.73592	3.00922	0.348027	2.48268	1.50205	1.58125	0.500889
CP2	0.553933	1.2363	0.918226	1.39667	1.0378	1.97446	1.31558	0.797374	1.86454	0.395324	0.44841	1.23916	0.75251	1.85629	3.08625	0.403459	2.30849	1.89658	1.14543	0.584339
CP6	0.8521	0.888598	0.821675	1.17885	0.8576	1.55106	1.67844	0.782667	2.01867	0.356365	0.449614	0.916775	1.47314	1.42771	3.28259	0.26595	2.25675	1.38701	0.829054	0.441268
P8	0.78701	0.974695	0.942758	1.54003	0.870685	2.02793	1.49143	0.77383	1.73018	0.509657	0.528375	0.677269	1.14038	1.34992	3.54669	0.270271	1.99422	1.16389	0.956606	0.486808
P4	0.685349	1.0725	1.04149	1.4882	0.897995	2.12591	1.51737	0.84821	1.92986	0.265259	0.451044	1.03587	0.910951	1.7217	3.77303	0.339766	2.39718	1.97363	1.18746	0.519534
Pz	0.719179	1.46194	1.15428	1.64331	1.34978	2.47411	1.1484	0.727001	2.17946	0.381173	0.449811	1.14137	0.72178	1.71235	3.55163	0.39219	2.58891	2.1534	1.56287	0.464281
POz	0.857201	1.53214	1.23784	1.84476	1.29333	2.71067	1.25144	0.884141	2.41887	0.283061	0.42068	0.866216	0.867028	1.56512	3.73041	0.411649	3.25131	2.03348	1.58207	0.417351
PO4	0.882925	1.24277	1.21972	1.94547	1.14879	2.29282	1.64776	1.00228	2.21306	0.2962	0.453349	0.828174	1.04028	1.53028	4.05614	0.436019	3.07328	2.40969	1.27137	0.540083
PO8	0.984164	1.15406	1.1061	1.74137	1.02122	2.2466	1.71845	0.903281	2.02656	0.363868	0.54419	0.501254	1.2298	1.43055	4.57322	0.454486	2.6202	1.5578	1.21654	0.564192
O2	1.06583	1.26509	1.20803	2.10228	1.09688	2.32364	1.47632	0.83402	1.88743	0.205817	0.493015	0.649611	1.14681	1.33189	3.84301	0.367182	3.24164	2.11887	1.12085	0.47191
Oz	1.15726	1.37463	1.24469	1.8363	0.780404	3.01787	1.42398	0.802897	2.44613	0.305127	0.47682	0.54757	1.05154	1.38535	3.48138	0.508466	3.25673	1.45296	1.6788	0.514317
O1	1.21909	1.53157	1.16502	1.86199	1.0179	3.07887	1.42751	0.69426	2.45993	0.33455	0.4972	0.491386	1.0909	1.42296	3.81834	0.517842	3.30618	1.33525	1.80375	0.510717
PO3	1.08356	1.60649	1.34477	1.9508	1.21314	2.73318	1.19542	0.608654	2.51131	0.306924	0.438425	0.698096	0.962665	1.51686	3.56791	0.421072	3.2242	1.52881	1.70102	0.430524
P3	1.043	1.41006	1.45036	1.75137	1.26006	2.49126	0.950525	0.437835	2.44827	0.382039	0.458101	0.907531	0.921905	1.48698	3.17552	0.330466	2.87553	1.28312	1.80079	0.447644
CP5	1.20825	1.22258	1.43091	1.84911	1.24878	2.68677	0.813745	0.387538	2.33483	0.439995	0.54407	0.920862	0.830416	1.53052	2.66088	0.151104	2.12418	0.830545	1.83018	0.527508
P7	1.22648	1.18098	1.3607	1.96758	0.761826	2.4983	1.04078	0.555291	2.3443	0.430494	0.519429	0.575576	0.774938	1.31471	2.83178	0.229859	2.49059	0.801741	1.70312	0.515249
PO7	1.20014	1.28003	1.25523	1.90379	0.813337	2.67572	1.2183	0.603634	2.38257	0.351646	0.500652	0.481234	1.01495	1.4225	3.35378	0.355032	3.16315	0.988495	1.70562	0.554217
T7	1.87269	1.84322	1.87787	2.35687	0.684349	2.25016	0.803757	0.462879	2.07555	0.536078	0.473919	0.749376	0.513668	1.33579	1.36433	0.364616	1.81203	0.886724	1.73617	0.594291
T8	1.00307	0.741913	0.432487	0.942722	1.16982	1.46665	1.43894	0.864145	1.97915	0.430565	0.609827	0.6055	1.72286	1.45286	2.44402	0.220175	1.84671	0.679862	0.956006	0.330828

[truncated: 20 more sheets: Sub11, Sub12, Sub13, Sub14, Sub15, Sub16, Sub17, Sub18, Sub19, Sub20, Sub21, Sub22, Sub23, Sub24, Sub25, Sub26, Sub27, Sub28, Sub29, Sub30]
