# Supplementary material for: A multi-day and multi-band dataset for a steady-state visual-evoked potential–based brain-computer interface
Source: Gigascience. 2019 Nov 25;8(11):giz133. doi: 10.1093/gigascience/giz133 (PMC6876666; doi:10.1093/gigascience/giz133)
Supplement: giz133_Supplemental_Files [file giz133_supplemental_files.zip › SNR_Middle(1)_21.5Hz.xlsx]

## Sheet: Sub1
Channel	Trial_ 1	Trial_ 2	Trial_ 3	Trial_ 4	Trial_ 5	Trial_ 6	Trial_ 7	Trial_ 8	Trial_ 9	Trial_10	Trial_11	Trial_12	Trial_13	Trial_14	Trial_15	Trial_16	Trial_17	Trial_18	Trial_19	Trial_20
Fp1	2.64341	1.30372	1.23997	1.11821	1.32432	0.948004	2.18251	0.960273	2.72798	2.70919	1.00114	1.06077	0.892452	0.532378	3.71161	1.16427	0.856767	0.7424	1.11679	0.459755
Fp2	3.37331	0.645948	0.68465	2.14804	0.31844	0.556401	1.22086	0.462062	1.11911	0.730393	0.808665	0.736644	1.75754	1.36658	3.88491	2.29355	0.486584	0.499184	0.7983	0.919512
AF4	0.499354	1.70912	3.05836	1.96615	1.51752	1.22252	1.8546	1.38547	0.822407	1.20935	1.43017	1.26093	2.55884	1.36909	1.89865	2.38164	1.15753	1.40689	0.633729	1.2807
AF3	1.34905	1.63277	3.16233	0.868598	0.564067	2.04463	0.30471	1.86411	0.830285	0.470818	0.698521	0.512647	2.23018	0.786209	0.382799	1.8217	0.916691	0.751218	1.02685	0.523077
F5	1.13152	0.503754	1.8708	0.718528	2.39317	0.638379	0.474098	0.525656	1.6922	0.743774	1.21178	0.759219	2.07314	1.37712	2.07854	1.30564	0.447576	0.949206	1.24895	0.737309
Fz	2.26364	1.74868	1.95197	1.83279	1.19757	1.2255	0.565939	0.620928	0.649279	0.737078	0.909656	1.53051	1.3484	0.250728	1.54435	1.21633	0.52712	1.86181	1.24907	1.63613
FC1	1.3304	1.66425	0.589029	0.775203	1.19579	1.48299	0.565737	1.64246	1.22674	1.46031	1.10857	0.586616	1.40561	1.24749	0.698353	0.762679	0.994575	1.15355	0.792295	1.18339
FC5	1.91834	0.917599	1.08357	0.754252	1.62487	0.918966	0.360273	0.463154	2.26171	0.554061	1.3542	1.04913	2.44599	1.1526	1.47068	0.54983	0.373529	1.37997	0.997571	1.55425
F6	2.08777	1.03716	0.93462	2.09971	0.792501	1.24218	1.07274	1.49752	1.69912	0.599785	3.1855	0.641544	2.61133	0.393745	0.763306	1.14615	0.522289	2.81805	0.797983	1.42668
FC2	1.43692	1.81199	0.647564	0.287405	0.406104	1.0509	0.811114	0.69985	0.725397	1.00227	0.481056	1.39629	0.607172	0.492969	0.503457	0.344136	0.391165	2.90982	0.950421	0.581258
FC6	1.06055	0.651497	1.28642	0.599626	0.687778	1.16709	6.7251	1.03886	0.901017	1.67828	1.4874	0.616265	1.73912	0.264717	0.886896	2.91697	0.439274	1.86513	0.481703	0.989392
C4	1.88682	0.564783	1.44851	0.646015	1.50813	0.351807	1.85688	0.887949	1.46778	0.237211	0.134313	0.952851	0.615337	0.970425	1.39273	0.995706	0.535483	2.00188	2.02144	0.993694
Cz	1.32468	1.21635	3.09785	1.18015	0.684568	3.508	0.63039	0.780655	0.964318	0.859157	0.415866	1.01777	1.19551	0.657063	1.67827	3.45308	1.02394	0.345646	4.85824	0.58921
C3	0.962862	0.86308	1.15591	0.946013	0.70822	2.48396	1.18541	3.42657	1.40894	1.07221	0.564662	0.882935	2.24208	0.484839	1.29186	0.95293	1.39568	0.893786	1.60922	0.647844
CP1	2.28555	1.08759	1.89853	2.29403	0.990273	4.14923	0.903355	1.43834	0.89227	1.02057	0.497156	1.41591	0.990858	1.29487	2.11866	2.71167	1.81273	0.602208	3.91397	0.604584
CP2	2.49037	1.36811	2.41889	1.60821	1.30258	2.96793	1.28976	0.650547	1.00959	0.875645	1.38893	1.12159	1.16995	1.88667	1.47835	3.01092	1.46295	0.868473	4.69292	0.413782
CP6	1.83828	1.33464	0.976312	1.51508	0.354772	2.07118	0.95788	0.803597	0.835824	0.386527	0.534996	0.57534	0.410313	0.994991	1.366	1.76161	1.06324	1.13755	3.1711	2.03577
P8	0.919686	0.912914	0.297636	1.14223	2.11911	2.88854	0.672538	1.01324	0.546448	0.988778	1.21983	0.721377	0.831597	1.2025	1.30358	2.15725	0.795149	1.0953	3.58288	4.29938
P4	2.98726	1.21411	0.93027	2.85141	1.75007	3.99115	0.963644	0.657247	0.942527	1.06673	1.81078	1.24785	1.01988	1.93447	1.57627	3.728	1.86371	1.13602	4.59633	1.35232
Pz	2.64376	1.58603	2.53041	2.63691	1.50807	4.97346	0.654655	0.724299	1.05226	0.996284	1.22253	1.84386	1.42287	1.9424	2.44507	3.78587	1.79167	0.957812	6.22971	0.767782
POz	2.72581	1.41559	1.79476	3.25912	2.57437	4.95605	0.799333	0.795553	1.26914	1.39411	1.55157	2.12155	1.51942	2.15453	2.14284	4.00946	1.6807	1.16681	3.58931	1.56527
PO4	2.91725	1.50535	1.58304	3.13509	2.37821	5.47244	0.773604	0.582205	0.995066	1.95719	2.17295	1.49598	1.1677	1.89501	2.24456	4.46229	2.09628	1.34828	3.53994	2.14486
PO8	1.47952	0.923181	0.352635	1.65283	2.54865	6.21476	0.744931	0.50123	0.792464	2.50273	1.44637	0.9303	1.2933	1.53651	1.39704	3.41256	0.881366	1.66638	3.77195	3.68958
O2	1.02027	0.712359	0.842005	1.78945	2.18803	5.69467	0.610012	0.791033	1.13176	2.5362	1.61936	1.75834	1.55601	1.334	1.04151	2.71097	0.934201	1.40492	2.82072	2.00232
Oz	0.514062	1.12866	1.12171	1.83404	1.83874	2.78741	0.819372	1.89206	1.50594	1.27486	1.0978	2.58437	1.01349	1.0127	0.567722	0.979594	0.588285	1.06236	0.941492	1.2881
O1	0.598209	1.03426	1.33002	2.12129	1.13709	2.78366	1.27522	1.71499	1.66459	1.00626	1.20163	2.39428	0.947556	1.51221	0.576344	0.859562	0.87211	1.25602	0.556495	1.53131
PO3	2.40929	0.652346	1.72454	2.86237	1.3259	5.18252	1.33794	0.51988	1.38369	0.681892	0.508197	1.69544	0.898268	1.90648	2.28287	2.26449	1.76608	1.1506	1.33457	1.10177
P3	1.92447	0.631732	1.9159	2.15316	0.907958	4.5448	1.05836	0.988149	1.26401	0.997486	0.437654	1.18974	0.818854	1.20807	2.3091	1.86101	1.50223	0.785612	2.29562	0.951823
CP5	0.608012	0.802239	1.24997	1.04698	0.868124	2.31133	1.37495	1.52684	1.59644	0.591809	0.525645	1.08963	0.895738	0.615006	1.06525	0.678091	1.10593	1.09818	1.08018	0.930336
P7	0.758049	1.43361	1.54966	1.53944	1.14042	2.87918	1.20599	1.31461	1.42484	1.32747	1.22194	1.16479	1.07667	0.976197	0.619409	0.65586	0.524291	1.97067	0.529561	1.29295
PO7	0.839613	0.997326	1.37389	2.16911	1.04486	3.46665	1.07035	1.09472	1.30292	0.931684	0.928994	1.75048	0.723916	1.62518	1.23748	0.711512	1.17007	1.83562	0.791634	1.10893
T7	1.7776	1.07641	1.80591	1.8244	0.459094	1.20278	1.86072	0.920422	1.04669	0.963244	1.58295	1.70089	4.13814	0.290838	1.263	0.76599	0.292819	2.02462	0.630358	1.10286
T8	0.942087	0.554134	1.04685	2.23176	0.995925	0.902284	2.10545	0.993605	0.724411	0.607008	0.466525	1.34953	1.81155	1.49912	1.97933	2.60525	0.886305	1.52559	2.99302	1.96152

## Sheet: Sub2
Channel	Trial_ 1	Trial_ 2	Trial_ 3	Trial_ 4	Trial_ 5	Trial_ 6	Trial_ 7	Trial_ 8	Trial_ 9	Trial_10	Trial_11	Trial_12	Trial_13	Trial_14	Trial_15	Trial_16	Trial_17	Trial_18	Trial_19	Trial_20
Fp1	0.644029	1.25959	0.373195	0.784825	2.34619	0.361286	0.856082	1.00483	1.01092	0.685249	1.39932	0.644231	1.65475	0.785049	0.496317	1.0427	0.80434	0.656306	0.501386	0.61564
Fp2	0.782453	0.845946	0.727542	0.301978	1.3534	0.535189	0.464191	1.18046	0.868525	0.826533	2.35588	0.8104	2.03761	0.311953	0.762379	0.476368	1.27078	0.912822	0.438812	0.919913
AF4	0.417537	0.544078	1.39907	0.791457	1.8202	0.459341	0.695052	0.511044	0.319762	1.07951	1.64718	1.35096	1.59751	0.980236	0.794195	0.88935	0.922078	0.330804	0.854253	1.06876
AF3	0.8626	1.67094	0.324778	1.09398	2.04998	0.431596	0.957035	0.306283	0.566391	1.36872	0.895427	1.0773	0.634076	1.28658	1.19294	0.78404	1.0113	0.215068	1.11258	0.721181
F5	0.777508	1.0969	0.766487	0.834695	0.450299	0.424593	0.733743	1.30914	0.895254	2.28217	0.948234	0.232062	2.483	0.626723	0.336566	0.682604	0.661499	1.33418	0.830901	0.968809
Fz	0.581618	0.469166	1.82022	0.326261	0.374599	0.758502	0.813863	2.06237	1.31867	0.951134	2.37129	0.826757	0.850807	1.40824	0.584577	2.65484	0.487983	1.87504	0.29295	1.995
FC1	1.39175	1.91317	0.662114	1.21816	1.17128	0.872043	0.565714	1.20747	0.605355	0.733577	0.290059	0.72518	1.4751	1.8597	0.956449	1.49699	0.763377	1.0393	0.834526	1.71705
FC5	0.476922	1.22122	2.10168	1.23396	1.51252	0.456471	0.515665	1.96022	0.599759	1.31108	0.36378	0.570852	1.79359	0.62443	0.429571	0.941267	2.0702	0.805163	0.348489	2.13837
F6	0.526235	0.999949	2.0262	0.515977	2.33439	0.420126	0.831866	0.75408	0.623346	1.99401	1.10329	1.02355	1.72163	1.12117	1.82588	0.60901	0.371812	0.769068	0.728049	0.447195
FC2	0.527026	0.628292	3.11525	0.505892	1.49934	0.496479	1.53127	0.629982	0.412032	1.39892	1.40409	0.860569	0.726496	1.24754	1.63844	1.16329	0.463822	0.692805	0.979084	0.488128
FC6	0.514214	0.717263	0.797161	1.31986	0.286125	0.510805	0.971183	1.01585	0.834822	2.32468	0.505977	1.59	2.1802	1.07505	1.56234	0.524808	0.679624	0.865316	0.548164	1.34094
C4	1.26244	1.24281	2.98358	0.306035	0.731445	0.808963	0.940999	0.900136	1.11341	3.9287	1.08743	1.05821	1.11162	1.41662	1.3387	1.54342	0.931474	1.50479	2.26572	0.189317
Cz	0.933067	0.343424	2.67289	0.829232	0.773372	0.387356	0.297282	1.22683	1.29631	0.626508	2.58129	1.33153	0.18609	1.51548	1.3771	1.55151	0.734604	0.980762	1.17163	1.11285
C3	2.55359	1.69898	1.21059	2.47151	0.645339	0.759619	0.332652	1.66958	0.325047	0.304213	0.346588	0.876521	2.02431	0.6838	0.857989	1.27446	1.4658	2.40298	1.05667	1.95986
CP1	0.887203	1.57995	1.27561	2.30885	0.827899	1.15957	0.114455	1.83224	1.30982	0.562871	2.17087	1.40359	2.22973	1.71216	1.57585	1.45295	1.85026	1.60473	1.4241	1.10343
CP2	1.2128	1.27101	2.91901	0.488874	0.766012	1.00466	0.510424	1.27461	0.608169	1.0988	2.79316	0.843562	1.63251	1.42469	1.21286	2.35337	2.6863	1.13147	1.79427	0.992685
CP6	0.708695	1.06294	1.91234	0.766541	0.380318	1.35084	0.865421	0.768163	0.577746	1.29738	1.30865	1.09041	1.55522	1.31021	0.754926	2.72544	2.23585	1.64395	1.02663	1.35872
P8	1.28061	0.769511	0.737851	0.738407	0.784399	0.230784	0.748831	0.759766	2.18709	2.11765	0.700906	0.732267	1.84903	1.1097	0.850854	0.60934	1.70629	0.867798	0.662565	2.03928
P4	0.579838	1.66442	1.77171	0.795288	0.636737	0.911111	0.805548	0.555372	1.09337	0.935871	2.44831	0.846197	2.42898	1.28304	0.920418	2.19195	2.52752	1.57246	0.935844	1.39618
Pz	0.762059	1.64757	1.64289	1.06064	0.816291	1.61011	0.347935	0.877139	1.29339	1.22062	2.55945	0.951991	2.35586	1.50935	1.38663	2.40958	2.08107	1.12224	1.31496	1.21231
POz	0.688252	1.76123	1.71132	1.22231	0.65559	2.12998	0.453864	0.727498	1.40993	1.13205	1.53618	0.771936	3.14621	2.54695	1.25445	2.71296	2.63542	1.30306	1.00063	1.22827
PO4	0.965552	1.58518	1.84435	1.0149	0.745898	1.45538	0.670009	0.627123	1.53325	1.24506	2.34663	0.639648	4.34125	2.05524	1.08299	2.40024	2.50194	1.56064	0.787129	1.50441
PO8	0.998494	1.01041	1.20539	0.869449	0.820927	0.675341	0.849002	0.679001	2.03618	2.0305	1.56483	0.556733	4.16135	1.52477	0.987491	1.70657	1.49826	1.25024	0.596722	2.2522
O2	0.59899	1.21014	1.21361	0.964314	0.927258	1.35741	0.751393	0.526249	1.69084	1.46869	1.5511	0.63321	5.16681	2.56136	1.18806	2.33246	1.96794	1.67388	0.670418	1.87353
Oz	1.39332	0.382395	1.65134	0.851569	1.20251	0.588868	0.977588	0.646572	1.6921	0.715335	1.86162	1.31166	2.5538	2.5826	1.06267	1.49697	1.82121	1.65428	0.682494	2.34207
O1	1.72209	0.916682	1.02966	1.01703	0.955646	0.539662	0.962448	0.700875	1.90175	0.543175	1.03339	1.10574	1.45748	2.32931	1.00138	0.922483	1.86366	1.25293	0.638252	1.87385
PO3	1.08866	1.47335	0.718765	1.48137	0.718741	1.42002	0.348907	0.291163	1.37041	0.650392	0.749912	0.652076	2.52059	2.78647	1.25724	0.971102	2.61878	1.00824	0.975653	0.852671
P3	0.884572	0.980741	0.48508	1.53808	0.880108	1.43406	0.214194	0.548513	1.18134	0.517631	0.848381	0.871369	2.16943	1.74265	1.19547	0.803603	1.85625	1.25582	1.24711	0.9764
CP5	1.24926	0.940181	0.541443	1.50943	1.0821	0.571216	0.298533	0.855514	0.390203	0.309716	0.741852	0.958706	1.52621	0.563532	0.736214	0.485743	1.42954	1.81246	0.925364	1.92249
P7	1.08054	0.62892	0.69133	1.35713	1.16857	0.487111	0.672797	0.444255	0.936642	0.895514	1.11101	0.865727	0.648102	0.521513	0.663297	0.916213	1.50273	0.916287	0.48052	1.7993
PO7	1.58516	0.751871	0.487924	1.71616	1.26784	0.530503	0.874405	0.627141	1.2198	0.662078	0.876137	0.657103	1.05642	1.24309	0.890605	0.668897	1.91126	1.09257	0.556172	1.63365
T7	0.986637	1.42963	0.752306	0.593291	0.820986	1.0451	0.644982	0.3596	1.85816	1.25381	1.19356	1.47118	1.74678	0.518285	0.298974	0.938485	1.34049	0.827987	0.333749	0.85863
T8	1.10455	1.53877	0.521849	0.780055	0.583791	0.496204	0.281745	1.86391	0.993467	1.8442	0.633304	0.581336	0.928005	1.57166	1.07353	0.935978	0.909583	1.70218	0.460428	1.55215

## Sheet: Sub3
Channel	Trial_ 1	Trial_ 2	Trial_ 3	Trial_ 4	Trial_ 5	Trial_ 6	Trial_ 7	Trial_ 8	Trial_ 9	Trial_10	Trial_11	Trial_12	Trial_13	Trial_14	Trial_15	Trial_16	Trial_17	Trial_18	Trial_19	Trial_20
Fp1	0.192911	1.64053	0.548993	0.725414	0.83066	2.36512	0.231656	1.74905	0.507102	1.51403	0.955901	1.62055	2.33446	1.22227	0.641347	0.808496	1.85935	5.14264	1.68529	2.27164
Fp2	1.09269	1.70305	1.07287	0.484924	1.14461	2.95596	2.5638	1.25947	0.798038	3.27424	0.748827	1.8246	0.920591	1.15808	0.610173	0.573184	1.03484	2.28945	1.41775	0.777254
AF4	1.39216	0.828261	0.489501	1.05739	0.805791	1.44214	1.25128	2.60424	1.29053	0.91164	1.55949	1.4966	1.28035	0.881119	0.734225	0.289655	1.13066	0.903503	0.371957	0.461979
AF3	1.29493	0.304299	1.01283	2.17853	1.35904	1.83673	1.51073	2.8648	2.50093	0.994687	0.781425	0.602184	0.666296	1.0482	0.197314	0.971376	1.21941	0.938838	0.387211	0.772439
F5	1.25235	1.04268	0.562406	1.45664	0.648374	1.81006	1.46449	2.24316	1.1245	0.238632	1.22688	0.324154	0.812796	0.860451	0.995086	1.35618	1.14315	0.813642	0.327872	4.21379
Fz	1.89131	2.32164	0.73991	1.80934	1.88531	1.24659	1.08025	1.8606	0.750323	1.64393	0.893808	1.37516	1.58991	0.65741	0.895822	0.465377	1.95379	0.838343	0.703732	1.07995
FC1	1.34646	0.866686	0.769724	2.18012	1.21803	0.750689	0.531134	1.03977	0.909558	0.634137	0.968011	1.59424	1.80927	1.15792	1.15697	0.981903	1.7213	1.05518	1.03859	0.814684
FC5	0.831429	1.6455	2.17318	2.40415	1.2157	1.2402	1.26696	2.54741	1.02699	0.86008	1.71555	0.870061	2.07562	0.548783	0.672876	1.05637	1.43649	1.15841	0.753095	1.33509
F6	0.75169	0.316378	0.919916	1.25121	1.21395	2.39075	0.20855	1.97847	0.275401	1.10025	1.03949	0.496231	1.01821	0.871968	0.913789	0.951629	0.881455	1.41189	0.0879124	0.519726
FC2	0.607376	0.337639	1.17838	1.22199	2.25901	1.58169	1.11819	1.36387	0.415886	1.23885	1.03452	0.258624	2.61893	1.87599	1.04489	0.940316	1.37862	1.67984	1.31171	0.731085
FC6	1.83341	0.338075	1.34173	1.05218	1.59767	1.36995	1.87048	1.92056	1.09746	1.22783	0.788699	0.760297	2.51207	1.94793	0.811627	0.42877	0.635764	1.22384	0.724451	0.257259
C4	0.972893	0.304065	1.34296	0.718545	1.40769	1.36559	0.923701	0.967822	2.47354	1.61683	1.23804	0.937155	1.08963	0.773376	1.73123	0.651176	0.696986	1.16741	0.437766	0.907984
Cz	1.0983	0.699768	0.253313	0.71955	0.718125	0.872369	0.539739	0.639735	1.44138	0.951988	1.0326	0.583897	1.00807	1.00053	0.762742	2.3536	0.966535	1.05164	0.808618	1.65009
C3	0.815073	2.27994	0.971346	1.03194	0.728564	0.640689	0.450767	1.13086	0.951469	1.17329	1.03406	0.631763	0.752328	0.90243	1.81587	0.661687	2.02623	1.39143	0.559852	1.51465
CP1	0.739086	2.0054	0.230656	0.77217	0.662353	0.530765	0.279091	0.639217	1.85636	1.48696	0.562569	0.889551	0.907325	1.36989	2.75661	1.15442	1.28669	0.728213	0.505316	0.909738
CP2	0.718747	0.27871	0.456517	0.634044	0.982872	1.30327	0.592411	0.568093	2.14973	1.90272	1.05134	1.5227	1.14577	1.00778	1.7404	1.50986	0.603135	0.802476	0.567046	0.899809
CP6	1.05904	0.673907	0.629476	0.740432	1.20583	1.29028	1.83916	1.49913	2.36157	1.54728	1.38476	1.45643	1.53947	1.2647	1.99292	0.448664	0.833594	0.824982	0.173332	1.04159
P8	0.732412	0.556585	0.576063	0.61317	0.967711	0.647929	2.16379	0.995777	2.33584	1.14173	1.86475	1.06727	1.75579	2.36208	2.74559	0.433962	1.37114	1.23518	0.391696	1.15421
P4	0.499486	0.592698	0.596824	1.01409	0.862901	1.89818	1.45223	1.23094	2.58846	2.12226	0.946976	1.91867	1.45313	1.22521	1.65366	0.860393	0.766383	0.99981	0.470645	1.50829
Pz	0.411127	0.77912	0.435615	1.14707	0.742582	1.01592	0.655049	0.571993	2.08517	1.30163	0.620841	1.05709	1.4707	1.24781	2.15448	0.899775	0.69189	0.724497	0.645617	1.11848
POz	0.397456	0.596453	0.533283	2.33658	1.16257	1.14349	2.51442	3.32055	2.322	1.47293	0.656516	1.29364	1.58261	0.940265	1.57411	0.713511	0.856866	1.00075	0.49811	1.44669
PO4	0.642333	1.43457	0.544929	1.9858	0.842924	2.25621	2.91784	2.65311	2.80455	2.81972	0.862327	2.02417	1.65464	1.23882	2.71422	0.890617	0.796195	0.779596	0.383324	2.13224
PO8	1.39781	2.40946	0.976643	2.67266	0.841061	3.09184	5.38035	2.73634	2.56933	1.62146	1.01057	2.04959	2.75811	1.99587	3.42107	0.347127	1.40644	1.5188	0.252094	2.02842
O2	1.46615	2.84838	2.45207	7.22072	2.78148	4.28441	10.2601	4.32128	3.09223	4.26242	1.70989	1.8382	4.16978	1.82246	2.03529	1.35397	1.52145	1.55502	1.17666	2.41712
Oz	1.54148	1.80858	3.32029	8.92527	3.84164	4.00503	9.05763	5.58914	3.8456	4.12458	1.87666	2.4101	4.3409	2.12592	1.57711	2.02089	1.32489	2.33552	1.52377	2.05335
O1	0.945944	1.339	2.38762	6.50602	2.12776	1.69986	4.31697	2.42738	2.3511	2.06915	0.963704	2.00549	2.46726	2.27284	1.90339	1.16719	1.0463	1.64173	0.621722	1.32748
PO3	0.343165	1.54395	0.776846	2.92849	1.17827	0.547094	1.40231	2.05693	1.81085	1.77679	0.574697	1.46236	1.53657	1.56722	1.90881	0.519268	1.17453	1.0125	0.483296	1.31524
P3	0.290425	2.2894	0.357746	1.88694	0.576518	0.451047	0.706411	1.30288	2.12504	1.59565	0.581479	1.01516	1.18973	1.34725	1.68695	0.63193	1.26712	0.834562	0.34755	1.18465
CP5	0.387702	3.38944	1.1321	2.13844	0.432965	0.658565	0.779836	1.07649	0.887115	1.41957	0.984964	1.11225	0.796337	2.64094	2.30702	0.622118	1.11192	0.651252	0.724575	1.13408
P7	0.514272	3.21241	1.93143	3.1883	1.01761	1.08525	1.53207	0.806832	2.7312	1.26479	1.07422	2.29694	1.30913	2.23679	2.17996	0.448233	0.957343	0.995004	0.341049	1.23596
PO7	0.403627	1.90253	1.89201	3.98676	1.17592	1.01557	2.22194	0.890853	2.40486	1.49374	1.00602	1.97249	1.51703	1.68119	2.50122	0.627935	1.14069	1.31219	0.293652	1.24043
T7	0.680566	3.33192	1.76942	2.58282	1.32037	1.16214	0.789642	1.63593	0.688414	0.839177	1.40855	1.10262	1.13216	1.96887	0.809404	0.588913	0.606755	1.22088	0.839936	1.01678
T8	0.485493	0.71973	0.841165	0.585955	0.691707	0.97174	0.495445	1.34805	0.99978	1.52028	0.758697	2.24152	0.623441	1.31783	0.499669	0.410364	0.946954	1.6018	0.47618	0.590785

## Sheet: Sub4
Channel	Trial_ 1	Trial_ 2	Trial_ 3	Trial_ 4	Trial_ 5	Trial_ 6	Trial_ 7	Trial_ 8	Trial_ 9	Trial_10	Trial_11	Trial_12	Trial_13	Trial_14	Trial_15	Trial_16	Trial_17	Trial_18	Trial_19	Trial_20
Fp1	0.622672	0.898393	0.929635	0.580767	0.289315	0.564264	0.380419	0.203676	4.20369	0.732969	1.72775	0.700235	1.42956	1.97891	1.60375	1.4068	2.70801	0.560134	0.479787	0.463165
Fp2	1.21492	1.00982	1.02103	1.4487	0.325466	0.486851	0.706127	0.607894	1.80703	0.386889	1.23603	2.30077	0.947733	1.14495	0.318109	1.2151	3.21918	0.6623	1.07069	0.51986
AF4	0.840089	1.15551	1.45959	1.84753	0.218244	1.1405	0.901327	1.06916	0.865044	0.242236	1.53008	2.63208	0.806524	1.29143	0.496672	1.2658	6.34543	1.16667	1.06861	0.197445
AF3	1.023	0.83834	0.956076	0.430964	0.311627	1.02237	0.386443	0.22933	2.87549	0.441263	1.64761	0.765483	1.95227	1.93895	0.639828	0.971461	1.79873	0.867349	0.668768	0.565097
F5	1.01515	1.29649	0.884112	0.433311	0.359247	0.213346	0.47022	0.389977	1.92566	0.802234	2.25864	0.513238	2.27626	1.75299	1.05992	1.02091	0.557794	1.00346	0.758113	0.429549
Fz	0.93472	0.575775	1.51665	0.396496	0.227908	1.43493	0.696556	0.814992	1.14462	0.568562	0.703047	1.79081	2.38905	0.838869	0.155943	1.97239	2.23323	1.08756	1.09041	0.213844
FC1	0.879967	1.43458	0.926957	0.830233	1.34021	0.75465	0.595835	0.658545	1.99187	0.507339	4.10414	0.643687	2.48671	0.663332	2.33151	0.990809	0.677265	0.892466	0.837137	1.26327
FC5	0.67383	1.76853	0.288008	0.803515	0.582441	0.436088	0.673946	0.47428	3.17681	0.744109	4.15266	0.677417	2.34828	1.60572	1.64412	1.05344	0.400213	0.593139	1.54078	0.575184
F6	0.999187	0.927982	0.72414	1.36383	0.442064	0.951331	0.803765	1.14479	2.27988	0.549779	1.10148	1.802	0.723769	0.843003	0.265121	1.55264	2.41483	1.12071	1.52021	0.281062
FC2	0.547517	0.95313	0.89093	0.760483	0.654941	0.855323	0.286953	2.57172	1.06427	0.368798	2.98463	1.92481	2.43283	1.00394	0.304556	2.18566	1.90561	1.54267	0.614899	0.220667
FC6	0.761894	0.976339	0.801602	2.16438	0.338068	0.932872	0.934325	1.08786	1.95927	0.456137	2.10439	0.994597	1.43413	0.952713	0.504504	1.88187	3.27764	1.05935	1.31323	0.536442
C4	0.579642	1.23089	0.898131	1.95286	0.447126	1.06845	1.30784	1.52892	1.58211	1.09461	1.55433	0.775282	2.35232	0.981079	0.674547	1.08501	2.62327	1.35043	1.84735	0.886549
Cz	1.01002	1.45555	1.19226	1.95493	1.71351	1.57367	0.768408	0.866172	1.69712	0.758343	0.500694	0.770351	0.946064	1.21671	0.971531	1.18801	1.44401	1.91275	3.82761	1.31567
C3	0.52327	1.29355	0.775362	0.990842	1.02005	0.853873	1.18166	0.712468	2.10286	0.654804	3.92452	1.05305	1.71028	0.710479	1.51084	1.22435	0.475232	0.950478	3.69627	0.811821
CP1	1.71403	1.45077	1.47177	2.38305	1.19233	1.50504	1.108	0.908019	1.95457	0.657657	2.83163	1.83413	1.09646	0.809874	1.4905	1.15683	0.691931	1.8149	6.37045	0.914957
CP2	1.64499	1.33055	1.01035	2.28502	0.879132	1.70602	0.494021	1.37765	1.87608	0.677564	1.57457	0.964564	1.50684	1.15843	1.04623	0.798316	0.950961	1.98534	4.08088	1.08084
CP6	0.571279	1.3033	0.579936	1.62538	0.419456	1.34045	2.34091	1.43498	3.89441	1.41305	2.22878	0.620787	2.44848	1.69472	0.560298	2.74465	3.41888	1.6149	1.86974	1.17763
P8	0.877955	2.05192	0.27902	0.544001	0.639925	1.61498	3.84859	2.20327	4.3193	1.54473	2.47653	0.681123	2.49953	2.22758	0.555658	3.84574	2.56749	1.65166	1.47464	1.10007
P4	1.81384	1.34992	1.37766	1.41532	0.643625	1.52408	0.426814	1.72645	2.69088	1.79275	3.65496	1.85303	1.67167	1.30461	0.651298	1.88634	1.43182	2.0651	3.18801	1.0902
Pz	3.8888	2.23923	2.15901	2.26275	0.840666	2.70398	1.74302	1.93347	2.64803	1.13507	4.32307	2.4421	1.63653	1.18268	1.70735	0.898985	0.94446	2.55521	6.38287	1.30618
POz	9.85586	5.75536	4.4363	3.09869	1.68957	5.57544	6.79248	3.14623	5.83593	4.10291	9.53238	4.99182	4.9179	3.97112	3.77432	3.2557	4.75268	4.26242	8.59174	2.82093
PO4	7.34788	4.32072	3.78405	1.89533	1.20878	4.84879	3.73308	3.62292	5.02862	3.63781	7.82873	4.27526	2.56444	2.34172	3.03856	3.83921	3.90322	4.07056	6.92938	2.29791
PO8	3.29178	2.80462	1.33482	1.23636	0.551071	2.45003	1.80139	2.79138	3.97827	2.18511	4.16997	2.49436	1.94656	1.68776	1.41242	4.22424	2.376	2.31669	3.24681	1.3706
O2	8.5689	6.95456	3.85233	3.16411	1.70224	6.04355	4.82452	3.43822	5.88592	5.10425	6.56501	4.16144	2.33428	2.77161	3.18391	3.73739	5.3963	4.36158	8.95839	2.55901
Oz	10.3312	8.85297	5.32103	4.42393	2.60431	7.65628	9.47072	3.03338	8.34036	5.76374	9.66452	6.68075	6.07568	5.27509	5.06374	5.81611	6.50507	4.69097	9.18847	2.83901
O1	7.50891	8.89175	4.89808	4.17166	2.51775	6.60547	12.0335	1.85292	7.57081	2.16809	8.98405	5.72671	7.55634	5.08726	3.66512	5.71266	6.02137	4.02537	8.67203	2.47276
PO3	4.83993	5.40394	3.74915	2.96337	1.21361	3.92182	5.37541	1.33633	4.44345	0.961776	6.58468	4.52023	5.93106	3.50171	2.63535	1.98179	3.31923	2.89002	7.61834	1.19908
P3	1.94816	3.32337	2.01872	2.37978	0.692411	2.78606	2.20097	0.919447	2.56994	0.798854	3.26356	2.51749	2.61035	1.57319	1.59525	1.08155	0.82946	1.88797	6.84225	0.695719
CP5	1.01428	2.3839	0.800203	1.40488	0.511512	1.52814	1.37735	0.680946	2.34691	0.833112	2.85477	1.80638	1.81432	1.58679	1.5646	1.13233	0.450074	0.908385	4.23541	0.529272
P7	1.32313	3.263	1.00958	1.60308	0.579239	2.22934	3.08294	0.496703	2.55325	0.855473	3.02773	2.67775	3.06236	2.73758	1.65791	1.50251	0.588042	0.951104	4.46839	0.437462
PO7	2.01198	3.81227	2.30621	2.36986	1.17231	3.73404	7.06001	0.533706	3.56257	0.961266	3.9287	3.48976	5.39424	3.22321	1.74004	2.47982	2.99073	0.762884	4.59743	0.571558
T7	0.757028	1.28102	0.426772	0.758046	0.529023	1.14272	1.0703	0.590299	2.4864	0.793001	2.41031	1.24881	1.00118	1.92229	1.00725	0.807348	0.830794	0.567309	1.70584	0.430394
T8	0.963598	1.08133	0.827253	1.81784	0.35523	1.4384	1.69688	1.34454	3.69106	1.33647	1.65062	0.433287	1.47096	1.53901	0.782369	2.20786	3.17561	1.29566	0.755182	1.05723

## Sheet: Sub5
Channel	Trial_ 1	Trial_ 2	Trial_ 3	Trial_ 4	Trial_ 5	Trial_ 6	Trial_ 7	Trial_ 8	Trial_ 9	Trial_10	Trial_11	Trial_12	Trial_13	Trial_14	Trial_15	Trial_16	Trial_17	Trial_18	Trial_19	Trial_20
Fp1	0.678718	2.10721	0.481007	1.0097	0.806432	0.857564	0.643341	0.99915	0.717241	1.16719	0.766965	0.774516	1.78451	0.270157	1.25744	1.57233	2.69114	0.659919	3.05616	0.870633
Fp2	0.628026	2.75273	0.751646	0.772431	0.282956	1.50479	2.03846	0.863258	0.540138	2.14586	0.977384	0.628674	1.22339	0.668927	1.13661	2.17171	1.0789	1.52033	1.3642	1.23866
AF4	1.02537	2.41451	0.630613	0.433591	0.291197	0.609972	1.15804	1.6385	0.88172	0.485902	1.03046	0.970182	1.6149	0.38284	0.55998	1.15693	0.455759	0.583448	0.63382	1.42529
AF3	0.791074	2.48542	1.06432	0.620858	0.425793	0.548973	0.498518	0.520938	1.45849	0.625563	0.836567	1.11496	1.37594	0.311214	0.634455	0.855236	0.897357	1.99355	2.07418	0.797267
F5	1.01264	1.7948	0.534876	1.51676	0.719905	0.335325	1.0354	1.71566	1.0518	0.525888	0.549251	0.669952	1.25481	0.645811	0.331638	0.838888	1.47039	1.54153	0.944379	0.872519
Fz	0.75685	1.87054	0.725412	0.528993	0.740962	0.436468	0.614116	1.65645	2.59466	1.0461	0.755952	0.752841	1.54572	1.40749	0.657997	1.14846	0.673465	0.978955	0.499971	1.47449
FC1	1.17411	1.62925	0.743526	1.31073	1.07769	0.436225	1.05002	1.35897	0.975951	0.814684	0.695984	0.789783	1.03575	0.881012	1.19311	1.24956	2.93358	1.39173	1.45905	0.417015
FC5	0.888229	1.34709	0.432688	1.55874	0.789665	0.383145	1.36511	0.987108	1.55619	0.844789	1.17974	0.798901	1.88728	1.62614	1.24274	1.32463	1.99912	1.48994	0.679506	0.497643
F6	0.787722	2.51166	0.649709	0.221184	0.927308	0.479131	1.16519	1.82958	0.776875	0.770604	0.872501	0.972076	0.925832	0.385247	0.80921	0.750571	1.16199	0.840941	0.655343	0.535819
FC2	2.83593	1.21581	0.826349	0.264174	1.49203	0.900135	0.447491	1.51369	0.9193	1.67141	0.882319	0.492569	0.633573	0.592088	0.724296	0.936537	1.81192	0.657645	1.05565	1.8831
FC6	0.495137	2.34684	0.889544	0.416491	3.39446	0.205684	0.527375	1.27878	0.827667	1.02784	1.47333	0.983621	1.69376	0.608662	1.95857	1.93465	0.39409	1.24958	0.940956	0.27736
C4	0.678261	2.052	0.353469	0.229295	0.480484	1.71387	0.528968	1.49427	0.720706	1.75014	2.43798	1.70696	0.765222	0.658219	0.786766	2.60497	1.69859	0.692419	0.737538	1.12444
Cz	0.502416	1.10582	0.566913	0.792121	0.786239	0.857796	0.802062	1.0873	0.64169	0.902241	0.491129	0.798058	1.95412	1.87869	0.625096	2.04546	0.773742	2.11851	1.26791	0.916001
C3	0.950883	0.878035	0.272517	2.19133	1.11656	0.82299	1.49063	0.660061	0.893941	0.629266	1.00585	0.720426	2.14939	1.5332	0.684332	2.75909	1.0949	1.47926	0.865381	0.519344
CP1	1.0351	1.04732	0.351467	1.42761	0.953825	2.35443	2.42131	0.631463	0.295248	0.449182	0.539339	1.00117	2.72143	2.21594	0.604192	2.77308	1.55948	2.30507	1.1989	1.47687
CP2	0.509549	2.40456	0.48064	0.439517	0.420524	2.43353	0.90904	0.420018	0.582473	1.52988	1.32809	1.11346	1.16466	1.57411	0.374495	1.85608	0.687325	1.49559	0.846713	1.23168
CP6	0.263466	1.23859	0.367797	0.693674	1.1903	1.18456	0.239432	0.835309	0.129481	1.69822	1.10714	1.24213	1.39731	0.5918	1.28331	1.5421	1.42943	1.08512	1.09549	1.17421
P8	0.546615	0.607408	0.674861	0.626349	0.795882	1.62035	1.20283	0.723788	0.658036	1.85789	0.420167	0.931574	2.37279	1.44971	0.547133	1.24818	2.22617	1.09472	0.488954	0.754013
P4	0.616342	2.00626	0.334499	0.505694	0.554192	2.11682	0.747111	0.673629	0.287082	1.59336	1.10914	0.933832	1.22264	1.40619	0.627851	1.94214	1.32712	1.24966	0.922321	1.13937
Pz	0.748169	1.65828	0.415254	0.548991	0.61479	2.07671	1.87413	0.235182	0.238291	0.939982	0.486208	2.26361	1.89703	2.29174	0.495737	2.30511	1.42859	1.85511	1.02837	1.46027
POz	1.49211	2.13562	0.79739	0.66284	0.807502	3.24666	2.45809	0.414913	0.26423	0.894686	1.06075	3.49173	3.67937	2.39087	0.892333	2.95543	3.06985	2.64772	1.24407	1.73965
PO4	0.56909	1.37888	0.30829	0.55056	0.741746	2.51294	1.00421	0.911033	0.27566	1.48348	0.779505	0.895358	1.46764	1.57215	0.896917	2.25801	1.82077	1.67265	0.688185	1.24496
PO8	0.805438	1.00968	0.611804	1.32744	0.894647	3.06549	2.80384	0.501284	0.496111	2.67157	0.924431	1.12315	0.814516	1.15009	0.55803	1.45182	1.77442	1.62982	0.465345	0.716302
O2	1.59726	2.05901	1.16367	0.828595	0.833245	3.97606	3.90918	0.434794	0.379425	1.32208	1.88412	2.55052	2.25837	1.66392	0.985216	2.58561	3.76398	4.14531	1.05962	1.43845
Oz	5.37399	4.8507	4.56357	2.2395	2.56178	6.73038	7.28285	0.933755	1.62421	1.71315	5.01144	7.32148	5.4682	3.69106	2.50412	5.87513	6.5702	6.40366	3.30801	3.15681
O1	7.31757	5.63482	5.71866	3.28545	3.18478	8.35792	6.43269	1.51672	2.475	2.41779	6.27398	6.12142	5.74126	3.61351	2.20504	7.53606	6.99563	5.54073	4.0285	4.87282
PO3	4.39923	3.59516	2.12666	1.56907	1.49438	5.00847	3.7699	0.802322	0.987761	0.816424	2.453	4.44238	4.77378	3.1912	0.771671	4.4887	4.57696	3.87098	1.96989	3.16978
P3	1.97791	1.99953	0.408763	0.974326	0.818214	3.12737	3.18528	0.382713	0.329569	0.304433	0.739676	1.60604	2.9413	2.22118	0.488982	3.30326	2.50623	2.21356	1.14728	1.9292
CP5	1.53195	1.7968	0.195929	1.82016	1.07949	2.09175	1.88208	0.310644	0.346487	0.513049	1.08546	1.19573	2.24981	1.28234	0.513896	3.85769	1.50498	1.50059	0.940467	1.06437
P7	2.4969	2.62841	0.714389	1.12261	1.00151	3.32992	2.07941	0.416866	0.926065	0.395801	1.19675	1.94428	1.96965	1.68983	0.544576	3.89735	1.48462	1.11398	1.03528	2.68784
PO7	3.89047	3.82588	1.99476	1.65675	2.10459	3.95299	3.07477	0.678167	1.2033	0.790147	2.56251	3.00456	3.34391	2.25425	0.792722	4.56383	3.56567	1.98115	2.12519	2.98532
T7	1.22601	2.3245	2.86264	0.758489	1.24844	3.17061	2.35412	0.615837	0.809037	1.30864	1.69814	2.27239	2.57095	1.78587	1.30837	1.64127	2.65765	2.17071	1.10063	1.6169
T8	0.388874	0.562003	0.849	0.871142	0.731234	0.603732	0.968908	0.737852	0.541904	1.02637	0.359407	0.986139	1.19135	0.641477	0.962496	0.497046	2.90266	0.593435	0.678513	2.41794

## Sheet: Sub6
Channel	Trial_ 1	Trial_ 2	Trial_ 3	Trial_ 4	Trial_ 5	Trial_ 6	Trial_ 7	Trial_ 8	Trial_ 9	Trial_10	Trial_11	Trial_12	Trial_13	Trial_14	Trial_15	Trial_16	Trial_17	Trial_18	Trial_19	Trial_20
Fp1	1.71683	0.950758	0.756943	2.35424	0.367189	0.635276	1.32271	0.551769	0.982725	2.59096	2.19875	1.16509	1.54486	1.03028	0.237843	1.67015	1.48925	1.46891	0.715991	0.626805
Fp2	0.628557	2.63214	0.705449	1.08822	0.762948	0.809403	0.86429	0.487102	1.08691	0.75811	1.26535	0.622666	0.96765	0.746412	0.621678	1.33405	0.851763	2.99087	0.366271	0.62515
AF4	0.678672	1.27681	0.984633	0.895633	1.38209	1.40556	0.906103	0.708743	0.584098	0.4502	1.18034	0.79421	1.34594	0.445937	1.30924	0.605271	1.42119	1.71564	0.939109	2.05407
AF3	2.01677	0.923702	0.287068	0.742211	1.03361	0.734965	2.54152	0.657055	1.03382	0.679864	0.81004	0.888748	0.581446	0.658333	0.895863	1.63551	0.785114	0.442779	0.45631	0.673141
F5	2.03244	1.41626	0.630635	1.65689	0.444838	0.571124	2.6749	0.36725	0.504909	0.643363	2.1978	1.03224	1.45148	0.7503	1.11229	1.69379	0.400326	0.800774	0.822933	0.955486
Fz	0.895361	0.825214	1.17821	1.31917	0.761862	1.84328	0.977487	0.88386	1.44576	0.403702	0.738052	0.702506	3.02394	0.80367	1.06404	2.84479	0.636772	0.741047	0.284756	0.411773
FC1	0.666694	1.68466	0.558857	1.10295	0.542538	0.988592	0.985651	0.914827	0.901792	1.35961	0.785811	0.363346	0.875335	1.37427	1.11213	1.52934	0.304041	0.987391	1.09798	1.42356
FC5	0.94305	2.07031	0.495019	1.43936	1.49865	0.28931	3.46629	0.552889	0.842851	1.52214	2.18225	2.45081	2.28488	0.494092	1.03038	1.64475	0.366688	0.533286	0.587448	0.703633
F6	1.80791	1.19104	0.786251	1.85963	0.288734	1.38673	0.59928	0.479312	0.903998	0.876493	1.15719	1.01444	1.10804	0.611543	0.692478	0.344893	0.864184	1.51528	0.899061	1.23113
FC2	0.527221	1.73401	0.938665	0.679725	1.52973	1.26782	0.610111	0.676188	0.934928	1.90174	0.453502	0.713899	1.04725	0.365925	0.221612	0.830746	0.691175	0.500832	2.32734	2.49672
FC6	2.1511	0.298185	1.08304	1.25092	1.49686	1.69151	0.971137	1.03027	1.36104	1.16147	0.354035	1.00551	1.14659	1.28513	0.678648	1.03761	0.669979	0.641892	0.592259	1.61591
C4	0.780247	0.429572	2.29436	1.05448	1.99734	1.88604	0.418714	0.645517	1.10736	1.66566	0.213391	1.34935	0.716757	0.971615	0.446558	1.17019	1.18651	0.321558	0.581215	1.74456
Cz	1.12129	0.99422	0.629561	0.531988	0.84672	2.05094	0.692088	0.554423	0.887929	1.10996	0.907335	1.89011	1.1247	0.610861	0.464432	0.967726	0.601442	0.488837	0.990411	1.86894
C3	0.630559	1.90849	0.653737	1.07914	1.36623	1.76169	0.928527	0.418186	0.738157	2.57536	2.59509	1.22415	0.967103	1.09474	0.998318	1.35423	0.258289	0.924734	0.608609	0.883087
CP1	0.850835	1.77456	0.712501	0.729821	0.736241	2.52437	0.9352	0.619274	0.630386	1.02426	1.07702	1.35144	0.50797	1.04257	0.68957	1.11529	0.522068	1.16094	0.564728	1.0186
CP2	1.16668	1.08191	1.4289	0.306679	1.07773	2.20564	0.783456	0.543258	0.903165	1.08974	0.330934	1.6349	0.618116	0.979748	1.13287	0.659392	1.28635	0.475907	0.612249	1.60873
CP6	0.713974	0.828233	2.37405	0.831474	1.50019	2.2634	1.09433	0.49173	1.20972	0.627829	0.7063	2.56542	0.854616	1.38521	0.725976	1.23649	0.935599	0.976278	0.229182	0.752223
P8	0.759052	0.911261	3.31832	0.77818	1.70064	1.88706	1.10317	0.198654	1.59615	1.43988	1.28732	2.86494	1.32563	1.39125	1.26264	1.80577	0.557955	1.08532	0.556899	0.364875
P4	0.641722	1.2196	2.71204	0.381782	1.06298	2.31781	1.34956	0.552719	0.723197	0.454802	0.619357	2.68837	0.70568	1.24215	0.95823	0.926593	0.985842	1.29596	0.301372	0.637106
Pz	1.16919	1.53915	1.49438	0.740342	0.845922	2.39969	0.927666	0.486574	0.427336	0.422927	0.67881	1.25754	0.393723	1.0111	0.636274	0.638692	0.76582	1.02207	0.411462	0.992333
POz	0.63303	1.94709	2.22632	1.07857	1.06279	2.18158	0.786646	0.534997	0.852488	0.439572	1.0826	1.51575	0.790763	1.37434	0.391931	1.13058	0.987982	1.02652	0.490222	0.655196
PO4	0.718508	1.51399	3.89021	0.771005	1.33494	2.25648	1.14619	0.423284	1.02658	0.525337	1.46476	2.23233	0.84077	1.448	0.654876	1.03258	0.909642	1.23036	0.316893	0.406619
PO8	0.767489	1.1894	3.60811	0.500412	1.89395	1.84709	0.824941	0.219502	1.85941	1.48155	2.69112	3.00945	1.35203	1.40504	1.08568	1.60355	0.759196	1.32688	0.649519	0.247484
O2	0.722555	1.43037	1.53403	0.609815	2.07267	1.76065	0.636052	0.231941	1.88754	1.1914	3.05632	2.63917	1.38607	1.4649	0.852199	1.71603	1.13807	1.65823	0.517878	0.277071
Oz	0.289766	2.18545	1.43391	1.00924	1.33262	1.67531	1.06082	0.402947	1.41529	0.887713	2.92152	2.27531	1.88358	1.1403	0.3645	1.891	1.06679	1.72311	0.628033	0.848195
O1	0.585124	2.20541	0.880892	0.910751	1.31699	1.91401	0.978713	0.565826	1.48076	1.78579	3.29065	1.61807	1.87653	1.61841	0.449349	2.72115	1.0146	2.2124	0.880879	1.36746
PO3	0.430879	2.19647	1.06979	0.799547	0.869735	1.92968	0.951581	0.673465	1.22613	1.18299	1.61095	2.16473	0.885315	1.47854	0.262758	1.83263	0.919852	1.90961	0.691447	1.10262
P3	0.446158	1.86188	0.771752	0.816339	0.780763	1.86117	0.879053	0.606109	0.811333	1.38458	1.41545	2.40804	0.479496	1.15571	0.670568	1.50555	0.599334	1.85192	0.468017	0.848242
CP5	0.599829	1.91364	0.652124	1.03857	1.01646	1.80073	1.08468	0.637511	0.942861	1.15071	2.16451	3.92934	0.949788	0.942718	0.938437	1.28207	0.475692	1.90704	0.605961	0.757375
P7	0.762653	1.90967	1.16604	1.77074	1.23501	1.25617	1.50323	0.796975	1.87227	2.40911	1.69587	1.40038	1.00551	1.38827	0.788534	2.22674	0.508001	3.334	0.701384	0.827994
PO7	0.73403	1.80764	0.721633	0.967479	1.38206	1.66769	1.32559	0.6851	1.55516	2.40893	2.96221	1.74393	1.41458	1.55774	0.453895	2.93601	0.780239	3.05757	0.943155	1.15621
T7	0.639245	2.1846	0.702001	1.07501	1.40033	1.33904	1.70142	0.66581	1.14039	1.14989	2.73194	1.12041	1.79317	0.710135	0.909013	1.70584	0.432772	2.00435	0.644585	0.645152
T8	0.881791	0.926428	0.95628	1.40316	1.36005	2.4186	0.965932	0.480458	1.50185	0.637397	0.479243	1.25785	1.32188	1.38282	0.741163	1.73052	0.570951	1.2292	0.356433	0.718872

## Sheet: Sub7
Channel	Trial_ 1	Trial_ 2	Trial_ 3	Trial_ 4	Trial_ 5	Trial_ 6	Trial_ 7	Trial_ 8	Trial_ 9	Trial_10	Trial_11	Trial_12	Trial_13	Trial_14	Trial_15	Trial_16	Trial_17	Trial_18	Trial_19	Trial_20
Fp1	1.02033	0.870574	0.439749	0.973511	1.88405	0.868251	1.27891	0.493777	0.341474	0.53544	1.94529	0.482745	0.438852	2.68798	0.964485	0.910809	2.30558	1.51614	1.07092	3.07273
Fp2	1.45413	0.617577	1.16232	0.418246	3.45078	0.564556	1.43132	0.570545	0.699581	0.661979	2.05007	0.824916	3.07736	1.89536	0.444481	0.387132	1.86515	0.887887	1.60499	1.3548
AF4	0.742692	0.745403	1.1312	0.217856	2.94417	0.906954	1.1719	0.977277	0.692897	0.602219	1.94512	0.766391	3.85755	1.44441	0.439895	0.301526	1.87451	0.805276	1.70933	0.977953
AF3	0.501841	1.07512	0.405966	0.902344	2.26647	0.841901	1.43421	0.659053	0.678296	0.875836	1.54307	0.701823	3.10417	3.22093	0.666974	1.17037	2.4584	1.0001	1.30534	2.5084
F5	0.177978	1.39874	1.17374	0.468669	1.6053	0.487101	2.30392	0.64172	0.564711	1.00542	2.85046	0.561572	2.69229	2.12767	1.20257	0.613151	3.04378	0.82727	1.54307	2.7858
Fz	0.605548	1.06497	0.924547	0.37342	1.89153	0.76214	1.24731	0.894824	2.50629	1.03626	1.14098	0.696364	1.80305	0.989744	0.972446	1.08134	0.889129	0.48682	1.5169	3.78842
FC1	0.688977	0.988183	1.21757	0.226721	1.97	0.5913	2.34686	1.40536	0.76015	0.670817	2.87938	1.42747	1.97968	0.535812	1.26504	0.981514	0.73324	1.14644	1.05311	1.80883
FC5	0.240657	1.65313	2.08372	0.5095	1.51982	0.610318	3.23744	0.767291	0.551545	1.19587	2.47635	0.673013	2.13911	2.12059	1.05131	0.361219	2.50605	0.643663	1.84503	2.08791
F6	0.481648	1.11845	0.937714	0.539847	1.63854	0.747511	0.665936	1.00644	0.635286	0.330392	1.37293	1.60019	2.63768	1.98746	0.434335	0.49509	0.650583	0.794782	2.46832	0.76179
FC2	1.94302	0.542392	0.30277	1.36168	1.00007	0.540673	1.60192	1.08085	0.409389	0.421149	1.16438	0.421261	1.38372	0.857257	0.788761	0.568227	0.702678	0.817199	0.479571	2.21981
FC6	0.869848	1.21553	1.09616	1.17404	1.7538	0.913619	1.95258	0.545891	0.3108	0.628781	2.17375	1.18662	2.15471	2.16067	0.296566	0.263965	1.78197	0.305136	0.362475	1.98362
C4	1.10771	1.83297	1.36386	0.821674	1.38186	0.956261	2.16098	0.709148	0.576539	0.781067	1.68604	1.27301	1.48282	1.82463	0.538418	0.73391	1.88766	0.289659	0.167267	1.88752
Cz	0.817383	1.69957	0.654095	0.39437	1.96204	0.844969	1.59042	0.906368	0.290875	1.14558	1.49439	1.59493	0.642259	0.606578	0.553958	0.579957	1.57101	0.348559	0.256224	0.552086
C3	0.69885	1.11868	1.67724	0.872785	0.889415	1.43499	1.81479	0.94376	0.488944	0.996799	3.26982	2.31398	1.48237	0.988054	0.915611	0.881181	1.72133	0.467456	1.57714	1.99162
CP1	0.670809	1.30657	1.06166	2.58032	0.283742	0.672324	1.77474	0.662447	0.565191	0.663504	3.19333	3.01423	0.672415	1.40351	0.491591	1.39624	0.758034	0.387376	1.28537	1.23685
CP2	1.02377	2.15926	0.713865	0.759254	0.90176	1.29398	1.77072	0.989371	1.17097	0.983906	2.0181	2.18549	1.4233	0.59846	0.787218	0.549225	1.97635	0.248083	0.212736	1.09955
CP6	0.90063	0.938908	1.27571	0.447839	0.365598	1.1965	2.75029	1.01357	0.391488	0.809707	1.9435	1.62434	2.18971	1.52042	0.461194	0.777645	2.69447	0.282476	0.256926	1.29904
P8	0.682345	0.691148	0.875785	0.347067	1.03305	1.07117	2.56459	1.43024	0.486093	0.794162	2.25287	3.27183	2.75719	1.15425	0.549491	0.749703	2.45705	0.448453	0.386591	1.64987
P4	0.594344	1.54847	0.650311	0.632756	0.736189	1.36763	2.39999	0.951923	0.900366	0.779312	2.24818	4.25391	2.85641	0.564093	1.06276	0.989501	1.85727	0.249294	0.242391	0.855575
Pz	0.525932	3.08244	0.427204	1.50476	2.44107	1.85781	1.53332	1.68031	1.36076	1.01634	3.28229	4.57032	2.22936	1.80369	1.08471	1.80235	0.781785	0.220516	0.445671	1.72158
POz	0.584316	4.74576	0.875884	1.46818	2.29432	1.40685	1.83397	2.73776	2.56481	0.95835	5.00973	8.01833	4.43746	4.33331	2.88579	2.76266	0.655148	0.345098	1.87893	2.45621
PO4	0.488546	2.14544	0.227883	0.797446	1.06185	1.34865	1.60086	2.12218	2.10585	1.10878	3.15315	5.35975	3.83528	2.07138	1.2839	1.66825	1.37176	0.479247	0.809445	2.20063
PO8	0.574325	1.48359	0.458216	0.35272	0.798999	1.10716	1.53177	2.46635	1.09682	1.17121	3.70735	4.96122	3.44151	1.36255	0.976613	1.49918	1.79844	0.634073	0.817538	2.66949
O2	0.673301	1.90863	0.678516	1.46019	1.47736	1.0974	1.29554	2.92839	2.419	1.69263	5.81815	6.52391	3.77221	2.3444	2.23027	1.46625	1.23074	0.960606	2.58251	5.25902
Oz	0.832534	2.54806	1.67369	1.16503	1.86513	1.07365	2.01925	1.86699	2.34823	1.15683	7.2357	5.3905	4.12074	1.78315	2.76353	2.53487	0.924814	0.453002	3.66579	3.63495
O1	0.892348	3.55206	1.86593	0.704811	2.10286	1.27668	2.06565	2.42862	2.23447	1.1094	7.64315	4.43548	3.62072	1.41832	2.91501	2.97404	0.875107	0.558185	3.40297	3.47083
PO3	0.656444	4.88676	1.35914	0.627779	2.62073	1.42633	1.76768	3.6176	2.45204	1.51177	5.69045	6.26236	4.0222	2.79934	2.79872	3.23328	0.723681	0.4767	2.83756	3.64763
P3	0.794388	4.8027	1.04785	0.983108	1.06446	1.04787	2.51472	1.79704	0.789079	1.48063	4.03332	4.26688	2.08223	1.19234	1.01136	2.17888	0.99088	0.309554	1.9997	2.34985
CP5	0.238308	3.32723	2.16134	1.07166	1.18829	0.824435	2.97064	1.73738	1.29688	1.16687	3.17982	2.37673	2.12412	1.61533	0.69979	1.48352	1.85741	0.744824	1.84852	1.23437
P7	1.87552	5.77901	2.98694	0.449336	1.47861	1.02163	3.22495	3.4576	1.37253	1.46457	5.40117	2.80049	2.29808	1.83322	1.47936	2.64682	1.54166	0.808522	3.88711	3.65374
PO7	1.29137	5.328	2.31336	0.365346	2.00946	1.23294	2.14617	3.90392	2.04616	1.44196	6.41995	4.35797	4.01774	1.75437	2.41063	3.51972	1.03839	0.76562	4.08353	3.51725
T7	0.806082	2.42183	2.34969	1.54301	1.14226	1.09195	4.24883	1.02793	0.839743	1.28476	3.72214	2.35354	1.63099	1.03705	1.74654	1.76955	2.81858	1.27159	1.89107	2.41696
T8	0.607227	0.891136	1.37699	0.43427	1.90001	0.995642	3.05167	0.982583	0.657734	0.837292	1.36717	1.2831	2.88231	2.48158	0.542051	0.459257	3.90913	0.42453	0.235753	1.46449

## Sheet: Sub8
Channel	Trial_ 1	Trial_ 2	Trial_ 3	Trial_ 4	Trial_ 5	Trial_ 6	Trial_ 7	Trial_ 8	Trial_ 9	Trial_10	Trial_11	Trial_12	Trial_13	Trial_14	Trial_15	Trial_16	Trial_17	Trial_18	Trial_19	Trial_20
Fp1	1.59799	0.604683	3.22478	2.27875	2.36752	0.803939	0.477872	0.800995	0.879601	0.990327	1.26965	0.883496	0.575361	1.42189	1.11942	0.717571	0.566748	1.24365	0.619983	1.18329
Fp2	1.30536	2.39198	2.11592	0.753058	1.92638	0.478081	1.2127	1.05904	1.35165	0.518816	0.771113	1.15477	1.43086	1.86182	0.768075	1.10727	0.457056	0.749427	0.992828	0.452978
AF4	1.54827	0.511841	1.29251	2.00124	2.45173	0.532243	1.21976	0.630994	1.87386	1.69586	1.10452	0.814568	1.83449	1.96025	0.71059	0.390215	1.20119	1.1561	1.22109	0.39304
AF3	1.93604	1.67539	1.72957	1.367	2.99734	0.419256	0.899436	0.625363	2.00671	1.03014	1.35545	1.33384	1.09228	1.23075	0.580487	1.83506	0.977952	0.927586	0.383243	1.259
F5	0.922682	0.951279	1.8047	1.57817	1.4063	1.01698	0.818113	1.18732	2.5498	0.702576	1.0501	0.404028	1.07519	0.522219	0.576304	0.754274	1.65169	1.70433	0.517448	2.02525
Fz	2.20308	0.940911	1.38219	1.39743	2.91732	0.566408	0.728352	0.924033	1.78581	0.87122	0.63875	1.52861	2.323	0.600602	0.955997	1.7688	2.87949	0.913473	1.06889	3.9436
FC1	1.29566	0.341582	1.05371	1.76557	0.468314	0.794976	1.27013	0.508013	2.84284	0.715634	1.19928	1.10564	2.61649	3.63587	1.17271	0.574687	0.88788	1.45412	0.670694	1.84691
FC5	1.37619	0.616858	0.778327	1.64095	0.639759	0.815197	0.230238	1.48954	1.88186	1.20538	3.05914	0.377894	1.89136	0.820603	0.602129	0.99177	1.38974	2.25535	0.346437	2.16013
F6	2.09955	1.96399	0.9084	1.1883	1.48407	0.825977	2.27935	0.693202	1.73579	1.30545	0.72763	1.04482	1.57803	1.30506	0.791694	1.21445	1.07755	0.524292	1.03011	0.2153
FC2	1.14932	1.23536	0.492566	0.54969	1.19949	0.850632	0.693523	0.406606	1.78102	1.46007	1.35562	0.249581	2.36721	0.692088	4.43965	0.656429	0.373453	1.78818	1.21697	2.49018
FC6	1.4849	2.21315	0.271871	1.26697	0.750528	1.15346	1.13038	1.01324	1.25719	1.69196	1.86953	0.372859	2.27761	0.737256	1.76421	1.97975	0.923675	0.920783	1.94026	0.580302
C4	0.79521	2.58668	0.51083	1.43864	1.17063	0.592265	1.24371	0.903206	2.50954	1.94433	1.25437	2.31589	2.97919	0.690477	0.769144	4.14366	1.46538	0.668311	1.36915	0.588346
Cz	0.66412	0.504712	0.726459	0.737959	1.297	1.91363	1.27593	1.35877	1.7452	0.620739	1.61047	2.07773	2.71907	2.4988	1.41655	1.88673	1.06711	0.415218	0.448508	1.87145
C3	1.68108	0.129787	0.390071	1.12082	0.486784	1.76508	1.22581	1.70566	1.31429	1.06365	1.62909	1.49747	2.38825	2.19532	1.16794	0.406383	1.67717	1.86494	0.748104	2.82629
CP1	4.11453	1.1508	1.61655	1.89664	1.23422	3.88753	1.23657	1.62968	1.58945	1.37516	8.01083	1.84111	4.09735	4.17436	1.27672	2.37159	1.61759	0.677091	0.522657	3.65523
CP2	2.05411	3.91169	2.0655	4.32357	2.69342	4.26523	1.18945	1.31314	2.75123	2.0802	3.50619	4.11981	6.38338	2.4796	6.42587	6.76883	1.88933	1.03164	0.73562	3.25538
CP6	3.60687	3.70715	1.10501	2.00254	1.15644	4.30439	0.752628	0.98267	2.38765	1.90242	1.73451	2.74869	5.80968	0.900764	7.38475	6.62441	1.74591	0.420025	1.64246	2.84947
P8	5.58507	5.30619	2.99549	3.25717	1.61356	6.82586	0.526646	1.16514	2.42836	2.21076	3.4718	5.68676	6.21979	2.70646	6.99619	6.17583	1.54664	0.362991	1.69973	3.30719
P4	5.53774	6.50959	4.76746	5.99242	3.36394	7.63872	1.2198	1.11498	3.80955	2.72055	7.18919	7.0238	8.46247	5.17577	11.6909	8.16293	3.24627	1.68803	1.36784	5.40935
Pz	6.7763	6.26169	4.24495	8.48701	2.94581	7.3632	1.37695	1.58922	4.16163	2.89426	8.6813	4.12702	7.13837	6.49834	4.56459	6.38386	2.30682	1.49065	0.672322	5.80223
POz	10.9009	10.8364	9.72213	12.2571	6.6101	12.7172	2.51228	1.63537	6.5254	4.5102	13.3644	11.6541	11.1193	12.3668	10.4622	9.82564	6.33707	4.5519	2.60864	9.52552
PO4	8.69445	9.13527	7.73098	10.6555	5.05675	12.2873	1.59856	1.39361	5.86643	3.616	10.8848	11.3127	11.1502	9.86043	12.3697	10.7427	4.86723	4.01706	2.24488	8.03179
PO8	7.99695	6.59305	5.32246	7.01317	3.19278	10.1189	0.612689	1.02394	3.70491	2.78291	6.95577	8.57904	9.38001	6.22814	9.56664	10.004	2.94274	1.29669	2.0119	6.573
O2	10.5175	9.19379	7.12512	10.8332	6.05122	11.4114	1.35088	1.18992	5.46382	3.36717	11.4878	10.5781	10.5076	9.5921	12.5864	10.5918	4.04808	2.96513	2.61769	10.6466
Oz	11.5255	11.3414	10.5142	12.5367	6.95777	10.6105	1.5944	1.67503	5.79439	4.27145	15.1703	12.2784	10.8764	11.4786	11.1299	9.82273	5.17447	2.89736	2.90842	11.4022
O1	8.45385	9.02301	9.01452	7.89399	5.17626	4.96077	1.18585	1.60192	4.00849	3.33348	15.8579	7.38232	9.07396	8.22535	7.77047	5.62988	3.24504	2.42055	1.6476	5.75165
PO3	8.88776	7.91852	7.89666	7.79197	4.38936	6.27773	1.33277	1.71423	3.04322	2.52207	15.2665	6.94782	8.76998	9.02472	6.00145	4.03769	2.29802	2.0003	1.72653	6.6563
P3	6.6235	3.40249	3.55591	2.95991	1.73474	4.32933	1.05253	1.588	1.50399	1.66542	11.6514	3.83601	5.95543	6.65328	2.68054	1.86085	1.89831	1.24055	1.09713	4.96234
CP5	2.93939	0.586103	1.18838	1.94852	0.800335	2.59861	0.63189	1.28912	0.818667	1.82494	8.02739	3.15013	3.3021	2.33984	1.79834	0.755197	1.69956	1.62973	0.94072	4.29194
P7	4.00378	1.27919	2.59032	2.06111	1.21399	2.50225	0.504565	1.37926	0.904454	1.6389	10.2096	1.8536	2.52826	2.41607	5.40391	0.984722	1.37124	0.962905	0.973593	5.98142
PO7	5.02547	4.02943	5.39385	3.03198	2.4675	2.74148	0.649778	1.64444	1.5266	1.72918	12.9138	2.46249	4.59284	3.7914	4.91474	1.96978	1.13897	1.38255	1.0776	4.82424
T7	1.90187	0.389575	0.549841	1.00676	0.469119	1.06076	0.889055	0.875094	0.97317	0.77744	4.39441	0.904019	1.88307	1.0333	1.15087	0.409844	0.901953	1.28713	0.499391	3.55702
T8	1.07569	2.60906	0.541504	0.314257	0.775034	3.28272	0.576999	1.13581	1.70829	1.6495	2.0609	1.21434	3.02901	0.465211	2.26208	5.07791	0.824955	0.599079	0.652379	1.74256

## Sheet: Sub9
Channel	Trial_ 1	Trial_ 2	Trial_ 3	Trial_ 4	Trial_ 5	Trial_ 6	Trial_ 7	Trial_ 8	Trial_ 9	Trial_10	Trial_11	Trial_12	Trial_13	Trial_14	Trial_15	Trial_16	Trial_17	Trial_18	Trial_19	Trial_20
Fp1	0.972933	0.493053	0.430309	1.55548	1.33499	0.545231	1.06049	2.59051	1.44978	0.761453	0.389386	1.76816	0.739373	1.62368	1.06332	2.0394	0.857637	1.76466	0.586526	1.0556
Fp2	1.04027	1.03189	0.604261	1.17358	0.788662	0.674783	0.925651	3.03499	0.874379	0.955861	1.00369	1.78982	0.839972	1.9197	1.40709	1.45832	0.396285	1.53069	0.607884	0.997363
AF4	0.481147	1.99047	0.833377	1.66721	1.34881	0.418482	0.306321	2.49342	1.49441	1.83791	1.42727	0.483968	0.378467	0.890089	2.26535	0.364149	0.636399	1.20196	0.247443	0.501534
AF3	0.71394	0.799003	0.506125	2.46644	1.44307	1.12065	1.42734	1.72239	1.29876	0.812075	1.21777	0.82045	1.15771	1.40164	1.09159	1.00319	1.1425	1.42785	0.7344	1.29535
F5	0.884159	0.461892	0.339241	0.897433	1.61914	0.87689	0.854504	2.16103	0.679036	0.934524	0.520478	1.37523	1.35529	0.823971	1.23455	1.48837	1.14263	0.985358	0.926623	1.08078
Fz	0.473234	0.764829	0.414796	2.11215	0.651271	0.521171	1.15141	2.00612	1.26605	1.15951	2.23572	1.10357	0.239492	1.00543	0.890223	0.638308	0.590514	1.1144	0.42828	0.767246
FC1	1.61282	1.18879	0.549641	0.388718	0.642743	0.279928	0.180136	1.52096	0.859647	0.46823	0.559764	1.0895	1.55344	0.681897	0.774729	0.598006	1.2546	0.587434	3.00086	1.0371
FC5	1.21431	0.726617	0.627715	0.530562	0.527514	0.646137	0.417018	1.87632	0.240757	1.02417	0.719958	1.65554	0.799676	0.97468	1.44298	1.78637	1.04236	0.884595	1.21612	0.95583
F6	0.362313	1.5629	0.35412	1.16881	1.86096	0.430025	0.448754	2.69723	0.612771	0.829585	0.225567	0.643555	0.72287	1.071	1.0184	1.16285	0.697479	1.25185	0.991071	0.80029
FC2	0.699596	2.15159	0.373051	0.78734	0.511028	1.37451	0.144245	1.50995	1.25241	0.734215	0.818016	0.926373	0.733433	0.479572	1.5085	0.646751	0.754655	0.390689	1.57478	0.882382
FC6	0.993773	2.24643	0.530919	1.07643	1.03692	1.18624	0.338355	1.8389	0.684282	0.485906	0.685655	0.390597	0.704153	0.615754	0.989965	1.5441	0.836314	0.752094	1.02308	0.58413
C4	1.39872	1.09428	0.467174	0.823415	0.431299	1.89406	0.353583	1.43623	0.835404	0.524205	1.15032	0.611843	0.59338	0.682037	0.603293	1.51311	0.796129	0.518593	0.849925	0.626301
Cz	1.25554	0.62583	0.523301	0.729816	0.465509	2.50592	0.27282	0.825153	0.507494	0.775526	2.26103	1.41466	0.960305	0.718037	1.66366	1.64503	0.69642	0.576214	1.38959	1.01089
C3	1.23203	0.778829	0.609523	0.284156	0.488039	1.14352	0.38474	1.76344	0.173162	0.665002	1.1427	1.10286	1.42345	1.16535	0.804753	2.02172	0.953302	0.431437	2.6078	1.35289
CP1	0.271572	0.967724	0.544489	0.539264	0.866491	1.49499	0.882077	1.83213	0.327285	0.688114	2.44055	1.80896	1.79763	1.13491	1.52304	2.0707	1.14113	0.686412	2.60248	1.43907
CP2	1.27716	0.809583	0.402043	0.878562	0.425021	2.66376	0.457495	1.24818	0.662922	0.50873	1.96419	1.40622	0.751435	0.754173	0.988545	2.13708	0.805404	0.503273	0.971914	0.827252
CP6	1.25057	1.217	0.62164	1.17971	0.614451	1.70185	0.404562	1.3539	0.631219	0.606017	1.56535	1.16769	0.564938	0.644506	0.774148	2.64972	1.01465	0.490841	0.809985	0.6824
P8	0.838427	1.3905	0.722642	2.21323	0.735894	1.45387	0.63744	1.72545	0.656877	0.601989	1.48722	1.45574	0.71065	0.556792	1.38879	3.82265	1.59573	0.422693	0.582582	0.790061
P4	1.03675	1.26387	0.636477	1.43698	0.489787	2.01332	0.579095	1.6359	0.618754	0.729012	1.98287	1.61616	0.706172	0.768825	0.933695	3.35622	1.23908	0.676772	0.986307	0.860225
Pz	2.88671	1.52304	1.09096	1.51267	1.23151	1.40886	1.46203	2.20271	0.777428	0.772645	3.19075	2.31968	1.80086	1.44705	1.06534	3.71837	1.21327	1.21035	1.83686	1.0667
POz	4.68359	3.85817	3.12444	3.89388	2.4283	2.08339	4.58189	4.99244	1.85644	1.70573	5.80577	3.84082	2.8246	2.89968	1.28036	6.55011	2.88663	3.19404	2.68113	1.45749
PO4	1.23667	1.46909	1.75387	3.26531	0.540877	1.92067	1.59652	2.35491	0.913374	1.23108	3.12606	2.05539	0.779788	1.23126	0.85671	5.40584	1.65821	1.69415	1.14623	1.10869
PO8	0.818312	1.2219	1.13435	2.76464	0.902016	1.44732	1.35555	1.86712	0.492707	0.898757	1.79767	1.40284	0.603599	0.631844	1.12933	5.08496	1.99511	0.511279	0.681341	0.935843
O2	0.768935	1.46975	2.3292	4.56473	0.514301	1.14115	3.9441	1.69176	0.813933	1.62053	2.54004	2.3912	1.00733	1.4908	0.832573	7.76343	3.06973	1.59578	1.54071	1.30383
Oz	3.75748	3.49541	3.86052	5.26779	2.10222	2.76788	7.29119	6.42963	2.19104	2.1807	5.39337	4.31403	3.36075	3.72693	1.94487	8.68733	6.59193	3.62552	2.94463	1.61498
O1	4.56107	3.40152	3.1365	3.23568	2.26107	2.0203	5.29821	5.2684	1.79899	1.89074	5.44772	3.60443	3.8239	2.86979	1.57714	6.07994	4.27124	2.2862	2.86078	1.26704
PO3	3.44838	2.52942	1.85888	2.04548	1.8508	1.51434	3.63422	3.19663	1.22782	1.31131	4.2666	3.07103	2.79146	2.37191	1.50736	4.936	1.83138	2.18026	3.1111	1.1852
P3	2.22845	1.3754	0.76737	0.882575	0.874494	1.30777	1.67512	2.19805	0.51177	1.14689	2.90657	2.06439	2.02479	1.51948	1.97797	3.26572	1.41323	1.27017	2.48116	1.1995
CP5	1.66459	0.901277	0.687693	0.405264	0.518504	1.6187	0.504844	1.39467	0.31741	0.795599	1.24029	1.67065	1.83875	1.06946	1.95154	1.73629	1.05662	0.706263	1.71531	1.2606
P7	3.0216	1.23724	0.477202	0.916879	0.453984	1.56875	1.08201	1.34069	0.445807	0.951123	1.50853	2.08355	1.85537	1.20977	1.83556	3.06158	1.05647	0.901174	2.17792	1.30444
PO7	3.21749	1.69598	1.0005	1.59116	0.672838	1.28951	2.17955	2.37501	0.713809	0.978065	2.41546	2.15483	1.9198	1.70382	1.61887	3.71095	1.45929	1.31083	2.47778	1.35544
T7	1.34097	1.16758	0.676691	0.520638	0.406301	0.592981	0.588139	1.48326	0.488312	0.322777	0.669987	2.49431	1.43973	1.69152	0.674912	2.99238	0.698273	0.365598	1.42261	1.11219
T8	1.04285	1.33455	0.673529	1.12729	0.913145	1.20632	0.527238	2.31901	1.12677	0.398845	1.74338	0.610096	0.474112	0.606564	0.795273	2.59125	1.07986	0.899325	0.608934	0.679722

## Sheet: Sub10
Channel	Trial_ 1	Trial_ 2	Trial_ 3	Trial_ 4	Trial_ 5	Trial_ 6	Trial_ 7	Trial_ 8	Trial_ 9	Trial_10	Trial_11	Trial_12	Trial_13	Trial_14	Trial_15	Trial_16	Trial_17	Trial_18	Trial_19	Trial_20
Fp1	1.65669	1.72811	2.84188	1.00872	0.220906	0.750815	0.548138	0.910086	2.42997	0.901901	0.354151	1.32118	1.4474	1.7375	1.31558	0.750645	1.00524	1.83659	0.463695	1.01077
Fp2	1.71223	0.751092	3.46948	0.906082	0.404258	0.740793	1.45718	0.687893	2.14351	0.659419	1.10038	0.219542	0.841138	1.4201	1.09116	0.851396	1.03002	1.44853	0.570333	2.05749
AF4	2.62062	1.09093	0.361814	0.767327	0.556317	2.7001	0.375629	1.08829	0.654857	1.65879	1.78546	1.43921	1.67353	0.537656	0.168739	0.70917	1.40211	1.10443	0.790036	1.78605
AF3	1.06661	0.805247	1.38758	0.326474	1.6709	1.16685	0.975804	2.83401	1.51036	0.37194	0.423976	1.8481	0.629126	1.11487	1.41932	0.982139	1.17052	0.904669	1.34478	1.81511
F5	1.16913	1.63546	0.52853	0.840708	0.781482	1.00343	2.78938	0.267644	3.69079	0.573295	0.510119	1.31572	1.02932	0.460004	0.513256	1.58681	1.55852	1.16394	1.13802	2.06942
Fz	0.757024	0.683023	1.35144	0.343226	0.864155	1.79194	1.02313	1.17728	1.42809	0.579572	0.722433	2.2052	0.40387	0.469468	1.73211	1.97531	0.727825	0.468505	0.932456	1.30967
FC1	0.729551	0.736611	1.5182	1.10773	1.44286	0.760681	0.505852	1.09714	1.59474	2.39221	0.895375	0.639895	1.42455	1.70533	0.116718	0.800631	0.907837	0.843387	0.425007	0.98792
FC5	0.980481	1.40485	0.563792	0.499378	1.37955	0.401396	3.25863	0.846282	0.362444	0.527655	0.425678	0.911411	1.06571	1.16802	2.17797	1.13399	0.935131	2.93006	1.09342	1.46252
F6	1.07147	0.371519	1.41607	1.15786	0.755027	1.02783	1.63517	0.599332	0.327121	1.96724	0.614972	0.875912	2.02641	1.1272	0.83314	2.15029	0.862988	0.55141	1.4355	0.346408
FC2	1.11821	0.665701	0.945834	0.471163	0.844331	1.2642	1.25657	0.676897	0.631189	1.34193	1.53989	0.507189	0.216382	0.771557	0.376676	2.61426	1.10907	0.787198	1.37939	1.30944
FC6	0.319648	1.30941	1.18809	3.90009	0.463538	0.819434	0.612899	0.814046	0.291287	3.21837	2.57659	2.15741	0.513545	0.791931	0.78488	2.09343	1.00066	0.540561	1.50151	0.55427
C4	0.798482	0.904844	0.977745	1.61293	1.65158	0.734936	1.2462	0.639882	1.27957	1.87249	0.423273	1.41872	0.431615	0.375281	1.69664	1.11752	1.0594	1.15584	2.36674	0.1859
Cz	1.08146	0.696643	0.606885	0.366774	0.301762	1.70543	0.38555	0.874815	0.678157	2.64333	0.992968	0.712388	0.964944	0.967962	1.58421	0.964553	0.853761	0.722583	0.220406	0.575663
C3	0.781595	0.980766	0.890713	0.524277	0.861713	0.540936	0.908484	0.805066	0.587437	1.39361	1.18518	0.977306	2.16844	1.65629	1.60853	1.06633	0.764403	0.431384	0.437096	0.995954
CP1	0.442032	1.08546	1.236	0.197631	0.948497	0.270961	0.674757	0.599215	0.520246	1.33224	1.29366	0.683713	5.07289	1.49861	2.32237	0.985479	0.557523	1.45509	0.397358	0.650091
CP2	0.433902	0.576904	0.876507	2.11309	0.852848	0.522097	0.84193	0.773581	1.54911	3.27225	0.841149	1.44923	0.233236	0.615912	1.9136	0.985728	1.64001	1.20054	0.395628	0.185789
CP6	1.33367	0.779321	1.29961	1.46062	0.875394	0.944517	0.654112	0.787807	0.413005	2.1833	0.6378	1.39187	0.561443	0.623509	1.207	1.92534	0.825176	1.4325	0.711169	0.16167
P8	1.58636	1.3781	0.821279	1.24035	1.42041	0.503494	1.01417	0.786892	0.304087	1.39941	1.02561	2.0159	0.38052	0.487373	1.47494	0.817106	1.04813	1.2724	0.615501	0.237868
P4	1.8004	0.845023	0.695294	1.11201	1.05912	0.825332	0.780555	0.84215	1.00407	1.76942	0.529875	1.28147	0.383686	1.02848	1.66267	0.835511	0.918153	1.52093	1.15465	0.175918
Pz	1.52068	0.922686	0.879483	0.303337	1.4816	0.377481	0.628528	1.36104	0.417676	1.7645	2.17669	0.81998	1.62566	0.927719	2.47774	1.07107	0.893446	2.9554	2.13191	0.303149
POz	4.31526	2.17636	2.0935	0.344183	3.72527	0.587641	0.976808	2.00019	0.229843	2.08789	4.25353	0.998682	4.33538	0.682808	2.11118	2.61229	0.574073	5.00438	6.57999	0.717436
PO4	3.78741	1.88175	1.48576	0.374194	1.53564	0.649169	0.568222	0.957874	0.504302	1.94102	2.05792	1.54229	1.17702	0.573411	2.25582	1.15453	0.802292	2.50581	2.67979	0.273285
PO8	1.71479	1.80091	1.59916	1.14378	2.58148	0.445419	0.839752	0.859682	0.196955	1.14552	1.65438	2.11733	0.815729	0.450738	2.08599	0.973	1.13955	1.51005	1.44805	0.593067
O2	4.33597	3.1968	4.47493	0.631776	2.62592	0.312428	0.463755	1.2805	0.636514	1.24278	4.82112	0.404557	2.65698	0.392003	2.6428	2.49954	0.960352	3.60753	4.4564	0.946946
Oz	4.3796	3.43791	4.37514	2.12005	3.08343	0.898056	1.30507	1.64319	1.13643	2.02075	5.47971	1.46276	6.19037	1.44888	3.53484	3.02011	0.63659	4.34573	6.93399	1.11249
O1	3.71475	3.84772	4.39793	1.82313	3.72781	0.98848	1.46465	1.69403	0.737942	1.8478	2.94486	1.07899	5.83737	1.4011	3.70079	1.9311	0.686252	4.16078	6.99445	1.85911
PO3	2.79706	2.3192	2.09023	0.53599	2.94467	0.278519	1.0502	1.20586	0.441711	1.44156	2.59835	1.04517	4.5572	0.922146	3.01203	1.3109	1.0034	4.08813	5.24064	0.856061
P3	1.41502	1.5283	1.26597	0.301513	1.42613	0.284171	1.11129	0.54704	0.249672	0.972918	1.5076	1.31696	2.56057	0.884469	2.69162	0.907093	1.24569	2.89439	1.25427	0.692919
CP5	0.986088	1.36044	1.00865	0.565255	0.693571	0.435058	3.5575	0.465652	0.912836	0.485859	0.967425	1.70778	1.75602	1.42442	2.06292	0.766817	1.35377	2.46647	0.729773	0.788385
P7	2.05865	2.36981	1.07491	1.19154	1.18376	0.304996	1.76901	0.552469	0.608264	0.64977	3.12376	2.54829	2.59912	0.914376	2.60783	0.648046	0.771571	3.68104	1.81507	1.13103
PO7	2.99141	3.0861	2.3781	1.74316	2.50006	0.421131	1.65326	0.901089	0.436054	1.21886	1.29649	1.71963	2.94068	0.882201	3.94138	0.61201	0.718249	3.60543	3.98219	1.77701
T7	0.646761	1.13015	1.0268	0.899222	0.374465	0.428512	0.82206	0.571459	1.01593	0.977995	0.829068	1.42517	0.95343	1.35898	3.05758	0.381687	0.941484	2.7095	0.742665	1.34975
T8	0.646603	0.518818	0.801002	2.52277	0.491192	1.40747	0.467207	1.32052	0.392086	1.62888	0.563157	1.47364	1.19219	0.600664	0.416889	1.84054	1.18634	1.47919	0.324551	1.5198

[truncated: 20 more sheets: Sub11, Sub12, Sub13, Sub14, Sub15, Sub16, Sub17, Sub18, Sub19, Sub20, Sub21, Sub22, Sub23, Sub24, Sub25, Sub26, Sub27, Sub28, Sub29, Sub30]
