# Supplementary material for: A multi-day and multi-band dataset for a steady-state visual-evoked potential–based brain-computer interface
Source: Gigascience. 2019 Nov 25;8(11):giz133. doi: 10.1093/gigascience/giz133 (PMC6876666; doi:10.1093/gigascience/giz133)
Supplement: giz133_Supplemental_Files [file giz133_supplemental_files.zip › SNR_Middle(1)_21Hz.xlsx]

## Sheet: Sub1
Channel	Trial_ 1	Trial_ 2	Trial_ 3	Trial_ 4	Trial_ 5	Trial_ 6	Trial_ 7	Trial_ 8	Trial_ 9	Trial_10	Trial_11	Trial_12	Trial_13	Trial_14	Trial_15	Trial_16	Trial_17	Trial_18	Trial_19	Trial_20
Fp1	0.746544	0.435996	1.23131	1.23197	1.79966	1.01428	2.03423	0.464566	0.53773	1.07172	1.8454	1.0355	0.769978	0.939928	1.62109	1.68816	1.08423	0.251488	3.37571	1.78039
Fp2	1.05917	0.415922	2.41572	0.613673	1.1958	1.46602	0.725611	1.17802	1.07504	0.941032	1.23683	1.08218	0.437872	0.753717	2.10543	0.803175	0.550717	0.990518	2.79112	2.4743
AF4	0.948781	1.9123	2.12585	2.20585	0.912742	1.42556	1.36095	1.40802	1.52109	1.35983	1.43762	1.59783	0.598005	0.816303	0.804333	1.84853	1.74631	3.23559	1.19104	1.03008
AF3	0.135186	0.836104	1.98034	0.974912	0.770401	2.31352	2.49414	0.901833	0.764226	0.42367	0.826989	1.12504	0.906259	1.48219	0.843483	0.830311	0.88396	0.306551	0.279935	1.97549
F5	0.385494	2.22046	1.64437	2.28747	0.909401	1.43237	1.09873	0.668654	1.24684	0.41132	1.56593	0.407442	0.60543	0.536255	1.73257	1.84118	1.44375	0.474857	0.747287	2.17573
Fz	0.697749	1.30299	2.7277	2.51085	0.70232	1.18963	1.9186	0.784481	2.34038	2.24294	1.1956	0.207066	0.706916	1.26697	6.1104	1.35115	1.07714	0.516694	0.611547	1.11489
FC1	0.855727	1.03321	0.808276	1.30081	1.70648	1.02711	0.959581	0.572904	1.48924	0.389269	1.81094	0.457142	0.915438	0.857453	1.39795	2.0716	1.80702	0.432865	0.797462	1.63612
FC5	0.338517	0.424217	0.664685	0.996014	1.61288	0.692046	2.23243	0.879053	1.89503	0.333809	1.5754	0.955139	0.325574	2.10643	1.32614	1.75548	1.22582	0.550216	0.474546	1.46922
F6	0.756861	0.504768	0.376092	1.79658	0.621705	1.49393	0.141283	1.00359	0.664061	1.20022	1.03772	0.688903	1.45117	1.3049	1.41149	0.37342	0.918163	1.86559	1.46713	0.791098
FC2	0.798315	2.15386	1.44305	1.15284	0.952966	0.512627	1.09414	0.48876	0.446832	0.929305	0.282798	1.02024	2.95271	0.470099	1.71769	0.654546	1.0015	1.94706	1.72778	0.399607
FC6	0.433701	0.543496	1.28245	0.944314	0.767016	1.96589	0.933586	0.972229	0.757751	2.32275	0.345462	0.617811	1.94177	1.34439	3.36808	0.365588	0.55998	1.15466	1.67167	0.558417
C4	1.30967	0.95995	0.459705	1.08364	1.25691	0.93082	1.05038	0.538381	0.85913	0.534827	1.52412	1.86256	3.50583	1.1873	1.64188	0.623536	1.12625	1.13395	0.321005	0.467581
Cz	1.43315	1.06071	1.18933	0.734533	1.0697	1.0609	0.698132	0.895792	3.02568	1.99434	1.08802	1.41422	1.1595	0.960664	2.52709	3.84995	1.91181	0.791999	0.301648	0.472881
C3	0.213708	1.00078	0.354608	1.09484	1.97138	1.38826	1.43081	0.45017	1.14574	1.49724	0.678651	0.74444	1.0096	1.45683	1.42391	1.71065	1.11703	0.82075	0.536143	1.04503
CP1	0.725016	0.851854	0.143652	2.19954	1.90909	1.79822	0.943663	0.654103	1.4193	4.10453	1.41656	0.841341	1.23047	1.44033	1.28823	1.41918	1.85229	1.12811	0.895387	0.531223
CP2	1.98406	1.0605	0.437436	2.90891	2.66237	1.73566	1.15541	2.11429	1.66204	2.8107	1.59941	1.36639	2.70946	0.656294	0.877552	1.03413	2.5054	1.06782	0.272011	0.415877
CP6	1.08513	1.82212	0.468843	2.40806	1.56337	1.01581	1.34425	1.52344	1.19488	1.46125	2.06932	1.02824	2.84878	0.599823	0.865818	0.487804	1.67341	0.865664	0.600493	0.298295
P8	1.08849	1.18574	0.965281	1.21229	1.98342	0.54175	1.22141	2.83382	2.33874	3.91963	1.41588	1.45239	1.35939	0.696468	1.50581	1.29579	1.61287	0.88811	0.324769	0.568095
P4	1.68136	0.772994	0.472771	3.0881	2.39572	1.57452	1.29023	3.17541	1.91513	4.65899	1.96312	0.945245	1.47931	0.607604	0.982089	1.49318	2.5489	0.929617	0.649334	0.447033
Pz	1.49985	0.455725	0.283247	2.59961	2.91153	2.25127	1.17291	1.42481	1.36906	3.96115	1.90492	0.961009	2.49862	1.04409	0.607612	1.62967	2.5579	1.17546	1.09895	0.308717
POz	1.55338	0.382523	0.368168	1.87872	3.8386	1.69473	1.40657	1.55747	1.1925	5.11989	1.66386	1.04439	1.89873	1.0742	0.463497	1.72097	2.1803	1.17555	1.61224	0.461644
PO4	1.95269	0.363029	0.430174	2.5922	3.41167	1.63624	1.40093	2.97238	1.93041	5.91558	1.74385	0.905333	1.17699	0.806953	1.35103	2.08421	2.96146	1.07077	1.31827	0.624278
PO8	1.93991	0.497758	0.553881	1.96315	4.31372	0.830562	1.49334	3.64642	0.884619	4.77642	1.66704	1.35544	1.32535	0.808966	1.82831	2.33352	2.5517	1.05431	0.680872	1.15251
O2	1.49428	0.630139	0.826496	1.57661	4.29728	1.01612	1.52988	3.0085	0.621107	4.3682	1.13262	1.41673	0.972894	0.723119	0.763762	1.68476	2.33895	1.44015	0.459171	0.83289
Oz	1.34436	1.30445	1.49834	1.02505	2.12387	1.42426	0.925161	0.302082	0.726168	2.07626	0.175998	2.44763	0.822671	0.928863	0.686062	0.921619	1.08085	1.1648	0.396174	0.233606
O1	1.32356	1.09528	0.843558	0.701674	1.69645	1.2139	0.953986	1.05371	0.702334	2.0954	0.536729	2.62973	1.64465	1.23426	1.72352	0.714954	0.7947	0.975361	0.827176	0.266701
PO3	0.975213	0.462307	0.402598	1.37603	1.80724	1.32353	1.07647	0.719214	0.832791	3.40117	0.673505	1.01956	2.10586	1.20648	0.77151	1.00707	1.17071	1.44119	1.36758	0.589949
P3	0.87707	0.513291	0.130561	1.42732	2.06436	1.38965	0.991227	0.655539	1.02647	4.03228	0.998438	1.02993	1.93667	1.16643	1.16898	1.46397	1.51906	1.45887	0.973193	0.610649
CP5	0.41924	0.624992	0.153643	0.485023	2.83907	1.8189	0.927046	0.578569	1.15242	2.1916	0.487794	0.836947	1.54123	1.66886	1.5538	1.40839	1.07307	1.05971	0.570834	1.28917
P7	0.799942	0.761535	0.506724	0.775187	1.87771	2.23631	0.723308	0.743774	0.521556	2.07259	0.873719	1.65774	2.13497	1.04862	1.56512	0.51758	0.74969	1.01213	0.478288	1.01017
PO7	1.09892	0.422664	0.60651	0.708037	1.96712	1.05784	1.03332	0.733247	0.444956	2.24712	1.09723	1.25804	3.38098	1.15437	1.28657	0.684185	0.721902	1.10055	0.835358	0.605933
T7	0.592697	0.833409	0.724224	3.24922	1.56	1.63098	0.672473	0.675779	2.62824	0.896365	1.02568	1.98102	0.536438	0.933933	2.30677	0.940899	1.16419	0.315496	0.426662	2.5906
T8	0.858495	1.31931	2.09762	1.06313	0.895973	0.819212	0.65376	1.97098	0.88653	0.162121	1.68768	1.68311	0.315708	1.20825	1.87578	0.89113	0.613074	0.385588	0.47841	0.709842

## Sheet: Sub2
Channel	Trial_ 1	Trial_ 2	Trial_ 3	Trial_ 4	Trial_ 5	Trial_ 6	Trial_ 7	Trial_ 8	Trial_ 9	Trial_10	Trial_11	Trial_12	Trial_13	Trial_14	Trial_15	Trial_16	Trial_17	Trial_18	Trial_19	Trial_20
Fp1	0.563262	1.03882	0.874212	1.06293	0.511326	1.13332	1.64711	1.9134	1.40859	0.530921	2.07136	0.486057	0.92009	0.677084	0.56018	1.05871	0.590333	0.982551	1.37269	1.32555
Fp2	0.295656	0.650101	0.730468	2.41881	0.144817	1.5883	1.0074	1.88346	0.801484	1.27449	2.0052	0.503355	1.05013	0.65914	0.659869	1.26699	1.19512	0.610102	0.811835	2.14911
AF4	1.22439	0.891785	0.885119	1.09381	0.999478	0.941195	1.28565	1.41928	1.62391	1.0489	1.18058	0.176672	0.543021	0.88953	1.20546	0.934879	0.628853	1.59429	1.23161	0.940749
AF3	1.21496	0.965547	0.713273	1.87423	0.392543	0.560034	1.43821	2.47796	1.31609	0.231847	1.56412	1.75248	0.260092	1.78665	0.324514	1.07811	1.10967	0.393416	1.30976	1.12112
F5	0.587644	0.114293	0.839088	2.16298	1.45687	1.09306	1.3908	3.91326	1.6273	0.981765	5.31339	0.543569	1.85943	1.36131	0.49911	0.912912	0.662532	0.620748	0.73449	1.84585
Fz	0.839019	1.56999	1.41	0.749082	0.552493	0.279088	1.99721	2.05869	0.501934	0.534556	1.67139	0.727065	0.610154	0.916682	0.473677	0.256072	1.28043	0.601908	0.356037	0.563021
FC1	1.94312	1.36461	0.971558	1.07902	1.11487	0.820353	1.00594	1.52592	1.64719	1.24114	1.0762	0.649567	0.720397	2.05413	0.886392	0.339794	0.183202	0.495814	1.56237	0.450418
FC5	1.17918	0.812707	0.672869	1.22104	0.803728	0.170352	1.80005	0.513371	1.73059	0.884565	0.976867	1.0973	2.73838	0.676347	0.723596	0.486707	0.993942	0.235612	1.5428	0.941004
F6	0.68699	0.55419	0.568649	1.38229	0.317852	1.39475	1.25244	1.89292	1.17094	1.3213	1.03154	0.515389	0.871025	0.864371	0.591022	0.210811	1.97106	1.94498	1.79354	1.65896
FC2	1.60893	0.558204	0.826065	1.56541	0.421441	1.45266	1.31604	0.900452	0.831396	0.703384	0.371748	0.355254	0.479563	0.688927	0.667145	0.165982	2.93949	1.35918	2.18476	2.03905
FC6	0.27024	3.96717	0.600635	0.385818	0.428237	1.22028	0.636533	1.90701	1.30106	0.236675	0.48608	0.695968	0.734607	0.889488	1.06098	0.555466	2.58202	0.981922	2.8254	0.619086
C4	0.804486	0.479405	0.669063	0.922734	0.317986	1.52004	0.880603	1.65834	0.544537	0.524209	0.96261	0.889447	0.389881	0.279038	0.34979	0.765816	2.25734	2.96588	3.57357	1.50904
Cz	0.841278	0.52627	1.79825	0.399909	0.666308	0.849544	1.34321	0.808196	0.518692	1.57449	1.95994	0.604063	0.477582	1.3107	1.42887	1.94062	0.644479	0.983452	1.1224	0.540144
C3	2.08188	1.18562	0.367854	0.518928	1.42715	0.172858	0.99066	1.15047	1.00106	0.553608	1.25416	0.184789	1.74596	1.02554	0.727113	1.48576	0.143479	1.13596	1.51612	0.37802
CP1	1.07984	0.448636	1.09561	1.06474	0.416922	1.73424	0.806971	1.36836	0.417453	0.93641	0.944538	0.71541	0.785379	1.03876	0.850794	0.95967	0.310815	1.11202	1.40295	0.607609
CP2	1.47837	0.327362	1.2178	0.579409	0.266056	2.71894	0.831185	1.57041	0.29485	1.51951	1.09885	1.12995	0.462271	0.81483	0.735869	0.773578	0.601953	1.92771	2.38839	1.13421
CP6	0.705134	0.46616	1.5574	1.38551	0.516044	2.69439	1.14748	1.74124	0.456491	0.416192	0.597635	1.80727	0.909094	0.252093	0.779383	0.921862	1.08171	1.62895	2.58328	1.6282
P8	2.30978	1.8403	1.74902	0.677028	0.732521	1.52474	0.910211	1.48063	1.01586	0.940725	0.831988	2.05567	1.67134	0.487368	1.07996	0.834071	1.45748	1.19749	1.84666	2.47635
P4	1.8378	0.88594	1.08427	1.70419	0.310045	2.56861	0.565096	1.06547	0.383755	1.30176	0.56476	2.41363	1.07932	0.85647	1.57872	0.923373	0.80583	1.63405	2.55813	1.87944
Pz	1.81347	0.421231	1.14861	1.34435	0.480257	2.10097	0.419676	0.964884	0.351924	1.01361	0.903012	1.42724	0.907903	1.24529	1.08921	0.670799	0.506099	1.4923	1.79025	0.627518
POz	2.59224	1.24144	1.02839	2.44452	0.530752	1.98952	0.336001	0.718973	0.292425	1.21936	0.517006	3.01918	2.48552	1.99994	1.70356	0.689254	0.660704	1.26955	2.19257	0.756709
PO4	2.93209	1.48457	1.40816	2.03988	0.601187	1.68769	0.487192	0.837061	0.312994	1.10154	0.633646	2.94278	1.96928	1.80701	1.7769	0.908939	0.922696	1.12321	2.52927	1.36955
PO8	1.87446	1.98746	1.29078	1.43189	0.53833	1.283	0.905183	1.00916	0.713837	1.05936	0.647936	2.24493	2.00973	0.629267	1.23127	1.01846	1.12767	0.884068	2.41377	1.63389
O2	2.27184	2.1672	1.03575	2.64396	0.670744	1.19811	0.747365	0.855741	0.436537	1.07513	0.591647	2.54732	2.58708	1.34741	1.73135	0.986867	1.06866	0.937432	2.51966	1.31165
Oz	2.00593	0.983494	1.46192	2.87235	0.861929	1.40515	0.935212	0.712816	0.356423	1.18006	0.321564	1.56414	3.31872	1.70999	1.60193	0.854394	1.03642	0.883654	2.54061	1.45137
O1	1.79741	3.66688	1.56512	1.73856	1.31052	1.76561	0.958447	0.741353	0.444889	0.937586	0.30309	1.00889	2.65875	1.33835	1.49142	0.537078	0.916967	0.761657	2.35312	0.871942
PO3	1.38987	1.44852	0.748253	1.7926	0.666223	1.53827	0.738977	0.910623	0.480403	0.590032	0.348629	1.25554	2.1213	0.685995	1.21117	0.36127	0.70952	0.776844	1.6187	0.518665
P3	1.40278	0.990018	0.748725	1.02563	0.609558	1.74255	0.701189	1.19465	0.396624	0.569356	0.413522	1.31651	1.8217	0.671537	0.901288	0.363709	0.453715	0.823071	1.58175	0.72609
CP5	2.63508	1.01912	0.891903	0.774423	1.0671	2.00921	0.860216	0.952365	0.363111	0.496837	0.925986	0.694252	2.57721	0.499963	0.922662	0.626987	0.314826	0.717432	1.85221	1.07643
P7	1.53917	1.6825	2.19004	0.991337	1.30249	1.99541	1.37937	0.904518	1.6636	0.887828	0.436296	0.395807	1.45446	0.77444	0.872596	0.418574	0.826021	0.561321	2.52757	1.14746
PO7	1.77344	2.53029	1.57473	0.892198	1.60716	1.74681	1.59965	0.935309	0.643629	0.984829	0.368137	0.542159	1.7348	0.617269	1.36621	0.470213	0.872345	0.600369	2.45875	0.773076
T7	0.683223	1.60502	1.0119	0.903999	0.236374	2.35632	0.5163	1.7046	0.80137	0.686309	0.468944	0.574231	0.791719	1.43242	0.571737	1.05948	1.42924	0.769797	1.08624	1.0479
T8	2.08941	0.86226	0.757035	0.661563	1.41359	0.52609	0.502678	0.968395	1.06775	0.810657	1.3699	1.90457	0.921652	0.524949	0.841641	1.62498	0.549076	0.701179	2.09166	2.61263

## Sheet: Sub3
Channel	Trial_ 1	Trial_ 2	Trial_ 3	Trial_ 4	Trial_ 5	Trial_ 6	Trial_ 7	Trial_ 8	Trial_ 9	Trial_10	Trial_11	Trial_12	Trial_13	Trial_14	Trial_15	Trial_16	Trial_17	Trial_18	Trial_19	Trial_20
Fp1	1.21577	0.617502	1.34476	0.605431	0.547495	0.961184	1.58088	2.03754	2.07674	0.828951	0.77998	1.28977	1.00525	0.758963	1.06571	0.705967	2.17383	2.57461	0.749871	1.08824
Fp2	1.88867	0.751202	2.38019	0.685356	0.359665	1.57278	0.540185	0.370728	0.78926	2.17802	0.560101	0.98627	1.64101	0.523102	1.0782	1.71675	2.35019	0.877177	0.929673	0.520295
AF4	1.81547	0.186553	2.07498	1.74669	0.947198	2.08309	1.7792	0.575145	0.812681	0.81567	1.16769	0.797955	0.350943	0.458605	1.09142	0.646762	1.015	1.27104	0.680379	1.11437
AF3	2.78687	1.17913	1.48096	0.768996	0.498163	1.53744	0.978497	0.749331	2.14604	1.39501	0.454866	1.08107	2.15732	0.545154	0.647706	0.524354	0.891772	0.392356	1.34121	0.872404
F5	0.736201	1.13892	0.171044	1.04611	1.19136	1.11655	0.979778	1.83559	0.922398	0.928196	1.44046	0.669908	1.47546	0.755517	0.291752	1.32487	1.29324	0.472667	1.12989	1.3116
Fz	1.51551	1.07013	2.74817	0.66322	0.584848	1.31493	0.781598	0.563612	0.783892	0.57427	0.672553	0.989655	0.438271	0.510056	1.17911	2.0007	0.870208	0.588071	0.319844	0.627096
FC1	1.02756	1.28023	2.18713	1.058	2.91646	0.561035	0.876245	1.35211	0.573153	0.552949	0.401699	0.647513	1.47941	1.14447	1.87833	0.863714	1.86558	0.488698	0.541693	0.936814
FC5	2.52378	0.614122	1.49855	0.380731	1.7817	1.25495	2.08201	2.11913	1.1085	0.678446	1.10607	0.772082	0.827739	0.743807	3.24561	1.16695	0.487881	1.66185	0.588423	1.35346
F6	1.74758	0.373878	1.69719	0.382757	0.546211	2.01689	1.40813	0.460406	1.21441	0.994604	0.589119	0.669156	0.198007	0.2982	0.885899	0.906143	0.895409	0.379135	0.819493	0.405605
FC2	0.535871	2.58002	0.889422	1.10111	0.291364	0.586577	0.276046	1.34761	0.550145	2.51547	0.202751	0.686889	0.533395	1.79631	1.03719	0.296216	2.19809	0.980836	1.17783	0.7815
FC6	1.88386	0.694742	2.73193	0.956374	0.415447	0.853603	0.780118	0.710141	1.20598	1.23691	1.142	1.00845	0.900687	1.00534	1.23657	0.43275	1.84442	0.665889	1.39871	0.682856
C4	0.562828	0.707731	1.43272	1.52239	0.395567	0.666744	0.657479	1.04473	0.930425	2.08296	0.978211	0.471906	0.727124	1.89419	0.882626	1.58174	1.86305	0.624161	1.23226	0.329739
Cz	1.02875	0.564129	0.606571	0.547568	0.406842	0.900529	1.16695	2.59161	1.38465	0.652708	0.511904	1.43304	1.71341	1.38886	1.14379	1.83364	1.55603	0.602676	1.46207	0.385226
C3	2.04145	0.398754	0.62302	0.578183	2.48248	1.20747	2.20704	1.86586	1.46934	0.900129	1.0575	1.18499	1.16394	1.11583	2.83928	0.74171	0.518017	1.68382	0.619953	1.13947
CP1	0.719674	0.50499	1.04835	0.506139	0.541545	1.54621	1.97531	2.6704	1.48054	1.36144	0.227461	1.09282	1.8344	2.09474	2.76619	1.09745	0.852752	0.930405	0.863208	1.33937
CP2	0.860301	1.09057	1.0296	1.59972	0.243781	0.693617	1.51023	2.22869	1.3367	1.2365	0.543693	1.07146	2.3923	2.02715	1.19104	2.2553	2.10265	0.444494	1.77675	1.32393
CP6	0.571731	0.703952	1.48724	1.42037	0.54804	1.01749	0.869882	0.830529	1.22856	1.3211	1.42006	0.94128	1.07512	2.12449	1.1215	2.25534	2.07046	0.722105	1.6186	0.454129
P8	0.632149	0.613378	1.16112	1.1469	1.35457	1.56044	1.20223	0.545185	0.769739	0.539942	1.99246	0.564073	1.34256	1.68321	1.7536	1.79344	1.32272	0.306505	1.61662	0.451168
P4	0.665557	1.11631	1.72172	1.39223	0.297417	0.504928	2.41172	1.86204	1.47782	1.14278	1.06825	0.833296	2.57991	3.08954	0.866918	2.85495	2.16794	0.530809	2.38876	1.33824
Pz	1.01857	1.26597	1.03325	1.19502	0.577928	0.68706	2.40894	2.52663	1.42698	1.38501	0.404241	1.19336	2.08393	2.32977	1.81298	1.31357	1.74002	0.523437	0.822848	2.42718
POz	1.1538	1.1755	1.66706	1.66646	0.623607	0.725639	2.33526	2.38426	1.56102	1.15397	0.884639	1.1434	2.44015	3.45913	1.43149	1.93069	2.41337	0.315452	1.29725	2.8477
PO4	0.859726	1.33529	2.13397	1.2239	0.273128	0.383492	2.22325	1.87458	1.64353	1.20177	1.57682	0.851165	3.3454	4.3692	0.902517	2.75068	2.06623	0.591528	2.29639	1.81788
PO8	1.64601	0.439031	1.92325	0.912927	0.593371	1.52784	1.95659	1.71892	1.24004	0.916408	2.686	0.711339	2.13365	2.84735	0.939422	2.5443	1.8051	0.199729	2.08349	1.26895
O2	3.33026	1.03475	2.91272	1.86533	1.36667	2.74629	2.39121	5.65249	1.60834	1.34158	3.41245	1.03175	1.87875	5.92716	0.319258	1.99557	2.84766	0.287369	2.71793	2.16934
Oz	4.29826	2.34961	2.83687	2.7236	2.00009	4.38194	6.23516	5.27788	2.48726	1.25853	3.28632	1.1439	2.8109	5.52335	2.18785	5.07514	2.82017	0.228999	2.73955	2.93987
O1	2.71947	1.24557	1.34298	0.655954	1.62136	3.07548	4.30351	2.50114	1.76369	1.39341	0.856741	0.84809	1.96883	1.79433	2.6331	3.62797	1.35547	1.05277	1.05466	1.88491
PO3	1.16292	0.582567	1.61899	0.614836	1.27743	1.24392	2.14771	1.68389	2.47353	2.05529	0.464095	1.37678	2.15419	1.89499	3.21706	1.36487	1.44191	1.08952	0.60898	1.33749
P3	0.947896	0.616164	1.25011	0.703986	1.39063	2.03727	2.37544	2.17507	2.17202	1.87285	0.379764	1.45833	2.05305	1.73043	3.58457	1.14914	0.954063	1.13982	0.72927	1.95871
CP5	1.24291	0.586733	0.7796	0.736174	2.16179	2.13831	3.40835	2.2198	1.5302	1.1893	1.13785	0.929985	0.949529	1.18767	4.32211	0.992053	0.625339	1.27123	0.620387	1.74211
P7	0.72017	0.65392	0.843846	0.697268	1.91915	2.68016	4.67046	1.59076	2.24498	1.4771	0.952763	0.499028	1.87386	0.891722	4.48948	0.907207	0.979252	1.22332	0.451508	1.64931
PO7	1.09954	0.710839	1.17848	0.408026	2.06929	2.16582	3.58771	1.57482	1.97342	2.30622	0.850899	0.683054	2.20179	1.20727	3.8009	1.22718	1.09287	1.01244	0.414807	0.646927
T7	2.36745	0.793025	1.50871	0.930102	2.81039	1.1686	5.46415	0.943071	2.40018	0.547792	0.904488	1.33651	0.537864	0.718349	4.45238	1.18647	0.397122	0.800553	0.511817	2.08919
T8	0.571492	1.90158	0.891368	0.613456	0.935425	2.59086	0.925753	0.284185	1.16932	0.788991	0.676325	0.492274	0.944177	0.531579	1.0847	0.77437	1.01451	0.670711	0.609129	1.0983

## Sheet: Sub4
Channel	Trial_ 1	Trial_ 2	Trial_ 3	Trial_ 4	Trial_ 5	Trial_ 6	Trial_ 7	Trial_ 8	Trial_ 9	Trial_10	Trial_11	Trial_12	Trial_13	Trial_14	Trial_15	Trial_16	Trial_17	Trial_18	Trial_19	Trial_20
Fp1	1.03928	0.799968	1.5952	1.84439	1.0165	0.382217	1.02744	0.719252	0.366104	0.581756	0.597859	2.55769	0.564235	0.322991	0.864657	0.683744	1.39561	0.440402	2.33199	2.17474
Fp2	1.10965	0.795085	1.59593	1.14798	0.270752	0.562623	0.666259	1.10221	0.504533	0.546639	2.11265	2.47877	1.04025	0.6528	3.44332	0.650559	1.40791	0.397728	1.26467	1.60794
AF4	0.393677	1.40187	2.69145	0.885285	0.731203	0.568683	0.637353	0.475386	0.452739	0.11522	2.73549	2.58077	0.674332	1.41888	1.68765	0.635819	1.7489	1.20253	0.761153	0.701075
AF3	0.807088	0.778231	1.5707	1.07285	1.52567	0.805424	1.45802	0.727141	0.256122	0.762674	0.410303	2.07002	0.370329	0.797831	1.14145	1.4607	1.43096	1.30825	2.40336	1.49274
F5	0.49986	0.920148	1.95913	1.16219	1.24849	0.712387	2.33802	0.824346	0.443605	1.0604	0.289729	1.51106	1.10612	1.06485	0.672883	0.848622	1.08051	0.33112	2.21128	1.06131
Fz	0.786792	1.14367	3.1984	0.523868	1.50131	0.348467	1.75967	0.701624	0.359479	0.645953	1.60385	1.41535	0.406884	2.88764	1.13179	3.227	1.64468	1.35827	0.588262	1.24103
FC1	1.56741	0.500965	0.797227	0.740959	1.36752	2.34434	1.98143	1.02421	0.629946	0.995722	1.75151	0.571699	1.14688	0.348456	0.707125	1.3078	1.4222	0.729394	1.5876	1.24593
FC5	0.722616	1.65341	2.00891	1.58275	1.17332	0.831675	3.10661	0.812028	0.353499	1.06836	0.921163	1.99376	1.13435	1.09127	0.839005	1.34483	1.10483	0.547576	2.05095	1.30245
F6	0.236386	0.857097	1.4845	1.33129	0.36298	1.46406	0.328445	0.657419	0.666159	0.4125	0.915455	1.54742	1.46326	0.879455	1.74876	0.777179	1.40034	1.09858	1.50711	1.58334
FC2	0.372654	0.56058	2.08049	0.84968	0.38127	0.581474	0.698996	0.499687	0.661702	0.921822	0.790503	1.06217	1.02737	0.886345	2.13078	0.636565	0.872843	3.45787	1.13959	1.14681
FC6	0.268891	0.697154	1.23444	1.89604	1.22878	1.13854	1.07741	1.24594	1.35819	0.709534	0.451105	1.08905	1.13616	0.757985	1.8238	0.411882	1.10114	2.17863	2.51075	2.08703
C4	0.273874	0.635841	1.13651	2.2231	2.2646	1.24894	1.13585	1.24741	0.568737	0.896301	1.83221	0.613357	0.707239	0.460445	1.00271	0.573206	1.40169	2.51801	1.58552	2.0653
Cz	0.668593	1.37507	0.907182	2.17736	1.54436	1.0326	1.18399	0.993712	0.549695	1.4502	5.71126	1.04034	0.598733	1.39984	0.859931	1.58339	2.38424	1.39841	0.901279	0.881123
C3	1.09155	1.95481	0.614774	1.58932	2.10246	0.787345	1.82673	1.00856	0.550106	1.27048	3.23966	1.03193	1.26775	1.42162	0.940213	1.37698	3.47739	1.31179	2.03192	1.73148
CP1	1.02018	2.11947	1.03277	2.04723	2.3633	1.03424	1.01307	0.684492	1.36461	1.11714	7.15819	1.02514	2.06353	2.71859	1.65421	1.85775	4.55338	1.90682	1.61547	2.01965
CP2	0.342597	1.20359	1.26227	3.20405	2.55666	1.3678	0.800197	0.690135	1.15608	1.01013	6.4386	0.6673	0.678972	1.21341	1.13512	1.41185	2.81311	1.17344	1.77827	2.0754
CP6	0.385549	0.808079	1.15202	2.61443	2.15231	1.42091	0.733099	2.04491	0.885178	0.735566	1.74946	0.447028	1.06059	0.3298	0.910589	0.883287	1.51953	1.53477	2.17148	2.16455
P8	0.53369	0.813338	1.20518	2.67999	2.00794	1.28889	0.945329	2.18551	1.31184	0.414975	1.93621	0.614662	2.27698	0.51158	0.658861	1.20173	2.37193	1.60095	2.49544	2.75662
P4	0.414679	1.45198	1.33599	2.94	3.4448	1.88805	1.04871	1.52142	1.96957	0.896359	5.22308	0.744293	3.00089	1.45411	1.01556	1.7344	3.50703	0.855562	2.5332	2.37082
Pz	1.45208	2.35411	2.28484	4.16028	2.96105	3.02649	1.19653	1.30461	2.93397	1.12615	8.64686	1.04639	3.58072	3.66992	2.58884	3.22583	5.70398	1.79797	2.99551	2.94365
POz	4.85987	5.66327	6.45475	8.00081	4.5888	7.88961	2.9544	4.43266	8.94581	3.20118	11.1019	2.91091	11.3079	8.18258	5.84455	9.83797	9.17401	3.69738	8.03624	8.30689
PO4	2.45163	4.96588	6.95642	6.31559	5.79128	4.524	2.47651	3.85696	7.70299	1.81533	8.61004	2.45656	8.59561	6.43635	5.24724	5.67995	7.93996	2.50078	7.70563	7.4189
PO8	1.20265	2.42476	2.696	3.22949	3.77183	2.46362	1.58062	2.59311	3.92379	0.972359	5.36753	1.35395	5.29597	3.06274	1.90648	3.13946	5.56272	1.65795	5.3872	4.87053
O2	3.43642	6.60075	6.43035	7.10211	6.11603	6.6415	3.88912	4.67005	9.94457	2.74205	10.7229	2.56266	8.95145	5.79726	3.44664	9.01436	8.7753	4.80823	11.3829	8.31194
Oz	4.63993	8.91893	8.38554	8.446	6.42994	8.58448	5.14015	6.70098	11.2751	4.18638	11.9318	4.23394	11.9564	9.78048	6.30263	10.4348	10.981	5.50857	11.138	9.24061
O1	3.55234	8.2638	6.71087	6.99676	6.00474	6.93558	4.14664	4.23465	9.16079	3.07756	8.9515	3.88346	9.71364	8.52465	3.17327	7.45207	9.81301	4.7274	7.38675	7.12652
PO3	3.37744	5.33372	3.29642	6.31351	4.39829	5.07875	2.23064	2.39772	5.90526	1.80507	7.86387	1.96985	8.01705	6.20897	2.87216	10.1517	7.13504	2.39473	4.78884	4.30345
P3	1.34635	3.07346	1.26275	3.08945	3.45609	2.35317	1.41059	1.33178	2.74224	1.32836	7.26837	1.10192	3.86005	3.12605	1.33404	4.53889	4.86801	1.79319	2.72404	2.27561
CP5	0.664843	2.96553	1.14663	1.70787	2.49948	1.02973	2.47045	1.11421	0.89997	1.19963	3.30072	1.54678	1.67509	2.22801	0.737288	2.08564	2.59268	0.934505	1.98486	1.88498
P7	0.53377	3.2026	2.36561	2.19547	3.0485	1.12473	2.25263	1.32612	1.29867	1.16707	1.98514	1.14575	2.96299	1.87691	0.433487	3.14414	3.1789	1.15567	1.86198	2.11779
PO7	1.50986	4.41262	2.4413	3.26085	3.93713	1.99827	2.20244	1.52433	3.10374	1.21525	2.89555	1.37481	4.46412	3.15151	0.604624	3.43254	4.61155	1.25422	2.82989	2.6993
T7	0.400043	1.47744	1.76059	1.49969	1.63071	0.770328	3.1822	1.14709	0.497661	1.15677	1.44106	1.4435	1.31679	0.797107	0.768302	1.2622	1.46325	0.932242	1.92479	1.61262
T8	0.38596	0.736759	1.00038	2.27669	1.33125	1.23301	0.561451	2.72086	0.39793	1.13009	0.31397	0.876844	1.38414	0.348174	0.809504	0.741628	1.21985	2.04668	1.93457	1.47452

## Sheet: Sub5
Channel	Trial_ 1	Trial_ 2	Trial_ 3	Trial_ 4	Trial_ 5	Trial_ 6	Trial_ 7	Trial_ 8	Trial_ 9	Trial_10	Trial_11	Trial_12	Trial_13	Trial_14	Trial_15	Trial_16	Trial_17	Trial_18	Trial_19	Trial_20
Fp1	1.02193	0.215525	1.31692	0.59888	0.615252	0.485338	1.19601	0.282544	1.46232	1.06626	0.759948	1.29829	0.423843	0.61536	0.612413	1.34681	0.995254	1.47154	0.397618	1.31803
Fp2	1.20655	0.974767	1.5399	0.414659	0.528493	0.913301	1.77794	1.06415	1.96896	0.745927	1.22742	1.08034	0.288702	0.753621	1.44601	1.20647	1.372	1.19913	0.560854	1.96905
AF4	0.913584	1.12607	0.974624	0.572619	0.852448	0.942451	1.41284	0.816493	1.19778	1.20845	1.29579	1.16205	0.746124	0.558876	1.76107	0.476573	0.80255	0.932071	0.305712	0.801952
AF3	0.524337	2.17038	1.30214	0.91724	0.357337	1.80234	1.8942	0.753546	0.888345	0.575823	0.879896	1.70503	1.04792	1.55022	1.57306	1.18391	2.32943	1.76424	0.934252	4.33885
F5	1.12778	1.33417	2.2197	0.470175	1.03024	1.21643	0.480874	1.86345	1.06652	0.656378	0.981776	2.69665	2.97422	1.41264	0.619241	0.736747	0.773306	0.790659	0.478932	0.473456
Fz	0.986245	0.96675	0.813367	0.642465	0.774877	1.38907	1.40384	0.739918	1.24692	0.434844	1.02457	0.890925	1.51238	1.32439	1.84133	0.880478	0.889022	1.20291	1.81943	1.35738
FC1	2.70849	1.3801	1.07572	2.92431	1.89843	2.11541	0.69784	2.78751	1.19594	0.387163	0.59708	1.21767	5.06088	1.57488	1.34253	0.986664	1.03246	0.823267	0.611448	0.730235
FC5	1.14529	1.83671	2.38555	2.42065	1.05336	1.01688	0.807767	2.16159	1.24266	0.59452	1.2472	2.67694	2.50601	0.453331	0.539885	0.855097	1.49185	1.10099	0.500941	0.658621
F6	0.985033	2.17784	3.85203	1.15658	0.547364	0.927729	1.95409	0.949018	1.03101	0.928751	1.2067	0.655545	0.865578	0.399704	1.28483	0.660757	0.594283	1.24918	0.128266	0.76484
FC2	1.79714	1.20327	0.525185	0.867316	0.319882	0.791101	0.946382	0.485571	0.149527	1.13154	1.74427	0.96642	2.04953	0.913918	1.08857	0.474103	0.559646	3.01054	0.404656	0.608482
FC6	1.38235	1.99171	0.474609	0.480358	0.43726	0.694352	1.62288	0.458179	1.29415	0.995334	2.20403	0.96274	0.23511	1.07465	1.70912	0.65326	0.357087	2.22717	0.676095	0.674502
C4	1.02955	1.24772	0.342639	1.40705	0.527684	1.23717	1.60237	0.482529	0.209501	0.987998	2.39625	1.27495	0.162858	1.27385	0.792263	0.236684	0.555433	1.52291	0.520595	0.83078
Cz	1.16287	0.768317	0.843231	0.362529	1.00522	0.651728	1.21329	1.05158	1.32971	0.611928	0.838379	1.83215	1.90775	1.07287	0.524577	0.782124	1.01045	0.633295	1.65934	0.833172
C3	1.54535	1.40221	1.97082	1.42559	1.62015	2.39181	0.623536	3.39307	0.620636	1.39136	0.60076	2.16325	4.97586	1.63722	1.94879	1.464	1.77039	0.850017	0.448552	0.869946
CP1	2.46159	1.11961	1.14891	0.748051	1.35762	2.34271	0.712435	3.42919	0.627367	1.75807	1.02447	1.95338	3.51492	1.23932	1.38556	1.65356	1.69975	0.974912	1.17091	2.14457
CP2	0.995093	1.22796	0.378498	0.994604	0.554018	0.637844	0.908485	0.881846	0.817667	0.919731	1.89499	1.56043	0.39293	1.40922	0.522077	0.485561	0.915808	0.483359	0.189295	1.27674
CP6	1.53894	1.07785	0.472421	0.818914	0.323071	0.898966	1.03529	1.07506	0.400399	0.625083	1.5033	1.04579	0.317916	1.34024	0.969152	0.541054	0.990674	0.528249	0.821907	0.917428
P8	3.87729	0.516692	1.13985	1.75921	0.687532	0.801479	0.938028	0.38938	0.569034	0.356377	1.44997	2.27642	0.738284	1.03807	2.06402	0.836498	1.8581	0.330173	0.724995	0.89153
P4	2.03843	1.43774	0.526343	1.22735	0.429928	1.15509	0.681773	0.917488	0.819276	0.787132	1.50961	0.748029	0.439263	1.65535	0.491236	0.580001	0.893039	0.327935	0.251672	0.741932
Pz	2.27889	0.768807	0.505941	0.901511	0.719959	1.20373	0.869993	2.79516	0.837139	1.0395	1.11254	1.9389	1.41438	0.792098	1.30306	1.25242	1.40391	0.650106	0.839849	1.84742
POz	6.44063	1.02804	0.855769	0.884668	1.59077	2.84738	0.798556	5.02665	1.1162	2.46459	1.01785	2.89745	1.90744	1.41044	3.5495	2.74343	3.35571	1.37619	1.16755	3.93842
PO4	3.5045	1.16788	0.761941	1.47907	0.591004	2.07852	0.43538	1.5489	1.03813	0.49753	1.26202	0.885653	0.871638	0.980334	0.986561	0.769452	0.664939	0.240391	0.278448	0.707452
PO8	2.5297	0.624311	0.812906	2.20958	0.621609	1.51926	0.273729	0.603707	0.492954	0.729314	1.33036	1.50287	1.3507	0.912855	2.98932	0.792343	1.16212	0.355731	0.949922	0.286949
O2	6.43671	0.45149	1.1414	0.939226	1.03593	1.55808	0.892138	2.39273	1.32806	1.99063	0.794255	3.57103	1.29733	0.92682	4.13886	1.77877	2.25618	0.896552	1.28635	1.12072
Oz	10.5485	2.72029	2.80801	1.25436	4.85378	5.52583	3.55189	6.88639	4.11588	5.06274	3.05582	7.16822	5.65832	5.25312	8.32401	5.27611	6.99308	2.99834	4.50349	6.14164
O1	9.48366	3.94477	4.0282	3.37526	6.83139	6.98704	5.14118	7.92946	5.55981	5.62074	6.64994	7.77303	8.06342	6.07356	8.63638	6.15926	9.45571	4.14509	7.50246	8.02217
PO3	9.84222	2.86039	2.17841	1.29856	3.97052	5.10024	2.83174	5.93063	2.46328	4.60842	3.95654	6.11278	5.42621	4.03154	6.51855	3.62214	6.36441	2.85157	4.65822	6.62708
P3	5.54203	1.61902	1.73352	1.03219	1.85428	3.33826	1.33111	3.49226	1.00607	2.58548	2.0697	3.27393	3.99087	2.03004	3.59162	1.91752	3.4145	1.54027	2.34763	3.4015
CP5	1.31959	1.88388	2.62054	0.570475	1.20933	3.58324	0.600351	2.75909	0.30838	1.49555	1.46132	2.60585	4.03933	2.33568	3.06546	1.87076	2.68322	0.737285	1.24882	1.35506
P7	3.87412	1.88507	1.79534	0.728581	1.25947	4.31702	0.84663	2.799	2.0327	1.98287	3.26762	2.90762	4.00033	2.38659	4.61763	1.63143	5.15161	1.48849	4.77655	2.64074
PO7	6.76263	2.50657	2.93247	0.921671	3.96012	4.72085	2.23851	4.39448	3.1323	3.02638	5.44158	6.72176	5.24117	3.39161	7.11226	2.99726	6.18499	2.16811	5.24406	4.73134
T7	2.44202	2.42806	2.54875	0.85382	0.802856	2.4847	0.505407	1.75296	2.64644	1.92581	1.42668	4.79052	2.21478	1.65045	2.82554	0.997082	2.72042	0.941667	2.70145	1.39028
T8	1.01405	1.30589	1.74776	0.510257	0.441401	1.6802	0.526508	0.515341	0.748418	0.193822	1.07059	1.32378	0.579914	1.92774	0.911068	1.46893	0.493016	0.895837	0.498174	0.287505

## Sheet: Sub6
Channel	Trial_ 1	Trial_ 2	Trial_ 3	Trial_ 4	Trial_ 5	Trial_ 6	Trial_ 7	Trial_ 8	Trial_ 9	Trial_10	Trial_11	Trial_12	Trial_13	Trial_14	Trial_15	Trial_16	Trial_17	Trial_18	Trial_19	Trial_20
Fp1	0.810278	0.928658	0.530108	1.19647	0.351686	2.13278	0.363061	0.673521	1.39245	0.199697	1.77064	0.601083	3.01037	0.763967	0.604602	0.695203	1.31028	2.24932	0.504129	1.41622
Fp2	1.29002	0.339736	0.589116	1.74489	0.663384	1.24096	1.43166	1.14088	1.15043	1.37577	1.29798	0.362723	0.790217	0.827406	1.2386	1.22914	0.414888	0.332639	1.60975	1.14959
AF4	1.10637	1.63635	0.936201	0.209453	1.2787	1.04229	2.27605	1.14968	0.714509	1.11057	1.04333	0.126056	0.701336	0.243535	0.366494	0.517542	0.356639	1.49288	0.886905	1.27355
AF3	1.33455	0.84187	0.893175	0.949348	0.277638	0.467979	2.16971	0.749161	0.593329	0.609308	0.522787	0.922786	0.577336	2.09212	4.14706	1.77889	0.987822	0.643657	1.73992	0.846781
F5	1.38752	1.01775	0.495347	0.868943	0.60471	1.50527	0.351354	1.12701	0.29185	0.680287	1.39664	0.938172	0.239903	1.62761	2.75895	1.21679	0.550448	2.1067	1.27586	1.24779
Fz	0.59265	1.40112	0.508784	1.10308	0.850189	1.38153	0.91081	0.434859	1.19459	0.835435	1.77071	2.06902	0.531679	0.836743	0.378006	0.813708	0.610316	1.79585	1.52157	1.42322
FC1	1.45873	0.977826	0.675405	0.788055	0.787325	0.303216	0.613678	1.42143	2.13205	1.71547	0.772598	1.44588	0.706162	1.00683	1.08995	1.74083	0.509098	0.423274	0.892683	0.822013
FC5	1.18607	0.592671	0.503631	0.796424	0.999024	0.973571	0.20126	1.3997	1.52191	1.11974	1.57385	0.89365	1.32882	1.9459	0.369899	0.855181	0.495029	0.740521	0.579163	0.948319
F6	1.48992	0.630319	1.70262	1.15542	1.98457	0.469712	1.75804	1.45355	0.652723	0.771755	0.344019	0.252835	0.533199	0.896376	0.813586	1.23495	0.299584	1.81833	0.34823	1.02411
FC2	1.14064	0.30965	0.457324	0.738466	0.328976	0.932917	2.1135	0.751106	0.650339	1.09242	0.602829	0.700867	1.34331	1.23156	0.961606	2.31853	0.458485	0.363044	0.566262	0.853873
FC6	3.35857	1.44109	1.16102	0.737106	0.770281	2.46187	0.492577	0.751009	0.612201	0.962946	1.15685	1.02502	0.350935	0.725822	1.1442	1.15976	0.697767	1.23102	0.806729	1.41191
C4	2.50742	0.918626	0.355008	0.213222	1.50951	1.2381	1.40726	0.563292	0.630996	0.39083	0.77736	1.41635	0.376604	1.13739	0.725521	1.97049	0.548666	1.45966	0.604443	0.829001
Cz	0.598858	1.23809	0.396054	0.899767	1.43269	1.59523	2.63404	1.52269	1.10304	1.21743	0.409452	0.345277	1.73499	0.790722	0.236383	2.93256	0.400681	1.26976	0.63133	0.360316
C3	0.737371	0.357646	0.739446	0.488082	1.31412	0.675563	0.416073	0.655593	2.03916	2.10088	0.724546	0.86023	0.677874	0.903401	0.49524	2.41971	0.634048	0.915472	1.24518	1.04953
CP1	0.69724	0.635819	0.683818	0.563251	1.62858	1.16526	0.965123	2.01954	1.3939	1.03736	0.797221	0.64613	0.904737	0.784687	0.347846	2.63623	1.54454	0.456864	0.605328	0.79279
CP2	1.60391	0.522233	0.85102	0.698297	3.03173	1.58593	1.53332	0.907393	0.997566	0.563168	0.973398	0.49908	0.315537	0.667989	0.283368	2.44921	0.771596	1.85431	0.358168	0.302885
CP6	1.72523	0.806322	0.619974	0.737802	2.97114	0.913629	1.33052	0.631763	1.68238	0.501354	1.49689	1.31453	0.386899	0.462002	0.598714	1.68521	0.657697	1.40353	0.31294	0.694668
P8	1.40455	0.686792	1.15193	1.52837	2.16015	0.916633	0.99017	0.890755	1.71662	0.704897	1.8132	1.27089	0.31147	0.334266	0.824458	1.22227	0.452574	1.13517	0.362177	0.593041
P4	1.54418	0.556694	0.536971	0.690224	3.50306	0.929447	1.59752	0.92897	1.29669	0.663259	1.34441	0.773039	0.613374	0.710121	0.413451	1.89374	0.971631	1.33121	0.235342	0.473876
Pz	0.856262	0.951381	0.970773	0.597958	1.90893	1.98818	1.34554	1.27205	1.66093	0.783908	1.26255	0.61882	0.359287	0.688231	0.248477	1.77362	1.735	1.09349	0.277238	0.767123
POz	0.594237	1.4182	0.645939	1.1092	1.47821	1.00747	1.2494	0.610322	1.7026	1.16106	3.67927	0.703889	0.614877	0.695351	0.443161	1.26406	1.6694	1.36216	0.23034	1.08063
PO4	1.03538	1.20691	0.733593	0.767413	2.34133	0.552299	1.35491	0.729087	1.47268	0.934423	2.25202	1.07503	0.556704	0.694017	0.394058	1.3392	1.22369	1.44611	0.233874	0.625867
PO8	0.914489	0.753712	1.00065	1.23003	2.26878	0.73067	0.898281	1.15734	1.38468	1.16329	2.59023	1.84875	0.435246	0.364828	0.581756	1.05291	0.620801	1.3966	0.338545	0.629406
O2	0.803662	1.22531	0.737275	1.09009	2.39821	0.592901	0.791	1.32069	1.37109	1.50256	4.36604	1.60295	0.44971	0.504559	0.410831	1.04266	0.671465	1.46318	0.28747	0.78457
Oz	0.943274	0.936615	0.65199	1.77259	2.61977	0.826278	0.965051	1.37912	1.0091	1.77754	5.12956	1.13101	0.894715	0.603414	1.68644	0.762604	1.03552	1.32113	0.315836	1.06866
O1	0.872779	0.79938	1.10167	2.31945	1.52226	1.16983	0.484754	1.21799	1.13053	1.55961	4.2428	1.15877	1.22297	0.603361	0.838762	0.80413	1.64277	1.38205	0.306007	1.66274
PO3	0.815053	1.10638	0.788295	1.41278	1.04968	1.24277	0.686625	0.961767	2.09362	1.44393	3.92524	1.06611	0.911789	0.61931	0.432578	1.20253	1.81252	0.775312	0.387974	1.43189
P3	0.767932	0.947013	0.860964	0.581381	1.4525	1.0347	0.459166	1.31288	2.03917	1.33175	1.57383	0.906924	0.720835	0.588945	0.214116	1.60736	1.75418	0.342577	0.550185	1.13944
CP5	0.672721	0.203026	0.637349	0.60439	0.847206	1.26546	0.527241	1.29442	2.10972	1.72831	1.03631	0.703467	1.00945	0.771103	0.537745	1.18265	0.805958	0.524239	1.03535	1.25426
P7	1.3096	0.734473	0.647188	1.16374	0.620032	1.27634	0.490017	0.85157	2.0888	1.85745	1.85054	1.10254	1.10995	0.405308	0.201877	0.992872	1.18928	0.682184	0.421121	1.29162
PO7	0.84166	0.732612	0.662258	2.18428	0.84647	1.23045	0.508082	1.18452	1.95122	1.93105	2.9118	1.50988	1.17145	0.477957	0.496454	0.870293	1.4348	1.07091	0.49341	1.57126
T7	0.596957	0.156023	0.8154	0.902168	1.01337	1.22705	0.313857	1.10061	1.94155	1.12685	1.11443	0.865645	0.994295	1.01414	0.320754	1.15866	0.712596	0.690389	0.885096	1.08766
T8	0.777703	1.40753	0.849675	1.28094	1.46328	1.06419	0.956212	0.856791	1.8952	1.24298	1.72175	1.141	0.285289	0.539102	0.703982	1.20953	0.658585	0.916413	0.546552	0.766928

## Sheet: Sub7
Channel	Trial_ 1	Trial_ 2	Trial_ 3	Trial_ 4	Trial_ 5	Trial_ 6	Trial_ 7	Trial_ 8	Trial_ 9	Trial_10	Trial_11	Trial_12	Trial_13	Trial_14	Trial_15	Trial_16	Trial_17	Trial_18	Trial_19	Trial_20
Fp1	0.787162	3.14869	3.05784	0.726121	0.375232	0.686183	1.55213	2.65477	0.457914	1.75993	1.81286	1.29214	0.643398	0.650827	1.35841	0.761522	0.430277	1.16766	0.497018	0.51179
Fp2	0.990168	4.21328	2.51726	0.776686	1.61287	1.19252	1.17086	1.41372	0.830448	1.1547	1.61388	0.674995	0.980245	0.670808	1.05834	0.323545	0.8433	1.18691	0.723369	0.367308
AF4	1.06592	3.03318	2.17535	0.768337	0.930924	1.43692	0.747076	1.42052	1.07138	0.767124	1.02444	0.677662	1.00482	0.630158	1.15858	0.184627	1.03629	0.961548	0.831427	0.749475
AF3	0.643691	2.17902	2.52037	0.996893	0.589052	0.324641	1.7348	2.99859	0.406219	1.71921	1.68716	2.09875	0.585669	0.554616	1.23169	1.36215	0.315548	0.654575	0.505831	0.639304
F5	0.830232	2.12389	3.40568	1.94364	0.621105	0.401748	1.95292	2.68196	0.603291	2.87058	1.2938	3.40761	0.314629	1.43674	1.73652	1.60067	0.403733	0.416355	0.551436	0.635031
Fz	1.38311	1.28157	2.3753	0.405416	0.757412	1.26793	0.939025	0.625186	0.831419	0.83942	0.919919	1.05164	0.354977	1.07417	1.29195	1.22236	0.472667	0.8472	0.559457	0.560998
FC1	0.989366	1.11108	1.6237	1.65811	0.867257	0.518217	1.55392	2.47214	1.29521	1.27499	1.3157	5.40387	1.37769	0.856934	0.803043	1.79108	0.819932	0.91717	0.758993	0.986563
FC5	0.739166	2.54431	3.19092	1.9461	0.699268	0.442555	2.90101	3.16175	1.07783	2.86858	1.56987	4.14871	0.3531	1.64241	1.65474	1.5152	0.510859	0.657276	1.1142	0.900173
F6	0.237879	2.24751	1.70315	0.500113	0.732638	0.650344	0.510088	1.50456	0.747644	0.217941	0.808463	0.501933	1.67772	0.66475	1.07967	0.217597	0.632544	0.502358	0.694004	1.20587
FC2	0.361859	0.874769	0.66886	0.602188	1.22778	1.02214	0.60071	0.928051	0.942676	0.904886	0.288959	1.11055	1.41833	0.353559	0.779329	0.271493	0.512037	0.267058	1.51336	2.20093
FC6	0.240642	2.52621	1.97959	0.651828	0.814346	0.338738	1.00187	0.650675	0.606887	0.282283	1.33022	0.71853	1.41433	0.414968	1.12135	0.45271	0.893057	0.649778	0.765801	3.07024
C4	0.364706	0.647077	1.1377	0.736249	0.752037	0.803728	1.20593	0.505327	1.05805	0.694484	1.29078	1.7376	1.15639	0.955055	1.43292	0.5573	0.727596	0.489169	0.416835	1.41759
Cz	0.553208	1.31912	1.11308	0.686309	0.3736	1.01963	0.6311	0.385608	1.1037	1.09067	1.41238	1.24006	1.41551	1.64701	1.68952	0.259621	0.390419	1.91516	0.632441	0.379643
C3	1.38828	2.71742	1.36958	1.26457	1.2372	1.38152	2.41497	2.15584	2.01882	2.30617	0.609449	5.75773	0.700552	3.31171	1.80277	1.93582	0.673787	1.57641	1.44782	2.32056
CP1	1.73919	1.51016	2.2515	3.27302	4.50704	1.44917	0.56945	2.05696	2.89534	1.12578	1.25774	5.18841	1.05591	4.85813	0.948394	1.35468	0.346936	2.10573	1.13204	2.51229
CP2	0.479774	0.754019	1.38439	0.688195	0.643398	1.54623	0.712991	0.259439	1.82802	0.874074	1.16837	2.53437	1.9089	2.24934	1.04214	0.811985	0.802916	1.22275	0.472338	1.01662
CP6	0.690648	1.47304	1.99443	0.290205	1.28094	1.43579	1.34039	0.759593	0.983881	1.10021	2.35566	2.87466	1.74331	0.854969	1.36515	0.76696	0.3421	0.786422	0.402673	1.44332
P8	1.11126	3.40794	2.61291	1.49688	2.21121	1.98041	2.41904	2.21513	1.3541	2.30145	3.00963	2.75248	1.3878	0.916706	1.29284	1.38443	0.568985	1.0816	0.361508	1.01978
P4	1.47731	1.08578	2.27522	1.10392	1.376	0.676926	0.925749	1.61971	1.75707	1.99216	2.11831	2.42051	2.17846	2.25459	1.23407	1.20622	0.687838	1.3358	0.503153	1.72528
Pz	2.43027	1.87899	3.54866	1.74573	2.03459	1.00303	1.21318	1.74853	2.74054	2.32956	1.96191	2.91317	1.84337	3.94113	0.788554	1.27528	0.339014	2.60574	1.44388	3.89612
POz	5.85021	5.22514	8.76449	4.23673	3.07261	2.22439	3.05541	4.80702	3.24288	4.02223	3.56064	5.93199	2.18617	5.7399	1.62801	2.18301	0.713561	3.65551	3.66606	6.83037
PO4	4.6097	3.0862	5.74061	2.77649	2.00835	0.997299	2.36633	4.44516	3.10132	4.72994	2.809	4.405	2.24129	3.77255	1.43618	1.16905	0.565043	1.90857	0.830176	4.02431
PO8	3.73593	4.06157	4.63894	2.9553	2.86991	1.50414	4.38479	4.14598	2.61713	4.39722	3.8139	3.66706	1.38647	2.37673	1.90809	1.77231	0.526393	2.14462	0.895813	2.56902
O2	5.20748	5.94504	7.78903	4.20482	4.16933	1.42297	5.52513	7.03605	3.06282	6.39242	6.59236	7.69434	1.72036	4.42584	0.950379	2.59024	1.03976	4.75137	2.01898	5.35389
Oz	5.84972	8.31721	9.5016	3.68017	3.12904	2.1331	4.02205	5.21809	4.31706	6.38151	6.05584	8.49427	1.43049	4.06563	2.46309	2.12492	0.838507	5.12611	3.07395	6.73781
O1	6.68514	8.76575	10.3595	4.32463	3.73281	3.32819	5.51164	4.31898	5.01472	4.74673	5.45198	8.01369	1.42281	5.07095	2.46494	2.29369	1.2832	4.60953	3.24008	6.82202
PO3	6.94601	7.73551	9.1197	5.38679	4.42014	2.77309	6.20188	4.63446	4.59405	4.38782	4.7277	7.91865	1.8815	7.79345	2.38427	2.61014	1.25607	4.99177	3.96045	8.92241
P3	3.65826	4.02326	4.52505	4.11069	2.78709	1.31222	4.46838	2.84687	2.04994	2.10069	3.14425	6.41979	1.20506	6.03205	1.53064	1.56371	0.785038	2.84206	2.12822	4.66216
CP5	2.22657	2.9437	5.92258	3.21109	1.53489	1.71078	4.19877	2.76537	1.76482	2.10104	2.16821	8.72496	1.00703	4.43001	1.6638	1.14611	0.394498	1.84804	2.56673	3.5671
P7	3.64284	5.1526	4.61908	5.73512	3.00115	3.37197	6.34615	3.5469	2.13828	2.42732	5.64175	7.47354	1.09678	4.97233	2.13347	2.17699	1.16292	3.25951	4.61475	4.63045
PO7	4.834	8.19075	9.3956	5.97716	3.64109	3.61441	7.76899	3.86902	3.14862	3.98954	6.28794	8.07805	1.34527	5.77628	2.60677	2.78904	1.35162	4.67082	4.49128	5.88164
T7	1.45815	1.18777	1.76687	3.28721	1.73527	0.657929	4.54336	2.32754	1.06024	1.99361	2.7344	2.1435	0.888369	1.83362	0.996726	1.8336	0.61211	1.11	1.97695	0.900289
T8	1.31847	3.14862	2.65831	0.322326	0.933758	1.02999	1.12043	1.0195	0.284727	0.571161	2.48684	1.77876	1.6208	0.326661	1.62225	0.738318	0.768107	0.677927	0.501625	1.29358

## Sheet: Sub8
Channel	Trial_ 1	Trial_ 2	Trial_ 3	Trial_ 4	Trial_ 5	Trial_ 6	Trial_ 7	Trial_ 8	Trial_ 9	Trial_10	Trial_11	Trial_12	Trial_13	Trial_14	Trial_15	Trial_16	Trial_17	Trial_18	Trial_19	Trial_20
Fp1	0.673521	1.39553	0.892049	1.05377	1.79075	0.358357	2.23405	0.977513	1.18649	1.13448	0.487837	0.50254	0.520961	1.09697	0.678743	1.32548	0.969073	0.677405	0.780533	0.598523
Fp2	0.786029	1.60916	0.692206	0.698156	1.00865	0.435544	2.93468	0.350044	0.433165	1.56893	0.554373	0.588804	0.381167	1.55076	0.99048	1.06364	0.694772	0.844481	0.59786	0.601654
AF4	0.771166	1.58291	0.507403	0.889689	1.05747	0.622813	4.16356	1.4853	0.392946	1.55656	0.654919	0.40132	1.18218	0.851768	1.52819	1.09261	1.26925	0.24729	0.668954	0.945155
AF3	0.749587	1.99705	1.17436	2.77109	1.7199	0.452024	5.57379	0.786965	0.247415	0.75837	0.585773	0.390142	0.375506	1.42265	1.40102	2.0286	1.72279	0.564449	1.11742	0.570392
F5	1.35032	0.675864	0.741098	0.726117	1.47184	0.880709	1.39176	0.339639	0.358439	0.752268	0.401919	0.563176	0.885021	0.65218	1.02871	0.861183	0.650606	0.666475	0.622244	0.644305
Fz	0.776097	3.02871	2.13052	2.08593	1.06662	0.385159	2.97414	0.396782	0.365251	0.690602	0.405667	0.587765	2.71677	2.17914	1.98135	0.79573	2.5132	0.542839	2.15854	1.61211
FC1	2.62828	0.581167	0.677357	0.484491	2.33238	0.791117	0.634041	1.03059	1.71323	1.05313	0.665728	1.09379	1.96714	0.949559	0.768251	1.31298	0.60457	0.847613	0.20246	0.672685
FC5	1.58977	0.34561	0.576327	0.833411	1.95183	0.914556	2.45945	0.26308	0.790347	0.478161	0.311429	0.850205	1.15122	1.91181	0.741839	0.603799	0.434875	0.81971	0.500257	0.677072
F6	0.261237	0.396652	2.07649	1.09146	1.04504	0.971505	4.86611	0.765309	0.534587	2.04772	0.761484	0.298559	0.800422	2.26823	0.316228	0.282116	1.29323	0.399256	0.392583	0.838054
FC2	1.97331	1.25005	1.38619	1.32136	0.705911	0.488584	1.00574	1.52202	0.741929	1.28939	1.78152	1.62239	0.939516	2.08794	1.7819	0.431837	2.13182	1.59946	0.505909	0.644676
FC6	0.863777	0.568621	2.71454	1.62482	0.670713	2.15906	4.20819	0.900407	2.45131	1.67046	0.32633	0.335256	0.908522	3.41107	0.95414	0.168998	1.06832	0.630934	0.75326	0.819194
C4	2.16328	2.47501	3.52284	1.25018	1.43445	1.15754	1.296	1.76735	1.94742	2.3365	3.4193	1.27355	2.88584	6.02179	1.41606	1.58079	1.86926	0.80277	2.44172	0.686798
Cz	1.28401	2.59089	1.74315	1.39499	1.32104	0.673763	0.787673	1.67722	0.940994	0.556975	1.31914	1.02368	5.43986	3.67065	2.71894	1.32677	0.861248	0.360671	0.98203	1.57913
C3	2.83173	1.18433	1.03757	0.875926	1.27242	0.898313	1.68663	1.04756	1.30583	0.509476	1.21667	1.24794	0.640565	0.50828	0.722577	1.75963	0.427789	0.657814	0.582538	0.825741
CP1	4.04108	5.01813	2.85865	2.4436	1.85951	1.2235	1.07294	1.582	1.20577	1.01239	2.78153	3.29124	5.53875	4.97517	2.17079	2.5629	1.15709	0.666042	1.92584	1.16659
CP2	4.40927	4.80341	4.22501	5.66243	3.45363	2.09245	1.39554	1.72407	1.85282	2.15608	5.09705	5.21699	8.17573	9.54208	5.12926	2.28404	2.73529	1.3873	3.65653	1.30091
CP6	2.39531	5.37928	5.7218	2.33785	3.68386	5.20635	1.67877	1.06298	3.01346	3.46295	5.66494	2.41776	8.62441	11.2269	4.46997	1.20916	3.01311	1.20623	2.174	0.877177
P8	2.45716	7.68349	5.02969	8.91276	8.76303	4.05006	1.33034	0.792661	4.73369	4.95763	8.91683	4.93165	13.6436	9.56637	3.8944	2.00108	3.64927	1.88626	7.20027	1.15575
P4	5.39629	10.0857	6.91012	6.77169	6.19149	4.00513	1.21282	2.58828	3.77804	4.64922	9.74911	8.88295	11.6188	11.7769	6.03414	4.03983	5.01385	2.46602	5.59374	1.59902
Pz	7.37104	6.08378	6.61678	6.54402	4.79524	3.77279	2.16702	3.87767	3.20029	2.85798	6.05469	9.38056	9.95089	10.1696	6.99053	5.76831	4.62936	1.97647	5.88279	2.35846
POz	7.77773	11.1034	9.00597	8.10998	10.0487	7.46657	3.62799	5.45702	7.69649	7.34951	10.4051	14.5026	13.1735	14.913	10.8282	10.4149	7.25945	5.36105	10.1785	5.25583
PO4	6.58471	13.1983	8.15404	7.93247	9.58587	5.9155	1.87692	3.45205	5.91672	6.25186	11.2288	10.3801	14.9911	14.0177	9.50916	6.77293	5.90528	4.20954	9.36784	2.42541
PO8	4.47525	12.1309	6.44704	7.91564	9.74635	5.46327	1.02526	1.44754	5.99551	5.1712	10.7249	7.45531	14.1631	12.2007	6.99755	5.011	5.00071	3.04175	9.58466	1.64062
O2	6.72122	12.4567	8.53729	9.0418	11.2279	6.98918	1.64405	2.3466	7.23699	7.12515	12.9565	9.57487	11.8208	13.3521	8.97998	7.18807	6.04875	4.60843	10.9622	2.84503
Oz	6.59897	11.6979	8.88923	8.21223	11.4657	7.53185	2.53809	3.83556	8.29913	8.31856	12.0257	13.302	12.3681	15.0976	9.98786	8.62096	7.00243	5.82173	10.8114	4.70307
O1	4.74517	9.35072	7.79678	5.8362	11.0381	5.10519	1.85989	3.22784	6.08927	6.17293	10.2988	14.1141	11.2929	12.9773	7.66526	6.26372	4.31873	4.39447	8.25814	5.30842
PO3	5.8789	8.9168	7.26898	5.19062	9.5794	4.35484	2.26296	3.60065	4.1343	4.15463	8.55632	14.6891	10.6777	11.6002	6.11057	5.52799	4.78367	3.12251	5.33711	3.5788
P3	4.56681	5.01028	4.32804	3.18279	4.76027	2.52008	1.57667	1.94909	1.85166	1.49817	5.4483	6.91164	7.25748	7.72317	3.33112	4.05092	2.64709	1.10862	2.23569	2.15484
CP5	2.42776	1.45688	1.65497	0.824983	2.02547	1.36357	2.6845	0.719513	1.50254	0.617101	1.77508	2.42729	2.02053	4.38706	1.13362	1.50707	1.11409	0.568779	0.660752	0.679235
P7	1.93437	1.80513	2.76928	1.98095	3.96324	2.02274	3.66168	0.746751	1.01313	0.751515	2.11224	3.15068	3.95341	5.45506	1.59631	1.64741	1.74056	0.712662	1.00255	1.28981
PO7	2.52931	4.47864	4.64547	3.12899	7.00941	2.61876	2.06095	1.22176	1.858	1.88445	4.96768	6.66973	7.02627	6.23341	3.04178	2.56697	2.92144	1.29115	2.38677	1.62771
T7	1.75409	0.647494	0.822916	1.35425	0.964712	0.540824	2.22934	1.08585	0.387798	1.31257	0.576091	2.21627	1.23318	4.86971	1.1104	0.942087	1.03843	1.62509	1.21081	0.940865
T8	1.11286	2.17049	4.83438	3.78715	2.12787	2.12438	3.95974	1.13818	1.96743	1.67992	2.36263	1.79221	4.93894	4.47971	1.93602	1.26974	3.0917	0.815229	1.265	1.40575

## Sheet: Sub9
Channel	Trial_ 1	Trial_ 2	Trial_ 3	Trial_ 4	Trial_ 5	Trial_ 6	Trial_ 7	Trial_ 8	Trial_ 9	Trial_10	Trial_11	Trial_12	Trial_13	Trial_14	Trial_15	Trial_16	Trial_17	Trial_18	Trial_19	Trial_20
Fp1	0.842755	1.3515	0.5713	1.21016	2.49079	1.37426	0.563583	0.370757	0.416589	1.68295	0.597508	1.18021	1.08847	1.87923	1.36904	0.964886	0.717503	0.81757	0.852643	1.24947
Fp2	1.83846	0.468059	0.375421	0.728917	0.947928	1.20655	1.018	0.481005	0.397984	0.941443	0.777279	1.08799	0.96583	1.52816	1.4886	1.2435	0.877246	1.3819	0.724886	1.10721
AF4	1.04057	2.53159	0.35085	1.84023	0.968535	1.68717	0.427937	0.465662	0.619435	1.05594	0.571419	1.51697	0.42961	0.69944	2.25811	1.91984	1.58624	2.72202	0.870343	1.37327
AF3	1.16341	0.531221	0.305464	1.11274	1.06155	1.55532	0.922528	0.475432	1.04109	1.76646	0.420962	0.739183	0.970336	2.86219	0.856875	0.733313	1.00574	0.970756	0.798698	1.54172
F5	0.967791	0.842997	0.353854	1.1236	1.08968	1.40425	0.557618	0.262487	0.775212	2.06011	0.95889	0.745621	1.00424	2.28065	0.890944	0.735225	0.891511	1.00998	1.67579	2.08837
Fz	1.43286	0.624814	1.17301	1.98475	1.83245	0.875668	1.61731	0.976354	0.994081	1.3888	0.560497	0.673901	0.651256	0.935844	0.689667	0.383444	0.289936	3.62399	1.58144	3.01382
FC1	0.338843	0.476945	0.68696	2.00113	1.22178	1.40898	0.43728	0.511198	0.86771	1.09295	0.712694	0.938625	1.22592	0.546801	0.215758	1.02719	1.58981	1.18849	1.27635	1.59711
FC5	0.555325	0.341841	0.496323	0.85667	1.31744	0.927969	0.719217	0.430084	0.749059	1.34149	1.15678	0.315728	0.756029	0.761175	0.610228	0.66693	1.2282	1.52664	1.6776	2.28327
F6	1.47699	1.08945	0.358091	2.06859	1.36928	1.33369	1.1453	0.281677	0.708309	0.804576	0.279641	1.10509	0.185509	0.656877	2.5422	0.950089	1.07882	0.735124	1.87737	1.74387
FC2	1.23973	1.01503	0.654436	1.38234	0.446238	0.732273	0.840846	0.24891	1.01941	1.95443	0.62683	0.900312	0.82508	0.309251	1.72014	1.14288	2.13551	0.510642	1.99764	3.39722
FC6	0.84325	1.57716	0.568496	1.45654	1.67904	1.14762	0.929728	0.351193	0.548775	0.966246	0.453778	0.749608	1.08722	1.01779	1.76275	1.12007	1.32018	0.54061	2.07761	1.65389
C4	1.20372	0.903337	0.632675	1.29115	2.22221	0.739896	0.72639	0.333028	1.06346	0.857844	0.590483	0.56474	0.732403	0.933501	1.62312	1.23267	2.71646	0.657592	2.84104	0.891976
Cz	0.793207	0.858936	1.0557	1.54514	1.50496	0.946069	0.348372	0.405423	1.54984	1.2397	0.543724	0.655689	0.596273	1.25403	0.675783	1.68836	0.831013	1.90727	2.71635	0.479848
C3	0.275522	0.683932	0.878353	1.20598	1.30989	0.784031	0.327838	0.379066	0.923026	1.65576	1.56453	0.509268	0.938084	1.45328	0.904039	0.986169	1.30246	1.75676	1.56968	1.43306
CP1	0.961903	0.543595	0.807521	1.55904	1.46472	0.976501	0.261224	0.423646	2.16933	2.16361	0.624488	0.353659	0.891032	1.27059	0.68712	1.846	0.76079	2.48652	1.98685	1.0232
CP2	1.77993	0.615325	0.588626	2.19318	2.40218	1.00791	0.388249	0.441714	1.76003	1.14411	0.351212	0.495525	0.772398	0.668632	1.28304	1.73686	1.57163	1.11813	3.57118	0.250482
CP6	1.89025	0.423696	0.517716	2.21803	2.81744	0.917762	0.806832	0.399667	1.59249	0.701177	0.674833	0.570342	0.919459	0.846707	1.58186	1.27019	2.99121	0.565173	3.34636	0.276877
P8	2.33331	0.306575	0.629819	2.89637	2.62723	1.24602	0.591231	0.445175	2.01353	1.37187	1.33708	1.00755	1.1896	0.641718	1.29064	1.17303	3.07058	0.473245	3.76378	0.17105
P4	2.41037	0.303402	0.648822	4.14217	2.65034	1.16984	0.735708	0.473934	2.60424	2.03702	1.20996	0.732616	0.824867	0.485129	1.53658	1.58281	3.03025	0.867832	4.35059	0.139624
Pz	2.68472	0.612328	0.966489	3.02955	1.92216	1.12146	0.474068	1.15908	2.73773	3.55076	0.903007	0.717306	1.07928	1.05522	0.912869	2.27273	1.23481	2.1465	3.40666	0.895315
POz	6.6104	2.83077	2.7714	7.59663	1.81308	2.27338	1.71502	3.74536	5.82008	6.89278	3.73402	2.44583	2.06616	2.98134	1.62804	4.19642	2.2434	4.04933	3.86995	3.27257
PO4	3.91169	0.568207	1.2105	5.87988	2.39806	1.38315	1.20296	1.00351	3.89857	5.46426	4.16154	1.39297	1.30668	0.505848	1.58079	2.19607	3.30666	1.17249	4.60063	0.399355
PO8	2.60899	0.373672	1.19728	4.20675	2.27468	1.29294	1.18465	0.594548	2.98727	3.21629	2.18573	1.32152	1.27972	0.585703	1.48845	1.47639	3.57755	0.670828	4.37382	0.0999802
O2	4.48336	1.86965	1.84099	4.56841	1.38579	2.3704	2.18853	1.83388	3.20128	5.47124	2.62517	1.29421	1.55012	1.17364	1.44909	2.09538	2.90552	1.82655	3.48633	0.976726
Oz	9.5627	4.98566	4.1034	7.99596	1.81048	4.34352	3.25986	5.07653	5.44062	8.52911	3.68433	3.31052	2.95035	4.04368	2.33795	4.77348	1.35587	2.48805	4.35646	4.90406
O1	6.59398	3.35705	2.15711	3.26077	1.19139	2.55107	1.50966	3.69938	4.62065	6.12468	1.73401	2.59102	1.71346	2.81031	1.04293	3.76965	1.48008	4.13969	2.82351	5.67858
PO3	4.23342	1.2891	0.979554	1.80648	1.70374	1.48929	0.399275	1.93407	4.08908	4.14145	0.816953	1.35652	0.991	2.1648	0.540422	2.79184	0.787291	3.30018	2.01958	4.24655
P3	1.39499	0.462569	0.494091	1.38423	1.75338	1.10739	0.135385	0.594045	2.02448	3.3933	0.708211	0.578143	0.755392	1.45248	0.523504	1.72818	0.721437	2.39385	1.64266	2.04451
CP5	0.376024	0.582509	0.490325	1.2894	1.73034	1.2282	0.252678	0.383927	0.857249	2.84443	2.07699	1.03647	0.560502	1.14694	1.11375	0.348869	0.915287	1.41109	1.36	2.23589
P7	0.65547	0.247979	0.270656	1.15959	1.94872	2.13665	0.710403	0.777424	1.77372	2.13107	2.20858	1.1811	0.651365	1.03848	0.792236	1.84843	0.834782	2.03043	1.36216	3.00842
PO7	1.85273	0.287713	0.266747	1.19977	1.62602	1.70665	0.654024	1.02943	2.21595	2.85103	1.77227	1.45458	0.618814	1.09024	0.638269	2.14019	0.711597	2.52347	1.62116	3.81488
T7	0.273983	0.470348	0.405187	0.680067	1.73362	1.69098	0.810505	0.410215	1.17165	1.4911	1.14548	0.293114	0.664101	0.832929	0.178388	1.72666	1.01011	0.883097	1.87466	2.39218
T8	1.1527	1.41675	0.463913	1.24524	2.53819	1.05777	0.486573	0.288089	0.578427	0.566412	0.641786	0.240292	0.826467	1.77568	1.56241	1.53051	2.4876	0.308232	2.95809	1.03971

## Sheet: Sub10
Channel	Trial_ 1	Trial_ 2	Trial_ 3	Trial_ 4	Trial_ 5	Trial_ 6	Trial_ 7	Trial_ 8	Trial_ 9	Trial_10	Trial_11	Trial_12	Trial_13	Trial_14	Trial_15	Trial_16	Trial_17	Trial_18	Trial_19	Trial_20
Fp1	2.81356	1.12388	1.48706	1.17849	0.276078	1.74746	0.664536	0.573928	0.937093	0.130323	0.794015	0.681271	1.86249	0.925821	1.24872	1.24443	0.431428	0.944021	1.45904	1.69376
Fp2	1.69174	1.87482	1.50133	1.60353	0.707962	1.72703	0.833985	0.451472	1.0218	0.851551	0.843356	0.692195	1.38521	0.917815	2.16227	1.94356	0.806367	1.16666	1.73552	1.75996
AF4	0.599991	2.55957	1.42486	0.859822	1.84758	2.9534	0.99519	1.19512	1.72581	0.697328	0.793057	1.09182	3.62811	3.84364	0.433569	2.39745	1.22447	1.15984	0.410666	2.31154
AF3	1.43509	1.18947	0.469576	0.432855	0.708872	0.318646	1.30759	1.16136	0.994755	0.672992	1.0193	0.740933	0.824096	1.5809	0.552305	0.637349	0.680048	0.975649	1.30528	2.43181
F5	3.0503	2.08481	0.361303	1.19102	0.987471	1.02972	1.69245	0.752109	1.79408	0.790202	0.767212	0.709231	1.22809	0.763132	1.44173	0.639464	1.85644	0.540094	0.568602	3.08007
Fz	0.749182	1.50568	0.696799	2.0247	0.958692	0.702811	0.792921	0.826708	1.07148	0.663148	1.3404	1.39322	1.16927	1.7777	0.534584	1.4579	0.672251	1.32665	1.24957	2.35718
FC1	3.46904	0.792475	1.34567	0.557845	1.17777	0.806672	1.10009	0.592717	1.36284	1.00006	1.35293	0.920151	1.41175	0.557667	0.855271	0.490436	0.880037	1.08266	1.94979	1.04001
FC5	3.0968	1.89556	0.507568	0.8862	1.26387	1.85021	1.05879	1.68888	1.29287	1.4869	0.848182	0.252521	1.16776	0.628673	1.20619	0.965988	1.27945	1.38127	0.39083	2.15914
F6	0.402146	2.13508	0.570504	1.14365	1.05454	0.885318	0.835293	0.368461	0.412154	0.671991	1.6845	0.703394	1.22851	1.71897	0.683719	1.8072	0.620461	1.42805	0.73218	0.68085
FC2	0.653482	2.25603	1.22489	1.28146	2.25906	1.17477	1.08329	2.23195	0.460754	0.711873	1.10286	1.16948	1.48799	0.805014	0.87597	1.14813	0.779835	0.834718	1.05867	1.28556
FC6	0.713429	2.32145	1.36899	0.422815	1.26153	1.13293	1.21909	1.3475	0.78014	0.512468	1.64047	1.31628	0.664305	1.5713	0.738982	2.95983	1.62398	1.4718	0.800595	0.982935
C4	0.574384	0.973795	1.83992	1.02365	0.403752	0.791187	0.547092	1.3089	0.993778	1.28486	1.0749	0.638983	1.90657	0.726508	0.984231	2.5664	0.301403	1.00361	0.780496	1.05647
Cz	1.27936	0.244872	0.723022	0.41671	1.36984	1.74426	1.52312	1.3896	0.805296	2.27173	1.65789	0.752184	1.59418	0.723256	0.501308	0.523849	0.966266	1.80591	2.47981	1.52335
C3	2.25817	1.21937	1.0102	0.308204	0.755451	1.18873	0.63443	1.43113	1.5905	1.51403	1.664	0.824247	1.04186	0.596212	0.893529	1.35037	0.581205	0.995175	3.65741	1.98075
CP1	3.23054	1.16906	0.725829	0.845548	0.798955	2.64496	0.608201	2.64409	1.17653	1.92056	2.0851	1.33659	1.47606	0.721576	0.357511	0.629307	1.48958	0.571427	1.52267	2.38199
CP2	0.846194	0.446211	1.38262	1.35337	0.491138	0.655152	0.383234	1.78071	1.03619	1.58632	1.42725	0.847373	1.18738	0.426884	0.390866	0.96824	1.13265	0.926918	0.458587	0.561552
CP6	0.668992	0.514457	1.58241	1.21139	0.300909	0.324533	0.297006	1.0384	0.853589	1.70897	0.732309	0.58406	1.2094	0.972748	0.717217	0.834625	2.5812	1.62455	0.639511	0.610164
P8	1.43413	0.473276	2.02815	1.02501	0.278677	0.45626	0.408837	1.1175	0.822623	2.47321	1.07147	0.613626	1.3975	1.03754	0.270762	1.10366	0.969042	1.18324	0.578554	0.975955
P4	1.28303	0.672916	1.73671	2.62134	0.428593	0.572346	0.399398	0.950077	0.965713	2.27775	2.47305	0.561676	0.878479	0.336768	0.293629	0.678891	0.839312	1.30285	0.381297	0.517036
Pz	3.28907	1.08102	1.36614	2.45663	1.00533	2.24831	0.646469	2.77805	1.02433	2.00186	6.10556	1.4732	1.32601	0.664474	0.563875	1.61385	1.78655	1.0273	0.830294	1.89446
POz	7.40012	3.57394	2.81954	4.48427	1.29766	3.43683	1.01542	2.6789	0.940184	2.62049	9.63856	1.99578	1.8244	1.13305	0.55228	2.34965	1.98878	2.53844	1.46778	3.48478
PO4	4.32669	0.612548	2.01628	2.41808	0.555284	1.57173	0.542757	1.40253	0.759046	2.38125	5.44007	0.997117	1.43574	0.813033	0.219476	1.1881	0.906527	1.91694	0.530376	1.2634
PO8	3.07086	0.756004	1.93453	1.59806	0.319932	1.46416	0.555922	0.934367	0.833922	1.53033	2.8565	0.769322	1.20462	0.821367	0.122588	1.31309	1.00753	1.60638	0.716565	1.65529
O2	5.97052	2.67015	2.31607	2.63896	0.72807	2.39231	0.926317	1.45908	0.900367	1.21342	7.66833	1.13554	2.45649	0.718832	0.234645	1.64516	1.59449	2.61972	1.18924	2.45365
Oz	8.98586	4.91775	2.79287	4.54732	1.14365	4.62373	1.67245	2.55169	1.08138	2.56461	9.63487	2.29479	1.88873	1.41681	0.780251	1.89735	2.89887	2.53858	1.92599	4.07943
O1	9.71625	6.1794	4.31185	4.03521	1.17313	4.78621	1.95258	2.63853	1.41925	2.51632	9.9199	1.91102	2.06248	2.4867	0.892467	1.72412	3.16922	2.20987	2.56563	3.26368
PO3	8.25083	4.4979	2.47721	3.41429	1.03451	3.93018	1.15995	3.25372	1.31379	2.53162	8.28937	1.90752	1.89491	2.19382	0.773069	2.03639	3.35539	1.95292	1.69006	2.93471
P3	6.19304	2.36685	1.03821	1.1767	0.398168	2.72022	0.727803	2.52152	1.06518	2.38138	4.85727	1.56355	0.881632	0.884711	0.723006	0.795434	2.54503	0.700106	1.31542	2.31162
CP5	4.36985	1.48007	0.697253	0.382694	0.226491	2.84457	1.29758	1.34622	1.0197	2.28979	2.05288	0.515855	0.599234	0.985635	0.317956	1.59222	1.82495	1.27247	0.705054	0.721784
P7	5.7917	1.81715	0.510745	0.698177	0.638439	2.79715	0.692991	2.19312	2.11674	2.14636	5.49665	1.01526	0.673142	0.456504	0.572167	1.40319	1.55523	0.876865	1.33482	0.255174
PO7	8.20373	4.09823	3.47191	1.96214	0.802924	4.69577	1.07821	2.00028	1.484	2.51717	7.40628	1.42212	1.61449	1.61772	0.732332	1.43634	3.09069	1.44656	1.60524	1.52378
T7	1.51208	0.408791	1.01765	0.707621	0.313026	1.76593	1.64574	1.7767	1.29635	2.00502	0.52952	1.0399	0.448616	1.18507	0.384687	1.59711	1.92758	1.02613	1.45876	1.76624
T8	0.405319	1.09112	0.718405	1.42526	0.550454	0.902347	1.04915	1.08227	0.530311	0.591419	0.849318	0.818345	2.0551	0.6487	0.618908	1.38723	1.13265	0.795763	0.353069	1.64871

[truncated: 20 more sheets: Sub11, Sub12, Sub13, Sub14, Sub15, Sub16, Sub17, Sub18, Sub19, Sub20, Sub21, Sub22, Sub23, Sub24, Sub25, Sub26, Sub27, Sub28, Sub29, Sub30]
