# Supplementary material for: A multi-day and multi-band dataset for a steady-state visual-evoked potential–based brain-computer interface
Source: Gigascience. 2019 Nov 25;8(11):giz133. doi: 10.1093/gigascience/giz133 (PMC6876666; doi:10.1093/gigascience/giz133)
Supplement: giz133_Supplemental_Files [file giz133_supplemental_files.zip › SNR_Middle(1)_22.5Hz.xlsx]

## Sheet: Sub1
Channel	Trial_ 1	Trial_ 2	Trial_ 3	Trial_ 4	Trial_ 5	Trial_ 6	Trial_ 7	Trial_ 8	Trial_ 9	Trial_10	Trial_11	Trial_12	Trial_13	Trial_14	Trial_15	Trial_16	Trial_17	Trial_18	Trial_19	Trial_20
Fp1	4.99263	4.29108	7.05775	3.87503	1.41459	1.75788	3.4096	2.62407	3.08161	0.888586	1.41965	3.37495	0.920417	3.57192	2.57094	3.10175	1.89587	3.45527	0.948413	2.20565
Fp2	5.69367	2.52551	5.05034	3.34302	1.28654	1.46158	2.85949	2.03646	3.30717	1.57356	1.76245	1.23752	0.575609	4.39136	4.65734	3.39798	1.67393	3.06071	1.03729	1.50357
AF4	4.56046	0.684583	2.28534	3.3256	1.40108	1.20191	1.30663	1.57507	2.23651	1.36073	1.6949	1.50923	0.48688	2.52714	1.33432	2.4468	3.08819	4.49132	2.67954	1.72194
AF3	4.66283	4.31831	4.88707	1.50142	0.797774	2.17427	3.14953	1.18743	4.02093	0.751295	1.18655	1.32737	0.44328	3.34261	1.53119	2.01038	2.24115	2.97613	1.01648	1.26081
F5	4.66623	4.52221	10.1306	2.30166	1.20157	3.00491	3.33824	2.59797	4.42781	0.642441	0.908497	1.58673	0.39977	2.6095	1.01045	2.67061	3.482	2.72147	1.77139	2.9482
Fz	5.82736	4.02721	3.78418	1.35371	1.10133	2.34858	3.15069	0.597972	1.45058	0.886482	1.87948	1.08487	0.452034	4.3848	1.62424	2.65961	3.42239	2.68297	1.68481	1.21522
FC1	2.47693	3.52143	2.12437	0.593931	1.26163	0.593104	0.409955	1.42384	2.26384	0.386766	0.865108	0.611822	0.813054	0.421707	0.367202	2.08994	1.76256	0.443668	0.532617	0.780184
FC5	1.7097	6.30556	7.72566	1.8994	0.67789	1.83938	1.50331	3.09874	4.0548	0.374833	1.33777	0.761641	0.277719	1.2766	1.15844	3.29785	3.6731	1.61706	1.63124	0.773897
F6	2.09645	1.4817	2.50328	2.17764	0.405853	1.02051	1.75618	0.387403	0.803122	1.79051	1.75589	0.930463	0.2774	1.21702	0.636399	0.966816	1.63736	1.27049	3.10706	0.850097
FC2	2.01254	0.773466	0.801128	0.307318	1.58502	0.469249	1.57697	0.588611	0.507302	0.679668	1.66726	0.591833	1.74169	0.940928	0.765508	1.1852	1.05729	0.252592	2.04602	2.26859
FC6	1.66826	1.35818	2.09112	1.61785	0.60488	1.88019	2.22948	0.426027	1.16158	0.252422	1.77408	0.582595	2.04911	0.609741	0.801877	1.23477	1.41589	0.706274	1.53556	1.82061
C4	0.466164	3.40986	1.4495	0.436739	1.22566	1.40948	0.475307	0.975826	1.21208	0.2899	1.35278	1.85831	2.05636	0.683712	1.10083	0.718306	0.840992	0.677921	0.702172	1.89536
Cz	0.582198	2.17143	2.23588	1.64784	1.60601	5.17096	1.09191	1.10351	1.58992	1.79365	1.86994	1.10413	1.67664	1.54664	3.71524	2.064	1.54067	1.67143	1.67132	1.50507
C3	0.834675	3.79563	1.80451	0.919679	0.268261	0.935276	1.15131	1.07444	1.08084	0.743446	1.5458	0.488925	1.52612	1.19032	0.185761	1.70471	2.5102	0.501546	2.23247	0.843401
CP1	0.574026	3.77505	0.568199	1.33214	1.79137	2.01565	1.43457	0.937766	0.580995	2.91057	2.04728	0.863032	2.52678	2.8996	1.87568	0.806053	1.84319	1.38895	2.61999	3.07529
CP2	1.1747	4.34731	2.83183	0.847889	2.9211	2.52912	1.76367	1.59865	1.09132	1.46874	2.79988	2.08044	2.67723	1.11663	4.58648	1.42731	1.00714	1.11494	1.35699	2.05318
CP6	0.645879	1.27873	2.05879	0.670289	1.56801	2.03652	0.446937	0.791676	2.2701	0.838703	1.22343	1.74649	1.17946	1.31393	3.70207	0.57612	0.829223	0.770634	1.40932	2.25716
P8	0.495306	1.32737	2.57578	0.785165	1.94821	2.15389	1.13608	0.840664	1.4758	1.02082	0.843257	1.27624	0.534011	1.3552	1.68085	0.911797	0.956183	0.394606	2.4207	2.09145
P4	1.24578	3.843	1.90818	1.47339	4.51211	2.76771	1.20843	1.28697	0.990049	2.06544	2.03471	2.05825	2.57357	1.43736	4.33883	1.18409	1.29022	0.786463	2.65271	2.55813
Pz	1.66906	5.41937	1.93787	2.90564	4.38023	3.30604	1.9678	1.21598	1.30283	3.52765	3.16177	2.21814	3.96056	3.24366	4.34032	0.785131	1.5141	1.49002	3.15773	2.93178
POz	1.92713	4.07399	1.15867	2.92981	4.45954	1.98916	1.56984	1.03392	0.793623	4.26922	2.12468	2.60391	2.96771	3.29665	2.99268	1.44147	1.73537	1.27592	3.86849	2.47334
PO4	1.89721	4.31358	1.6662	2.45535	4.41889	2.77597	1.40151	1.52982	0.714539	3.23035	2.14517	2.60818	2.91487	3.82463	3.60497	1.70735	1.43386	0.930718	3.52596	2.69368
PO8	0.680077	2.88437	1.9381	1.86524	3.2038	2.50971	1.12511	1.30288	0.758298	1.92586	0.85654	1.6762	1.48006	3.56524	1.08289	1.4771	1.4065	0.392936	3.36817	2.77679
O2	0.587599	2.44672	1.12239	1.92946	2.76909	1.91892	0.901958	1.21072	0.52772	2.3188	0.916032	2.2811	1.60798	4.1252	1.71183	1.53046	0.934687	0.285716	2.95381	2.22469
Oz	1.50451	0.999727	2.16227	0.769568	1.33701	1.63987	0.547123	0.714297	1.36237	1.39033	0.799734	1.02258	0.972626	1.31799	1.086	0.539069	1.15295	0.36213	1.62897	1.09406
O1	1.37188	0.863493	2.30156	0.695065	0.846418	1.53732	0.424986	1.60981	1.60594	1.64698	0.676445	0.844286	1.08621	0.901428	1.54765	0.498224	1.54046	0.326626	1.58	1.03989
PO3	1.10853	2.13429	0.386619	1.76246	1.04747	1.3196	1.12405	0.991296	0.952996	3.57658	1.2789	1.93144	2.17043	1.99767	0.818996	0.806313	1.78402	1.55102	4.33813	2.34912
P3	0.771376	2.23529	0.351155	1.31624	1.61707	1.93211	0.942625	0.927543	0.406448	3.32667	1.23794	0.953996	1.87884	1.59971	0.88683	0.584683	1.75177	1.60192	3.68888	2.85505
CP5	0.213543	3.94008	3.02983	1.44913	0.733242	1.68037	0.779378	0.52016	0.945904	1.29749	1.03267	0.810303	0.950602	0.357052	0.51982	1.06245	1.69612	0.769048	1.32996	1.19934
P7	0.78652	2.96745	4.1716	0.630955	1.07885	2.10238	0.475949	0.966839	1.50387	1.38512	1.40619	0.688881	0.774048	0.68088	1.93358	0.463357	2.18221	0.545309	0.8558	0.874494
PO7	0.696431	0.980668	1.74009	0.839324	0.561836	1.5702	0.554379	0.640275	1.365	1.71928	0.949562	0.841608	0.816274	0.517939	1.23829	0.535385	1.96416	0.638908	2.27594	1.05704
T7	1.92217	9.18131	7.86984	2.87073	1.18702	2.24184	3.48618	1.94561	2.47898	2.08874	1.40831	1.06469	1.473	2.43787	1.01567	2.26094	0.893301	1.63251	1.28199	1.31657
T8	1.58851	1.1259	1.80906	3.73835	1.99823	0.882636	2.39062	0.346166	0.863538	0.674902	0.699683	3.01104	1.36565	0.654876	1.27925	0.660951	0.992718	1.10671	0.562238	1.26502

## Sheet: Sub2
Channel	Trial_ 1	Trial_ 2	Trial_ 3	Trial_ 4	Trial_ 5	Trial_ 6	Trial_ 7	Trial_ 8	Trial_ 9	Trial_10	Trial_11	Trial_12	Trial_13	Trial_14	Trial_15	Trial_16	Trial_17	Trial_18	Trial_19	Trial_20
Fp1	1.34091	1.09847	1.79802	1.30182	3.56295	1.35615	2.85041	0.980886	1.88882	0.886625	0.476258	1.05495	1.97709	0.630272	2.21355	1.4149	0.619682	0.975509	0.653545	1.87471
Fp2	0.763901	0.474605	0.501224	1.06563	2.8776	0.461482	1.87463	0.733029	1.06779	1.22086	2.0565	1.72109	1.38258	0.239396	1.29668	1.47558	0.885776	0.57592	0.770037	0.170597
AF4	0.187914	3.91902	1.33279	0.544252	0.500422	0.54821	1.82505	1.14698	1.54908	0.810671	0.766393	1.85505	0.706119	0.36832	1.63096	0.773245	1.01081	1.17902	1.97266	0.934524
AF3	0.8141	1.90654	0.949163	0.973703	0.790235	2.74196	0.979295	0.426401	0.622349	1.13278	2.69382	0.811299	0.707824	1.53114	1.34164	1.30438	1.72168	0.67365	1.38538	3.2664
F5	0.577539	2.08241	1.47647	0.838274	1.55468	1.3223	1.56238	1.33458	1.04751	1.25709	2.07165	0.429638	0.797241	0.757005	2.91673	2.4681	0.419608	1.10424	0.551103	0.840827
Fz	2.1025	3.01963	0.991317	0.457931	2.02098	1.67212	0.922817	0.41252	1.23207	1.26751	0.883956	1.01828	1.34458	1.56134	1.58952	3.19321	2.94594	0.923204	1.32653	0.774532
FC1	0.626898	1.32654	0.575447	1.25184	2.36531	0.312316	0.777565	0.787359	1.941	1.24901	1.05581	0.5102	0.926452	0.571843	0.550098	1.10231	0.983944	0.529093	1.30145	0.375191
FC5	1.62462	2.78854	1.25105	0.688832	0.628576	1.30274	2.70151	1.11072	1.24106	0.794936	0.811286	0.906461	1.08901	0.94215	1.11748	0.579525	0.836892	1.14554	0.692085	0.556037
F6	1.14043	1.41562	0.896271	1.58783	2.24383	0.876711	0.383355	1.38702	0.878818	2.16585	1.21891	0.490143	1.67768	1.12753	1.76856	1.04773	0.826397	0.507937	0.815854	0.421179
FC2	1.21853	1.76381	0.807019	2.99129	2.14262	0.390055	0.622191	1.05346	0.98211	1.58997	0.513164	0.803765	0.825652	1.16843	1.09877	0.92496	0.476119	0.66252	0.678954	0.661625
FC6	1.86934	2.42353	0.772802	2.22719	2.09679	0.899207	0.953003	1.62293	1.42422	0.440006	0.455932	0.341284	0.802681	0.852201	2.13886	1.25775	1.80761	0.801335	0.297568	1.24529
C4	1.53507	1.05948	1.60785	1.13912	1.09652	0.372165	0.617471	0.448582	0.682745	0.900502	0.587529	0.536347	1.05848	0.91385	1.3227	0.75496	0.828086	0.561039	0.511763	1.83899
Cz	0.70528	1.0368	1.51769	0.524156	3.55279	2.51407	1.72267	0.174355	2.06609	1.28629	0.668457	1.59431	4.26226	0.2276	0.852462	1.95983	1.75149	1.13379	0.515175	1.37463
C3	1.06264	1.27784	0.589924	0.593981	1.14299	0.771485	1.46153	1.1621	2.33027	1.31342	0.630635	1.02907	3.03698	0.905329	0.244805	0.585927	1.65325	0.572576	0.194013	0.88498
CP1	0.782657	0.845766	1.07575	0.438625	0.934955	1.25723	1.75174	1.19238	1.45139	1.20885	0.752536	0.953076	2.1628	0.637502	1.172	0.76814	1.60706	0.698271	0.368309	1.60707
CP2	0.58582	0.973372	1.07259	0.745185	1.18402	1.18237	1.83305	0.354549	1.3503	0.878209	0.837626	1.17326	1.23974	1.1055	1.87954	1.02621	1.44341	0.648969	0.44472	1.16071
CP6	0.950684	0.651828	1.32785	0.765373	0.991076	1.12658	1.7661	0.314561	1.18873	2.48313	0.364095	0.50439	1.41513	0.785961	1.29666	0.780488	0.754949	0.923984	0.271819	1.2617
P8	0.96314	0.940897	0.900441	0.609795	0.9171	0.769339	3.28171	0.945382	0.999254	2.72424	0.549885	0.57179	0.5789	0.625252	1.25385	0.839229	1.04988	1.24418	0.395315	0.953559
P4	1.13918	0.94531	0.949857	0.778186	0.807719	1.43328	1.93991	0.540034	1.09312	1.73798	0.688637	0.939753	1.01871	0.835685	2.25433	0.821274	1.24397	0.74815	0.323002	1.01954
Pz	0.702468	1.01319	1.70576	0.862724	1.18475	1.48094	1.83165	0.991187	0.954999	1.47183	0.475951	1.01538	1.45309	0.635252	1.76764	0.913978	1.67573	0.720984	0.505908	1.01221
POz	1.30175	1.33853	1.81624	0.824538	1.10933	1.60532	1.81896	1.18278	1.18545	1.82372	0.84889	1.11192	1.09086	0.629774	1.97629	0.566486	1.92372	0.669289	0.413228	1.45865
PO4	1.82553	1.45963	0.834356	0.698408	0.941547	1.27929	2.09021	0.955351	1.08496	1.94752	1.06353	0.999393	0.892023	0.412688	1.72936	0.797182	1.07322	0.917403	0.285918	1.29673
PO8	2.03808	1.05399	1.01467	0.635084	0.623571	0.923736	2.6203	1.21964	0.881307	2.00203	0.751138	0.615875	0.58912	0.623925	0.911278	0.728756	0.847804	1.38125	0.448431	0.958896
O2	2.32796	1.11481	1.24421	0.588991	0.747703	1.39378	2.125	1.27433	1.14879	1.8951	1.41798	0.583475	0.691768	0.322122	1.35165	0.751006	1.11137	1.32643	0.428152	1.07167
Oz	0.952059	1.39469	3.49946	0.341749	0.799936	1.19176	1.80263	0.866065	0.919915	1.62667	0.942494	2.87218	0.505123	0.575128	1.7737	0.598432	1.35998	2.20452	0.84542	2.41806
O1	0.85423	1.96615	1.93324	0.623925	0.731018	1.30482	1.78266	0.90308	0.862985	1.79016	1.44849	1.88074	0.95548	0.506248	1.88804	0.478738	1.23834	1.90019	0.673981	2.23905
PO3	1.01177	0.981398	1.08053	1.16492	0.864099	1.49263	1.78103	1.65825	1.22725	2.0521	1.22728	0.693175	1.72187	0.485054	1.97506	0.37084	1.7747	0.777044	0.476215	1.15646
P3	0.881811	1.06768	1.50244	0.873916	0.888883	1.33513	1.83037	1.42843	0.856661	2.03664	1.16454	0.872827	2.37822	0.482013	1.75804	0.558522	1.71872	0.793723	0.275616	1.17719
CP5	0.75709	1.35705	1.01923	0.338338	0.916814	1.72974	1.62398	1.30608	0.68171	1.60033	1.0175	0.605821	2.82935	1.10356	1.68369	0.657273	1.61871	0.712028	0.239383	1.28983
P7	0.652064	1.41036	0.907386	0.9853	1.05768	1.55819	1.67663	0.499572	0.544698	1.50088	1.30036	0.560272	2.16585	0.610495	2.00285	0.71079	1.31957	2.18125	0.688705	1.12495
PO7	0.750864	1.06323	0.892214	1.07702	0.986584	1.40025	1.71521	0.900938	1.00566	2.08883	1.61187	0.593608	1.92231	0.470002	2.14287	0.49582	1.15386	1.50126	0.677209	1.32422
T7	0.836438	0.998983	1.17956	1.67311	2.67536	0.785327	1.28722	0.771209	0.882772	0.543539	1.23169	0.697218	1.20093	0.282972	2.67308	1.27001	0.788183	2.219	0.183447	0.993487
T8	0.994753	0.459513	2.48337	0.764371	1.30703	0.540502	1.16452	0.830298	0.242926	4.90731	0.784445	1.38184	0.305882	1.17808	1.25244	1.94679	0.743381	0.710898	0.6044	1.17988

## Sheet: Sub3
Channel	Trial_ 1	Trial_ 2	Trial_ 3	Trial_ 4	Trial_ 5	Trial_ 6	Trial_ 7	Trial_ 8	Trial_ 9	Trial_10	Trial_11	Trial_12	Trial_13	Trial_14	Trial_15	Trial_16	Trial_17	Trial_18	Trial_19	Trial_20
Fp1	1.23516	1.46817	0.936534	0.762637	0.768662	1.77873	0.581386	1.01357	1.47746	1.85269	1.91297	1.05501	0.827419	0.840752	1.98445	0.504996	1.20886	0.282967	0.564361	0.361781
Fp2	0.89475	1.87347	0.857246	1.05384	0.874767	1.99371	0.356914	0.916659	1.69844	0.437388	1.71482	1.43537	0.692586	1.83071	3.14101	2.31578	0.856754	2.94894	0.532958	0.578244
AF4	0.48776	0.672435	0.757295	0.762711	0.857618	2.56214	0.490091	3.12744	1.74041	0.583887	0.78954	0.56007	0.489939	0.967345	4.63942	1.28926	2.56555	0.306888	0.53168	2.07694
AF3	1.79517	0.442898	1.57783	1.13328	0.903357	1.76236	1.361	0.208472	1.19989	2.06115	0.269777	1.75324	2.31569	1.14258	2.72049	0.537963	2.5796	0.559589	1.43352	0.612793
F5	0.563661	0.284881	0.287963	0.429133	0.597177	0.824395	0.203641	0.524421	0.371677	0.568684	0.33634	2.28096	1.62335	1.44146	1.10602	0.384969	0.595672	0.427102	0.618763	0.847857
Fz	1.27739	0.442998	1.31692	0.54098	1.43603	0.880357	0.42936	1.58974	0.737837	0.974325	0.719329	0.418979	2.46943	1.20443	3.98764	0.360961	2.15969	0.908124	0.915925	0.659372
FC1	1.34004	1.43403	0.829385	0.496949	1.95022	1.30772	0.738711	0.781486	0.737672	2.34855	0.656218	1.62867	1.93257	2.36182	2.00864	0.741484	0.625946	0.551731	1.81954	0.780748
FC5	0.53347	1.07074	0.601447	1.02285	1.314	1.57434	0.665404	1.06571	1.61838	1.9647	0.399743	2.15999	1.31626	1.60071	2.13633	0.421181	0.274236	0.535714	0.841221	0.425883
F6	0.676059	0.143721	2.09644	0.82669	0.966202	1.86986	0.0856347	0.985774	0.842825	1.46588	1.23678	1.06877	2.20522	0.517459	1.36429	1.12359	1.08232	0.186277	1.02309	0.519489
FC2	0.346233	0.410065	2.67477	1.42914	1.30673	1.99708	0.530976	1.14939	1.18818	2.72465	0.375194	0.539243	1.12621	2.81527	2.25526	1.0438	1.94677	2.60335	0.803694	0.896609
FC6	1.14297	0.0993214	1.65405	0.623702	1.29566	1.08511	1.38237	0.904619	1.64151	1.12825	1.1745	0.186577	1.30425	0.780873	3.55123	0.695569	1.02998	1.09725	1.45571	1.31353
C4	0.6782	0.310316	1.82281	1.75918	2.07695	0.681741	0.262878	0.887352	0.542311	3.315	0.64559	0.33363	0.594959	1.03503	1.81634	1.33024	1.28776	0.871218	0.509361	0.606031
Cz	0.907811	0.946473	0.716791	0.945375	1.1084	1.11686	0.72991	2.36065	1.03562	2.0319	0.58573	1.81767	1.76469	0.960863	0.694866	0.700783	0.259842	1.21391	1.47127	0.393858
C3	0.945358	0.907097	0.824354	1.31069	1.94038	1.37271	1.27724	1.11233	1.49418	3.15227	0.441695	1.3132	0.955959	1.22284	2.21068	0.740931	0.612238	0.343534	1.06318	0.653621
CP1	0.86417	1.28262	0.754206	1.56639	1.3089	1.23984	0.918091	1.42363	1.3193	5.10485	0.416458	2.64051	0.717621	0.917143	1.17878	1.19509	0.568817	0.6729	1.99577	0.798936
CP2	0.714492	1.06887	0.723588	1.42138	1.34435	1.16094	0.736857	1.43806	0.859867	5.82609	0.565604	1.04659	1.19442	0.894253	1.40586	1.53079	0.615347	1.02201	0.732988	0.512254
CP6	0.808054	1.38506	1.33158	2.24751	2.07612	0.597177	0.727967	1.33556	0.673914	3.23707	0.481348	0.398434	1.09185	0.948264	1.81776	1.25771	0.54971	0.543599	0.301434	0.546491
P8	1.20988	1.67866	1.12042	2.41317	1.09788	1.08881	1.11341	2.6177	0.698217	2.13783	0.328102	0.83057	1.69795	1.04808	1.60785	1.43614	0.716638	0.993456	0.368693	0.557478
P4	0.564749	2.05515	0.641495	2.69504	1.34185	0.874011	1.05798	1.20191	0.767568	4.74933	0.388385	0.740318	0.969227	0.679002	1.79043	1.41434	0.495199	0.862124	0.411769	0.423255
Pz	0.724672	1.07856	0.217203	1.65548	1.27261	0.990302	1.07998	1.83566	1.09999	5.4092	0.343115	1.2727	1.25636	0.584278	1.8389	1.61615	0.457138	0.636501	1.19363	0.431143
POz	1.013	2.68763	0.276245	1.41656	2.62155	1.95759	1.11871	0.968891	1.26828	2.88784	0.303628	1.28131	0.953836	1.50123	1.95223	1.1723	0.834702	0.54761	0.790238	0.562711
PO4	0.571026	3.72717	1.07128	1.63098	1.95426	1.29892	1.19478	0.957649	0.912977	3.17093	0.549734	1.03078	1.11371	0.975216	2.06164	1.39273	0.813898	1.77501	0.659385	0.475392
PO8	0.646782	3.46937	1.36101	2.09533	2.18437	1.26643	0.985709	0.363376	1.65829	1.3481	0.774193	1.01597	1.57467	1.02123	1.78353	1.55253	1.01965	1.94328	0.512569	0.520291
O2	2.21778	6.98299	3.80048	2.69101	5.82322	6.06334	3.18166	1.11732	6.11103	2.86432	0.768399	1.64201	4.59411	4.15993	2.27367	2.10611	1.70226	2.54982	0.562795	1.61686
Oz	2.75887	9.1357	3.14998	4.20318	9.18315	7.38747	5.01037	2.13166	4.17072	4.47871	0.747888	2.3428	4.10247	6.00332	2.08364	1.56843	1.17677	1.9882	0.654952	1.4555
O1	1.92602	2.91494	0.994808	1.61019	4.1204	4.23846	2.10809	1.11904	3.51786	2.29212	0.502055	2.08843	1.61714	1.49789	2.20233	0.590817	0.74561	0.377546	1.22879	0.844778
PO3	1.38846	0.87784	0.453319	1.21827	1.64779	3.59895	1.55642	1.18508	2.45577	3.61901	0.424835	2.66745	1.26153	0.503343	1.96555	1.35513	0.80557	0.249433	1.64737	0.820039
P3	1.23453	0.650617	0.777473	1.36444	1.41352	2.89963	1.35198	1.21438	2.027	5.00837	0.36801	3.41725	0.749293	0.642746	1.19797	1.21909	0.85315	0.384513	1.60793	0.853216
CP5	1.58258	0.3751	1.01681	1.10773	1.773	3.38222	1.64422	1.14387	1.85086	3.11955	0.5607	1.219	1.05308	0.513419	1.31003	0.974524	1.11337	0.2542	0.930478	0.931034
P7	1.31177	0.522856	2.00332	1.94129	2.37308	4.05353	1.66143	0.710932	2.64246	2.69721	0.542707	3.01229	1.38746	1.01318	2.33791	0.861675	0.972199	0.746489	1.09713	1.03298
PO7	2.02705	0.789966	1.49404	1.19019	2.35149	4.29559	1.49582	1.07933	3.50872	3.14756	0.567956	3.08582	1.84638	0.607858	2.28076	1.49265	0.874356	0.384711	1.50939	1.21366
T7	2.01531	0.532433	1.05221	1.09295	1.06238	2.8828	1.05127	1.09933	2.36953	1.01222	0.831733	0.275243	2.36437	0.470932	2.13281	0.243471	0.453914	0.509525	0.227622	0.497039
T8	0.699255	0.361007	0.567113	2.30899	1.13746	0.6996	1.09204	1.18108	1.85199	1.6393	1.28391	0.714299	0.732603	0.988817	0.77544	0.688049	0.979914	1.2214	0.676105	1.07712

## Sheet: Sub4
Channel	Trial_ 1	Trial_ 2	Trial_ 3	Trial_ 4	Trial_ 5	Trial_ 6	Trial_ 7	Trial_ 8	Trial_ 9	Trial_10	Trial_11	Trial_12	Trial_13	Trial_14	Trial_15	Trial_16	Trial_17	Trial_18	Trial_19	Trial_20
Fp1	0.817445	1.29482	2.07742	0.340752	0.988337	0.330899	1.79596	1.39858	0.566954	0.780114	0.594473	2.24218	2.26475	1.27883	0.360379	1.3712	0.58116	0.691974	0.766077	0.546232
Fp2	1.0418	2.27963	1.97247	0.647902	0.323936	0.531134	2.05738	1.51752	0.738273	0.913073	0.503199	1.8242	2.6247	0.82608	0.347929	0.510261	0.712829	0.765508	1.04811	0.465664
AF4	1.25924	1.93855	1.67879	0.668697	0.248556	1.12746	2.76707	2.40423	0.59982	0.577021	0.71549	1.69603	3.14192	0.972261	0.493133	0.514449	1.97851	0.697763	0.923683	0.858022
AF3	1.08603	1.33788	1.78502	0.479855	0.74382	0.602325	1.28004	1.48905	0.293718	0.630498	1.048	1.87075	1.95376	1.45054	0.752006	1.64534	0.714064	0.851808	0.590413	0.597706
F5	0.909925	0.862529	1.80538	0.770204	1.27197	0.543059	2.46375	1.83964	0.374713	0.823267	0.780434	1.95869	1.95212	1.47756	0.665776	1.39016	0.805818	1.1932	1.19297	0.639115
Fz	1.75721	3.09957	0.782865	0.895035	0.941011	1.13461	1.11933	1.14963	0.556197	0.918947	1.56907	1.02872	1.10305	1.89472	1.22677	0.897859	1.75302	0.651154	1.04016	1.23419
FC1	0.977971	0.817857	2.97264	1.02502	0.385017	0.416565	0.970764	1.45747	1.20385	0.362935	0.856366	0.864141	1.29444	1.17713	0.462644	1.28846	0.420248	0.86011	1.71901	1.5908
FC5	1.15752	0.877266	3.19894	0.966677	1.53716	0.730742	2.46897	1.32208	0.839501	0.743668	0.720622	1.17226	2.00209	0.822257	0.424909	1.01489	0.776945	0.997336	1.90466	1.38696
F6	0.653867	1.79308	0.688197	1.11244	0.633834	0.571217	2.51385	1.51709	1.0692	0.736063	0.538012	1.84481	2.86669	0.243939	0.830384	0.639899	1.46344	1.9209	0.462284	0.932186
FC2	0.704934	1.40321	1.7522	0.956593	0.480168	0.410836	2.30922	0.85099	0.637073	0.494818	0.78552	2.90394	0.48134	1.11707	0.716065	0.313025	0.962661	1.3381	1.76426	1.06576
FC6	0.345026	0.681451	0.894049	0.836634	1.02971	0.795231	2.3082	0.927436	0.750304	1.18523	0.381219	2.14038	2.16349	0.625934	0.931043	0.680181	1.16305	1.13814	0.288472	1.29125
C4	0.759124	0.236755	1.53459	0.452002	1.62464	1.34758	1.40141	0.438469	1.37565	1.10845	0.482473	1.62564	1.7405	1.33114	1.02047	0.867294	1.19501	0.771195	0.679518	1.06391
Cz	1.67473	0.173097	2.1574	1.01712	1.15902	1.53494	1.28332	0.217888	1.42487	0.694355	0.822492	0.927989	1.02611	0.976918	0.444977	1.6707	0.313042	0.292567	0.828264	1.19628
C3	1.32116	0.572295	3.60249	1.69868	1.08116	1.08462	1.51663	0.858964	1.23121	0.429919	0.847448	1.25287	0.881975	0.573429	0.637998	1.02409	0.292629	0.854888	1.81868	1.96744
CP1	1.62702	0.417532	2.8385	2.32959	1.03704	1.80732	2.99826	0.384154	2.32354	0.598647	0.849616	1.02404	0.900758	0.838532	0.610758	1.97069	0.303874	0.98758	2.25693	1.85894
CP2	1.58479	0.239333	2.3842	0.875311	1.82998	2.22302	1.88883	0.396262	1.8725	0.929249	0.752164	0.959697	1.60115	1.0822	0.58119	1.81136	0.592806	0.434377	1.13327	1.03958
CP6	0.533719	0.215091	1.90141	0.942272	1.48594	2.77153	1.48606	1.29427	0.874563	1.23689	0.709546	1.59073	1.4852	0.844322	0.741343	1.47403	1.75364	0.901879	0.885551	1.57429
P8	1.90383	0.461588	1.93627	1.57388	2.08054	1.63286	1.23078	2.37284	1.20179	1.199	1.87254	1.84514	1.20334	0.628378	0.761554	0.829804	2.50021	0.816134	1.93918	2.38545
P4	1.38992	0.204093	2.29151	1.03153	1.86352	1.43851	1.53613	0.781132	1.16807	1.05297	1.44793	1.22131	1.47902	1.15449	0.846902	1.59141	1.76963	0.655166	1.85826	1.18548
Pz	2.65678	0.621418	3.12875	2.72994	2.34757	4.9667	5.97572	0.87316	2.92374	0.592522	1.27471	0.734294	0.745327	1.42553	1.07812	3.45346	0.706879	1.48891	2.47175	2.36409
POz	7.41125	1.87812	4.24421	7.17483	4.95438	13.6235	11.1212	5.75588	9.80642	2.70309	5.67697	1.16573	1.39633	7.00597	3.71724	8.60377	3.05839	6.80823	6.55528	6.30098
PO4	4.02994	0.760279	2.52377	3.34693	2.20036	5.46621	7.24611	2.68568	4.62341	1.82197	2.51112	0.524393	0.284573	2.78995	1.86705	3.78733	1.87915	1.9349	4.55769	4.46828
PO8	1.96121	0.582641	2.2718	1.77391	3.02022	1.10498	2.02468	1.00396	1.60335	1.48816	1.74266	0.964395	0.437107	0.832319	1.1414	1.67901	2.29692	0.800485	3.53324	3.10928
O2	5.85085	1.31178	4.48161	5.56767	4.3831	9.26634	11.465	5.58775	7.53312	4.25576	6.7632	1.83664	5.14045	4.84994	3.32616	6.24327	3.03735	6.27358	8.51579	7.63408
Oz	9.59269	2.79985	6.27146	8.58435	6.20692	15.4892	12.8602	9.04813	11.234	6.38971	8.60751	2.66903	4.33289	11.4136	6.47414	11.4146	5.07705	12.9283	10.5892	8.14124
O1	6.50843	3.18596	7.117	10.0181	5.5138	10.9401	8.63512	5.77621	9.99096	4.50421	5.77917	2.05127	4.025	9.93577	6.68058	7.45849	4.50747	11.1529	10.0166	8.37812
PO3	4.01139	1.91799	3.74571	6.22661	3.19441	7.75266	6.77405	2.22849	6.52906	1.29695	2.25698	1.33082	1.28783	4.87811	2.78689	3.75042	2.30427	4.57374	3.25811	3.68858
P3	2.05183	0.92225	2.63891	4.26039	1.9481	2.89709	4.99269	0.802773	3.36764	0.567681	0.914028	1.06252	0.731149	1.77971	1.17464	2.22231	0.72197	2.23871	1.54654	2.03826
CP5	1.61337	0.861846	3.06735	2.58078	1.82563	1.47787	2.63981	0.992224	1.60786	0.638707	0.802629	1.08448	1.09477	0.980976	0.659234	0.827558	0.48244	2.0813	1.40268	1.42748
P7	2.15171	0.918925	2.85992	3.90125	1.47814	1.94666	4.58198	1.1731	2.20015	0.629425	0.861817	1.12937	0.686189	1.2375	1.12937	0.777698	0.645982	3.42044	2.03248	1.39353
PO7	1.87443	1.57526	3.25736	5.5836	1.89054	3.94288	2.49511	2.148	4.15534	1.07524	1.76904	1.10074	0.909789	3.13904	1.72739	1.54481	1.44888	3.25823	2.60432	2.45752
T7	1.60566	0.538448	2.67355	1.11979	1.34691	2.0407	2.84278	1.60152	1.41863	0.469662	1.1443	1.50089	1.42124	0.915215	0.308471	1.03188	0.491775	1.40103	2.24443	0.909831
T8	0.559618	0.37607	1.19534	0.726511	1.31037	1.63288	1.55636	1.15164	0.891531	1.79368	0.348034	1.42624	1.69672	0.492287	0.686514	0.949592	1.08829	1.11165	0.708209	1.75387

## Sheet: Sub5
Channel	Trial_ 1	Trial_ 2	Trial_ 3	Trial_ 4	Trial_ 5	Trial_ 6	Trial_ 7	Trial_ 8	Trial_ 9	Trial_10	Trial_11	Trial_12	Trial_13	Trial_14	Trial_15	Trial_16	Trial_17	Trial_18	Trial_19	Trial_20
Fp1	1.13445	1.35613	1.0233	2.53181	1.78441	0.719968	0.651098	1.75198	0.852838	0.831074	2.45377	1.25148	0.557649	0.795172	0.636262	2.89866	0.739162	0.870527	1.25909	0.401116
Fp2	2.45564	0.87575	2.05106	1.81395	1.08121	0.783202	0.939958	1.81301	0.941026	1.49555	0.57925	2.21321	0.437492	1.57937	1.34738	2.39354	2.5397	1.32637	0.569741	1.03534
AF4	1.33479	0.695385	2.16247	0.860472	1.12417	0.998414	1.21393	2.57554	0.547291	1.94919	0.899057	2.39715	0.383048	1.89515	1.36841	1.0403	0.521027	1.25578	1.34595	1.64599
AF3	0.920792	1.66816	0.85848	1.25455	0.7982	0.570823	1.00675	0.965304	0.318036	0.789072	1.40837	0.792639	0.936591	1.09909	0.955533	1.37542	1.7436	0.535088	1.20046	0.861293
F5	0.835364	0.823738	1.47043	1.11475	0.590767	0.471305	0.637841	0.422749	1.28932	2.11935	1.60523	0.243733	0.791862	0.730373	0.923282	0.772107	1.22234	1.62571	1.05369	2.04766
Fz	1.84842	1.17978	1.03282	1.13169	1.13955	0.529537	0.650529	0.824143	0.892552	1.70135	1.3869	0.592532	1.62328	2.21605	1.11122	1.37972	0.599969	0.397451	0.994619	0.963833
FC1	0.669428	0.5524	1.86557	1.73128	1.38601	0.662018	1.50819	0.776897	1.64256	1.49971	2.12982	0.764967	1.21866	1.20146	1.33527	1.04393	1.94011	1.42142	0.899807	0.603754
FC5	1.0461	1.23543	0.954577	0.893897	1.47846	0.342583	0.533264	0.615013	1.76552	2.54996	0.827801	0.551112	0.642154	1.35317	1.59911	1.20595	1.20871	1.3299	0.258438	1.3466
F6	1.64207	0.723989	0.540908	0.879561	1.48726	1.0181	0.871842	2.17057	0.705763	0.985071	0.50657	0.311553	0.791933	0.619542	1.13448	0.962147	1.81152	1.5343	1.97506	1.63628
FC2	1.37495	0.805187	1.69735	0.821742	1.73191	0.912096	0.683522	0.947957	1.07435	0.596313	0.586135	0.829799	1.31933	1.24289	0.509036	0.952656	1.12388	0.60228	0.733076	0.495034
FC6	1.14638	1.08696	2.35016	1.27039	0.771907	0.766684	0.386535	0.742638	1.11036	0.552451	0.641685	0.522576	1.40659	0.594708	0.750861	0.55987	0.426723	0.55494	0.647068	0.263916
C4	2.00748	0.879207	1.75195	1.66317	1.56332	2.06418	1.38345	1.21701	1.16296	0.65033	1.09378	0.398617	3.684	0.571132	1.76153	0.440814	1.73507	0.5939	0.741954	0.65223
Cz	2.7927	1.23443	1.68779	1.51385	2.98477	0.63757	0.838603	0.809654	1.65344	1.16016	1.19601	0.492175	1.79374	1.75838	1.5281	1.177	1.74749	1.53848	1.60105	2.02489
C3	1.44631	0.875501	0.683193	1.04947	1.87951	0.371966	0.578656	1.15222	1.357	1.47461	1.84563	0.772523	0.700158	1.45587	1.73972	1.40446	2.35273	1.3986	2.09477	1.29961
CP1	3.09702	0.633063	1.19586	2.5077	2.36314	1.32798	0.65128	0.958273	2.27212	1.13111	2.60224	0.521427	1.90567	1.11079	2.07279	1.73626	3.1243	2.37067	2.2811	2.49952
CP2	2.88678	1.26103	1.78562	0.980568	2.33281	2.35335	1.32957	1.29473	2.02231	0.827931	1.39525	0.503233	3.49248	0.645061	2.33175	0.901009	0.631698	1.72962	1.39552	1.41543
CP6	1.37706	1.57953	0.941005	0.731418	2.18572	2.44662	1.14554	3.14145	1.05984	1.05037	1.32086	0.494885	2.93331	0.332791	1.22488	0.782505	0.323296	1.87785	1.63619	0.672661
P8	1.10414	0.767712	0.77196	1.44338	1.47631	2.05078	0.429051	1.84927	1.10979	1.96988	2.22187	0.685099	2.00884	0.78161	1.17043	0.535556	1.21216	1.15047	2.22097	0.470131
P4	1.73314	1.26039	1.17904	0.916891	2.43718	2.60883	0.600458	1.89087	2.05984	0.912692	2.06238	0.813806	2.62672	0.534424	1.62469	0.838414	0.600825	1.74646	1.74792	1.36187
Pz	4.41754	1.09534	1.74938	3.13985	2.87925	2.72369	0.754596	0.542827	2.17842	1.08331	2.99614	0.77286	2.91193	1.26714	2.90102	1.36357	2.02514	2.56825	2.07022	4.09301
POz	5.15434	2.35361	3.02648	5.91349	4.46404	3.66229	1.28053	0.999196	3.78659	1.61999	7.32544	2.3289	5.38369	2.61747	4.71079	2.46859	3.41477	5.12803	3.2799	7.47226
PO4	2.23107	2.35866	0.913965	2.24948	1.93122	1.77474	0.358207	1.42711	2.15445	0.883929	3.95253	0.838197	2.09833	0.77401	2.44095	0.925618	0.96688	2.47943	1.79341	2.69432
PO8	2.90913	1.71263	0.673301	2.74677	1.37681	1.62358	0.44557	1.98295	1.68454	1.29695	5.31574	0.67682	1.5707	0.645307	1.28513	0.766729	1.28006	1.99884	1.56164	2.01505
O2	4.79158	2.78479	2.82987	6.41918	3.23247	2.44831	1.37481	1.14901	3.07005	1.4105	7.26133	1.91378	3.43625	1.64807	4.03181	1.26075	3.25614	3.83074	2.58752	6.23178
Oz	7.80486	5.71228	6.25266	8.95533	6.89662	4.80286	3.75473	2.055	7.0631	2.2212	11.5812	4.45877	6.82421	4.33153	7.51038	4.04573	5.07494	7.15454	4.82889	11.0653
O1	7.10949	6.41012	7.33307	7.92322	5.94475	4.98659	3.99934	2.51746	7.5469	2.64151	11.2664	4.51013	6.00134	4.16599	7.09842	6.04138	4.92654	9.42237	4.85919	8.69822
PO3	6.01962	3.37471	4.75496	6.28136	4.51772	4.44901	2.51649	2.05203	5.49663	2.62395	7.33164	3.1034	5.17342	3.01237	5.26022	4.15977	3.7714	6.51112	3.78378	7.72597
P3	3.31063	1.56314	1.98441	3.62284	2.16314	2.56359	0.878483	0.954954	3.38983	1.73899	3.69573	1.07243	2.52849	1.06863	3.19974	2.27247	3.11212	4.26042	2.86072	3.83089
CP5	2.07303	0.859926	0.641366	1.54877	1.63121	0.785578	0.450293	1.3722	1.4544	1.10549	2.69421	0.697484	1.32119	0.952941	2.74555	1.38298	1.59773	1.3959	2.55323	2.58312
P7	1.65357	1.62063	1.73729	2.18917	1.59798	1.79884	0.60889	1.90616	2.90255	1.28794	4.13655	1.21549	0.888211	0.661706	2.05607	1.51374	1.31207	1.55325	2.23657	3.1067
PO7	4.01338	3.15267	4.59617	3.99687	2.68509	2.96034	1.65512	1.74546	4.85381	1.5381	7.63061	1.9614	1.98949	1.39689	4.14155	3.09312	2.94903	6.27982	3.44248	4.99859
T7	3.45377	2.20457	1.48973	3.58827	1.8917	2.13144	0.446462	1.65232	2.18068	1.24073	3.68263	0.944318	1.26718	1.41121	1.12294	1.23571	2.49163	1.93095	1.97205	2.45933
T8	0.553743	0.403012	0.631486	0.828059	1.12283	0.460991	0.773206	2.22039	0.372463	0.996112	0.80165	0.889614	2.72535	1.3019	0.836902	0.165279	0.839765	1.88281	0.771896	1.17267

## Sheet: Sub6
Channel	Trial_ 1	Trial_ 2	Trial_ 3	Trial_ 4	Trial_ 5	Trial_ 6	Trial_ 7	Trial_ 8	Trial_ 9	Trial_10	Trial_11	Trial_12	Trial_13	Trial_14	Trial_15	Trial_16	Trial_17	Trial_18	Trial_19	Trial_20
Fp1	0.576573	0.424611	0.890114	2.62221	1.34698	1.6015	0.649563	0.965381	1.37353	0.751593	1.73822	1.55605	0.545114	0.488956	1.54506	1.72456	0.747176	1.37729	1.52429	1.39314
Fp2	0.839929	0.913403	0.254254	1.69976	1.66785	1.81746	1.43048	2.33897	2.09744	0.292237	1.70441	0.959612	0.632013	0.507799	0.321799	0.629595	0.993651	0.639559	0.617762	1.98965
AF4	1.1254	0.577854	0.763593	1.84036	0.761044	1.90223	1.32743	0.949509	1.61862	1.10184	0.833683	1.37414	0.906121	0.817514	0.681744	0.884396	1.54492	1.24437	0.550737	2.33347
AF3	1.15633	1.37163	0.576788	1.00802	1.18435	1.56385	1.82908	0.794527	3.04828	1.92347	2.2574	2.68598	0.603154	1.11213	0.592695	0.747592	0.993155	1.44725	1.09758	1.35563
F5	1.02572	0.749023	0.519997	2.70318	1.20191	1.72333	0.96658	0.652045	1.04528	0.79727	1.03735	1.61376	0.505343	1.08945	1.04509	0.402011	0.290224	0.741008	0.312615	1.80148
Fz	2.04389	0.852714	1.21801	1.72169	0.855799	0.827548	2.22594	0.230305	0.71709	1.46796	3.37685	0.837064	0.687464	1.27166	0.683316	1.09279	1.8735	0.676027	2.13387	2.31497
FC1	1.36199	0.610307	0.772181	3.11885	0.417043	1.4326	1.16131	1.53227	2.19101	0.863744	0.580814	0.296067	1.21228	2.21938	1.48843	1.25169	0.819607	2.01222	0.483438	0.913736
FC5	0.990145	0.486108	0.432972	2.37344	1.136	0.894396	0.569898	1.15491	1.22471	1.809	2.03105	0.900557	0.637471	1.90435	1.03353	0.797671	0.766906	0.931255	0.245072	1.23084
F6	0.62346	0.865628	0.633349	1.2144	1.26005	1.66395	0.830266	1.26106	1.55666	0.672454	1.50241	0.759478	0.35996	0.741201	0.618339	0.43697	1.31796	2.29529	0.351668	1.95646
FC2	0.901877	0.517354	0.694501	1.91424	0.933757	1.67578	1.42141	0.369133	1.26663	0.877075	0.44367	0.358287	0.984821	0.464764	1.2355	3.00907	0.929397	1.05003	1.41943	0.199817
FC6	1.28787	0.15613	0.661801	1.12948	1.50227	0.853319	0.734761	0.209971	0.989407	0.651361	0.324383	0.827373	0.948312	0.32206	0.610786	1.54002	1.73688	2.52363	1.30601	0.506628
C4	1.05199	0.810541	1.07367	0.479598	1.20845	1.36137	0.965827	0.427686	0.602519	0.999638	0.274144	1.01853	1.28185	0.798048	0.68889	2.02487	1.13394	2.44813	1.9848	0.32457
Cz	2.43613	0.645359	2.48064	0.602346	0.731772	0.923984	0.571808	0.913941	0.693644	0.832587	0.924731	2.37293	1.92862	2.00447	0.37952	1.16636	0.466959	1.37908	1.47058	0.494274
C3	0.951558	0.517407	0.637467	1.37169	0.524897	1.59113	1.49834	1.36646	2.13041	0.884341	0.660284	0.443211	1.76201	1.11202	1.88784	0.683204	0.689492	0.953042	0.383576	0.588713
CP1	1.4618	0.489022	1.01556	0.977838	0.705162	1.35534	1.30962	0.790718	1.56143	1.08351	0.763555	1.43137	1.32347	1.58251	0.910919	1.1037	0.213228	1.94382	0.993915	0.989262
CP2	2.05796	0.96325	1.41377	0.391318	1.0947	1.63123	0.469451	0.756288	0.780087	0.773225	1.06227	1.92017	1.54547	2.03285	0.377336	1.62115	0.620748	2.41649	1.9871	0.561104
CP6	1.14572	0.415644	0.846109	1.00894	1.08476	0.886704	0.471171	1.27834	0.780308	0.936827	0.836616	1.07696	1.25274	2.0465	0.510749	1.98534	1.42838	2.97724	2.18851	0.763321
P8	1.10558	0.224276	1.18241	0.869597	0.69747	0.592222	0.207399	2.15034	1.25659	1.14889	1.83976	1.53274	1.28355	2.0591	1.17616	0.943118	1.98261	3.38185	1.96495	1.24447
P4	2.61253	1.02118	0.602765	0.495685	0.914284	1.07656	0.737481	0.963276	0.907402	0.651582	0.986072	1.59655	1.43571	2.10269	0.501646	1.74676	0.572643	2.62307	2.70174	0.548226
Pz	2.08023	0.883971	0.491487	1.1593	0.780944	1.07514	0.77465	0.588513	1.20769	0.948853	1.20567	1.39721	1.30028	1.77919	0.430574	1.33432	0.294845	2.38315	2.26825	0.816662
POz	1.39202	0.726452	1.2156	1.62214	1.39799	0.894613	0.296231	1.30329	0.835103	0.909221	1.61419	0.876682	1.8347	1.90346	0.397819	0.808756	0.768213	3.06377	2.62464	0.861493
PO4	3.08534	0.692996	0.566009	0.61699	0.97801	1.0252	0.57644	1.22532	0.957335	0.580806	1.46664	1.4385	1.22033	1.97407	0.454486	1.38907	0.776716	2.64538	3.16473	0.717989
PO8	1.18851	0.238274	1.65647	1.16324	1.13304	0.603526	0.189349	2.39499	1.0123	0.566231	2.31652	2.01561	1.39919	1.13074	1.17264	1.04861	1.66035	3.38443	2.27436	1.22035
O2	1.85791	0.422956	2.06312	1.39473	1.22531	0.631441	0.136976	2.44397	0.831191	0.511045	3.33695	2.12416	1.59402	1.142	1.29914	0.946331	1.74802	4.0009	2.35034	1.31049
Oz	0.472966	1.27331	2.45906	2.26022	1.87028	0.43345	0.199482	2.44832	1.16712	1.02595	4.14994	2.19551	2.5473	2.4766	0.761982	1.5654	1.98131	4.29618	2.46294	1.6331
O1	0.413394	0.913637	1.91053	2.33328	2.1536	1.03748	0.560887	2.29206	1.27882	1.68198	3.5222	2.19203	2.36567	2.68943	0.450251	1.84248	2.52116	4.60692	3.19906	1.98852
PO3	1.01561	0.874918	1.17031	1.3754	1.71072	1.03746	0.244381	1.20756	1.3447	1.26778	1.4353	0.866545	1.80295	2.03777	0.898706	1.06082	0.744088	2.84753	2.37708	1.26497
P3	0.807792	0.909119	0.699087	0.795073	1.26983	0.990604	0.409676	1.08992	1.55734	1.13944	1.00416	0.693632	1.44638	1.38382	0.842796	1.33775	0.417946	2.45432	1.5624	1.17169
CP5	0.547254	0.57803	1.14567	1.54814	1.36563	1.58227	0.488425	1.1927	1.49091	0.935626	0.813031	0.745957	2.24697	1.10904	0.767478	0.93978	0.413908	1.34672	0.813717	1.49518
P7	0.281957	1.16433	1.53769	2.26127	2.25767	1.42755	1.01506	1.67568	1.0978	3.41373	2.17866	0.570875	1.82662	1.56611	0.573875	0.853528	0.510686	2.09594	2.28211	2.79373
PO7	0.800322	0.911137	1.35339	2.35456	2.22526	1.62369	0.920407	2.11947	1.36752	2.44117	2.13831	1.50804	2.24516	2.33811	0.65954	0.943356	1.51139	3.74951	2.86112	2.37845
T7	0.368073	0.756293	0.797099	2.39508	1.61627	1.11396	0.566206	1.69652	1.29278	2.17348	1.43385	0.383457	1.68136	0.814756	1.09892	0.796301	0.48866	1.54537	0.543204	1.90937
T8	0.619817	0.247645	1.46851	2.05327	1.18197	0.785291	0.456434	1.52206	0.765081	1.46885	1.02791	1.13004	0.904181	1.96234	0.346205	1.42251	1.88584	2.65619	1.49991	0.925164

## Sheet: Sub7
Channel	Trial_ 1	Trial_ 2	Trial_ 3	Trial_ 4	Trial_ 5	Trial_ 6	Trial_ 7	Trial_ 8	Trial_ 9	Trial_10	Trial_11	Trial_12	Trial_13	Trial_14	Trial_15	Trial_16	Trial_17	Trial_18	Trial_19	Trial_20
Fp1	1.49788	2.6182	1.61438	3.8797	1.66975	1.17815	1.51908	1.30922	1.10781	0.973753	0.849121	1.79566	0.676597	0.946028	1.53255	1.66333	1.37589	2.07404	0.868767	0.863895
Fp2	1.62315	3.15505	2.02382	4.31141	1.15517	0.772152	1.66617	0.896687	0.308759	0.721871	1.71607	1.94807	0.516332	1.20526	1.57111	1.96864	0.886396	2.47687	1.33724	0.854006
AF4	1.43734	2.71951	1.75379	1.85083	1.15178	0.722673	1.55428	1.01367	0.258636	1.24659	1.00539	1.87821	0.645489	1.33135	1.65986	1.21754	0.984705	2.05288	1.2981	0.679525
AF3	0.781134	2.00627	1.65231	4.14435	0.702189	1.30109	1.21039	1.59854	1.21839	1.28339	0.644437	2.38352	1.38105	0.84818	1.18378	1.22819	0.502598	1.68768	0.969105	0.984913
F5	1.32485	1.83423	1.2367	3.54647	1.26138	1.27143	1.20128	1.09482	2.54481	1.37745	0.630882	2.77133	1.64206	0.599698	1.88474	0.800457	0.574682	1.66778	0.749449	0.725051
Fz	0.977707	1.67188	1.00934	1.48741	0.759514	1.07803	1.04988	1.3216	0.604712	1.153	1.90916	0.886366	2.66358	0.874746	0.754362	0.825867	0.447603	2.44682	0.698671	0.861298
FC1	0.362738	0.969775	1.07323	1.39236	0.651743	0.593359	2.07795	2.98376	1.7812	2.19474	0.508006	2.48298	1.57166	1.09377	0.429285	0.386773	0.813704	0.773194	0.875519	0.886359
FC5	1.99481	1.76596	0.956084	4.02369	0.756662	1.32905	1.77482	1.33788	3.41553	1.15589	0.646709	2.30684	1.49753	0.595884	1.28685	0.948121	0.625709	2.04235	1.13098	0.623897
F6	0.343949	1.59195	0.685234	0.813353	1.17876	2.04731	0.799785	2.20025	0.702923	2.10793	0.890582	1.01237	1.00525	1.25459	3.06051	0.355141	2.05373	1.54204	0.835531	0.561863
FC2	1.64342	0.530054	1.48556	0.566881	1.17715	0.475543	0.578511	1.3652	1.6738	0.82325	1.0067	0.509588	0.845691	2.66603	1.13436	0.793322	0.706488	0.790449	0.38999	1.86734
FC6	2.49072	1.19252	1.22231	2.02488	0.616653	0.638406	1.21188	0.624898	0.449662	0.838721	0.875526	1.56541	0.877853	0.995524	1.78608	0.833097	1.48644	1.40083	0.550152	0.566023
C4	1.27922	0.149228	0.61599	0.750773	0.630925	0.54257	1.22608	0.92097	0.788319	1.35603	0.667151	1.59953	0.503586	2.61388	0.834714	0.507338	0.860601	0.546007	0.680824	0.775748
Cz	0.814436	0.76238	0.552431	1.18725	0.652514	0.702259	0.678515	2.20838	1.22957	1.49492	0.709287	0.789078	1.6321	0.850083	1.24729	1.20168	1.56139	1.33353	0.799403	1.45168
C3	0.989992	0.918712	1.01212	3.26498	0.928357	1.25311	1.98619	2.0772	3.61206	1.23089	0.98884	1.49102	0.975761	0.263432	0.944093	1.4921	0.696572	1.12106	1.2134	0.582443
CP1	0.790562	1.26359	0.779957	1.15777	1.35156	2.91028	0.753623	3.18823	2.2428	0.656289	0.458892	0.7739	2.39437	0.531071	1.07676	0.967168	0.844793	0.610401	1.0561	0.630164
CP2	1.57075	0.338562	0.355797	0.527885	0.29855	0.411128	0.609486	1.17704	1.34784	1.36261	1.12802	1.76924	0.637552	1.29834	0.744924	0.81319	0.988239	0.411739	0.555066	1.05539
CP6	1.77181	0.350794	0.784808	1.88821	0.461924	0.838014	1.30657	1.3518	0.881616	0.869895	1.27205	1.51189	0.767095	0.975397	1.07254	0.741041	1.21696	0.87179	0.684128	0.610347
P8	1.81563	0.705305	0.993785	3.01274	0.6341	1.44299	1.60152	1.53909	0.75821	0.713936	3.35705	1.61637	0.650804	0.80644	0.610726	1.13422	0.933911	2.464	0.725737	0.488768
P4	0.919491	0.614619	0.367365	0.709378	0.274753	1.25892	0.416292	1.61027	1.79007	1.5045	0.991545	1.65771	1.16971	1.19721	0.755922	0.930277	0.804655	0.972119	0.715719	0.999007
Pz	2.20266	1.45092	0.462403	1.72852	0.396336	3.68885	0.720184	3.04927	2.17191	1.01019	0.701716	1.19828	2.7472	1.2424	0.8338	0.696266	0.658329	0.580237	1.07724	1.00786
POz	4.5027	2.94929	2.70298	5.11026	1.35089	7.80932	2.4145	3.77642	4.64319	1.51864	3.61293	4.75147	5.16837	2.65285	1.19674	1.29681	1.06062	2.64865	1.60088	1.27595
PO4	2.25397	1.24139	0.929233	2.09588	0.579473	3.03042	0.454846	2.66343	3.18559	1.62081	1.76401	2.44231	2.74996	1.94388	0.652012	1.10817	0.962036	1.91281	1.05861	1.09968
PO8	2.46137	1.1412	1.847	2.73389	0.866987	2.73153	0.436189	1.54722	2.04239	1.14826	4.07508	2.49971	1.52151	1.13503	0.67745	2.07139	0.82273	2.93898	1.03045	0.808033
O2	3.19413	2.01565	5.15838	5.12102	2.21603	6.53186	3.12322	2.86734	3.23349	2.96608	6.26452	5.16661	5.1007	2.35458	0.61829	2.90344	1.52549	4.83304	2.11954	1.80136
Oz	6.34997	2.08056	3.92782	7.30521	1.88127	7.73483	4.7636	2.14944	4.70047	2.93997	4.7419	5.0022	5.267	2.6027	0.927591	1.71942	1.50976	3.94494	1.35352	2.27448
O1	4.90611	1.52943	3.10732	6.90944	1.20425	7.34199	4.79901	1.45211	4.11579	1.77574	2.79465	3.45755	3.97176	1.77542	0.90086	1.14081	1.056	2.97473	0.793091	1.77775
PO3	2.84624	1.689	2.35658	5.86214	0.848105	6.65559	2.63679	2.41766	3.54571	0.837631	1.36946	3.13808	3.64241	1.67634	0.808953	0.800537	0.946146	1.44459	1.70629	0.91973
P3	1.97965	1.0475	1.96273	5.15118	1.62862	3.27184	1.70682	1.82649	2.47199	0.710773	0.32625	1.22843	1.97682	0.867581	0.692766	1.00006	0.71216	1.1928	1.30927	0.716125
CP5	2.72412	0.809155	2.09095	3.96422	1.20509	2.239	1.90365	1.36129	2.83058	1.01859	0.26177	1.89455	1.00359	0.585333	1.04807	1.23873	0.519292	2.13236	1.96962	0.83621
P7	3.64084	2.34112	4.2276	6.60036	1.78677	4.16587	3.12177	1.65222	4.12167	1.39881	2.69038	4.94441	1.10229	1.19266	0.870351	1.86927	0.697673	3.50982	2.49602	0.801743
PO7	4.05518	1.91715	3.9974	6.86526	1.51888	6.77156	4.4329	1.55026	4.05805	1.30188	3.49218	4.13179	2.45353	1.71261	0.766757	1.70976	0.808358	3.31913	1.20412	1.38199
T7	2.58056	1.18727	2.08483	4.00649	1.60196	2.26334	2.60997	1.18851	3.54805	1.5099	1.17888	1.73976	0.713521	0.63837	1.46876	1.43454	0.797152	3.0781	1.64279	0.405881
T8	1.8467	1.08434	1.9902	2.5833	1.27429	0.716204	1.45427	0.514958	0.588748	0.646593	2.24606	1.42521	1.42555	0.56	1.76372	1.30193	1.82345	1.92145	0.840334	0.38219

## Sheet: Sub8
Channel	Trial_ 1	Trial_ 2	Trial_ 3	Trial_ 4	Trial_ 5	Trial_ 6	Trial_ 7	Trial_ 8	Trial_ 9	Trial_10	Trial_11	Trial_12	Trial_13	Trial_14	Trial_15	Trial_16	Trial_17	Trial_18	Trial_19	Trial_20
Fp1	2.56832	4.47249	0.66141	3.20822	1.424	1.04818	0.440271	0.439957	1.53992	0.754983	0.762201	4.5458	2.75378	3.7974	0.984218	2.33392	1.2616	1.20211	1.08951	2.49594
Fp2	1.67437	4.16261	0.731342	4.25861	1.98926	1.91285	0.478131	0.315026	2.04509	1.65187	0.72257	3.33972	2.94557	3.49878	0.481642	1.02623	1.26781	1.1136	0.760236	2.65847
AF4	1.34114	4.97715	0.999499	4.24033	2.11491	0.930276	0.440253	0.199932	0.892375	1.05384	1.34406	3.0386	1.71746	3.20257	0.430397	0.693751	1.34707	0.927173	1.69289	1.67485
AF3	3.7417	2.86689	2.33311	3.15427	2.66419	1.43134	0.402803	0.325251	1.11249	1.30863	0.791516	5.45465	3.05147	2.1076	0.814697	2.15395	1.47717	0.999655	1.62265	1.77734
F5	2.72132	2.29806	0.969159	1.1221	0.806602	0.609794	0.858195	0.429531	1.51205	1.19754	1.51857	1.48908	1.40202	0.563619	0.545411	1.52947	0.631548	1.01595	0.313658	2.3944
Fz	2.97225	2.08345	1.56868	2.96327	3.54118	1.14373	0.776449	1.31099	0.791193	0.542454	1.40695	6.02631	3.32543	0.633966	0.931068	2.26063	2.31381	1.45747	1.70518	1.19854
FC1	0.42932	0.666897	0.853737	1.39332	2.03015	1.67665	1.13786	2.05915	0.772129	0.566517	0.620083	0.764293	0.756076	2.07702	1.54895	0.845948	1.30365	2.87255	0.406301	1.24333
FC5	1.13293	1.55086	0.759137	1.00499	0.751973	1.22776	1.18918	0.520618	1.93729	0.568648	1.93274	0.80108	0.646029	0.344958	0.635736	1.68326	0.880466	1.24232	0.474801	3.17581
F6	0.300029	5.78761	1.57523	3.33838	1.87782	1.22531	0.378735	0.240938	0.964027	1.30192	1.16097	0.982866	1.66003	1.42086	0.732995	0.986859	1.23172	1.18914	1.51548	2.37709
FC2	2.01993	1.32477	0.707518	0.57691	1.822	0.708137	1.16792	0.256679	0.904848	1.14401	1.60998	1.74851	0.888384	1.61585	0.837953	1.43055	2.60971	1.78488	1.1807	0.703106
FC6	1.15949	2.71088	1.24671	0.773114	1.50169	1.26471	0.397337	0.624071	1.59553	1.22588	0.818247	3.33162	1.63994	1.08775	0.615844	1.31036	3.63183	1.43816	0.633225	2.1509
C4	5.5587	0.953833	1.19026	3.32848	2.38536	0.537205	1.78908	1.99749	0.779676	1.8921	1.22212	3.63518	2.44255	3.69534	0.856627	2.10975	4.26633	1.87228	0.80149	1.18596
Cz	8.57752	3.25709	1.93618	4.45674	5.07407	2.40578	1.57182	2.08676	1.47177	3.11057	4.32821	3.60788	3.31464	5.58339	1.97606	3.5406	4.44382	1.64763	2.27443	2.52359
C3	2.11864	1.28296	1.18993	1.01646	0.468243	1.78979	1.81248	1.52908	1.25357	1.07424	1.26622	1.33831	0.800329	1.41114	1.5704	0.98232	1.77589	1.36688	0.296861	0.945848
CP1	10.5142	7.21261	2.09398	6.40103	4.52252	3.15666	1.56326	1.59054	1.69786	4.14625	5.67783	8.16037	7.07292	5.71755	2.0203	5.62444	6.07059	2.51828	2.92307	3.65141
CP2	9.99898	5.5657	3.23405	5.82865	5.51172	2.0029	1.63676	4.7977	1.41375	4.89291	2.20761	9.6249	9.24217	7.77021	2.5171	4.57267	6.24463	3.45831	5.28574	2.57753
CP6	3.30314	0.761879	2.33098	1.20357	2.32698	1.83568	1.75218	2.35	1.1121	4.07296	2.27658	6.28052	4.80442	4.16489	2.48324	3.85598	5.62075	2.57822	0.980086	1.65673
P8	4.82206	1.19299	2.36222	2.59895	2.80175	2.0839	3.13444	2.72492	0.699356	4.00945	2.26087	5.91989	4.74228	4.42218	3.75949	4.5387	4.66956	2.79122	1.50499	1.61554
P4	11.2586	7.97518	4.51466	7.67836	5.73827	4.12331	2.32237	5.84925	2.22387	6.35094	3.51316	11.5132	12.763	8.06106	3.86963	6.44254	7.19551	5.68758	6.97454	3.46145
Pz	13.2014	11.9543	4.33914	11.262	11.8647	4.58521	2.96563	5.61725	2.46395	8.58546	10.8637	11.7811	13.9916	10.1335	3.38044	8.15307	7.47099	6.75713	11.2863	7.58907
POz	17.8011	14.6929	7.83176	13.6176	12.9986	7.5451	6.89541	10.84	6.25097	12.98	14.9391	17.0792	18.5066	14.163	5.41795	10.112	11.135	10.6338	14.0846	11.2196
PO4	14.2471	10.4068	6.74931	10.0641	9.65628	6.08656	2.95069	7.73676	3.79566	8.74011	7.09737	13.8437	15.9494	10.5153	5.11302	7.61945	8.39976	7.8183	11.6984	6.39137
PO8	10.3159	5.27221	5.20241	5.32785	5.47254	3.47756	2.63282	4.70365	1.80069	6.08006	3.73543	9.9437	10.4932	6.16967	5.13319	5.49762	5.67685	4.35672	2.89612	3.05066
O2	17.2236	10.4506	6.39168	10.1452	10.051	4.93433	3.13296	6.21716	4.05003	7.96526	6.83984	13.2353	17.0816	11.4222	5.8569	7.36807	6.67922	6.28252	5.41753	6.32156
Oz	19.6407	13.5214	7.27173	12.3241	12.0723	6.24083	5.38735	8.22256	5.45925	11.4068	11.2583	15.4031	19.5842	14.1113	5.93608	8.92489	8.63918	8.33297	8.99949	10.4257
O1	15.6607	10.6903	4.18858	7.85457	7.73149	3.26653	4.96675	3.59671	2.97912	8.6504	9.61768	11.6793	14.0981	8.5845	5.86606	6.89312	5.55047	5.59701	5.69697	5.22921
PO3	14.1382	10.6804	3.81596	8.56697	10.0784	3.40947	3.46947	4.11024	2.21366	7.46635	13.2822	12.8877	11.9783	8.55366	4.72106	6.49751	6.98839	6.22516	7.2326	6.42324
P3	10.3833	7.83873	2.81348	6.52038	5.65942	2.50128	1.50442	2.41742	1.2728	4.33162	9.27195	8.25915	8.4644	4.96496	2.70008	5.16614	5.25579	3.35167	4.57104	3.38497
CP5	2.25559	1.46417	0.696584	1.08196	0.94061	1.06427	1.20259	1.19313	0.713988	1.1893	3.36961	1.41533	1.32798	1.5987	2.47259	0.95776	2.1371	1.2527	0.500643	1.6001
P7	2.0754	1.53744	1.35542	0.949259	1.63913	1.27997	1.45198	1.02782	1.39252	0.796739	2.76058	1.64744	1.28835	1.69356	2.45136	0.555443	1.86437	0.794188	1.75232	0.794291
PO7	5.36747	4.76546	1.34787	2.41739	3.15002	1.36726	1.85436	1.30569	1.11486	2.42996	4.4528	5.05984	4.64606	3.16654	3.01646	1.40257	2.87122	1.32747	2.83373	1.0772
T7	0.687158	0.823251	0.818336	0.76554	0.56711	0.951956	0.549561	0.173637	0.91405	0.533633	0.835791	1.628	0.365452	1.42221	2.44947	1.84178	0.599615	1.26832	0.387821	0.905078
T8	0.920306	1.28925	1.3939	0.36116	0.71106	0.82436	1.91346	0.935202	0.490067	1.08846	2.05895	1.34849	0.933255	1.49243	1.46135	1.97231	2.62232	1.5188	0.360305	1.84523

## Sheet: Sub9
Channel	Trial_ 1	Trial_ 2	Trial_ 3	Trial_ 4	Trial_ 5	Trial_ 6	Trial_ 7	Trial_ 8	Trial_ 9	Trial_10	Trial_11	Trial_12	Trial_13	Trial_14	Trial_15	Trial_16	Trial_17	Trial_18	Trial_19	Trial_20
Fp1	1.08462	0.864522	1.10505	0.357984	2.1122	0.756975	1.72944	2.61131	0.945086	0.43916	2.59081	1.55006	1.03535	0.90068	1.9208	1.18732	0.896289	1.76554	1.26728	0.918966
Fp2	1.40266	0.482567	0.967437	0.458843	0.785197	0.843627	1.23923	1.414	0.647233	0.730847	1.43781	1.16277	1.31263	1.39987	2.19944	1.03692	1.11928	2.9024	1.28171	0.548255
AF4	0.730802	0.526886	0.820441	0.575975	0.520198	1.6992	0.992033	2.65753	0.925608	0.915444	0.973959	1.41895	2.4861	1.77384	2.17934	1.95004	1.26579	1.85138	1.08397	0.826091
AF3	0.479767	1.7639	1.06547	0.423124	1.60795	1.2364	1.74247	1.82341	0.314233	0.464175	1.62351	1.1349	0.514691	1.25361	1.84304	1.36297	1.07111	0.897531	1.52452	1.25924
F5	0.540171	0.629866	0.829691	0.42174	0.715189	1.39099	1.61054	1.69751	0.418873	0.731778	2.01123	1.74105	0.766029	1.09151	1.79455	1.2498	0.911943	1.90351	1.23837	1.10901
Fz	0.953008	1.49739	0.74864	0.762961	1.7289	0.437225	0.649478	0.772392	0.302674	1.93284	1.23852	0.286866	0.471294	1.90986	1.58467	1.47769	1.31485	0.358101	0.752992	1.21905
FC1	1.1763	0.638718	1.50378	0.425178	0.64411	1.13351	1.94951	0.825703	0.335922	1.05645	0.774926	1.03202	1.0889	1.39386	1.33104	2.05185	1.70502	1.31484	0.464283	0.579548
FC5	0.391917	0.4754	1.12243	0.315425	0.729518	1.39202	1.57102	0.898921	0.413505	1.18675	1.95303	0.963281	1.3259	1.033	0.923481	1.61432	2.33035	1.33488	1.12213	0.444541
F6	0.219898	0.628725	1.06822	0.452871	0.582266	1.4911	0.484983	1.00893	0.952498	1.09698	1.32762	1.20193	1.8332	0.948229	1.59012	1.24972	1.72282	1.88581	0.752703	0.227506
FC2	0.888587	0.246738	0.673502	1.6916	0.350218	2.63632	1.35281	1.50042	1.05807	3.80667	0.653074	1.2648	2.54747	0.83016	2.31658	0.540765	1.62882	2.46825	1.25282	0.566157
FC6	0.39467	0.320879	1.0932	1.10051	0.890914	1.46943	2.12485	1.3991	0.651578	3.20129	3.09767	0.682911	2.03235	0.931798	1.58376	0.887813	1.5147	2.53652	0.447418	0.817753
C4	0.587147	0.427132	2.8337	1.97716	1.13239	1.1643	1.52341	0.921133	0.371058	4.01753	1.90066	0.494922	2.33223	0.874141	1.74614	0.84094	1.09167	2.01071	0.469653	1.36652
Cz	0.59137	0.405783	2.43571	1.55588	1.0597	0.739577	1.62715	0.349648	1.18112	2.52169	1.11602	0.478064	1.63797	2.47234	0.658072	1.64919	1.4056	1.02837	0.49697	2.03972
C3	0.72485	0.357778	1.28157	0.4408	1.81402	0.987811	1.7249	0.400227	0.458098	0.887619	0.61501	0.985374	2.00797	1.58045	1.12964	2.26754	2.3623	1.05445	0.644231	1.18051
CP1	0.647536	0.338533	2.53914	1.68748	2.79618	1.61212	1.63695	0.263992	0.718751	1.66975	0.96049	0.684554	2.51493	2.60817	0.523558	2.80318	1.96021	1.82067	0.743343	3.07921
CP2	0.377868	0.50877	3.01246	2.55733	1.26625	1.17769	1.66076	0.520926	0.658621	3.60864	1.36685	0.604459	2.83573	1.52348	1.08546	1.58835	0.983354	1.87172	0.608392	3.27414
CP6	0.66518	0.313802	2.95401	1.90318	1.28525	0.58604	1.66746	0.602643	0.405452	3.27933	2.24256	1.55415	1.95506	0.978251	1.72516	0.496634	0.616386	1.06157	0.619714	3.06556
P8	0.728654	0.575537	1.87244	1.89071	1.10495	0.435988	2.07732	0.369053	0.566105	2.38078	1.4699	1.76851	1.60353	1.18583	1.90015	0.368509	0.895018	0.820542	0.88782	1.49668
P4	0.578833	0.361643	2.89756	2.18935	0.952081	0.612982	1.88718	0.467348	0.696553	2.91629	1.33601	1.10692	2.72738	1.23157	1.61669	1.0549	0.602813	1.24123	0.830823	3.01559
Pz	1.09836	0.560815	3.66315	3.04321	2.30657	2.53587	2.65324	0.458439	1.60591	2.97286	2.04116	1.02496	3.48619	2.56644	0.749632	2.5639	1.96445	2.39124	0.985985	5.53267
POz	2.65832	1.22619	4.91008	6.74871	3.57961	5.14106	4.1616	1.01705	3.51926	3.62581	3.85088	3.14492	6.36146	4.07857	1.8186	3.61602	3.15723	3.52907	1.91166	10.4632
PO4	0.491317	0.291446	2.30253	2.82585	0.988072	0.63545	2.22777	0.368701	1.89359	1.71094	1.13359	0.842247	3.47152	1.77386	1.36311	1.7072	0.471724	1.26366	1.03079	4.15139
PO8	0.402136	0.671908	1.88546	1.68912	1.06108	0.277793	1.82321	0.264147	0.83883	1.90347	1.30468	1.48121	2.03116	1.2872	2.13442	0.746929	0.528751	0.613158	0.871335	2.13821
O2	0.718791	0.578712	2.24981	4.24618	5.65184	1.44989	2.93447	0.679356	2.43065	3.09681	1.42886	0.891084	3.23801	2.18753	1.21247	1.90715	0.905941	1.56203	1.46946	5.84315
Oz	3.85743	1.78784	5.07041	9.24073	3.54548	4.73489	4.71392	1.61016	4.43226	5.86586	3.82141	4.13213	5.71589	4.66085	2.88139	3.37241	3.93106	3.88784	2.97082	11.6906
O1	2.62194	0.70483	3.42079	6.14028	2.50258	3.44529	2.78083	1.21422	2.289	2.10674	1.9636	3.37107	3.92862	3.1288	2.52125	3.62682	3.41667	4.50522	1.64843	10.4162
PO3	1.51519	0.488373	3.30955	3.33587	2.50207	2.77697	1.44845	0.473534	1.61508	0.982042	1.72547	1.25692	3.5982	2.50208	0.872925	3.07892	2.64987	3.40898	0.803453	6.59136
P3	0.920868	0.305042	2.43724	1.98806	2.3815	1.37111	1.26247	0.295521	0.987543	1.13223	1.03634	0.898329	2.37007	2.52517	0.500044	3.32211	2.4472	2.28054	0.684527	4.37013
CP5	0.989677	0.424802	1.29767	0.480743	1.6833	0.996814	1.3911	0.530546	0.670095	1.27531	0.527534	0.875277	1.84109	2.22618	1.04584	2.25242	2.11469	0.828645	0.811234	1.98004
P7	0.994727	0.416734	1.05687	1.0737	1.20327	1.06337	0.83861	0.497282	0.83051	1.60532	0.678719	0.680514	1.76729	1.38996	0.766136	3.32342	1.76759	1.81358	0.563196	2.29322
PO7	1.24502	0.35314	1.54285	1.73148	1.22223	1.32882	0.790857	0.532215	0.906709	1.1405	0.757067	1.01121	2.29418	1.80693	0.646073	3.13053	2.23618	3.02677	0.468119	3.87179
T7	1.12061	0.489325	1.07046	0.413518	0.924244	0.947282	0.991598	1.05426	0.577845	1.4347	1.04237	0.686962	1.18901	1.28141	0.641722	0.874993	0.843166	1.48394	1.30951	1.10579
T8	0.776215	0.302872	1.86115	1.34714	1.43423	0.620895	2.02237	0.748244	0.706369	2.88772	3.39495	0.896632	2.31979	1.04733	1.75144	0.426837	1.04717	1.3994	0.575059	1.54036

## Sheet: Sub10
Channel	Trial_ 1	Trial_ 2	Trial_ 3	Trial_ 4	Trial_ 5	Trial_ 6	Trial_ 7	Trial_ 8	Trial_ 9	Trial_10	Trial_11	Trial_12	Trial_13	Trial_14	Trial_15	Trial_16	Trial_17	Trial_18	Trial_19	Trial_20
Fp1	1.17367	1.24267	1.1964	1.78996	0.661043	0.352136	0.323503	1.10078	0.918824	0.780297	1.05123	0.307652	0.779878	0.92719	1.32941	0.317199	1.05265	1.22695	0.877622	0.921225
Fp2	2.45313	1.48274	1.95867	1.72536	0.427499	1.50189	0.343201	1.18088	1.96677	1.46594	0.6284	0.352924	2.0393	0.820785	2.46923	0.400966	0.935026	1.04776	0.565169	0.982815
AF4	1.29632	0.732231	0.702046	0.922365	1.27794	1.03087	1.05575	1.32033	0.477704	0.663911	0.677651	1.3254	0.876264	1.66056	1.73042	1.04672	0.990195	1.53951	0.654397	0.710434
AF3	2.24485	0.585009	1.12811	0.816522	1.54082	0.539173	1.1374	0.906254	1.16339	0.849119	2.22002	0.628677	1.02139	1.20159	0.361081	0.351342	3.05149	0.831895	0.652739	1.70201
F5	1.36162	0.37848	2.34107	0.916381	0.558029	1.11948	0.88964	1.82572	0.6327	1.1408	2.59198	1.29484	2.0787	1.34578	0.469272	0.304338	0.879969	0.998881	0.892912	0.79389
Fz	1.69573	1.14297	0.734251	1.42566	0.433426	1.59996	1.28592	1.76129	2.23039	0.984574	1.15362	1.07735	0.848588	0.876174	1.01427	0.601702	0.611868	2.37684	1.20251	0.908738
FC1	0.692033	0.646327	1.33235	1.2476	0.74801	2.07895	1.29105	0.944408	1.23707	1.99305	1.24494	0.467841	1.09636	1.17252	0.629123	1.15208	0.718515	2.11106	1.2664	2.67444
FC5	1.959	0.529869	1.16724	1.23118	0.746432	0.635157	1.02919	1.83844	1.37481	1.15987	1.46268	0.752392	1.99194	0.937672	1.07118	0.767791	0.728207	0.752173	1.75688	0.205163
F6	1.554	1.61229	2.23055	1.00001	0.353993	0.362374	0.507698	2.32764	1.96683	0.581127	0.842163	1.16191	0.243524	0.786522	1.36806	2.2816	0.840335	0.847025	1.61873	0.99932
FC2	0.748617	1.18195	1.65406	1.34166	0.400153	1.58322	0.380207	0.930389	1.2635	0.740061	0.933271	1.24289	2.94055	0.708874	3.1205	0.764179	0.924053	2.87694	0.625596	0.8894
FC6	0.817109	0.192974	0.378982	1.00001	0.727464	0.80498	0.950307	1.59203	1.05947	1.70406	1.29054	1.11545	1.21433	1.18609	2.01322	1.63132	0.520226	1.19305	1.33035	0.385163
C4	0.292457	1.49929	0.377769	1.37381	0.483925	2.24413	0.703348	0.60895	1.28452	0.975387	0.522424	1.14347	0.53316	0.716927	0.599406	0.970405	0.484351	3.11809	1.05222	0.555849
Cz	2.6344	0.731703	0.457861	1.32703	0.287253	0.978464	0.396467	1.29004	0.658893	1.1719	0.552172	1.15116	1.53899	0.934842	0.80862	0.69646	1.19455	1.72547	2.18456	0.241396
C3	3.52003	0.699415	1.53396	0.87404	0.893418	1.5051	0.554546	0.364607	0.590012	2.51693	1.36591	1.33055	1.08518	0.787908	1.00106	1.65488	0.795455	1.2427	1.01465	0.936036
CP1	3.61012	1.16503	1.32612	3.34262	0.900611	1.25071	0.295536	0.919452	0.805648	1.11588	2.57615	1.61572	2.85088	1.66894	2.54878	1.1476	1.80847	2.04561	1.22794	0.65806
CP2	0.633418	2.55384	0.362348	1.76937	0.711424	1.10846	0.633245	0.665638	0.808626	1.276	0.343834	0.955442	0.942556	0.956272	1.65972	2.09185	1.39432	2.17606	1.13828	1.16277
CP6	0.613144	2.51288	0.311424	1.34103	0.695141	1.26942	0.713195	1.22714	1.21844	1.53752	0.38185	0.739913	1.30215	1.45404	2.2083	0.931488	1.37259	1.76112	1.113	0.658968
P8	0.714015	1.59103	0.628194	3.17144	0.448368	0.624857	0.889888	0.61355	0.779991	1.02482	1.25742	1.04462	1.38294	1.80005	2.52998	1.69595	0.771294	0.33436	1.23419	1.20376
P4	1.17774	1.53219	0.277601	2.81346	0.87493	1.60084	1.12966	0.756458	0.487366	1.53532	0.901298	1.11654	1.092	1.8283	2.42926	1.95806	1.33572	1.27994	1.21336	1.68022
Pz	2.9495	2.08464	0.725491	4.53674	0.554776	0.977941	0.537559	1.19622	0.724362	1.45234	2.83298	1.66354	2.18884	1.64076	2.60977	1.66554	2.45827	0.574074	1.05296	0.670369
POz	4.22339	3.53254	1.44506	9.25357	0.99017	0.677055	1.28985	2.14075	1.35946	2.0655	6.3346	2.51603	1.68397	1.5144	2.74694	1.97885	2.14931	0.41736	1.30784	1.29825
PO4	1.78669	2.07108	0.670087	4.12152	0.759692	0.777255	1.06011	0.850763	1.10293	1.18175	2.32615	1.26312	0.866657	1.4856	3.1667	2.14204	1.87987	1.05091	1.12441	2.2915
PO8	1.24431	3.83878	0.944437	3.39498	0.468491	0.627832	0.815993	1.45357	0.341712	0.908985	2.26989	1.41384	0.822343	1.1323	3.32748	1.38233	1.13694	0.638421	1.63878	2.05681
O2	3.31684	4.50157	1.29458	7.30129	0.887424	0.440313	1.28858	2.78172	1.4748	0.440837	6.36254	2.34554	0.944957	2.00443	2.91777	0.892183	2.38337	0.587719	2.85462	2.63231
Oz	6.00034	3.3343	2.99191	10.9853	1.04068	0.748716	1.76605	4.87169	2.64118	1.17047	7.15867	4.0024	1.2614	1.1962	2.56778	1.96449	1.46311	0.6527	2.27844	2.44345
O1	7.19383	3.86973	2.71763	11.402	1.60177	0.729677	2.01279	4.76469	3.83285	0.773061	5.96359	4.89218	1.22046	0.905225	2.46791	1.42546	1.45262	0.566116	2.24243	2.84424
PO3	5.70841	2.83513	2.07094	8.84233	1.07234	0.785658	1.4633	2.82184	1.97059	1.44948	5.7814	3.74907	1.35016	1.38154	2.46333	1.27886	1.56695	0.697764	1.60725	1.56382
P3	4.55304	2.0047	1.58533	5.04283	0.826146	0.771	0.761089	1.64235	1.19022	1.14275	4.42749	2.89416	1.47016	1.25094	2.88584	0.712544	2.47359	0.797162	1.39833	0.870748
CP5	3.40826	1.98679	2.21485	3.51142	0.36019	0.572985	0.395156	2.1974	1.58484	0.761059	2.75178	0.896337	0.808198	0.94887	2.8617	1.48899	1.36923	0.247835	0.280243	1.11994
P7	5.08523	1.7264	2.25172	6.45139	0.377661	0.641501	0.665075	3.47232	3.24166	0.779288	2.18185	1.58726	1.34589	0.902672	2.42958	2.26356	0.954828	0.558861	1.64836	0.659544
PO7	6.93533	2.95277	2.47276	8.51832	1.3426	0.538356	1.48336	4.38975	3.55316	0.725135	4.02579	3.63289	1.18483	0.887039	2.11553	1.58979	1.63746	0.345009	1.66036	2.14022
T7	2.97581	1.06135	1.59018	2.33916	1.19645	1.17803	1.34498	1.3636	0.956209	0.836207	1.71617	1.21791	0.46787	0.692317	1.86803	1.33401	0.398347	0.973248	0.573512	0.487797
T8	1.17888	0.501391	1.53545	0.560573	0.299291	0.419857	1.10657	1.45675	1.00927	1.27741	1.45766	0.22342	2.5437	1.49451	2.77267	0.461701	0.570354	0.991762	0.845722	0.880861

[truncated: 20 more sheets: Sub11, Sub12, Sub13, Sub14, Sub15, Sub16, Sub17, Sub18, Sub19, Sub20, Sub21, Sub22, Sub23, Sub24, Sub25, Sub26, Sub27, Sub28, Sub29, Sub30]
