# Supplementary material for: A multi-day and multi-band dataset for a steady-state visual-evoked potential–based brain-computer interface
Source: Gigascience. 2019 Nov 25;8(11):giz133. doi: 10.1093/gigascience/giz133 (PMC6876666; doi:10.1093/gigascience/giz133)
Supplement: giz133_Supplemental_Files [file giz133_supplemental_files.zip › SNR_Middle(1)_22Hz.xlsx]

## Sheet: Sub1
Channel	Trial_ 1	Trial_ 2	Trial_ 3	Trial_ 4	Trial_ 5	Trial_ 6	Trial_ 7	Trial_ 8	Trial_ 9	Trial_10	Trial_11	Trial_12	Trial_13	Trial_14	Trial_15	Trial_16	Trial_17	Trial_18	Trial_19	Trial_20
Fp1	5.21726	0.502636	5.4894	3.13351	1.22969	1.88541	3.36911	1.02725	0.610134	3.26611	1.97864	1.08067	1.04941	0.422499	2.51466	1.08388	0.754429	1.78189	2.76723	3.75228
Fp2	5.66756	0.769531	3.95384	1.81458	2.77079	1.79249	1.61961	3.55624	1.74768	2.50942	2.24523	1.53181	0.862203	1.08008	2.26188	1.71681	2.29646	1.68672	3.61819	1.67583
AF4	5.34035	1.30021	2.78016	1.64066	2.61402	2.53714	0.860317	2.31231	2.04767	1.78455	1.71221	1.2902	1.11449	1.70103	1.55587	0.541548	1.90467	0.860413	2.44681	0.918085
AF3	5.72959	0.365563	3.87433	2.20345	2.42063	2.04463	3.22874	0.894894	0.810043	0.847019	1.78764	1.19622	1.38634	0.569656	2.5734	0.880795	2.66922	1.85794	0.860243	1.5275
F5	4.8373	0.833517	4.05705	2.57919	2.56309	1.78101	5.19266	0.816141	0.461689	1.31852	1.34653	0.620913	3.32017	1.28969	2.19622	0.798695	3.395	1.01544	1.8407	3.92503
Fz	4.25764	0.443962	3.06752	3.4027	1.93538	1.43592	1.31721	1.59174	1.08137	1.21925	1.63108	1.02582	2.47295	1.70129	2.39364	0.757651	1.61155	0.927876	1.85095	0.43804
FC1	1.45784	0.313	1.37581	1.99616	1.19706	0.558618	3.84975	0.753221	0.988121	0.545265	0.827185	0.517114	0.534413	0.530329	1.46629	0.65404	1.48914	0.78004	1.26578	1.22826
FC5	3.38541	0.582874	3.61907	2.77563	1.06723	0.915138	4.70268	0.949578	0.316463	2.21197	1.46559	0.732411	2.79374	0.773312	1.96859	0.728246	1.8092	2.13119	1.67664	5.28733
F6	4.41695	1.45168	2.42956	1.34438	1.54037	0.778526	0.770252	1.22768	1.76003	2.22091	1.45314	0.355068	1.28843	1.14681	1.34617	1.16039	1.80885	0.128379	1.59453	0.487154
FC2	1.05722	0.255536	0.960086	0.853387	0.923638	0.344108	0.180072	1.05526	1.25748	0.766451	0.791877	0.349808	0.648349	0.584366	1.22164	1.11767	0.624573	0.936047	0.266238	0.437708
FC6	2.99666	0.772517	2.31426	0.62858	1.65346	0.505084	0.615543	0.740685	2.10551	2.34833	0.474801	2.2105	0.307132	0.938377	0.460642	2.11335	1.63166	0.258748	0.474966	0.886597
C4	0.791093	0.224155	0.662993	1.96527	0.507985	1.05006	0.63073	1.02592	0.767272	3.39059	1.05552	0.726478	1.99675	1.13615	0.837126	0.978464	0.619237	1.217	0.910803	0.874265
Cz	1.52401	2.42732	1.54838	1.19534	0.655253	1.1715	1.69284	2.06942	1.46542	1.89229	1.6198	0.836745	1.68748	0.533375	2.44434	0.380894	1.21472	0.891084	0.446538	1.31105
C3	0.737715	1.58022	0.893405	2.27802	0.880289	0.730253	1.52971	0.532608	1.71021	1.89364	0.740214	0.856472	2.41875	0.6018	0.903437	0.586695	1.14901	2.4586	0.545463	2.94301
CP1	0.604804	3.16827	2.09285	0.701216	0.569004	1.21729	1.88784	1.39681	1.58905	3.72862	1.92674	1.15369	1.41477	1.40107	1.60475	0.586813	1.99252	0.947163	0.719602	1.93844
CP2	0.372361	1.5572	2.78355	1.85108	0.51499	1.90216	2.73253	2.50896	1.47806	2.94002	3.20622	1.72545	2.3215	1.14058	0.875262	0.519667	0.877234	1.79258	1.66713	1.71153
CP6	0.615324	1.66645	0.481855	1.72278	0.521933	1.18094	0.574517	1.44984	0.921441	2.66336	0.980228	2.09038	1.17483	1.71229	0.522229	0.948223	0.604071	2.70959	2.07133	0.747494
P8	0.712621	2.54552	0.570933	0.49922	0.719361	0.75595	0.849534	1.66994	0.719475	0.896913	1.22301	2.1063	1.23818	0.928587	0.884735	1.17182	0.656286	1.86041	2.72103	1.01702
P4	0.631443	3.1028	1.97974	2.36843	0.724703	1.51964	3.10719	2.38503	1.53794	2.52606	3.14769	2.826	1.92677	1.24539	0.942294	1.13905	1.55364	1.99955	2.81896	1.38819
Pz	0.83072	3.98743	2.88831	1.7497	0.499379	2.0533	4.46224	2.25004	2.29794	4.95665	4.0186	1.49483	1.98574	1.8478	1.79384	1.2157	1.70702	1.49696	2.208	1.81815
POz	0.93983	2.94791	2.31281	1.48833	0.730272	1.67343	3.3515	1.35204	1.67656	4.38025	3.05638	1.61141	1.09137	1.34396	0.995216	1.54863	2.23701	1.43472	2.83855	1.38829
PO4	0.813365	3.81021	2.15523	2.04968	0.888593	2.09304	4.51765	1.62116	1.91414	3.35254	3.12878	3.07711	1.5091	1.41408	1.17857	1.31228	3.08368	1.51493	2.96132	1.73296
PO8	0.799655	2.9523	1.19858	0.974125	0.931483	1.01251	3.30129	1.72573	1.00167	2.78184	1.7592	3.04902	1.08392	1.02606	1.27254	1.254	1.56978	1.81193	3.50332	0.945312
O2	0.856796	2.41541	0.912037	0.909738	0.82058	0.710572	3.24926	0.711894	1.13278	2.80246	1.66863	2.00901	0.874889	0.672493	1.03756	0.760541	1.36532	1.71256	1.73076	0.968851
Oz	2.36303	1.32497	0.4476	2.88279	1.23304	0.651128	2.37096	1.20077	1.10303	2.14306	1.08633	0.970855	0.798726	1.84047	0.44397	3.0403	1.74952	3.21855	0.461221	1.76284
O1	1.96459	1.37218	0.355845	3.42447	1.3308	0.618108	1.68151	2.25293	1.23522	2.03384	1.40025	1.21055	1.64998	2.58218	0.807302	4.07087	2.30081	5.00173	1.65414	3.16683
PO3	1.07692	1.70862	1.48613	1.38397	0.690767	0.925443	1.61648	1.05582	1.45057	4.13978	1.72543	1.20135	1.17437	1.52201	0.649272	1.4326	1.6174	1.9063	1.25365	2.60132
P3	0.863248	2.03767	1.30616	0.993047	0.637067	0.70383	1.03902	0.867346	1.32696	3.28342	1.66676	0.818329	1.48197	1.44646	0.80225	0.733757	1.57769	1.7927	1.03534	2.84636
CP5	1.69613	1.46942	0.670079	3.69942	1.15043	0.688797	1.24842	0.675778	1.32748	2.34397	0.883288	0.489894	3.0617	1.81044	0.585174	1.20851	1.31414	2.54667	1.58284	5.02541
P7	3.23773	2.10416	0.497474	5.48307	1.96357	0.890419	1.21565	1.66675	1.21112	2.15864	1.26881	0.539199	3.22828	3.10557	0.680699	1.56214	2.90708	3.37617	1.55152	6.89762
PO7	1.92875	1.35673	0.353983	3.35996	1.40503	0.544476	0.957559	1.61299	1.34751	2.88662	1.24146	0.41268	1.94475	3.06425	0.589471	2.15098	2.27387	3.97025	0.968389	4.50357
T7	3.26829	1.77216	2.76278	5.07243	3.1473	2.46297	5.74147	2.96017	0.986218	1.58986	1.09343	0.527756	3.93571	2.99274	0.792761	2.08613	2.53994	1.62895	2.58302	5.51431
T8	2.24373	1.93994	0.727144	0.569955	0.852475	1.41417	0.773575	0.256691	1.04347	0.895011	0.348583	0.980571	0.884424	1.09239	0.286253	1.18573	0.816014	2.00113	2.16086	0.36822

## Sheet: Sub2
Channel	Trial_ 1	Trial_ 2	Trial_ 3	Trial_ 4	Trial_ 5	Trial_ 6	Trial_ 7	Trial_ 8	Trial_ 9	Trial_10	Trial_11	Trial_12	Trial_13	Trial_14	Trial_15	Trial_16	Trial_17	Trial_18	Trial_19	Trial_20
Fp1	0.961853	1.73413	1.61293	0.721157	1.21578	0.997086	2.15271	0.961051	2.14516	0.495851	1.37178	1.29642	0.653378	1.20982	0.713791	1.36821	0.276659	0.926237	0.463035	0.696441
Fp2	0.430262	1.46909	1.57876	1.70575	1.20921	1.23839	2.18566	0.723273	0.92814	0.534474	1.52363	2.83692	1.33573	1.04483	1.20885	0.964504	0.620472	1.01122	1.418	0.749734
AF4	2.07397	0.217184	0.43422	0.764416	1.22146	0.881814	3.49887	0.914235	1.07558	0.857035	1.15263	1.75354	1.10604	0.374157	0.602601	0.3706	1.7348	1.04286	1.84677	0.792537
AF3	0.246402	1.49717	2.54966	0.552646	0.428934	1.0251	1.05701	1.21306	0.928234	0.9364	1.59416	1.05064	2.29419	0.708556	0.589952	0.394607	2.17981	1.29003	0.69696	0.828886
F5	0.753416	0.400342	1.51683	0.979577	0.804641	0.387392	1.53901	0.875775	1.87373	0.878712	0.970905	1.57966	1.66871	0.349592	3.00448	0.511964	0.585704	0.505869	1.01421	0.665519
Fz	1.82107	0.811253	1.21545	1.33814	0.929519	0.623408	0.65214	1.31092	1.06017	0.942818	1.95809	1.48148	1.28762	0.462805	1.39057	2.04916	0.417241	1.54695	0.845346	1.3978
FC1	0.9714	0.699112	1.96655	1.63287	1.87901	0.575101	2.46705	1.04844	2.08574	0.466552	1.31366	0.731743	2.68827	0.993753	0.646278	1.71746	0.411811	2.26057	0.653616	0.43366
FC5	0.630122	0.447875	1.09874	0.849047	1.08361	0.939677	2.61948	1.4174	0.630796	2.14985	1.15924	1.34197	2.05698	3.22823	2.55309	1.34647	0.853248	1.09075	1.27517	2.6407
F6	1.79028	0.817533	2.0295	2.91222	1.59269	0.534149	2.16341	0.953069	1.60709	1.20555	0.443044	1.35013	0.862051	0.948233	0.647594	0.889622	0.604454	0.758363	1.07779	0.186599
FC2	2.18691	1.48726	1.54772	2.52583	1.2064	0.591837	1.51683	0.715812	1.71679	0.914332	0.546512	1.28082	1.14762	0.69665	0.482439	0.700342	0.779058	1.17622	1.37492	0.462177
FC6	1.00662	2.54983	1.20139	1.67372	0.464693	0.79412	2.2422	0.95457	1.24702	0.897543	0.309628	2.12768	0.926147	0.639461	0.271678	0.655589	1.21787	1.41989	0.917289	2.31891
C4	2.16578	0.647378	1.65949	2.14074	0.741937	0.304225	0.994403	0.329153	0.979573	0.71621	0.176316	1.263	0.512563	1.42676	0.509278	0.784358	0.94417	0.407019	1.38725	0.741076
Cz	0.676734	1.51236	0.783851	1.17853	0.781621	0.148023	1.1779	0.932167	1.11022	0.933665	0.831238	1.07054	1.22508	1.29235	0.352215	1.31529	1.08699	1.23979	0.706456	1.49396
C3	0.853799	0.53901	1.42281	0.324792	1.95841	1.30073	1.47214	2.12184	0.859738	1.56046	1.31189	1.29883	1.25506	1.07522	0.753589	1.28558	0.932477	2.18452	1.76866	1.44845
CP1	1.21258	2.02345	0.838548	0.692713	1.1885	1.08132	1.04571	1.28105	0.937399	1.45868	0.905153	1.07105	0.894883	1.07607	0.328824	0.79479	0.451569	1.59524	1.01154	2.20627
CP2	1.36599	0.615073	0.689718	1.27139	1.22167	0.859313	1.48202	0.63464	0.780965	0.4784	0.367497	0.94015	0.468866	2.00535	0.567823	0.954202	0.791824	0.89894	1.29915	1.95269
CP6	1.9806	0.818398	0.249552	1.52735	0.834688	0.774419	0.783158	0.735484	1.07317	0.789007	0.749946	1.25307	0.427669	1.49487	0.541712	1.3128	1.20006	1.01832	1.7248	1.04983
P8	1.5696	0.74652	0.255262	1.42834	1.08866	1.30416	1.10452	0.973612	2.02452	0.920067	1.96817	1.17548	0.776735	1.6623	1.21921	1.08316	1.02974	1.11601	1.73615	1.57493
P4	2.31086	0.761456	0.733628	1.10874	1.19841	1.07447	1.66045	0.839124	1.08984	0.708236	0.788587	0.805273	0.503749	1.68278	0.705641	1.68894	0.755952	0.938684	1.47531	2.10674
Pz	1.32935	2.06965	0.846266	0.711668	1.28081	1.10126	1.58473	1.17011	0.737818	1.34895	1.05678	0.593088	0.718263	1.7262	0.975592	1.26919	0.43125	1.03389	1.18881	2.47132
POz	1.76026	1.98865	0.731195	0.628503	1.2209	1.09486	2.07009	1.20616	0.819635	1.19072	1.30503	0.586482	0.40821	1.49538	1.68253	1.72023	0.46303	0.962837	1.36243	3.10972
PO4	1.83932	1.48982	0.977566	0.86197	1.03041	1.13478	1.99543	1.10443	1.30418	0.868986	1.05064	0.561538	0.572364	1.31515	1.36466	1.82956	0.607759	0.965587	1.51777	2.67716
PO8	1.52024	1.00661	0.849773	1.16314	0.728279	1.17353	0.952975	1.05596	2.29346	0.975282	2.16088	0.773304	1.02609	1.4974	1.39985	1.49819	0.646629	1.17097	1.51243	2.56873
O2	1.16831	1.52042	0.980428	0.92208	0.744884	1.35578	1.67879	0.886534	1.876	0.918431	1.45274	0.677801	0.970317	1.17646	1.77902	1.66135	0.476104	1.20032	1.1647	3.3955
Oz	1.1923	0.152971	0.875138	0.962612	0.951481	1.94731	0.944884	1.67205	2.66723	1.0558	3.81795	2.41821	2.11513	1.23571	2.23235	2.39725	0.831525	1.00858	0.946008	3.52968
O1	0.929674	0.362967	0.792093	1.06474	1.0456	1.97927	0.572689	1.37531	2.75928	1.0574	3.84226	3.02468	1.48218	1.16809	1.14245	2.36874	0.84012	1.00154	1.25873	2.95842
PO3	0.866557	2.00583	0.546978	0.775216	1.08269	1.2581	0.923274	0.642639	1.46505	1.34037	2.72697	1.18539	0.341566	0.724546	0.618931	1.93557	0.374222	1.31895	1.58628	2.17864
P3	0.88431	1.77374	0.734017	0.719863	1.06131	1.18544	1.06426	0.929129	1.07952	1.55402	2.15487	1.45259	0.485451	0.800407	0.451218	1.60312	0.425182	1.58369	1.4525	2.02174
CP5	0.664136	1.70858	0.58537	0.615281	0.874937	1.23133	0.65831	2.21151	1.37074	1.92106	1.74685	1.90325	0.873709	1.59799	1.36957	1.3062	0.730679	1.40634	2.07559	1.72906
P7	0.562543	1.16198	0.606845	1.03704	0.862691	1.93254	0.734855	1.32006	3.01825	0.705253	2.65882	2.85271	1.23979	1.73967	0.805082	2.05511	0.550127	0.854601	2.09404	1.8656
PO7	0.78101	1.2694	0.768032	1.04778	0.950462	1.68867	0.489199	1.21089	2.62564	0.879326	2.88699	2.9799	1.05884	1.01191	0.770165	2.07656	0.746134	1.13198	2.07629	2.08764
T7	0.617639	0.826962	0.726798	0.756897	1.52477	1.3772	0.54458	0.180478	2.19701	0.772103	0.822017	1.17844	0.648297	2.88211	0.388733	2.0604	0.849757	0.355466	1.89758	0.508698
T8	0.829906	0.692659	0.553805	1.24736	0.664072	1.23434	2.12895	0.730545	1.34732	1.30687	0.20761	0.617952	1.19831	2.58036	2.86211	1.1186	1.00667	0.663607	1.04258	0.618242

## Sheet: Sub3
Channel	Trial_ 1	Trial_ 2	Trial_ 3	Trial_ 4	Trial_ 5	Trial_ 6	Trial_ 7	Trial_ 8	Trial_ 9	Trial_10	Trial_11	Trial_12	Trial_13	Trial_14	Trial_15	Trial_16	Trial_17	Trial_18	Trial_19	Trial_20
Fp1	2.50991	1.79998	2.2496	0.849735	2.26868	1.96554	0.943911	0.856861	1.0015	0.316847	1.02637	1.48155	0.719061	0.208809	0.778053	0.633205	1.79863	1.24948	1.91964	0.923842
Fp2	1.24109	0.859122	0.689813	1.17317	2.22634	2.1499	1.11972	0.894066	1.19148	0.248933	0.770083	1.16064	0.59793	0.799186	1.38382	0.676556	2.29114	0.644488	0.812093	1.81536
AF4	1.7602	1.03541	0.919588	1.48862	0.652215	3.01484	0.848174	0.909252	0.310313	0.401852	0.857804	0.444869	0.364575	1.09962	1.55361	0.5135	1.08335	1.33519	0.945042	0.511384
AF3	0.616503	2.14371	0.203349	1.71123	0.703914	0.697594	1.05634	1.32741	0.504852	0.530139	1.60263	1.05226	1.78033	0.617891	0.841182	1.66657	0.764676	1.40577	1.69254	0.732538
F5	1.0456	0.914698	1.05055	2.08148	0.992594	0.754861	0.388694	0.673176	0.790434	1.07966	1.14842	0.968085	2.01286	2.81816	0.392295	0.53869	1.54607	0.751482	1.24869	1.21994
Fz	1.13217	0.933634	0.730461	0.787815	0.457908	1.56442	1.71401	1.2538	1.05287	0.591421	1.37445	1.16124	0.473899	1.15462	0.816053	1.2753	0.549597	0.942193	1.10093	0.926691
FC1	0.656368	1.07452	1.43798	0.616265	1.53856	1.06248	0.719771	0.464202	1.07783	0.522581	2.20993	1.27599	2.81603	0.583911	0.632198	0.971318	0.879902	1.04209	1.6584	1.77821
FC5	0.709764	0.926825	0.885703	1.03638	1.54198	0.842918	1.30772	0.523578	1.14691	0.693355	2.3274	0.715155	1.7105	2.12557	1.1177	0.809721	1.72944	1.64557	1.60231	1.08096
F6	1.55977	0.659344	1.0471	2.79478	0.866167	2.55584	1.19656	0.771751	0.67084	0.431615	1.43316	0.165319	0.750996	0.335732	0.715915	1.00995	0.671322	0.753639	2.40784	1.1763
FC2	0.837098	0.728804	0.849602	0.665903	0.928541	0.564311	1.4581	0.968554	1.31994	1.14207	0.917339	0.699885	0.599611	0.661453	1.10296	0.82183	1.00288	0.239994	1.79616	2.44482
FC6	0.865654	0.613168	1.06994	1.14376	0.650272	1.64043	0.640203	0.71051	0.939096	0.824547	1.5017	1.21385	0.87333	0.805684	1.04308	0.425808	1.44542	0.617641	1.89286	0.431596
C4	1.03329	0.662302	0.524477	1.57175	1.49214	1.26812	0.597754	1.02533	1.64986	0.946109	1.43279	1.04182	0.923285	1.36399	1.13048	0.999283	1.7465	0.75849	1.86862	2.0329
Cz	0.659729	1.66868	0.59816	1.24786	1.50684	0.78605	0.774588	0.462472	0.862938	1.1234	1.3512	0.495321	0.923799	1.29097	1.1819	1.96324	3.12745	0.450383	0.275981	0.813187
C3	0.610274	0.875303	0.753637	1.30506	1.74405	0.653318	0.797796	1.18501	1.56445	0.758579	2.12048	1.40377	2.92918	2.12348	1.19111	0.225563	2.10641	1.32544	0.927609	1.80999
CP1	0.789042	0.731378	0.998476	1.67502	2.5786	0.735936	0.680797	1.40634	1.89629	1.50934	1.1613	0.969426	0.869142	2.79197	0.63381	0.838339	2.08391	0.854544	0.151437	1.85475
CP2	1.4816	0.520695	0.530687	1.91512	2.21648	1.10141	0.722085	0.729433	2.27015	2.00758	1.01347	0.907846	1.17931	3.9417	1.84578	2.66785	2.47837	1.38329	0.653388	3.03701
CP6	1.55676	0.813188	0.444321	2.39419	1.80268	1.97226	1.18688	1.61789	2.39843	1.19161	1.59382	1.48298	1.04625	3.29089	1.84378	1.8042	2.65364	1.22027	1.04393	2.32278
P8	0.967869	2.77707	0.849042	3.06162	1.59307	1.94011	1.96998	1.75113	1.12407	1.65088	2.35361	0.781497	1.30429	3.78031	1.37745	2.04022	1.55476	1.10338	1.34023	1.77432
P4	2.14357	0.537506	0.66242	1.72787	1.92659	1.4728	0.925478	2.09057	3.01659	2.51505	1.82307	1.06271	1.78074	6.00186	2.02832	2.49712	2.4018	2.47738	0.633056	3.71935
Pz	1.59652	0.469832	0.991108	2.08247	2.18332	1.09078	0.7904	1.62905	3.1545	2.48187	1.33602	0.918426	1.31037	4.04083	1.78515	1.3463	1.94667	1.32587	0.318815	3.10406
POz	1.83731	0.470684	1.75784	1.67757	1.54064	1.51423	1.05443	3.10558	3.24739	1.07029	1.94739	1.33749	3.51807	4.55777	2.52795	1.09947	1.33914	1.89052	0.558562	5.35717
PO4	2.75269	0.508007	1.29031	1.0984	1.73548	2.31081	0.79339	2.78184	2.5916	2.63985	2.21545	1.39519	3.10299	5.92984	3.52633	2.56545	2.02891	2.54609	0.843612	4.10826
PO8	3.64056	0.774397	1.7648	1.75034	1.90143	2.53565	1.48603	2.39655	1.57113	2.02699	3.51714	1.6461	3.90209	3.97035	2.80532	1.40604	1.50976	1.75578	0.930003	2.33684
O2	5.35901	3.03072	4.65992	3.79951	4.64904	4.60674	3.97988	3.45162	3.6574	1.26813	5.93364	4.45382	6.64212	4.56406	5.92231	0.838404	1.10055	2.71732	1.27552	4.80648
Oz	4.15482	2.4631	4.30629	4.41365	4.35665	4.8839	3.24123	5.00027	5.68062	2.61294	5.6679	4.99804	7.73841	4.71881	5.79882	1.6505	1.39931	3.33619	1.54989	6.21583
O1	2.133	1.38411	1.68513	2.17014	1.7534	2.64683	1.54669	2.72642	2.32792	0.58883	2.84243	1.76755	4.35824	2.45382	2.15171	0.317271	1.25355	1.86321	1.1945	3.50689
PO3	1.04107	0.520999	1.12637	2.2387	1.55255	1.80523	1.1979	1.63187	1.81678	1.11841	1.59918	0.84346	2.65273	3.10535	1.08809	0.909272	1.62751	1.51445	0.543191	3.27711
P3	0.945292	0.618687	1.00213	1.91326	1.63363	1.26074	1.10881	0.870406	2.36569	1.54755	1.55919	1.09593	1.86624	3.17104	0.903428	0.688669	1.91168	1.37671	0.431372	2.51886
CP5	0.740077	0.57793	0.53772	1.61416	1.68113	0.864965	0.854277	0.736463	2.38639	2.21566	2.27561	1.13017	2.92286	2.23858	1.26653	0.110641	2.29508	1.98168	0.471922	1.28012
P7	1.12374	0.437267	0.840103	2.18165	0.859702	1.40719	1.36168	1.08847	1.83274	1.79401	2.2464	0.529297	3.4459	0.935416	0.879757	0.238219	1.82741	1.61476	0.928336	1.25021
PO7	1.38961	0.856627	0.911484	2.03831	1.14868	2.2264	1.09483	1.01729	1.5399	0.897286	1.57013	0.504068	2.97886	1.80271	1.04917	0.573094	1.34859	1.75444	1.35637	1.9758
T7	0.577216	1.01031	1.27188	1.22565	1.29292	1.22871	0.900395	0.761448	1.16656	2.02213	2.27543	0.377713	3.78084	1.35715	1.90967	0.342529	3.1352	1.79302	1.58481	1.05972
T8	1.61232	1.22464	1.19756	3.76574	0.842007	1.06744	0.85723	1.14616	0.984818	1.44636	1.02736	1.94753	1.07185	1.10393	1.5141	2.44663	0.714195	0.348762	0.947423	0.980703

## Sheet: Sub4
Channel	Trial_ 1	Trial_ 2	Trial_ 3	Trial_ 4	Trial_ 5	Trial_ 6	Trial_ 7	Trial_ 8	Trial_ 9	Trial_10	Trial_11	Trial_12	Trial_13	Trial_14	Trial_15	Trial_16	Trial_17	Trial_18	Trial_19	Trial_20
Fp1	0.741171	1.08654	0.541836	1.02207	0.93059	1.2807	0.754825	0.323582	1.59511	0.902245	4.11318	1.17543	0.571583	0.823345	1.054	0.791713	1.21651	0.811177	2.45119	1.59498
Fp2	1.04344	0.790807	0.525577	1.12238	1.13927	0.796513	0.711869	0.666233	0.759509	1.20433	0.92858	1.16294	0.569741	1.5041	0.632228	0.607198	1.28802	1.15579	2.53035	2.54676
AF4	0.548861	1.17928	1.11399	1.49541	0.53048	1.01674	0.623146	0.983375	0.57385	2.30161	0.557607	1.1343	0.800996	0.755053	0.524321	0.84117	1.63786	1.18402	2.43793	1.10389
AF3	0.778953	1.39717	0.540069	1.43071	0.787478	0.950476	1.07081	0.379851	1.48019	1.01597	2.38312	1.61312	0.653559	0.553639	1.00926	1.18213	1.2879	1.05008	2.06717	1.32935
F5	1.03533	1.36862	0.621627	0.964721	1.35028	1.13086	0.819188	0.193571	1.32483	0.736011	3.43491	1.14448	1.46229	0.440866	1.5064	1.0332	0.891687	1.07449	1.75336	1.34696
Fz	0.601961	1.77848	0.35906	0.939324	1.3118	1.493	0.738314	0.737167	1.75713	0.440629	0.837335	0.782902	0.812291	0.762214	0.09921	0.531426	0.655813	0.938668	2.0702	0.881505
FC1	1.6209	0.837743	1.00201	0.805082	1.45105	1.69954	1.11798	0.146259	1.34703	0.941828	2.77007	0.707823	1.69109	0.477798	0.677674	0.991738	1.14941	0.377441	0.440491	0.918434
FC5	1.11539	0.909403	1.14954	0.868979	1.13871	0.908717	0.686386	0.334183	1.54586	0.852263	3.13068	2.53596	1.33062	0.541888	2.03334	0.712651	1.66435	1.08663	1.70628	1.06608
F6	0.868174	0.802295	2.32598	1.12756	0.412241	0.36797	0.360975	0.881205	0.774062	1.10223	0.391123	1.68932	0.153927	1.08043	0.871295	1.58899	1.07248	0.657243	2.97727	1.04478
FC2	1.88759	0.775767	0.86756	1.24296	1.65202	1.38224	0.228622	1.18954	0.482835	1.75761	0.481339	2.09382	0.399346	1.12312	0.865451	0.285703	1.24202	1.21749	2.09969	0.941246
FC6	0.916492	0.495474	1.47869	1.15267	1.60894	0.719453	0.389509	1.1866	0.667809	1.04811	0.71575	2.71108	0.206298	0.681383	1.43692	1.05161	0.726285	1.06847	2.01333	1.12002
C4	0.518913	0.954138	1.67846	1.19908	1.07372	1.15099	1.64944	0.640263	0.509299	0.97324	0.796521	2.56024	0.639549	0.917434	1.42367	0.8833	0.800887	1.31575	0.667298	1.13591
Cz	0.687436	0.880298	1.96107	1.13932	1.7238	1.4732	1.88577	0.476397	1.42447	0.598158	0.53431	1.4914	0.48522	1.9869	1.11099	0.727663	0.610582	0.672254	0.332588	0.842506
C3	2.17893	0.460974	1.5358	2.78823	2.09438	2.42378	1.06907	0.2982	1.66517	1.16721	1.23429	2.10563	1.22981	0.715261	2.32034	0.52892	1.54478	0.697959	0.863136	1.33716
CP1	1.83666	0.819728	0.86677	3.65117	2.32437	2.627	1.48048	0.661235	1.79753	0.891704	1.19084	1.91805	0.834723	0.848829	1.65376	0.784047	1.45933	0.820769	0.827496	2.02882
CP2	0.760961	1.00667	0.955319	1.53868	1.00668	2.44549	1.67421	0.692239	1.32133	0.762829	1.61667	1.58121	0.635671	1.42595	1.03612	0.874566	1.22683	0.982779	0.87519	0.934275
CP6	0.320484	0.633242	1.90884	1.08689	1.2032	0.938633	0.684566	0.978209	0.876551	0.769983	2.45323	3.26198	0.543719	1.52102	1.95694	0.895081	1.07221	1.76744	1.744	1.04634
P8	1.81221	0.763563	2.06803	1.27665	1.20397	1.25494	0.573839	1.20636	0.845843	0.693493	2.11604	2.71537	1.20044	1.89514	2.34493	0.820853	1.5107	1.94869	3.28982	1.24355
P4	0.679181	1.1704	1.33949	1.72041	0.903805	2.39095	0.861723	0.987824	0.960925	0.896643	3.2167	3.3201	0.719599	1.69342	1.46797	1.02893	1.95988	1.50062	2.19839	1.14632
Pz	2.21462	2.07682	1.44788	2.94818	2.89845	6.64983	1.65514	0.95726	1.76173	1.24817	2.22344	2.67862	0.929173	1.21526	1.69021	1.44697	3.41748	0.966529	2.41773	2.89346
POz	4.88568	6.39562	4.3602	5.54165	5.55656	12.8297	3.89485	3.82503	4.26877	4.95469	5.90064	6.34443	3.87283	3.17577	6.21097	4.41589	10.833	3.52026	7.03144	7.48329
PO4	2.72438	4.52285	2.69628	2.93067	3.28536	8.84727	2.08361	1.89937	2.75833	2.78423	5.36965	4.16277	2.23534	1.72411	4.57689	2.67213	7.18932	3.1295	6.45925	3.34409
PO8	2.21259	2.09746	2.1796	1.77929	1.42098	3.94523	0.467505	1.29394	1.52215	1.4173	2.64228	3.41131	0.881876	1.56711	3.00595	1.51221	4.87618	2.15176	4.44078	1.4834
O2	4.46087	6.11562	3.66056	4.23722	5.57807	11.1261	3.94212	4.16391	4.61888	6.21019	4.74909	5.56689	2.71896	3.60491	5.69992	4.63742	10.0018	4.67879	9.99616	5.5338
Oz	6.40029	8.10906	6.14141	7.8048	6.79832	13.8141	6.19355	6.62752	7.28956	9.17993	7.21177	9.3812	7.08484	5.32872	8.77444	5.48588	12.6553	5.84392	10.6061	8.37256
O1	4.97766	5.48313	5.3608	5.61702	4.53552	11.1469	5.39862	6.09586	5.83772	6.92758	5.53162	7.66213	5.07222	4.32338	7.5689	3.83213	9.38801	3.78191	9.95858	8.0866
PO3	4.3719	4.14304	2.82087	3.75489	3.35309	11.4415	2.30156	2.81445	2.46667	4.19633	3.96264	3.80894	2.4526	2.47977	4.08188	2.43226	6.88952	1.67147	3.21928	5.92042
P3	3.23447	1.65658	1.00251	3.22366	2.95792	6.14233	2.02179	1.72268	1.51113	1.61828	1.99519	2.66477	1.2268	0.927883	2.15395	1.24573	3.65213	1.31067	1.61359	3.37737
CP5	1.51347	0.666338	1.08048	1.62933	1.49645	3.47545	0.84788	0.790504	1.08489	1.10686	1.17056	3.13522	0.82216	0.876542	2.51565	0.831454	2.98802	1.64559	1.64425	1.64456
P7	1.54196	1.14699	0.729581	1.21637	1.48813	4.19763	0.871478	1.7162	1.33602	1.13563	1.39187	2.97623	0.843436	0.893176	2.45575	0.973175	4.09096	1.37874	2.67352	1.63426
PO7	2.18232	1.13843	1.32635	2.18178	1.95948	4.42638	1.88493	2.70572	1.74644	2.32656	1.68614	3.63781	1.13798	1.5575	5.26467	1.20269	2.89236	0.808726	1.71846	2.2444
T7	1.16273	0.240279	1.44245	1.19235	1.22428	1.34607	0.798165	0.321329	0.95921	1.0308	1.84926	3.50052	0.673279	0.788198	2.39208	0.653485	2.83572	0.903193	2.66498	1.0065
T8	0.938867	0.583946	1.89714	0.665397	1.73197	0.576382	0.532898	0.969512	0.820808	0.543773	1.2031	3.52526	0.621434	1.52432	1.96725	0.880713	0.845755	0.952931	2.39907	1.04743

## Sheet: Sub5
Channel	Trial_ 1	Trial_ 2	Trial_ 3	Trial_ 4	Trial_ 5	Trial_ 6	Trial_ 7	Trial_ 8	Trial_ 9	Trial_10	Trial_11	Trial_12	Trial_13	Trial_14	Trial_15	Trial_16	Trial_17	Trial_18	Trial_19	Trial_20
Fp1	1.40628	1.53862	0.351439	0.976712	0.899747	0.785327	0.968294	0.284531	0.597445	0.842087	1.0527	0.385827	0.644981	0.994795	1.12036	0.684515	0.826183	1.52517	3.88487	0.723011
Fp2	1.26499	0.562232	1.79379	2.38952	0.29051	1.07473	1.19546	0.295476	0.62328	0.941843	2.13118	0.507415	0.492944	1.5234	1.02078	0.814519	0.395879	0.774559	1.24083	0.495776
AF4	1.41387	0.574506	1.67809	2.48172	0.489913	1.84823	1.39374	0.190892	0.445179	0.408711	1.76703	1.01562	0.78671	0.987492	0.826621	0.579583	0.136656	1.30524	0.589743	1.2943
AF3	1.57511	1.52158	1.08255	0.847031	0.715853	0.487726	1.4454	0.554985	0.704748	1.80546	1.15377	0.514569	0.645285	4.33831	1.08716	0.569101	0.384855	1.31464	3.29458	1.89599
F5	1.802	0.813323	1.23382	0.571074	0.566895	0.50956	2.18591	1.09828	2.14356	1.72405	0.904306	1.74948	2.43871	1.94914	0.689872	0.493819	0.835594	1.07589	0.639243	1.4289
Fz	1.45614	1.22969	0.22617	1.97439	0.411375	1.40235	1.5138	0.322246	0.723293	1.15035	1.57435	1.35734	1.5318	2.59941	1.025	0.392473	0.308337	0.984257	0.17564	1.00623
FC1	1.40343	0.989613	1.35557	1.995	0.475739	0.816412	1.47436	1.80559	4.94594	2.51598	0.387432	1.63819	0.657133	0.349435	1.53621	0.889731	0.472617	2.26332	1.22884	0.876885
FC5	1.55171	1.6503	1.67747	1.27459	1.07746	0.627917	2.27769	1.16688	2.97066	1.45138	0.698457	2.33202	1.77333	0.670503	1.16753	2.52736	0.348783	1.05811	1.50439	0.835421
F6	0.693335	0.651411	1.59792	1.84387	1.03379	0.956424	0.765537	0.522098	0.594229	0.26452	1.26484	0.410256	0.987176	1.36201	1.42865	0.356659	0.949718	1.38774	0.316596	0.864122
FC2	0.449023	0.777456	1.39788	0.851667	0.742418	1.41721	1.78874	2.24624	1.50938	0.735384	0.132818	0.755641	0.480932	1.11785	0.564204	1.39578	1.24231	1.3236	0.78916	1.68765
FC6	0.336948	0.577521	1.52652	0.926305	1.17462	2.15801	2.2192	1.57956	0.589919	0.354482	0.231756	0.418295	0.884291	0.815543	1.41635	0.638245	1.29593	1.03359	1.0486	1.62248
C4	0.274598	0.575013	0.868593	1.06779	1.08129	0.801614	2.39546	2.37768	0.985473	0.880027	0.281287	0.584021	1.23639	0.852378	0.404189	1.22181	1.51723	0.991	0.69368	1.06234
Cz	0.321323	0.888609	0.940673	1.2446	1.04518	0.719294	1.48213	3.93834	1.33769	1.90225	1.01536	1.53839	3.75749	2.43009	1.2319	1.74233	1.92874	0.749362	0.465868	1.03803
C3	1.90886	1.62941	1.34545	2.62052	0.989636	0.796959	0.592089	2.59111	1.33733	2.18774	1.8173	2.94097	2.5444	0.79267	2.47039	1.0815	0.782565	2.15011	1.9063	0.584894
CP1	2.13617	1.98388	0.718602	2.82145	0.882462	0.39524	1.52578	3.47745	3.81917	3.01032	3.40091	2.22058	5.03801	1.69855	2.71631	0.701239	1.62494	0.873381	0.972747	0.972452
CP2	0.282682	0.332231	1.06072	1.43708	0.811541	1.05379	1.57595	1.78278	1.72034	1.58053	0.709477	0.738202	3.70778	1.57096	0.684545	1.85026	1.64904	0.771239	0.679267	1.11373
CP6	0.769041	0.4013	0.810551	0.724712	3.44493	1.30666	1.66337	0.762059	2.0699	1.07578	0.898542	0.642628	1.09427	1.09283	0.152591	1.16419	0.66165	1.54153	0.716781	0.998346
P8	0.720818	0.417724	1.13211	1.30526	1.18317	2.17127	3.0959	1.94731	2.61751	1.63033	1.96429	1.19449	1.20127	1.02582	0.578709	0.693255	1.04234	0.526891	2.39896	0.52725
P4	0.578566	0.42304	1.51481	1.43933	1.12858	1.41914	1.74231	1.67179	1.99304	1.5056	1.20143	0.475185	2.95693	1.34446	0.489254	2.06519	1.12739	0.917009	0.96121	0.644603
Pz	1.2675	1.85664	1.49652	2.99678	0.682863	0.589077	2.4167	3.37705	4.10571	2.41405	2.58255	2.25577	6.29709	2.29479	1.90351	0.898089	1.53401	0.236275	0.806438	0.816566
POz	4.69985	3.46783	2.46684	6.55646	1.85363	1.83636	4.6535	4.12069	7.85378	2.84582	4.76812	3.44672	9.83072	3.16335	3.92942	1.84924	3.20026	2.20314	2.54224	1.32189
PO4	0.843633	0.433678	2.16471	2.36492	0.586895	1.08517	1.46831	2.2041	3.23152	1.77821	2.15087	0.846764	3.32984	1.38153	0.62196	1.74589	1.02585	0.452396	0.945482	0.609106
PO8	1.65912	0.365604	1.95113	1.45045	0.810654	1.57509	2.47882	1.04571	1.56435	1.86005	1.61932	0.620185	1.2742	1.06882	1.23523	1.24173	0.339536	0.645908	1.27127	1.05495
O2	4.05563	1.47204	3.37609	3.3129	1.39375	0.59995	2.76021	3.10128	3.59469	1.44697	3.16196	2.02526	5.32755	1.45373	2.87526	1.89516	2.0782	2.11392	0.767409	0.652473
Oz	8.28835	5.92317	6.04872	8.01462	4.0414	4.33915	7.84017	5.84927	7.49904	4.08139	5.95798	6.30616	10.6265	4.18961	6.54843	4.10704	7.29654	6.33582	3.03798	1.86057
O1	9.95033	9.70753	7.8241	8.71996	4.95658	8.34564	10.5335	6.14513	7.43104	5.60388	6.4243	5.83557	11.3913	4.73011	6.839	4.43475	7.02498	6.9334	5.3888	2.88766
PO3	8.22981	8.20353	4.55843	7.46315	3.46409	3.51577	8.73611	4.62225	6.86229	4.74767	5.8221	4.83878	9.65403	4.04001	6.85473	2.26874	5.72081	4.53741	3.09985	2.02517
P3	3.94857	4.00731	2.0994	4.4627	2.06239	0.620706	4.54187	3.35725	4.73903	3.36139	4.59745	3.86638	6.11028	2.1711	3.71841	0.851947	3.22506	2.43464	1.44753	1.38789
CP5	1.4144	2.31397	1.40411	3.20306	1.47356	0.308016	1.51088	2.13659	0.945733	2.80419	3.02255	2.70302	3.55957	0.997414	2.44693	0.893619	1.58376	2.25097	1.28471	1.00352
P7	2.64334	3.89306	3.26855	4.92846	2.20719	0.413898	1.80768	3.15859	2.30819	2.21763	3.59423	1.67933	3.97387	0.756371	2.24897	0.998707	3.78984	2.0899	1.36105	1.22993
PO7	5.99885	7.48828	5.81115	6.13405	3.178	2.37709	5.31211	4.08432	5.04856	3.12808	5.15845	3.19128	8.05236	2.26522	4.74205	1.87862	5.2596	4.73457	3.27639	1.46391
T7	1.01114	2.16236	2.1104	2.07689	0.59363	0.45983	1.73739	2.87431	3.35898	1.43644	1.95989	1.24738	2.28015	0.588917	2.98238	1.21118	3.99029	2.69802	1.23622	1.24165
T8	0.63857	0.78087	0.111635	1.17841	0.76956	1.07059	1.30988	2.16936	0.468761	0.67437	1.80629	0.357756	0.566038	0.829075	0.231392	0.727304	0.744488	0.69506	2.65793	2.94374

## Sheet: Sub6
Channel	Trial_ 1	Trial_ 2	Trial_ 3	Trial_ 4	Trial_ 5	Trial_ 6	Trial_ 7	Trial_ 8	Trial_ 9	Trial_10	Trial_11	Trial_12	Trial_13	Trial_14	Trial_15	Trial_16	Trial_17	Trial_18	Trial_19	Trial_20
Fp1	0.781993	0.548906	1.51692	1.49691	0.339838	1.24462	1.58701	1.46519	2.42057	0.351327	0.487297	0.858072	2.12858	0.644411	0.426176	0.554129	0.363561	3.79535	1.11	1.07646
Fp2	0.205625	1.14673	0.68065	0.438671	0.956326	1.50727	3.25111	1.76988	1.53267	0.418389	0.81132	3.01745	0.9601	0.808205	2.04624	1.68741	1.31346	4.7872	2.02307	0.605088
AF4	0.723798	1.2647	0.363781	1.27561	0.776503	1.25037	1.60821	0.54893	1.9533	0.380096	0.890625	1.98218	0.477568	0.660754	1.31052	0.492431	0.39813	1.83995	0.79421	0.686032
AF3	1.45221	1.40009	1.25965	0.974036	0.363473	1.32203	1.18258	0.696613	2.08659	0.667396	0.785931	2.02148	0.279435	1.04586	0.302028	0.811587	0.446587	0.956356	0.380857	1.23571
F5	1.63388	0.879573	1.63008	1.164	0.216761	1.4527	0.849461	0.841351	1.54832	0.439876	0.543233	1.8156	0.808197	0.513283	1.47912	0.757964	1.60632	1.59661	0.500146	0.434001
Fz	1.21285	1.05746	0.80623	0.640747	0.419758	1.03967	1.16884	0.600458	2.31293	1.30388	2.03022	0.635711	3.11283	0.510361	0.947106	0.546667	1.62011	1.40723	1.47712	0.421688
FC1	1.39466	0.917622	0.445371	1.25898	1.12806	1.01595	1.93682	0.89756	1.49683	1.05785	1.15311	0.666498	1.58465	1.27996	0.791009	1.22993	1.09432	0.713753	5.86288	1.72861
FC5	2.27169	0.303372	0.658195	3.08961	0.968283	1.56491	0.651748	2.11594	1.93714	0.246015	0.800177	0.46059	0.926184	0.280442	0.854583	0.291812	1.72431	1.16232	0.618544	0.204074
F6	0.600756	0.934089	0.496758	0.511445	0.412754	0.364027	1.3801	0.462041	2.88067	0.361885	1.53912	0.808946	0.515323	1.04167	0.724467	1.97681	0.378598	0.945881	0.677945	0.285408
FC2	0.509027	1.57201	0.754533	1.04247	0.848407	2.28064	0.25314	1.26549	0.711432	0.556081	0.509368	0.833823	1.90741	1.23199	1.1311	0.79565	0.722258	1.52323	0.965765	1.31104
FC6	0.262366	1.27824	0.432563	1.0149	0.283215	1.61492	0.326304	0.874433	1.20927	0.544247	0.937508	0.979173	2.03387	0.411601	2.04346	1.47898	0.840758	2.80091	0.703426	3.06556
C4	0.739978	1.58632	0.342639	0.590186	0.255168	1.65508	0.390665	1.19992	0.497785	0.61466	0.880704	1.55486	1.28548	0.256356	1.2688	0.717423	0.555639	3.64271	1.28987	1.61544
Cz	0.805741	1.20789	0.882313	0.418439	0.589883	1.40369	1.60628	0.426817	0.485789	1.00946	1.37669	0.744799	2.5961	1.09523	1.52639	0.603482	0.593111	1.27501	1.73501	0.635213
C3	1.84823	1.44595	0.462149	1.71785	1.10929	1.43027	0.670997	0.40462	1.05292	0.425906	1.5212	0.945813	1.46876	0.81171	0.616357	3.34374	1.19678	1.41772	3.31198	1.40578
CP1	0.958414	0.872855	0.826118	1.10498	1.16963	1.8012	0.856703	0.343134	0.781361	0.575664	1.08893	0.785363	1.75889	1.7454	1.09165	0.786563	1.13015	1.29925	1.80365	1.13209
CP2	1.23364	1.63103	0.540933	0.527151	0.472532	1.30141	1.05633	0.731453	0.493394	0.927446	1.04544	0.839701	1.83122	0.60703	1.4668	0.587358	0.978694	3.24743	1.23016	0.760946
CP6	0.586581	1.3613	0.484553	0.830991	0.540763	1.03899	0.463273	0.896327	0.984393	0.187045	1.66593	1.05487	0.996592	0.306711	1.69244	0.515536	0.66533	6.06848	1.70867	2.22396
P8	0.925192	0.670252	0.50386	1.82377	0.833984	0.636883	1.06008	0.999889	2.14076	0.65317	2.28541	0.59175	1.03573	0.966077	1.52568	0.665613	0.819468	7.21787	1.93438	3.00808
P4	1.814	1.21007	0.40559	0.760168	0.765149	1.27874	0.779788	0.652267	0.680327	0.455256	1.43966	0.610424	1.35001	0.408908	2.1079	0.616532	1.21947	4.87378	1.62833	1.46011
Pz	0.822853	0.798709	0.785848	1.15753	1.06596	1.78839	1.10811	0.429405	0.839308	0.682515	0.810027	0.701238	2.05744	0.955088	1.23454	0.526599	1.39256	2.20667	1.24052	0.983651
POz	0.882181	0.474079	1.28995	1.63547	1.61262	1.89633	1.4199	0.51146	1.64782	0.623762	2.33837	0.622021	1.31487	1.66347	1.46502	0.233471	1.16184	3.84949	1.70342	2.43198
PO4	1.85974	0.526892	0.592494	1.37887	1.37945	1.27641	1.34044	0.564556	1.60328	0.561924	1.93459	0.339057	0.968734	0.641322	1.97757	0.412857	1.33249	5.14488	2.64826	2.5296
PO8	0.869472	0.822708	0.799366	1.85928	0.88575	0.69757	1.60189	1.1676	2.68628	0.725686	2.68926	0.497331	1.02907	0.880682	1.78982	0.8243	0.900001	7.46307	3.03435	2.89886
O2	0.797021	1.0259	1.35107	1.96042	1.44082	0.92112	1.70048	1.17004	2.94796	0.714706	5.31125	0.396967	1.1279	0.917097	1.6712	1.15879	0.68342	7.24321	2.73068	2.68687
Oz	1.4578	2.15765	2.30945	2.46935	2.03731	1.90471	2.14933	1.12346	3.32654	1.27649	8.95481	0.51659	1.65326	2.0234	1.3386	1.77876	1.3042	6.31745	1.83623	1.888
O1	1.32637	1.20393	1.81705	2.15186	2.33987	2.17608	1.69436	1.12995	3.53799	1.79882	6.07492	0.558262	1.8489	3.06255	0.917048	1.85693	2.14364	4.51165	2.36209	2.17009
PO3	1.09207	0.66307	1.28263	1.6933	2.11189	2.21834	1.34267	0.50083	2.44918	0.732323	2.19947	0.628978	1.25264	2.33429	0.747258	0.304733	0.945376	3.44963	1.89142	2.27513
P3	1.01565	0.702493	0.848695	1.46169	1.55864	2.0811	0.996114	0.581513	1.32978	0.358429	1.62559	0.791886	1.04635	1.67989	0.752668	0.448939	0.797285	2.82848	1.36358	1.60297
CP5	1.41691	1.21748	0.5697	1.72268	1.74277	1.47547	0.450679	0.887165	1.18539	0.150206	2.42486	0.712249	0.572629	0.906008	0.541831	0.935704	0.709318	2.72004	1.71585	1.66471
P7	0.73183	0.683988	0.461664	3.17993	2.49715	1.45916	1.67529	1.25251	3.13427	1.18964	2.30629	0.294212	0.961709	1.42997	0.350379	0.629125	1.31622	4.09297	2.90411	2.76122
PO7	1.41839	0.717458	1.13618	2.25567	2.21717	1.82426	1.43894	1.0384	2.89517	1.69294	3.38652	0.438343	1.34839	2.63123	0.51656	0.754276	1.22695	4.30588	2.66515	2.94133
T7	1.36786	0.777448	0.38693	3.14172	1.34313	1.11988	0.909582	1.93828	4.35455	0.945336	2.60764	0.566852	0.505533	0.616986	0.630809	0.771952	0.938286	6.49488	1.66959	1.70226
T8	0.494797	1.42452	0.946919	1.72371	0.944092	0.849731	0.819947	0.983853	1.73331	0.502166	1.88699	0.789567	0.900289	1.16483	1.53007	1.65228	0.585221	5.43132	1.38215	2.82842

## Sheet: Sub7
Channel	Trial_ 1	Trial_ 2	Trial_ 3	Trial_ 4	Trial_ 5	Trial_ 6	Trial_ 7	Trial_ 8	Trial_ 9	Trial_10	Trial_11	Trial_12	Trial_13	Trial_14	Trial_15	Trial_16	Trial_17	Trial_18	Trial_19	Trial_20
Fp1	1.80068	0.833648	0.8069	2.30661	1.58235	2.80934	1.13165	0.741841	1.37841	1.06215	0.307754	1.08387	0.537942	0.543703	1.27037	1.92339	1.50225	1.67792	2.07284	1.12108
Fp2	1.99956	0.770017	0.616776	1.59031	1.72959	4.73118	0.772732	0.89618	1.00325	1.16947	0.88207	1.6054	0.754586	0.490306	1.64493	2.25525	1.03923	2.36973	1.51263	1.17199
AF4	1.83021	0.876571	0.775291	1.31185	1.14597	3.59568	0.656104	1.11186	0.597101	1.09417	0.868339	1.15555	0.746562	0.861945	1.77411	1.26401	1.26642	2.2699	1.54788	1.21536
AF3	2.57522	1.23674	0.764973	1.55317	1.2936	2.36478	0.643794	1.06949	1.07016	0.933741	0.629751	0.891566	0.808971	0.807021	1.24401	1.71966	1.29508	1.05425	2.52692	0.885724
F5	2.84701	0.960529	0.562952	1.00008	1.47405	1.78327	1.19729	0.98954	1.49731	2.05541	0.731781	1.46798	1.09798	1.36592	1.51483	1.39503	1.91863	1.5334	1.55054	0.861951
Fz	3.09942	0.413981	0.764227	0.997906	0.387287	2.73951	1.41739	1.22241	0.355626	0.516312	0.650048	1.14072	0.419019	0.961492	0.957296	0.718364	1.12748	2.42392	1.95968	0.691322
FC1	0.830759	0.497218	1.2707	0.876986	0.64216	0.66376	1.63721	0.769381	1.18418	1.45321	1.38115	2.5492	1.17277	0.843275	0.570643	0.841576	0.94667	1.80301	0.620608	1.26914
FC5	2.05241	1.08994	0.556289	0.715883	1.66435	1.17318	1.95901	1.04699	2.13293	3.06333	1.03933	2.10899	1.05407	1.04637	1.31989	2.15195	2.64994	2.30386	1.33037	1.43745
F6	3.44736	3.47151	1.73197	1.197	1.17423	1.83389	0.661967	0.93005	0.883722	1.64366	1.38219	1.79818	1.03562	1.21335	2.28266	1.11442	1.1605	2.11475	1.35164	2.25439
FC2	0.705011	0.569045	0.62249	0.90217	1.25378	0.864572	1.0924	0.782635	1.30816	0.572119	1.39433	1.13862	0.867412	1.05958	0.865105	0.780159	1.38667	1.03247	1.54521	1.27414
FC6	1.24	0.828082	1.09066	0.712801	0.982679	0.589321	0.690194	2.02491	0.923615	0.431874	1.15656	1.53214	0.636747	1.61035	1.55492	0.891519	1.4161	0.948518	1.08693	1.56247
C4	0.71584	0.5389	0.474301	1.28959	1.6493	0.256644	1.111	1.52985	0.470866	0.442902	1.51038	0.875401	0.58407	1.94242	1.52568	0.693645	0.783224	0.871264	1.27727	1.98159
Cz	1.73523	1.01249	0.598645	0.815786	1.31432	1.23242	1.33707	2.43595	0.700749	1.32905	0.849917	1.38847	0.441609	1.13538	1.1277	1.63338	1.69091	0.393996	1.44653	1.52169
C3	1.08759	1.12317	0.846569	0.53035	1.84818	0.867916	1.02078	0.936516	1.54156	2.09608	1.01709	1.95635	1.41366	2.75661	1.49539	4.12315	2.48225	1.22118	1.87316	1.63779
CP1	0.47756	1.26836	0.364683	0.589675	1.47012	1.08613	1.08446	1.70096	1.31856	2.71098	0.733193	0.815086	2.34641	2.12462	1.45127	3.74014	3.03724	1.13776	1.44392	1.84645
CP2	0.915169	0.343381	0.776207	1.11709	1.05221	0.973558	1.3241	1.63431	0.773919	1.91938	1.74606	1.66743	0.634618	2.98857	1.90931	1.54198	1.72092	0.457279	0.731815	2.30277
CP6	1.45318	1.01918	0.870528	1.91742	2.38796	0.136033	1.28823	1.38839	0.729436	1.25989	1.3186	1.26907	1.23595	2.25798	1.41826	1.3827	0.879627	0.840106	1.27591	3.02237
P8	3.3897	3.12473	1.5788	3.00775	2.55583	1.10683	1.74224	1.12669	0.975888	2.10884	2.03639	2.27324	2.72516	2.89283	1.90645	2.73373	1.19065	1.33931	2.38126	5.60186
P4	1.293	0.690545	1.54009	1.21842	2.12303	0.628025	3.58676	1.13796	0.984734	3.80676	1.62085	1.08356	2.58549	3.45695	2.36077	2.38158	1.72936	0.785974	0.999506	3.948
Pz	1.25276	0.698263	1.58716	1.00562	1.43081	0.570531	3.32214	1.44692	1.3307	4.67222	1.66427	1.24254	3.46634	3.35597	1.45766	3.34329	3.13353	1.82616	1.3002	3.02067
POz	3.58382	1.87546	2.70673	2.10389	1.75854	1.86776	7.1333	1.5781	2.59478	8.58517	2.24496	1.80009	8.34783	4.57492	2.50205	4.23349	3.56882	3.87554	2.99481	5.63633
PO4	2.60407	1.70973	1.77899	2.39897	1.82956	1.22058	6.12665	1.4245	1.92974	5.20154	2.79473	1.5549	5.3381	4.51694	2.96277	3.83523	2.28235	1.6015	1.40072	4.76997
PO8	3.34904	3.29796	1.45039	3.76714	2.48682	2.1192	5.21313	1.39727	1.36263	4.92848	4.08843	2.3887	5.06852	4.00494	3.46642	4.43979	2.29277	1.97412	1.97191	5.92714
O2	3.09144	3.34851	0.945542	4.9341	2.58096	3.77484	7.33732	3.14644	2.27814	8.6994	4.75707	3.24001	7.00318	3.90653	1.26075	5.93351	4.2719	2.62235	3.37333	8.22361
Oz	2.74604	2.77081	1.99568	4.82112	2.62661	4.45754	5.98396	3.17557	2.99628	9.86599	5.08365	3.49889	6.25151	3.08128	2.99533	4.55056	4.43387	3.70979	3.00192	9.09863
O1	1.90228	1.89426	2.73984	4.25527	2.09135	5.20623	4.71191	3.01584	2.51608	9.02567	4.95238	3.05841	5.068	2.36056	2.79726	3.82936	3.84988	3.8112	1.84127	6.93896
PO3	2.56347	1.22365	3.10973	2.20978	2.47774	2.87199	4.39046	1.98006	1.85358	8.73164	3.31801	2.52493	4.17003	3.4353	2.6618	4.14542	3.88118	3.47408	1.84056	5.16217
P3	1.47978	0.972636	1.20879	1.09164	2.48076	1.08032	1.75101	0.956941	1.13266	5.10678	1.54538	2.46985	2.03847	2.0623	1.47381	3.69868	2.02107	2.09096	2.0881	2.91335
CP5	1.90223	1.14014	2.01269	0.902447	2.69047	2.38623	1.09898	1.20086	1.73124	3.88399	0.800057	2.71493	1.31574	1.59831	2.32649	4.33615	2.90499	1.17029	1.86808	1.57162
P7	5.12946	2.99711	1.49108	2.01495	2.54359	6.57056	1.17893	1.38793	2.05752	4.10281	2.19869	4.19851	1.78346	2.03003	3.66925	4.57676	4.46923	1.70561	2.60429	4.14615
PO7	4.42162	3.15156	2.62788	4.01908	2.48672	7.25466	2.85555	2.10678	1.7001	7.06856	4.22839	4.35626	3.57164	2.05152	3.76859	4.44583	3.60462	2.82926	2.23269	5.79472
T7	1.46752	2.42441	0.887086	0.642095	1.86525	3.79175	1.25583	0.90506	1.75802	4.29896	2.02875	2.24284	0.775257	1.77315	1.60908	1.87612	2.56515	1.8964	1.89734	2.06385
T8	2.69005	0.970555	0.945825	1.98001	2.5998	1.27902	0.771885	1.5535	0.777042	1.45777	1.09232	1.5493	0.878426	2.01285	1.44365	1.78251	0.926182	0.749821	0.913986	2.25071

## Sheet: Sub8
Channel	Trial_ 1	Trial_ 2	Trial_ 3	Trial_ 4	Trial_ 5	Trial_ 6	Trial_ 7	Trial_ 8	Trial_ 9	Trial_10	Trial_11	Trial_12	Trial_13	Trial_14	Trial_15	Trial_16	Trial_17	Trial_18	Trial_19	Trial_20
Fp1	1.44859	0.698598	1.49814	4.51984	0.986601	2.05386	1.49027	0.512461	0.516077	0.432464	1.25909	1.89882	2.55033	1.75463	0.91676	0.762002	1.22321	0.793471	1.38187	0.791816
Fp2	1.12189	0.484772	1.45467	3.09655	1.21265	1.68182	1.67253	0.810899	0.689519	1.10565	0.482415	1.11536	2.20536	1.7819	0.702823	0.61312	1.96441	0.817539	0.93769	1.80197
AF4	1.11577	1.19246	1.43191	2.72195	0.871911	1.45657	1.57865	0.571158	1.39739	1.30105	0.336838	1.02986	1.70164	1.61454	0.971379	0.666051	2.02056	0.727723	0.939122	1.44716
AF3	1.27568	1.76671	1.82098	3.9419	0.53614	3.15185	1.52623	0.87929	1.27799	0.648923	0.743058	2.31698	2.50789	2.5181	1.47156	0.566806	2.12534	0.695895	0.755197	0.800794
F5	1.97638	0.787795	0.893027	1.82241	1.62092	0.668007	2.22269	0.747828	0.324135	0.681707	1.39977	0.810406	1.48065	0.381284	0.784143	0.697726	0.444405	0.584804	1.44425	0.414597
Fz	2.15257	2.05141	1.59386	4.56004	0.943665	2.38237	0.874428	1.04194	2.12685	0.659153	0.863824	2.86636	2.77101	3.54694	0.824069	0.638572	1.4673	0.411195	0.192818	0.716474
FC1	1.27844	1.90018	3.86818	0.713731	1.56043	2.1688	1.07003	1.0451	0.73718	1.66169	2.62379	1.10261	1.42417	1.05403	1.06518	0.893964	0.462159	0.410568	0.713	0.229904
FC5	1.58717	1.43444	0.890481	3.01007	1.13771	1.14817	3.23959	1.3594	0.813213	1.15497	1.50156	0.74997	1.20409	1.80831	0.384346	0.517022	0.818989	1.01581	1.26949	0.702828
F6	1.36765	0.810049	0.566081	1.44689	0.752238	1.61561	2.24271	0.720368	0.572696	0.77051	0.923871	1.25215	0.727444	0.535871	0.991256	0.533698	1.09241	0.685293	0.940709	1.64202
FC2	2.37916	0.763725	1.62711	1.08347	1.29099	1.18052	1.37097	0.808496	0.993875	2.04974	1.69752	1.39778	0.312073	1.15496	1.17404	1.56582	1.08973	0.732437	0.982398	1.64436
FC6	1.2475	1.07649	0.509301	0.600139	0.820399	0.75338	0.993046	1.6017	0.745255	1.28075	2.21187	1.59325	0.5876	0.725417	2.17821	1.32143	0.294759	0.819604	1.17672	1.55318
C4	5.96614	1.74899	1.36712	1.22937	2.12837	0.529816	1.87551	1.87192	0.542334	3.39698	4.44265	4.90435	2.43576	1.5185	1.15351	1.37961	0.796162	0.737641	2.66623	3.21147
Cz	5.77508	3.75194	1.89902	1.14126	2.35818	1.94631	0.763248	2.58401	0.679961	4.76698	2.65967	2.82827	2.80773	2.22684	3.10646	2.39361	2.9383	1.25638	2.30416	1.98685
C3	0.993531	3.07643	1.59598	1.034	1.11535	0.880552	1.71683	1.40839	0.743058	2.02155	1.71017	2.22413	0.839389	0.536729	2.03233	1.39428	1.91898	0.587174	0.33585	0.463712
CP1	7.68385	5.43267	2.7503	1.65861	2.80467	3.0957	1.03272	3.21402	1.19455	4.36598	4.21179	4.11436	4.15312	3.23079	5.98228	3.87379	3.55767	1.17146	2.42952	4.08765
CP2	10.1659	4.68088	3.26658	3.39144	3.42104	2.04726	1.07293	2.8523	1.03117	5.93146	6.83227	5.4305	4.78209	4.78475	3.67303	3.43595	2.88311	1.49221	3.89411	4.57929
CP6	3.35153	1.50931	0.58637	1.86266	1.07483	1.02627	1.31282	1.45029	0.686507	3.64556	4.35669	4.84566	3.69293	2.25123	2.59563	1.32947	1.36869	1.04798	2.69249	3.88509
P8	7.14108	3.89573	1.30229	1.67488	1.41332	0.841598	1.66653	2.21293	0.811282	3.97392	3.61804	6.44296	2.4841	2.5805	4.21136	1.65958	2.75821	1.66471	1.97206	5.67236
P4	12.763	6.67135	3.18878	5.41835	4.72866	2.74021	1.35076	3.58165	1.31207	8.35529	8.25263	10.0228	6.51922	5.80358	6.28423	3.70751	4.19688	1.84647	4.84372	9.78968
Pz	12.469	8.65205	7.1634	6.26814	6.40976	5.43791	1.12148	4.54333	2.49105	8.09753	9.11131	8.03367	9.08861	6.49293	8.54275	6.46494	7.03828	2.53999	5.78089	7.3556
POz	16.4747	11.376	10.9876	12.5476	8.77867	7.84469	2.52672	7.42233	4.48951	11.5942	11.9905	12.3702	10.2828	9.17769	11.8511	8.54879	11.5947	5.55012	8.4894	10.7137
PO4	15.5036	8.95225	6.14724	7.10689	7.02902	4.40057	1.72319	5.23814	2.11604	9.64826	9.10064	11.8794	7.23404	8.11497	9.00392	4.77656	7.97384	3.38928	6.77869	10.181
PO8	11.3535	5.83335	1.54927	3.54228	3.05759	2.55165	1.82786	2.99475	0.760576	5.70311	5.44406	9.621	4.12945	5.24061	6.02254	2.58338	5.79251	2.05948	3.6059	6.7979
O2	14.623	8.1033	3.95401	6.72838	5.16212	4.83212	1.58682	5.80027	1.85034	6.11708	7.23275	10.8394	5.06582	7.70782	9.31122	3.81768	8.66771	2.89956	4.92146	9.47909
Oz	14.8407	9.90832	6.03688	9.25675	7.15709	6.32987	2.34815	6.53218	3.16905	7.31367	9.80616	12.4363	7.78292	8.68436	10.825	6.73405	10.4214	3.8521	6.83343	8.85712
O1	11.2276	7.95919	4.35665	3.56063	3.58259	3.844	1.70961	4.49795	2.65996	3.0888	9.23122	10.9287	7.58412	6.52865	9.38867	5.04608	7.42118	2.28616	4.31664	1.75816
PO3	12.4778	8.01857	6.10068	5.17738	3.98179	3.51032	1.22645	4.36357	2.95895	4.67428	11.6452	9.93146	7.85789	6.98961	9.50674	5.70284	6.4706	2.94309	4.28493	4.29618
P3	7.55398	6.01201	2.82849	3.93837	2.26985	2.35798	0.964338	3.64589	1.83044	3.63732	7.93856	6.46637	4.8622	3.89688	5.90552	4.58628	4.33721	1.88977	2.09905	3.3531
CP5	1.53646	3.07903	1.50898	3.01428	0.952608	1.22071	1.63122	1.94695	1.01815	1.80015	2.62902	3.14572	1.24495	1.22626	2.06679	1.31058	1.62333	1.16083	0.875187	0.988644
P7	2.37328	3.6988	1.73343	4.53054	0.602227	1.98153	1.41981	2.29148	1.42658	2.27719	1.76773	3.74938	1.16853	1.49597	2.215	1.51668	1.85282	1.79965	0.665575	0.850213
PO7	4.07942	4.32729	1.16297	2.96814	0.642435	2.36076	1.06071	2.39665	1.16445	1.85776	4.7661	6.03954	3.41207	2.16634	3.87163	2.38994	3.18347	1.60879	0.638581	0.61796
T7	1.3951	1.64172	2.84816	3.40697	1.50583	0.788564	1.33377	0.445159	1.20777	0.668509	1.2528	0.974766	0.768511	1.56275	1.04302	0.542416	0.902232	1.2762	1.07885	1.46601
T8	1.66387	1.33046	1.91949	2.54664	0.459032	0.920817	2.62327	0.90573	0.542333	1.31627	0.878851	2.0666	1.04545	1.00408	1.4131	1.19141	0.557589	0.407642	1.13971	1.84405

## Sheet: Sub9
Channel	Trial_ 1	Trial_ 2	Trial_ 3	Trial_ 4	Trial_ 5	Trial_ 6	Trial_ 7	Trial_ 8	Trial_ 9	Trial_10	Trial_11	Trial_12	Trial_13	Trial_14	Trial_15	Trial_16	Trial_17	Trial_18	Trial_19	Trial_20
Fp1	2.03981	0.494137	0.402719	0.270585	1.46214	2.1516	0.665288	1.0679	0.706255	0.94094	1.01543	1.40556	0.408692	0.786253	2.06432	1.65008	2.05876	1.96685	0.726089	1.0635
Fp2	2.83706	0.924801	0.980563	0.39664	2.0145	3.52987	0.92774	1.07562	2.33807	1.43683	0.891519	1.3121	0.379772	0.396234	3.49688	1.44319	1.13384	1.24721	0.677715	0.568565
AF4	2.47513	1.68074	1.11014	0.367336	1.63868	1.57122	1.29901	1.40927	2.12582	0.878422	0.749602	0.920396	1.04195	0.577987	2.73181	0.988373	0.884287	1.45383	0.589298	0.519742
AF3	0.846256	0.488081	0.509844	0.367053	1.1013	1.62888	1.13445	1.32456	1.0916	1.2436	1.23412	1.19986	0.565304	0.724126	2.49788	1.21714	1.99355	1.14388	0.615378	0.947513
F5	0.870503	0.810068	0.469682	0.364714	0.869283	1.94278	0.698611	1.14072	1.21205	0.811086	1.44903	1.61912	0.340155	0.394522	1.29344	0.762898	2.55186	1.20641	0.904982	0.759307
Fz	0.626364	2.44339	2.0477	0.737748	0.916595	0.682925	1.41913	1.88547	1.52494	1.88272	0.337641	0.617579	0.521615	0.360938	0.517198	1.69532	0.592461	0.805116	0.340035	1.28521
FC1	1.42039	0.513082	0.765055	0.609978	0.729013	0.766316	0.370046	0.8676	3.20706	0.478113	2.8373	0.655956	0.574301	1.02691	1.58824	1.1924	1.35158	1.02611	1.20975	0.734293
FC5	0.620102	1.02118	0.902108	0.339147	1.17697	2.20052	0.876897	0.872531	1.51373	0.639175	2.00262	1.31341	0.243912	0.456791	1.19681	0.825858	0.941872	1.01917	0.81306	0.533748
F6	3.43795	1.36977	0.688421	0.335143	1.23441	3.08511	1.14776	1.2018	1.34771	1.29256	0.743422	2.3246	0.152882	0.341184	3.29709	1.53982	0.938912	1.30465	0.873052	0.703444
FC2	0.560513	2.33531	0.511059	1.06989	1.72814	1.63472	2.18202	2.66193	1.86278	1.62152	0.538784	1.33466	0.788886	0.640719	2.79322	0.552441	0.923915	0.849343	1.6802	0.402052
FC6	1.19939	1.1738	1.34302	1.212	1.12398	4.54064	1.83541	1.21565	1.41808	2.28913	1.26504	3.54024	0.560767	0.433366	2.91737	1.14007	0.698542	1.26373	0.870312	0.367767
C4	0.585317	1.81048	0.653516	1.21546	0.788208	2.70481	2.09705	2.01485	1.14648	2.0433	0.990365	1.69585	0.503174	1.14835	2.50185	0.815388	0.787133	1.22864	1.20932	0.270566
Cz	0.571573	1.32723	2.731	2.51309	0.922454	1.47517	2.07999	1.13574	1.78255	1.5689	1.51799	0.735679	0.495238	1.55998	1.86297	1.54758	0.949291	1.3591	0.911431	1.09029
C3	1.03706	0.930307	1.60824	0.347853	0.785337	1.44934	1.69329	0.641019	1.4292	0.633757	2.41973	0.340644	0.671573	1.00597	1.10437	2.46243	1.14261	1.18728	1.1292	0.538704
CP1	3.32298	1.41435	2.23115	1.39194	1.50285	1.70795	2.92849	0.54575	2.01302	1.06128	2.34196	0.927151	1.03283	1.42179	1.53163	2.43519	1.71638	1.10571	1.37289	1.29136
CP2	0.853074	1.69791	1.11561	1.26583	0.958728	1.73797	2.28865	2.34797	1.05808	1.6013	0.827746	1.4886	1.03912	1.5323	1.94285	0.80554	1.00464	1.45441	1.1718	0.605268
CP6	0.76923	1.77168	1.07875	0.902505	0.988048	3.77228	1.99481	2.0605	1.72456	1.99677	1.13899	1.73248	0.845124	1.46601	2.91952	1.49851	0.823113	1.75384	0.6664	0.305983
P8	1.63023	1.68542	2.5377	1.7901	1.61776	4.14769	1.73196	2.30354	2.47907	2.46537	1.27574	2.2537	1.06456	1.69484	3.40804	1.91177	0.861562	2.29202	0.59461	0.579418
P4	0.582563	1.5391	1.05382	0.802592	0.746293	2.68909	1.52866	2.55189	1.42318	1.8101	0.857839	1.6716	0.898129	1.51666	2.27339	1.68694	1.25286	1.64675	0.758218	0.321509
Pz	3.83782	1.64246	2.59778	2.49341	3.65922	3.39003	2.81948	2.11474	1.49772	1.5936	1.7257	3.7912	2.63576	1.6235	1.20989	2.33407	2.54274	0.99751	1.86749	1.86662
POz	7.73453	3.09235	6.36319	4.37942	5.47824	5.76011	4.24106	3.6108	3.02058	2.51162	3.4054	6.96528	4.99654	2.47535	2.45978	4.33021	4.15613	0.737971	3.38239	3.36115
PO4	0.691647	0.833499	0.636574	1.395	0.773785	2.31079	1.0337	2.58269	1.42776	1.39784	1.04111	2.09046	1.3604	1.91111	1.65889	2.40353	1.74193	1.08872	1.01672	0.442657
PO8	1.52384	1.20719	2.15597	1.39612	0.918919	3.05294	1.00382	2.4845	2.04704	2.12823	1.20126	1.81592	1.01432	1.99814	3.10103	2.2245	0.951726	1.8248	0.436141	0.449486
O2	0.869609	0.3551	0.709172	0.737675	0.826608	2.80689	1.28628	1.72886	1.89471	1.13597	1.48588	1.15584	1.88138	1.80063	2.2786	2.88488	1.34425	0.43233	0.906442	1.00461
Oz	7.57585	2.99917	6.78842	4.01428	4.58823	6.37882	4.18704	4.44136	4.40745	2.52423	2.78421	5.62635	6.32326	2.83139	4.28057	5.73101	3.54205	0.916906	3.82251	4.41042
O1	7.02116	4.13317	5.00512	3.48864	3.21592	5.0167	2.93139	3.92649	3.10214	2.35884	2.06127	4.01302	4.44342	1.87295	3.37274	4.67011	3.43689	0.435874	2.7651	2.64614
PO3	5.37629	3.362	3.48003	2.34209	2.86455	3.74342	2.87442	1.92164	2.32494	1.80212	2.13315	2.96391	2.85846	1.14403	1.68223	3.22195	3.14213	0.382524	1.33781	1.96505
P3	3.7347	2.02974	2.04906	1.08444	2.08954	2.63643	2.49099	0.811913	1.65007	1.12954	2.10983	1.21508	1.66636	0.860309	1.29698	2.20121	2.7984	0.787879	1.14003	1.50784
CP5	0.742978	1.27983	1.19661	0.545559	1.59413	1.89373	1.94344	0.502691	0.993126	0.706119	2.59755	0.55737	0.858049	0.49737	0.775509	1.54216	1.60688	1.3222	0.584914	0.649151
P7	1.21105	1.45939	0.734282	0.444016	2.12116	3.7256	1.4959	1.05706	1.89849	0.734853	1.33682	0.724267	1.12292	0.283262	2.17661	1.82796	2.00181	0.948583	0.532224	1.16492
PO7	2.70039	2.15699	1.30765	0.50317	1.46198	2.80109	1.49693	1.0948	1.60249	1.12236	1.28368	0.56929	1.62788	0.45982	1.93486	2.22047	2.17514	0.410431	0.738063	1.38312
T7	0.405521	1.07169	0.769199	0.578538	1.38261	2.98801	0.993598	0.902145	1.39179	0.516468	1.87448	1.01961	0.654501	0.314651	1.98217	0.695887	1.8115	1.46604	0.310522	0.673754
T8	0.611245	0.927237	0.833076	0.793618	1.53832	5.9324	2.37179	1.53115	2.1617	2.18557	1.29052	2.54059	0.647195	0.71784	2.6828	1.83355	0.899686	1.64246	0.513412	0.31901

## Sheet: Sub10
Channel	Trial_ 1	Trial_ 2	Trial_ 3	Trial_ 4	Trial_ 5	Trial_ 6	Trial_ 7	Trial_ 8	Trial_ 9	Trial_10	Trial_11	Trial_12	Trial_13	Trial_14	Trial_15	Trial_16	Trial_17	Trial_18	Trial_19	Trial_20
Fp1	0.878672	0.720645	1.20189	0.700524	1.72947	1.37125	0.770598	2.11172	1.15917	0.858701	1.46042	2.31299	0.200347	0.683533	0.82386	0.733131	1.01251	0.868144	0.683028	0.688761
Fp2	0.980073	1.44447	1.41718	1.4119	1.20996	1.2097	0.711532	0.664696	1.35544	1.37318	0.784054	1.42093	0.299623	0.796818	0.566009	1.13253	0.393328	1.12126	0.537347	0.519774
AF4	1.1398	1.15884	0.480369	0.386098	1.94019	0.676531	0.290782	0.890613	0.810144	0.971177	0.568975	3.14699	0.548316	0.710757	0.939183	0.8342	0.934824	0.668477	1.05926	0.789485
AF3	1.23062	0.82815	1.23536	1.24061	1.23974	1.43638	0.256082	2.36243	0.64296	0.78288	0.615498	1.66494	0.481144	0.696562	0.433271	0.627782	1.27712	0.316702	0.489609	0.92757
F5	1.01707	0.478946	1.09025	0.924842	0.398073	1.44513	0.591958	0.425187	0.458729	0.778988	0.82709	1.64908	0.845456	1.75482	0.460603	0.428692	1.60897	0.531374	0.551146	0.79064
Fz	1.58331	0.869346	0.77285	1.86008	0.939173	0.753783	0.268165	0.849015	0.467199	0.380232	0.594028	4.22506	0.997493	0.556645	0.862933	0.404191	0.860318	1.21903	0.927044	1.23664
FC1	0.709559	0.447652	0.872223	1.28238	0.762304	0.67324	0.899457	0.559623	0.802268	0.939013	0.425284	1.21682	0.828533	0.672496	0.547063	1.90281	0.411378	1.06605	1.24008	0.452775
FC5	0.833183	0.538421	1.02427	0.973468	1.35779	0.912399	1.55573	1.76433	0.753737	1.10377	0.90203	1.33523	0.788455	2.28746	0.335244	0.97768	1.16288	0.865419	0.247183	2.35337
F6	0.570184	2.09774	1.17536	2.33671	0.4531	0.908629	0.479225	0.79824	0.939405	1.95912	0.674419	0.54086	2.13217	1.64449	2.12898	1.41687	2.88937	2.19645	0.956811	0.345388
FC2	0.797534	0.780772	0.690806	1.44024	1.31284	0.393312	0.478351	1.09983	1.71506	0.646743	0.334032	0.435078	0.745548	1.01686	1.39024	2.21065	0.978524	0.646002	0.442835	0.6637
FC6	1.57784	1.58282	0.741256	0.412889	0.482117	0.418819	0.453435	0.751965	1.23969	2.50392	0.646835	0.795375	2.27954	1.12637	1.47767	0.485383	1.45942	1.37585	1.22465	1.21586
C4	0.806023	0.772027	1.04197	2.02518	1.17456	0.39963	1.40112	0.589333	0.767402	1.72805	0.582552	1.81231	0.939006	0.821844	0.542782	0.75006	1.12468	1.30061	1.25287	1.90008
Cz	1.30861	0.540443	0.527502	0.427482	0.843907	1.88177	0.356147	0.616742	0.76989	1.54811	0.653834	1.35017	2.50047	0.788766	0.0870849	0.614497	1.43585	0.710952	1.39085	1.05919
C3	2.16904	1.16199	0.56198	2.14605	2.63839	0.363167	0.56052	1.49628	0.354216	1.80207	0.944976	0.716636	2.38343	1.86775	0.418416	0.99374	0.451819	1.39974	0.697694	0.794545
CP1	1.31882	2.59858	0.380135	1.93376	2.36394	0.376799	0.375461	1.21511	0.640697	1.64238	0.51805	1.25515	3.26085	1.81407	0.541366	0.63954	1.39997	1.65781	1.54821	0.892538
CP2	1.08084	0.731546	0.950131	2.57412	1.19437	0.299551	1.13484	0.490962	0.592916	2.22447	0.383058	2.33346	3.54111	1.17302	1.12309	1.53842	1.86804	1.85084	1.51669	1.44876
CP6	1.86617	0.60736	1.18546	1.95816	1.02808	0.545023	0.90112	0.183968	1.63452	0.938879	0.832231	1.74741	2.94938	1.05878	0.655073	1.83021	1.90277	1.16817	0.438536	1.34956
P8	0.902729	0.939718	0.721754	1.74468	1.54917	0.5699	1.50087	0.801064	0.974471	1.41494	1.00866	1.71393	4.73036	0.920301	1.49115	1.56941	2.35965	2.17142	0.36041	1.6482
P4	0.904471	1.10347	1.29642	2.25305	1.66584	0.355678	0.719051	0.516745	0.932998	1.34029	0.4471	2.02179	2.42371	1.12112	2.01964	1.217	1.54371	1.11826	0.971693	1.88838
Pz	1.70174	1.64963	1.09936	2.71979	2.09431	0.388463	0.794233	0.88491	0.850864	2.03656	0.486809	2.91805	4.20014	1.61713	0.611455	1.07445	1.5265	2.46253	1.38829	1.02129
POz	3.45627	3.29887	2.73427	3.09835	2.80982	1.40383	1.08709	1.48276	0.898152	2.3673	0.839342	2.99093	3.80056	1.9734	0.842727	1.20696	2.07158	4.64067	3.03259	0.481974
PO4	2.00273	1.76504	1.72129	1.81368	1.19548	0.728117	0.940428	0.781837	0.693804	1.42236	0.478312	1.88073	4.06829	1.91527	1.13727	1.523	1.99121	1.9544	1.4746	1.19712
PO8	1.87336	2.27917	1.39992	2.43124	1.50568	0.655035	1.13725	1.21761	0.866738	1.37789	0.968198	1.89671	4.43064	1.40944	0.746845	2.59516	1.96885	2.36173	0.813465	1.29579
O2	3.52622	3.55255	2.57045	3.10877	2.10481	1.91053	1.32628	1.57479	1.18523	3.14333	0.893981	2.00309	3.18118	2.30959	0.721974	1.63458	2.51023	3.446	2.38448	0.665446
Oz	5.57282	3.54432	3.75976	2.78833	3.81555	2.99153	1.03071	2.28418	1.22486	4.15679	1.08445	2.61161	3.84493	1.61449	1.03833	0.684296	3.05087	4.64881	1.87348	0.767405
O1	6.18346	4.65165	5.0158	4.22845	5.3977	3.71826	0.810817	2.62177	1.65778	3.55946	1.30733	3.30517	2.71316	1.92455	1.55367	0.772306	3.91856	4.08405	3.19246	0.912223
PO3	4.1382	3.61151	2.69491	3.38825	4.60992	1.44246	0.92845	2.18861	1.43694	1.54437	0.967784	3.47333	2.79359	1.98578	1.27715	0.769899	2.25631	3.81118	1.76775	0.410553
P3	2.58812	3.21397	1.35106	2.47431	4.74896	0.320521	0.467722	2.08805	1.32554	1.59966	0.697168	2.35219	3.42803	1.58593	0.667335	0.827765	1.63791	2.09094	1.05517	0.490904
CP5	1.71065	1.7137	1.05075	3.48517	2.19907	0.31196	0.574355	3.35951	0.657073	1.94991	0.554028	1.27707	1.47774	2.832	0.605706	0.751296	0.809173	1.02161	0.92031	0.515305
P7	3.56141	2.58121	0.734276	3.14473	4.53035	0.951222	2.15118	3.43967	1.11254	1.38871	0.708859	1.38253	2.38402	1.2726	0.537203	1.18786	2.8296	1.40281	1.70324	1.05242
PO7	4.44342	3.55863	3.64548	3.73783	8.75043	2.46274	0.711544	3.4468	1.319	2.27701	1.00587	4.09398	2.04747	1.5893	1.42245	0.816104	3.86277	2.9553	2.25136	0.944701
T7	1.54349	1.5384	1.23155	1.29919	0.913477	1.40839	1.13591	2.22312	4.09515	0.820161	0.563432	1.214	0.618053	0.39603	0.863061	0.951118	0.90526	0.939187	0.2736	1.02046
T8	1.00171	0.772607	1.77386	1.09491	1.23115	0.531427	1.05242	0.56422	1.60768	0.437738	0.60865	4.02254	1.06428	0.264267	1.05087	1.39731	0.93868	1.29852	0.997021	2.22152

[truncated: 20 more sheets: Sub11, Sub12, Sub13, Sub14, Sub15, Sub16, Sub17, Sub18, Sub19, Sub20, Sub21, Sub22, Sub23, Sub24, Sub25, Sub26, Sub27, Sub28, Sub29, Sub30]
