# Supplementary material for: A multi-day and multi-band dataset for a steady-state visual-evoked potential–based brain-computer interface
Source: Gigascience. 2019 Nov 25;8(11):giz133. doi: 10.1093/gigascience/giz133 (PMC6876666; doi:10.1093/gigascience/giz133)
Supplement: giz133_Supplemental_Files [file giz133_supplemental_files.zip › SNR_Middle(2)_21.5Hz.xlsx]

## Sheet: Sub1
Channel	Trial_ 1	Trial_ 2	Trial_ 3	Trial_ 4	Trial_ 5	Trial_ 6	Trial_ 7	Trial_ 8	Trial_ 9	Trial_10	Trial_11	Trial_12	Trial_13	Trial_14	Trial_15	Trial_16	Trial_17	Trial_18	Trial_19	Trial_20
Fp1	1.17573	0.866647	1.04286	0.52196	1.23301	2.55459	1.11914	0.246762	0.281896	1.99968	0.922444	1.23765	2.63153	0.968145	0.820449	0.785499	0.638875	0.322045	0.786416	0.591413
Fp2	0.762293	0.330941	1.24394	0.38781	0.702943	0.75863	0.78919	0.280183	1.42478	1.51625	0.995494	0.342097	0.722909	0.885176	0.642025	1.60749	1.14707	0.952396	0.925003	0.368648
AF4	1.38981	0.704058	0.722424	0.695377	1.68164	2.11955	1.86641	0.635997	1.50057	1.05937	1.91187	1.27474	0.469555	2.08091	0.634863	1.06093	0.22552	0.748075	1.38842	1.71848
AF3	1.63666	1.04156	1.43227	1.47403	0.42898	0.664697	0.736766	1.57854	1.89046	1.68812	1.7381	2.09158	1.6397	0.409396	0.793033	0.71427	2.02942	0.909673	0.583429	1.8178
F5	2.07613	1.44514	0.623019	3.30823	0.616772	0.570332	1.36617	0.402086	0.62126	1.2413	2.4818	0.496647	0.904617	0.992901	0.382406	0.841509	0.911629	1.00786	0.429745	1.36469
Fz	2.17241	1.11862	1.31133	1.51922	0.534895	0.24562	0.794013	1.44477	1.49484	3.34083	0.797348	2.65558	0.632454	0.353497	1.12318	0.479195	2.09891	1.57297	2.35319	0.544288
FC1	1.11519	1.22846	0.403298	1.42002	0.961575	2.01353	0.565858	0.683408	0.871584	1.63557	0.621772	1.46813	0.595739	1.0626	1.21796	1.45954	1.41116	1.5457	0.382054	1.25961
FC5	1.48009	1.68631	1.13888	1.15119	0.417804	2.19057	0.988442	0.642223	0.489487	1.47414	1.26288	0.556754	0.403565	0.864877	0.987547	0.838662	2.47917	1.253	0.198131	1.61109
F6	1.00288	0.442792	0.946256	1.22841	0.934003	1.08099	1.06805	0.198885	0.95328	1.5508	2.80667	2.48063	2.72054	0.927295	1.42376	1.44087	0.968688	0.166454	0.796372	0.930546
FC2	2.17469	1.03412	0.388052	1.36086	0.926621	0.639949	0.968561	0.487432	0.868889	3.20637	0.718851	1.27207	1.10977	0.847584	2.14463	0.846971	0.797354	0.491	0.908881	0.416729
FC6	0.631753	0.829216	0.417845	0.726398	0.763818	2.33645	0.869144	0.776381	1.40281	0.567025	0.592546	1.71604	2.22736	0.925572	0.523166	0.829442	1.27067	0.930124	0.116225	2.42386
C4	1.4632	0.937555	0.371419	1.44366	0.590274	1.28774	0.561991	0.982595	0.452613	2.45965	0.907627	0.813931	1.05262	0.625582	1.11976	0.898672	1.01777	2.80828	0.803041	0.606422
Cz	2.01332	0.709132	0.666509	0.573118	0.313446	0.563258	1.83811	0.425491	1.44528	1.23868	1.95923	2.30231	0.970903	0.932638	1.2224	3.09264	0.69229	1.49202	0.382118	0.482067
C3	0.657791	0.784706	0.438124	0.956748	0.785402	1.23231	1.91713	0.591492	2.34382	1.41482	0.610893	1.17437	0.34194	0.850816	0.385979	1.13445	0.801447	0.90185	0.387568	1.42661
CP1	1.40457	0.537136	0.401718	1.07904	0.785766	0.334155	2.38416	0.319893	1.66436	1.46725	1.20357	1.44874	1.60848	0.888727	0.630342	2.26801	0.364499	0.670916	1.08303	0.625536
CP2	3.18008	0.970008	0.599961	1.41628	0.395888	1.077	1.80006	0.87915	0.840987	2.05869	3.38859	1.90402	0.836597	0.690835	1.00384	1.99031	0.27128	1.28873	0.263549	0.653444
CP6	1.21464	1.04045	0.990423	1.39781	0.489081	2.01507	2.23434	0.71687	0.615687	2.12963	1.15664	0.509243	1.6024	0.120942	0.618607	1.3431	0.293439	0.46823	0.385707	0.417082
P8	0.898748	2.20308	0.976394	1.53032	0.885565	2.0395	1.42061	0.513591	0.472637	1.74595	0.348843	0.654434	1.91127	0.149518	0.476753	1.08964	0.482526	0.665539	0.795746	0.688998
P4	2.40492	1.0194	0.869314	1.8661	0.48456	1.61892	1.43956	0.65562	0.694504	2.25648	1.99533	1.53531	1.15983	0.479198	0.75974	2.03872	0.419108	0.838726	0.379846	0.495092
Pz	3.09396	0.90568	0.661785	1.36658	0.554932	0.573541	2.39102	0.431165	0.940103	1.60543	1.54986	1.71835	1.96687	0.659427	1.36579	2.85654	0.676813	0.995121	0.895155	0.9577
POz	3.13093	0.691016	0.94752	1.65961	0.622186	0.43731	2.11281	0.465029	0.857728	1.46166	1.45294	1.48716	2.42754	0.777329	1.6785	3.10983	1.50633	1.1257	1.07928	1.12971
PO4	2.26776	1.14294	0.85637	2.08575	0.618147	1.1325	1.01415	0.498901	0.746366	2.28802	3.04082	1.61248	1.329	0.661785	0.679666	1.95126	1.00897	0.836468	0.524475	0.391139
PO8	0.828505	1.83185	0.787583	1.81903	1.0064	1.04117	1.23384	0.489416	0.355996	2.28116	0.789901	1.14621	1.92457	0.321691	0.53868	0.725301	0.438777	0.870478	0.719321	0.462972
O2	1.01088	0.441306	0.709641	2.1282	0.932297	0.632435	0.701858	0.46236	0.605617	2.50655	0.997982	1.23432	1.50458	0.37971	0.784013	1.00451	1.00613	1.01507	0.57951	0.509891
Oz	1.9299	2.03481	0.611137	2.07205	0.735916	0.9068	1.29911	0.670764	0.708851	1.66307	0.414281	1.70045	1.93752	0.541018	1.22556	1.27937	1.23475	0.73245	0.96645	0.969707
O1	1.46365	1.87173	0.642957	1.31002	0.652336	1.17344	1.21786	0.696706	1.00313	1.36462	0.513654	0.938514	1.74126	0.384712	0.883506	1.90588	0.588914	1.05304	0.597787	0.903993
PO3	1.95848	0.5795	0.826589	0.984364	0.778887	0.295802	1.71738	0.498151	1.29187	1.34542	0.85224	0.478462	2.40137	0.551399	0.55544	3.10494	0.842614	0.960273	0.997266	1.1775
P3	1.49002	0.574999	0.535749	0.816685	0.743544	0.26582	2.13192	0.42973	1.34683	1.67003	0.738883	0.727652	2.09811	0.735087	0.612284	2.36591	0.609071	0.910322	0.776458	0.983235
CP5	0.901974	1.32355	0.502074	0.840439	0.552034	0.408088	0.618709	0.706118	2.02608	1.40249	0.332315	0.988455	0.913727	0.578461	1.07089	1.57853	0.812095	0.886914	0.339276	1.20848
P7	1.31323	1.31895	0.818538	0.784214	0.809152	0.559362	1.90284	0.626884	0.687	1.66018	0.381344	0.636776	1.42204	0.322107	0.926116	2.14215	0.891179	0.924084	0.641625	0.758497
PO7	1.26134	1.21481	0.740387	0.975873	0.814225	0.620876	0.958004	0.662283	1.17493	1.55996	0.477601	0.578613	2.12113	0.323686	0.675015	2.29852	0.683014	0.885546	0.548532	0.668321
T7	1.38377	0.827677	0.916835	0.931676	0.442394	0.379732	1.44589	0.290321	1.25142	1.96265	0.744706	0.32254	0.598918	0.480709	2.25363	1.18608	0.317168	0.692761	0.804592	1.08075
T8	0.54958	1.28019	1.10644	1.09619	0.603102	2.31892	2.08376	0.914481	1.27349	1.60826	0.856064	0.36002	1.02809	0.664076	0.802121	0.651677	0.73201	0.435507	0.636212	1.32793

## Sheet: Sub2
Channel	Trial_ 1	Trial_ 2	Trial_ 3	Trial_ 4	Trial_ 5	Trial_ 6	Trial_ 7	Trial_ 8	Trial_ 9	Trial_10	Trial_11	Trial_12	Trial_13	Trial_14	Trial_15	Trial_16	Trial_17	Trial_18	Trial_19	Trial_20
Fp1	0.520491	0.613111	0.704662	0.80895	1.8447	0.250405	0.497466	1.20817	2.47797	0.681632	1.27197	0.70026	1.1107	1.22822	2.48949	0.514048	0.670101	0.542728	2.30903	1.17778
Fp2	0.50822	0.620251	0.883781	1.01251	0.430643	0.689622	0.952201	1.05433	3.2516	0.965404	2.98704	0.447194	1.22223	1.22951	0.771449	0.949265	0.411886	0.735752	1.96198	1.18203
AF4	2.01821	0.788557	1.28145	0.258684	1.69176	1.0772	0.655922	1.29358	0.505951	0.448674	0.458769	1.32976	1.25638	0.96128	0.98594	0.614512	0.585362	0.441435	1.03717	1.01887
AF3	0.566437	0.615041	0.551841	0.576966	1.49565	0.478769	0.229004	0.826033	1.76094	0.582471	1.16634	1.01141	0.920495	0.850807	1.51951	0.736413	0.279436	0.562981	0.755928	0.541115
F5	0.749935	0.370545	0.488324	0.564728	1.50377	1.08788	0.804741	0.527595	0.745669	0.510733	1.53247	1.07842	1.16752	1.22802	1.44955	0.96921	0.924387	0.941986	0.919609	1.96597
Fz	0.346191	1.86627	0.589392	0.953985	0.750061	1.03359	0.637134	0.928639	1.29904	1.13079	0.960802	1.03696	0.788402	2.1288	1.39627	0.966617	1.09303	0.481289	1.31076	0.537104
FC1	0.658998	0.157015	0.74429	1.3177	0.911825	1.20141	1.26184	0.644703	0.448729	1.00374	0.569979	1.52885	1.11042	0.568169	1.74763	1.01633	0.989096	0.855368	1.08914	1.76673
FC5	0.988793	0.316657	0.849654	0.611939	1.42983	1.10003	1.2615	0.516431	1.05292	0.328278	1.16533	0.757748	1.31517	1.51751	1.07939	1.23698	0.994507	1.09797	0.835691	2.28404
F6	1.70032	1.20072	1.60543	0.172058	0.707331	0.805312	0.732749	1.05435	0.933506	0.799118	0.583297	0.604462	1.0018	1.35771	0.88591	0.656593	0.317075	1.10582	2.61334	0.552924
FC2	0.476619	0.591126	1.08523	0.364771	0.949359	0.51433	2.23336	2.87632	1.25066	1.37555	0.698954	0.582685	0.681279	0.546079	0.456135	0.47361	0.959501	0.249821	0.99135	1.46744
FC6	2.18928	1.73088	0.394519	0.39726	1.15477	0.94765	1.02127	0.23607	0.524541	1.43666	0.355287	0.386926	0.39144	1.13426	0.505663	1.44472	0.373961	1.09915	0.376319	1.27153
C4	2.13935	0.834885	0.695836	0.532192	1.31942	0.925718	1.56432	0.451537	0.462544	1.08136	0.422269	0.214334	0.99805	0.575439	1.0842	1.09059	0.952252	0.873015	1.00209	1.5697
Cz	1.03917	1.27568	0.604306	1.12729	1.34144	0.596004	1.47445	0.480031	0.51031	0.293041	0.948289	0.1809	1.15993	0.625448	1.2749	0.913702	1.29001	1.81302	1.32875	0.973458
C3	0.657859	0.764411	0.926943	0.8341	1.29721	0.620882	1.59691	0.766506	1.01556	0.359864	1.16232	0.66364	1.28495	1.79832	1.52808	1.02349	1.54664	1.42715	0.671587	2.37231
CP1	0.821623	0.841429	0.502558	0.877944	2.07077	0.616316	2.12892	0.519872	0.61756	0.314356	0.794479	0.403775	1.53885	2.47617	1.53958	1.14343	1.79958	1.01104	0.850607	2.00032
CP2	2.01726	1.20003	1.17445	0.968585	2.2775	1.10567	1.92848	0.482262	0.626004	0.183632	1.04243	0.103483	2.0054	1.36959	1.56919	0.853062	1.23797	0.67156	1.27982	1.7007
CP6	1.68774	1.09367	0.780084	0.674806	2.54962	0.585662	1.47852	0.585159	1.06181	0.571141	0.539811	0.558735	1.60202	1.21849	1.57218	1.47609	0.572218	0.417312	1.2331	2.00009
P8	1.76748	1.53358	0.86373	1.1268	4.11765	1.90906	1.44995	1.05167	1.58428	1.61939	1.38397	1.47405	3.23557	1.62113	2.05919	1.80832	0.578813	0.625192	1.60806	2.33654
P4	2.12407	1.29483	1.10695	0.973727	3.25181	1.2429	1.83241	0.559351	1.00583	0.631019	1.24576	0.438048	2.01513	2.02791	2.2124	0.986757	1.02195	0.460672	1.52669	1.79785
Pz	1.68234	0.894378	0.996848	0.951933	2.51764	0.597823	2.30872	0.426802	0.65454	0.51461	1.11259	0.351102	1.94901	2.29064	1.49851	1.01533	1.38831	0.59228	1.29625	2.11646
POz	1.67078	1.13169	1.05867	0.707065	2.9027	1.114	2.48267	0.775846	1.02643	0.81403	1.44993	0.759991	2.29038	2.40979	2.01562	1.13248	1.81358	0.621331	2.2795	2.91265
PO4	2.20931	1.80076	1.29404	1.15388	4.25854	2.71537	1.5227	0.750125	1.25064	1.14435	1.51696	1.08448	2.94671	2.87776	2.82412	1.12427	1.43236	0.905936	2.92424	2.98135
PO8	2.54468	2.22605	1.37389	1.4797	6.62606	3.68924	1.81988	1.27418	1.3526	2.48054	2.73004	1.84354	4.03772	2.27284	3.49466	1.81656	1.27588	1.22178	2.92093	2.93684
O2	2.77316	2.49437	2.17789	1.06238	7.01336	4.5331	1.8531	1.47763	1.5991	2.57858	1.9458	2.31044	4.2848	3.00168	4.17335	2.02188	2.4089	1.60972	4.32421	4.16104
Oz	2.12555	2.01099	1.3619	0.848229	4.25671	2.72105	2.63282	1.59892	2.54929	2.79515	2.01505	2.23567	3.62199	3.66694	4.22933	2.52329	3.52806	1.62376	3.65888	3.76199
O1	1.791	1.54989	1.23407	1.03344	3.95006	2.66844	3.11634	1.64436	1.88543	2.36494	2.76992	2.13277	3.92785	3.30494	3.15768	2.90665	3.81734	1.7373	2.17623	3.21918
PO3	1.8004	1.37519	1.41743	0.97543	3.59814	1.15389	3.41882	1.25101	1.0329	1.15415	2.09558	1.03895	2.21388	1.97018	1.9458	1.69118	2.1375	0.784717	1.62718	3.01759
P3	1.59259	0.821978	1.44737	0.642222	2.83117	0.293486	3.23884	0.963833	0.838503	0.594324	1.22893	0.762073	1.63891	1.63328	1.49625	1.61703	1.94319	1.12728	1.16766	2.45212
CP5	1.26952	0.506158	1.42666	0.625245	2.69142	0.384359	2.2499	0.74783	0.952711	0.58665	1.24139	0.593278	1.01906	1.29926	1.10772	1.75721	1.58282	1.33751	1.02622	2.66605
P7	1.86154	0.87718	1.55231	1.12294	2.57109	0.612321	4.01913	1.92928	1.21489	1.40682	2.40208	0.886191	1.50313	0.977856	0.920498	2.39498	1.46304	1.0421	0.867219	3.06611
PO7	1.83361	1.4696	1.92165	1.18338	3.66118	1.44655	3.15208	1.60738	1.19523	1.58814	1.9626	1.41001	2.87842	2.05286	1.84901	2.14922	2.74365	1.61385	1.42717	3.10873
T7	1.43643	0.45542	1.01151	0.723229	2.0219	0.897313	3.31971	0.851877	0.716273	0.530816	1.27643	0.569806	0.764102	1.43155	0.615822	2.29036	1.3344	1.07973	0.704062	2.59908
T8	1.16584	1.24051	0.827367	0.229065	2.08846	0.286143	1.0386	1.69334	1.32884	0.83166	0.735589	0.471244	0.993163	0.995267	0.775663	1.58534	0.376591	0.665618	0.859896	2.35952

## Sheet: Sub3
Channel	Trial_ 1	Trial_ 2	Trial_ 3	Trial_ 4	Trial_ 5	Trial_ 6	Trial_ 7	Trial_ 8	Trial_ 9	Trial_10	Trial_11	Trial_12	Trial_13	Trial_14	Trial_15	Trial_16	Trial_17	Trial_18	Trial_19	Trial_20
Fp1	1.61414	0.898856	0.428999	2.69012	0.534977	1.02475	0.999831	0.874987	0.612108	1.4393	1.82219	0.683511	0.875035	1.70814	0.90269	0.979962	1.27654	3.2776	2.23122	1.62144
Fp2	1.30577	1.85979	0.73398	3.55944	1.07791	1.20488	1.6179	1.86496	0.292123	0.80379	2.21664	0.596476	0.900284	1.91756	0.69627	0.579178	0.832315	3.64949	1.142	0.882633
AF4	1.85479	1.32404	0.570516	1.11247	0.485976	1.06512	0.616687	0.784254	0.988144	0.902093	0.690963	0.399018	0.713759	1.02018	0.893057	1.02117	1.36533	2.38907	1.68693	0.783971
AF3	0.735665	0.675839	0.777162	2.61379	1.06662	1.59251	0.869471	0.496528	0.650507	1.19777	2.29063	1.00894	0.635381	1.21566	0.784752	1.21295	1.25369	2.7057	2.41603	1.78892
F5	0.944323	0.463552	1.29085	2.43519	0.909737	1.3037	0.733728	0.452762	0.903384	1.20094	1.51059	0.777764	0.599665	1.27942	1.22841	1.31276	0.817481	3.03962	2.97407	1.43111
Fz	0.515377	1.17343	1.21339	1.51621	1.22273	2.2312	1.01064	0.850446	0.961205	0.842495	0.943175	0.284027	0.838897	0.799819	0.456299	0.319853	1.10513	2.26425	0.862573	0.826097
FC1	0.305865	0.877824	0.917404	1.20249	1.09622	2.0005	1.13135	1.36655	0.807641	0.626718	0.913763	2.15509	1.33182	0.300629	1.31518	0.956268	0.455601	0.673212	1.37767	0.995797
FC5	1.74547	0.785467	1.09243	2.30319	1.73744	1.17126	0.694204	1.67487	1.09786	1.49385	1.2962	0.677265	0.718177	1.37944	1.59909	1.03107	0.856113	3.15158	2.87319	1.29663
F6	0.84683	1.12249	0.60775	1.31399	0.548577	1.0632	1.18216	2.0042	0.271909	1.52483	1.7826	0.744336	1.11463	2.09331	1.52139	0.730242	1.28504	3.98797	0.854382	0.860597
FC2	0.982594	0.67224	1.42803	0.468757	1.20072	0.948533	1.13947	0.940308	0.380451	0.864685	1.61882	0.591641	1.51041	2.18246	0.998521	1.81655	0.543512	1.51045	0.295967	1.99751
FC6	0.852801	0.9901	0.621919	0.715358	0.410225	0.706225	1.02101	1.45003	0.359647	1.40375	1.11751	1.12315	1.05347	2.89448	2.0765	0.959476	1.17295	2.77311	0.808326	1.59754
C4	1.32224	1.28584	0.503957	0.826247	0.873693	0.445806	1.32542	1.24716	0.384199	1.41004	0.851403	1.42068	1.21291	4.24689	2.21972	1.10334	1.18316	2.66909	1.44171	1.90008
Cz	2.06282	1.87978	0.554358	1.37085	0.666778	0.552545	1.92694	0.979062	1.18102	1.71163	1.34896	1.44882	1.1544	3.3555	1.5904	0.776478	1.15045	1.57866	2.62931	1.16086
C3	2.0366	2.77066	0.849164	1.35169	1.21525	1.28824	0.776068	2.71511	1.47813	1.41972	0.842134	0.906807	0.74813	1.24654	1.98272	1.03254	0.857197	1.56365	3.68766	1.34736
CP1	2.82491	2.99894	0.650484	1.18988	0.604639	0.700615	1.41447	1.00248	1.50166	1.65455	1.40367	1.90977	0.590799	2.36967	1.86554	0.965908	1.22464	1.34593	4.35956	1.40714
CP2	1.81561	1.72362	0.683559	1.1516	0.958996	0.460362	1.82672	1.0776	1.06258	1.59924	1.0479	2.73959	1.39214	4.94024	1.73718	0.719444	1.07582	1.46171	2.57955	1.32386
CP6	1.34846	1.14338	0.573536	0.567857	0.904532	0.296213	1.33236	1.8579	0.57189	0.870503	0.941359	1.79751	0.915242	3.45301	2.24538	0.574454	1.4841	2.16559	2.05017	2.03138
P8	1.49554	1.18705	0.704412	0.432619	0.511286	0.395054	0.960865	2.07441	0.648576	0.364844	1.01039	1.58389	0.602275	2.31663	1.83602	0.284573	2.02737	1.79251	2.32838	2.23952
P4	1.91842	1.86389	0.773215	0.996235	1.35789	0.812835	2.42788	1.12304	1.02754	1.53044	1.18006	3.56678	1.91578	4.19549	1.87307	0.692846	1.15767	1.66015	3.66544	1.44488
Pz	3.14065	3.38578	1.1274	2.11256	2.07395	0.986298	3.09011	0.618366	1.90226	2.73391	2.15795	5.15704	1.75038	4.81271	1.92031	1.15307	1.38749	1.516	4.36528	1.14941
POz	4.99637	5.8194	3.2104	4.33261	5.55748	4.29056	7.67731	1.83591	4.63559	5.8188	5.34846	8.43427	3.56445	6.68833	4.19902	2.14464	2.68547	3.33532	8.50039	1.14332
PO4	3.13996	3.52476	2.10818	2.20381	4	2.6006	5.59379	0.703308	2.18082	3.14515	2.33478	5.44889	3.44982	5.49066	2.73969	1.06315	1.3904	2.61313	5.44613	1.08119
PO8	2.01986	1.92298	1.07602	0.836887	1.60414	1.54847	2.59174	1.18507	1.14382	0.957034	0.861368	2.15722	1.50319	3.05189	1.8621	0.305087	1.84903	1.85648	3.77326	1.68224
O2	4.06606	5.14791	3.26732	2.89974	5.19661	4.43229	7.77206	1.09165	4.34845	4.1338	2.656	5.70222	4.7793	6.03208	3.33771	1.64319	2.29326	3.64098	5.09584	1.25048
Oz	6.47863	8.55671	5.11307	5.6129	7.56308	7.45759	10.9174	3.51499	7.80966	6.225	6.81784	7.84853	5.1713	7.10943	5.45213	2.94277	4.27021	5.08784	10.6924	1.49848
O1	4.97718	4.84191	2.44798	3.48591	2.89452	3.76514	6.51138	0.82286	4.57947	2.95929	4.07884	3.88219	1.64143	4.51563	2.51158	1.65223	1.98301	2.42907	6.81068	0.993018
PO3	4.03728	4.00728	1.75752	2.95715	2.44341	1.86914	4.86518	0.765058	2.98726	3.2267	3.06092	3.88496	1.42744	3.63308	2.82506	1.47325	1.35324	1.8144	6.14238	1.25647
P3	3.31332	3.25639	0.891886	1.87958	1.3976	0.737074	2.07334	1.08645	2.0406	1.75231	1.70843	2.43274	0.54626	1.96424	2.28702	0.980708	1.27877	1.42707	4.14284	1.53717
CP5	2.53141	2.46729	0.700854	1.90475	1.41068	0.564146	0.800824	2.20401	2.05956	0.986	1.2172	1.4697	0.393097	1.21575	2.55574	0.856851	1.84344	2.02329	3.22702	1.74558
P7	2.93438	2.02824	0.615362	1.50851	2.31878	0.340862	1.1799	2.29513	2.26303	1.2261	1.3165	1.19683	0.291152	1.79238	2.1767	0.465964	1.70789	1.81319	2.30769	2.19315
PO7	3.21142	2.4819	0.835357	1.51855	2.5742	0.75776	2.66507	1.46219	2.51222	1.54789	1.68981	1.601	0.377844	2.20243	2.30904	0.661922	1.55168	1.42047	3.35253	1.89958
T7	2.83969	1.47177	0.737104	2.02087	2.00664	0.611857	0.689621	3.12075	1.66201	1.44759	1.42783	0.920835	0.440142	1.80052	1.72589	0.501748	1.4174	1.83981	1.69301	1.36404
T8	1.28523	1.07866	0.612174	1.18821	0.934746	0.455194	1.2074	1.91727	0.968985	1.02985	1.06277	2.13591	0.513841	2.75606	2.31268	0.6003	1.52764	2.29052	1.20208	1.99823

## Sheet: Sub4
Channel	Trial_ 1	Trial_ 2	Trial_ 3	Trial_ 4	Trial_ 5	Trial_ 6	Trial_ 7	Trial_ 8	Trial_ 9	Trial_10	Trial_11	Trial_12	Trial_13	Trial_14	Trial_15	Trial_16	Trial_17	Trial_18	Trial_19	Trial_20
Fp1	0.719587	1.20461	0.522921	1.11483	1.44798	0.695875	0.537395	0.475198	0.821949	0.822811	1.26322	1.36322	1.31457	0.934574	0.73741	0.701526	0.885611	0.662667	1.73151	0.531995
Fp2	0.432084	1.73055	1.01916	1.31844	1.31	1.42153	0.938528	1.51915	0.748335	0.796996	0.899463	0.370623	1.46685	1.82549	0.821004	1.07919	0.53918	2.53992	2.86999	0.476931
AF4	1.38337	1.81059	0.551873	0.972678	1.44291	0.727203	0.416832	1.20008	1.05686	0.680974	1.38177	0.542099	1.29276	1.23931	0.938526	1.42559	1.22985	2.47105	1.41046	1.0833
AF3	2.22805	0.773781	0.776506	1.60627	1.16834	0.840603	1.02443	1.28668	1.7084	1.4636	1.04404	0.584571	0.852994	0.848144	1.27068	1.25502	0.378579	1.32619	0.694812	0.490357
F5	0.492448	1.33391	0.710826	0.876424	1.65881	2.53916	0.535046	2.47627	0.650642	0.59368	0.565762	1.063	0.456715	0.889263	1.35033	1.30066	1.48113	1.56084	0.915493	0.375672
Fz	0.458013	1.27925	0.715986	0.384196	2.2571	0.654494	1.32056	3.42105	1.93266	1.14661	0.773937	0.49831	1.31962	1.11047	0.607998	0.743594	1.72362	1.93565	1.18709	0.982689
FC1	0.467463	0.840125	0.96243	0.588365	1.26301	1.27783	1.52316	0.901481	1.80938	0.419508	2.04997	0.486255	1.21706	0.982676	0.61155	1.20199	1.41954	1.61287	0.650487	0.687274
FC5	2.16604	1.00541	0.493456	2.56483	0.637797	1.49241	0.528871	0.4195	2.10837	0.861496	0.43959	0.669196	1.2315	1.20567	1.73676	1.60668	1.11314	1.59615	0.416824	0.469961
F6	0.856589	1.06431	1.75966	1.16306	0.813117	0.789425	1.40203	1.1051	0.831568	2.23725	1.5741	0.696869	0.694051	2.1704	0.533166	0.877731	0.905537	1.42369	1.24052	1.06789
FC2	0.607598	0.607991	1.06041	2.18792	0.553779	1.76311	2.36249	2.27313	2.51635	1.99754	0.570565	1.36205	1.5272	1.2781	0.651474	1.14064	0.465231	0.43251	0.460996	0.752452
FC6	0.9399	0.864373	0.89371	2.08349	0.910615	1.93507	1.5243	1.86002	2.97278	1.48362	0.76806	0.546052	0.343808	0.425593	1.62682	0.85367	0.667951	0.599314	0.50649	0.440333
C4	1.18172	0.0937079	0.890778	1.65868	1.41688	1.30604	2.00892	0.626217	1.99294	0.991815	1.2173	1.20839	1.71855	1.11747	0.779863	1.51887	0.807282	1.2609	0.574601	0.901173
Cz	0.608639	0.733042	0.884787	0.78197	2.54076	1.49561	1.79766	0.806897	0.684998	1.42177	2.84625	0.326495	0.379007	0.601514	0.559025	1.82333	0.367134	1.7654	2.21115	0.873645
C3	0.591338	0.743557	1.42254	0.92536	2.038	1.7562	1.01401	0.630465	0.495935	0.38952	1.64411	1.04843	1.14149	0.89191	1.27313	1.88555	1.57879	2.32269	1.09722	0.475552
CP1	0.521384	0.820282	0.868608	0.403406	1.65016	2.47226	1.3133	0.200946	0.84393	0.77218	2.33948	0.465425	0.581478	0.387369	0.929512	1.7854	0.844896	2.72492	1.18018	0.688937
CP2	1.43823	0.554607	0.962134	1.09887	2.90526	1.17811	2.17102	1.11997	0.737246	1.41712	1.67589	0.965139	0.422947	0.890025	0.770406	1.33841	0.945393	1.69466	0.91269	0.735395
CP6	1.50365	0.2152	1.47268	1.05009	2.77707	0.882137	2.54932	1.16615	3.45069	1.60129	0.974067	1.55031	0.121672	0.831999	0.586435	1.21951	0.303089	0.943773	0.44971	0.687604
P8	1.54213	0.388276	1.63955	0.703811	2.62629	1.36405	3.63101	1.2086	3.93501	1.76122	0.558278	0.503793	0.153314	1.13126	0.571063	1.98309	0.389859	1.6809	0.376894	0.663634
P4	1.94463	0.407144	1.54321	0.552814	4.54912	1.13162	2.8269	1.25966	1.28019	1.03326	1.0682	1.08982	0.501372	0.731645	1.10266	1.15424	0.831192	1.66087	0.61281	0.810747
Pz	0.962444	1.04938	1.47571	0.676038	2.64415	2.45449	1.32744	1.43592	0.994228	1.86174	3.75239	0.568517	0.766077	0.624454	0.973538	3.16382	2.1967	1.63819	2.15082	0.616822
POz	2.34997	1.69189	2.83912	3.80765	4.47679	1.66028	1.81659	4.10856	1.83031	1.62036	5.14827	1.21636	4.27119	2.56772	1.91416	6.87186	4.46889	3.02686	6.0049	0.668791
PO4	2.07682	1.09719	1.98131	1.39942	3.39334	1.07724	4.02066	1.7335	0.928222	0.997274	1.84735	1.17655	1.95821	0.583849	1.39709	3.49185	1.39455	1.74294	1.32243	0.588745
PO8	0.278585	1.19587	0.533881	2.39434	0.636259	0.82932	2.04208	1.07612	0.711187	0.564259	0.884423	1.281	1.48589	1.0972	1.25693	2.61024	1.1616	1.79514	1.23114	0.693424
O2	0.829768	1.8009	1.62236	4.50618	3.08775	1.0319	3.8034	3.91644	1.20641	0.71091	1.54965	1.47984	3.5598	1.43184	1.86427	5.47209	2.9781	3.12173	3.42678	0.553594
Oz	2.0457	2.35869	2.7513	5.95183	4.69059	0.965219	2.13191	6.57962	2.04607	0.990366	4.05072	1.6558	5.34128	3.19062	2.50687	8.60948	5.08513	5.33271	6.1498	0.884428
O1	1.09372	1.51774	2.02347	4.29376	3.20278	1.52927	0.973775	3.58664	1.81263	0.401213	1.94401	1.27417	3.99048	3.16792	1.82794	5.28708	3.91317	4.66347	3.68293	0.777151
PO3	0.983328	1.12965	1.61234	1.44166	1.63819	2.18867	0.481001	1.12019	1.32645	0.398612	2.92407	1.40254	2.46312	3.02485	1.18363	2.0994	1.90143	3.26978	1.68897	0.492814
P3	0.405099	1.09437	0.853519	0.865659	1.01276	2.98179	0.798874	0.206149	0.983872	0.353985	2.45203	1.12862	1.59998	0.568061	1.05307	1.09279	0.856036	2.72483	1.30291	0.530759
CP5	1.20925	1.35173	0.338379	0.541702	1.04113	2.16852	0.898172	0.531813	0.843254	0.338371	1.04175	1.1197	1.89069	0.774591	1.63582	1.05144	0.908211	3.16363	0.846461	0.809456
P7	0.529666	1.199	0.696114	0.510644	1.06735	1.89461	0.912991	0.363719	1.12036	0.345839	0.776071	0.857519	1.4739	1.33454	1.41857	0.648171	0.513433	3.77687	0.668046	0.938229
PO7	0.406516	1.13531	0.630534	1.46427	1.33673	2.78677	1.13628	0.465246	0.700593	0.273948	0.633423	1.53102	2.57672	1.77622	1.74088	1.07529	1.89437	2.75007	0.999743	0.869475
T7	1.07759	0.935842	0.629463	1.25029	1.03821	0.835256	1.3216	0.535518	0.934188	0.773164	0.502545	0.395498	0.578579	0.485629	1.9527	0.565259	1.2052	2.81324	0.743915	0.702599
T8	0.330298	1.00272	0.800681	1.94359	0.782934	2.95277	0.398898	0.986166	0.518588	0.757039	1.45209	0.994181	2.27275	1.00476	0.666789	0.668505	0.617005	1.54639	0.86446	1.33785

## Sheet: Sub5
Channel	Trial_ 1	Trial_ 2	Trial_ 3	Trial_ 4	Trial_ 5	Trial_ 6	Trial_ 7	Trial_ 8	Trial_ 9	Trial_10	Trial_11	Trial_12	Trial_13	Trial_14	Trial_15	Trial_16	Trial_17	Trial_18	Trial_19	Trial_20
Fp1	0.758192	0.788107	0.70083	1.36402	1.31772	2.00729	0.859216	0.355124	1.24571	0.21629	1.03349	1.29401	1.27577	0.860199	0.354813	1.40401	3.30656	1.1504	0.611654	3.12879
Fp2	0.499242	0.615339	0.896607	0.917189	0.721679	0.619201	2.15605	1.79293	1.15168	0.405107	0.638722	0.774973	1.07837	1.09928	1.20209	1.25406	1.38907	1.98317	0.172154	1.23435
AF4	1.21467	0.747117	1.22813	0.483192	2.0289	0.768537	0.682536	0.377066	2.17195	0.338007	0.785356	0.383898	0.422235	0.960566	1.13193	1.37082	1.79363	0.763474	0.869706	1.10656
AF3	1.08381	1.25742	1.18823	2.60604	0.715543	2.01226	0.719799	0.571676	1.27343	0.322744	0.926113	2.24208	1.3065	1.0737	0.495146	0.627809	1.88698	1.05515	1.43721	2.7658
F5	0.431005	0.665905	1.59475	1.59098	0.441151	1.2689	1.53256	0.676418	1.15837	0.803513	0.254823	0.733673	1.34643	1.92044	0.918643	0.405055	3.38848	1.22452	0.850515	1.83033
Fz	1.31987	1.07112	1.13226	1.44885	0.788323	1.13636	0.743447	0.760369	0.832777	0.670009	0.995149	1.46352	1.06173	1.45002	0.541443	1.90422	2.16555	1.93028	0.697397	1.4565
FC1	0.874937	0.355002	0.248033	0.863188	0.210356	1.37033	1.39142	1.00188	0.47295	0.855304	1.32664	1.685	1.53388	1.6647	0.927145	0.958804	2.92081	0.756102	1.27008	0.646543
FC5	0.371166	0.916703	1.03235	1.52047	0.236056	1.00667	0.791728	0.556857	1.0373	0.699046	2.49491	1.51812	0.95878	2.52164	1.17352	1.04077	2.20761	0.336034	0.733128	0.556679
F6	0.544016	1.05227	1.08075	1.66754	0.998591	0.96202	1.73836	2.03446	2.24478	1.27076	1.03051	1.1844	1.00655	1.08609	1.44842	0.544911	1.12136	2.0775	0.370648	0.840478
FC2	0.760923	0.735394	0.884386	0.839849	1.26283	1.61138	0.461751	0.370643	1.79886	0.409798	0.588288	2.422	0.712566	0.248678	1.18458	1.03394	1.07021	1.03099	1.58993	1.25095
FC6	0.407773	1.00111	0.744696	1.66166	1.43232	1.13841	1.09213	1.18784	0.897975	0.560683	0.684934	1.42075	0.680523	0.367547	0.375395	0.84534	1.55969	0.789551	0.793917	0.495828
C4	0.321766	1.16334	0.67825	1.6231	0.777039	2.18766	1.36972	0.566666	0.816735	0.495728	0.397927	2.14992	0.870868	0.362533	0.392557	2.44525	2.5282	0.790812	1.52816	2.2055
Cz	0.609691	0.630291	0.615856	1.05107	0.296289	1.72246	1.69629	0.907026	0.725962	1.43155	1.4745	0.848799	1.38744	0.979108	0.65094	3.22754	3.7596	2.20644	0.706178	2.44639
C3	0.587302	0.876785	0.934894	0.892062	0.624462	1.44408	0.549427	0.577845	1.10407	0.624008	2.13492	1.66103	0.429871	1.80477	1.7028	1.3717	0.581814	0.87448	1.52503	0.737985
CP1	0.655621	0.654121	0.46618	0.523139	1.00707	1.21865	0.612085	0.581246	0.917471	0.376278	1.14718	0.96221	1.24531	1.07085	0.761284	2.82712	0.825453	1.55369	0.763863	1.34297
CP2	0.415945	0.647363	0.66577	1.56031	0.807832	1.5813	1.68587	0.737281	0.867119	0.3606	0.888509	1.20432	1.0816	0.765407	0.393654	3.3172	1.73157	1.30048	0.722613	2.18544
CP6	0.193516	0.663859	0.664627	0.903207	0.562754	1.33896	1.54381	0.68692	0.812674	0.456239	0.873446	2.09658	1.14187	0.67417	0.74241	2.25307	1.70928	1.65767	0.713628	1.94066
P8	0.768554	0.5961	1.03666	0.759414	1.27605	0.468217	1.15187	1.28571	0.688762	0.25046	1.00675	1.44256	1.16757	0.435555	0.707748	1.51159	2.41877	1.73279	0.539213	1.41816
P4	0.63689	0.492268	0.591431	1.06296	1.34059	0.772907	1.48407	0.758275	0.729579	0.334978	1.03417	1.23559	0.959454	0.702222	0.56442	2.58777	1.37128	1.35984	0.679636	2.21518
Pz	0.793747	0.301826	0.525823	0.668619	0.91403	1.81742	1.24074	0.576768	0.500749	0.361295	0.948106	1.25037	1.48431	1.03029	0.49233	3.45077	1.26973	1.46038	0.512351	1.49828
POz	0.152745	0.767162	0.957135	0.629528	1.25503	1.69448	1.29926	0.724739	0.355836	0.279256	0.924048	1.63367	1.11583	0.995448	0.580445	2.70816	0.922769	1.22158	0.598018	1.17794
PO4	1.18107	0.583383	0.911744	0.73332	1.64377	0.76163	2.42918	0.751283	0.459055	0.294081	1.38948	1.52123	0.795211	0.682795	0.534044	2.30391	0.909156	1.06129	0.552823	1.4952
PO8	1.88837	1.0396	1.38956	0.794366	2.18278	0.647364	1.43829	0.913071	0.689209	0.426647	1.37104	1.54689	0.796973	0.603965	0.436569	1.82989	1.73583	1.33836	0.491653	2.17414
O2	4.22515	1.83681	2.68087	0.747679	1.98293	1.31496	2.65115	0.952798	0.70589	0.32363	1.80796	1.38004	0.769564	0.80503	0.476499	2.03979	1.43978	1.21585	0.295449	0.570245
Oz	4.12581	1.64378	2.57331	1.30736	1.32644	2.3303	1.62349	1.00921	0.587931	0.198842	1.65489	1.59009	0.836956	1.10441	0.420106	2.35653	1.2981	1.24733	0.385428	1.26208
O1	3.20259	1.35662	1.8422	1.17628	1.16604	3.3885	0.867924	1.03397	0.486147	0.164982	1.16159	1.95192	0.914758	1.30531	0.353746	2.00382	1.19591	1.43272	0.568172	1.14804
PO3	0.896927	0.705111	0.716634	1.01001	1.4375	1.76648	0.885099	0.663056	0.551088	0.379991	1.14084	1.67309	1.1546	1.30558	0.447316	2.4992	0.79819	1.15033	0.711901	0.756684
P3	0.598461	0.568673	0.622013	0.987995	1.19737	2.14421	0.728554	0.70413	0.672537	0.366276	1.35881	1.39198	1.11247	1.19991	0.549168	2.62173	0.604646	1.09608	1.34744	0.886076
CP5	0.964428	0.771594	0.906029	1.19435	0.939402	2.08614	0.862996	0.869794	0.879651	0.448033	1.8583	1.50215	0.929936	1.56183	0.978127	1.246	0.191515	0.78547	1.87089	0.869102
P7	1.22076	1.75943	1.53201	1.57869	1.37317	0.381721	0.995306	0.986978	0.740321	0.470114	1.46751	1.81035	0.952732	1.05325	0.467078	1.56451	0.416138	1.16293	1.82003	0.833221
PO7	1.08489	0.835326	1.32628	1.47692	0.939559	1.20597	0.685881	0.980475	0.561697	0.181053	1.35278	2.19781	0.887742	1.47421	0.432499	1.80797	0.720962	1.41101	0.844911	1.16884
T7	0.941476	0.795007	1.32502	1.72555	0.431119	1.27821	0.989595	1.06092	1.3554	0.995399	1.79175	0.958181	0.631718	1.61097	0.942805	0.4069	0.35254	0.767429	0.73496	0.863574
T8	0.43636	1.07	0.768685	0.795718	0.749525	0.757921	1.88296	2.88754	0.716898	0.226195	1.37763	2.7298	1.58909	0.775513	0.616085	1.09117	2.0205	0.377408	0.342451	0.880223

## Sheet: Sub6
Channel	Trial_ 1	Trial_ 2	Trial_ 3	Trial_ 4	Trial_ 5	Trial_ 6	Trial_ 7	Trial_ 8	Trial_ 9	Trial_10	Trial_11	Trial_12	Trial_13	Trial_14	Trial_15	Trial_16	Trial_17	Trial_18	Trial_19	Trial_20
Fp1	1.25906	1.37916	0.442221	0.919489	1.46798	1.25618	0.583021	0.790792	1.38018	0.888174	1.0301	0.591536	0.584566	1.27087	1.33054	1.02499	0.838197	0.921589	0.94999	1.64812
Fp2	0.165546	0.436036	0.324119	1.06032	0.394661	1.07328	2.48844	1.02834	1.21861	0.548997	3.06524	1.01367	1.10662	1.28754	1.69678	1.12179	1.56389	1.1161	1.2816	0.692308
AF4	0.663678	0.416502	0.891774	1.47493	1.49633	0.41169	1.61586	0.362681	1.17511	1.19537	1.9638	1.18337	1.26392	0.868221	0.767969	0.865075	1.84279	0.977333	0.480637	1.86041
AF3	0.46595	0.548369	1.00669	0.765042	1.43148	1.16665	0.522301	1.20116	0.317979	0.60872	1.00802	0.366967	1.13906	2.11936	1.3806	0.558796	1.99661	0.55968	1.13533	1.03421
F5	1.17554	0.744376	0.977695	1.34674	2.77033	3.37935	1.49931	1.48766	0.76301	0.359578	1.56714	0.258048	1.71058	0.915585	2.80101	0.975997	0.869533	0.485305	0.914417	0.7748
Fz	2.19649	0.945153	0.291842	1.26768	0.534754	0.480737	0.524725	0.753337	1.60453	0.745146	0.163748	0.876086	1.04679	1.61287	1.19296	1.29665	0.946507	1.37226	1.50147	1.68737
FC1	0.765229	1.50081	1.06162	1.02842	1.19378	0.900025	2.08406	1.5464	0.550713	0.881609	2.25833	0.66846	1.7163	2.02562	0.414771	0.299698	2.01232	1.3625	0.861679	1.0494
FC5	1.04297	0.886578	0.91949	1.8251	1.45658	1.04041	2.09044	0.782985	1.04861	0.174935	1.81615	0.939165	1.66575	0.927932	3.636	0.366394	1.82665	0.773783	1.23455	0.769955
F6	0.285436	1.18823	0.714581	2.35035	1.00126	0.932379	1.25036	0.593772	0.511225	1.01496	0.963885	0.838647	1.39044	1.35151	0.444522	0.635365	1.42706	1.89513	0.615548	0.339356
FC2	1.28293	1.09942	1.11873	1.21529	0.31906	0.888879	1.08659	0.829191	1.02601	1.31966	1.26096	1.61161	1.59183	1.41919	1.53626	0.516334	1.01234	2.02962	0.310403	0.982445
FC6	1.74762	0.993398	1.08897	1.19848	0.654236	1.11681	1.10557	0.584631	0.668264	1.80554	0.797976	1.78139	1.23152	0.53523	0.825619	1.14322	2.60247	0.859768	1.10498	0.64294
C4	1.92071	0.781391	1.60829	0.844886	0.637686	0.897741	0.686102	0.702689	0.638953	4.24057	1.41383	2.09787	1.16143	0.756386	0.873416	0.573642	0.863985	0.270028	0.499271	0.762095
Cz	1.46783	0.633395	1.0524	0.618514	0.702061	0.985823	1.33281	0.924359	0.643179	3.43501	1.51495	0.633815	0.42158	1.69482	0.468247	2.05759	1.40713	1.09765	0.811789	0.572438
C3	1.16776	1.18652	0.684285	1.16119	1.50926	0.958744	1.11586	0.981168	0.971131	1.15209	1.71278	0.974126	1.99567	2.08736	0.58489	2.27344	2.25065	1.05361	1.38461	1.01493
CP1	1.69374	0.809865	0.867834	0.841664	1.12861	1.00533	0.917067	0.851629	0.677219	2.49497	1.81165	0.858825	2.31563	1.51021	0.727099	1.75139	1.76512	1.4327	1.15757	0.969363
CP2	1.96203	0.374011	1.14707	1.02526	1.1263	1.12469	0.864965	0.916568	0.503538	3.59666	1.98223	0.99636	0.680596	1.23523	0.73025	1.30663	1.72171	0.901585	0.766714	1.06137
CP6	2.02464	0.65428	1.02621	0.698492	0.725747	1.46959	0.770849	1.27172	0.934529	3.10916	1.29133	2.82963	1.19199	1.37986	0.925487	0.494748	1.62708	0.581003	0.900118	0.518025
P8	2.40351	1.01218	1.08619	0.663025	0.629188	1.37439	1.02972	1.1454	1.1922	1.5714	1.25312	4.46815	2.28298	1.28192	1.40473	3.0593	1.90158	0.679294	0.80935	1.01504
P4	1.67039	0.666338	0.986773	0.695429	1.27196	0.98619	1.02026	1.26724	1.15398	2.38051	1.49353	2.0157	1.33141	0.889633	0.955979	1.5593	1.75729	0.74065	1.02628	1.49227
Pz	2.17408	0.463342	1.1197	0.888488	1.0568	1.27157	0.955921	0.814384	0.808827	3.9239	1.44922	0.999929	1.81372	0.940977	0.903066	1.50876	2.0172	0.89405	0.540627	1.57848
POz	3.48761	1.77581	1.53633	0.787611	0.969736	0.92202	1.11151	1.2109	0.992345	2.01929	1.53193	2.76971	3.86934	0.953688	1.29297	2.15462	3.27759	0.562106	0.578058	2.78271
PO4	2.35452	1.37961	1.36549	0.601899	1.1568	0.761662	1.38893	1.62285	1.31025	1.26142	1.07028	2.83771	1.98219	0.657726	1.08193	2.63271	2.66443	0.613705	0.967075	2.32801
PO8	2.49367	1.44506	1.18545	0.662359	0.740394	0.894949	1.20753	1.78561	1.33088	0.945335	1.17558	4.51733	1.68499	0.951415	1.55876	3.31498	1.83365	0.62834	1.11222	2.1269
O2	5.63454	3.46753	1.96346	0.859142	1.24901	1.0616	1.71904	2.90307	1.45368	0.946489	2.15095	6.06322	3.18456	1.45558	0.732581	4.28649	3.79261	0.819807	1.17081	3.33025
Oz	7.96238	5.95243	2.5198	1.44258	1.92301	1.54567	2.41622	4.57719	1.43178	2.03333	3.99546	7.77475	6.16142	2.56751	2.13835	4.90501	7.1627	1.23843	1.66268	4.34945
O1	6.41418	4.85115	1.83485	1.26177	2.10267	1.14921	1.73891	2.84666	0.713226	2.26451	2.70065	7.79923	7.16032	1.97465	2.47564	3.44183	5.61186	1.05504	1.37919	3.05598
PO3	2.67612	1.14425	0.97209	0.880883	0.819596	1.04313	0.779198	0.918143	0.419505	1.92946	1.35527	2.96174	4.0522	0.883843	1.94365	1.49428	2.15467	0.408177	0.536215	1.93966
P3	1.78578	0.682018	0.671679	0.959696	0.653614	1.2174	0.729439	0.712153	0.445998	2.35291	1.54515	1.50025	3.3311	1.01986	1.80327	1.51088	1.49559	0.851146	1.00415	1.20737
CP5	1.62753	0.832591	0.777119	1.271	0.81627	1.43422	0.712556	0.741189	0.867224	1.31428	1.75163	1.39935	3.19896	1.26259	2.21465	2.6026	1.91064	0.926987	1.6477	0.873378
P7	1.65029	0.652894	0.560928	1.41106	0.419509	1.16936	0.772876	0.618373	0.556883	2.01634	1.37689	2.51547	3.00809	0.969247	2.55362	2.06197	2.05506	0.547648	1.2263	0.974764
PO7	2.63638	1.24937	0.894367	0.846541	1.00018	0.838504	0.967112	0.876661	0.446594	2.0173	1.14679	4.27795	4.70437	1.08699	2.41937	1.90381	2.86164	0.523828	0.997759	1.52978
T7	1.41232	1.05896	0.949546	1.78718	0.998212	1.70981	0.995234	0.679476	1.23444	0.563637	1.22237	1.74611	2.16133	0.799961	3.16669	0.355699	2.77365	1.16846	1.35021	0.824469
T8	2.03406	1.03234	1.22001	0.757817	0.268416	1.10216	1.20027	1.12017	0.741033	1.24866	1.11689	3.76382	3.03268	0.643855	1.19476	1.51953	1.36631	0.689156	0.459151	0.726312

## Sheet: Sub7
Channel	Trial_ 1	Trial_ 2	Trial_ 3	Trial_ 4	Trial_ 5	Trial_ 6	Trial_ 7	Trial_ 8	Trial_ 9	Trial_10	Trial_11	Trial_12	Trial_13	Trial_14	Trial_15	Trial_16	Trial_17	Trial_18	Trial_19	Trial_20
Fp1	0.614749	1.67731	0.468282	0.647597	0.589818	0.164737	0.548201	1.27524	1.02746	0.569036	1.77773	1.31816	0.942165	0.826875	1.13609	0.664873	0.612441	0.766782	1.60362	0.988038
Fp2	0.820004	1.37958	0.420055	0.317342	0.5078	0.270784	0.867026	1.28486	1.15795	0.615033	2.42912	0.922589	1.59138	1.19574	1.01572	0.62694	0.373132	1.36711	1.43169	1.08509
AF4	0.502638	0.965832	0.346103	1.52856	0.449768	0.271327	0.615133	1.50844	1.73293	0.394588	1.91261	1.07317	1.23563	1.01977	0.363968	0.374611	0.552615	0.871976	2.34918	1.32085
AF3	1.25224	0.356963	0.249329	0.371247	0.554074	0.281669	0.836885	1.71214	0.82441	1.04576	1.29754	0.577731	0.77404	2.20744	0.866337	1.10519	0.584677	0.420158	0.846813	0.674547
F5	0.331525	2.08267	0.939444	1.34964	0.596296	0.168926	0.426204	1.017	1.84376	0.460393	2.10734	1.28863	0.774791	0.902365	0.445432	0.856324	1.20278	1.09793	2.48382	1.59022
Fz	0.677866	0.385162	0.495941	0.965006	0.773707	0.513223	1.49772	1.3643	1.40361	0.870637	1.36908	0.994632	0.745426	0.565121	2.29926	0.170065	0.877305	0.6502	1.35375	0.621303
FC1	0.628092	1.40372	0.477636	1.57184	1.26505	0.364131	0.498512	0.958337	2.29778	1.63829	0.974236	1.64442	1.22027	1.98029	1.09703	0.743913	0.449144	2.53131	1.12184	1.36218
FC5	1.23077	2.13708	0.938012	1.09358	0.702261	0.129254	0.384723	0.567854	1.44994	0.456135	1.51633	1.08477	0.568467	1.05463	0.547836	0.651477	1.18472	1.9487	1.32448	2.83097
F6	0.349204	0.0768935	0.579221	0.645256	0.258604	0.731485	0.436563	1.45746	0.261586	1.74041	1.62199	1.36384	0.784393	1.33651	0.523935	2.04476	0.57542	0.78031	0.642584	0.580043
FC2	0.412621	0.789247	0.35738	0.226028	0.387868	0.507327	0.443483	1.33254	0.644072	2.12876	1.12376	0.543128	0.441799	0.596952	0.693112	1.65734	0.781234	0.314573	0.925176	0.856854
FC6	0.753841	0.78604	0.245964	0.286721	0.830695	0.28512	0.274273	2.36868	1.05692	2.61463	1.2767	0.506526	1.06782	1.12911	1.25932	1.52807	0.243567	0.586915	0.262282	0.510968
C4	0.488321	1.10567	0.362973	0.512998	0.62298	0.515	0.263192	1.97793	0.872387	2.72151	1.34799	0.788944	0.601011	0.985806	1.5702	1.39572	1.20007	0.793178	1.75613	0.854664
Cz	0.741831	0.698686	1.57551	0.617708	1.27138	1.45012	0.546445	0.506867	1.77494	0.878428	1.00291	0.380825	2.67838	0.334177	3.15239	1.19297	1.16106	1.34112	1.48547	0.545782
C3	1.50347	1.68457	1.57541	0.90069	1.4021	0.287462	0.174773	0.205151	2.1247	0.545656	1.11269	1.22486	0.627397	1.45867	1.13476	0.971788	0.816863	0.990462	1.41221	1.022
CP1	1.1026	1.25395	1.99653	0.790273	1.27163	0.479328	0.393002	0.264899	1.93552	1.40232	1.22578	0.699138	0.931287	1.44649	3.1015	1.06405	0.643914	1.44393	2.69788	0.481789
CP2	0.31446	0.70248	0.61788	0.78254	1.47889	0.444579	0.373409	1.12864	0.772192	1.99009	1.40597	0.546123	2.28399	0.945883	2.80899	0.714143	1.08601	1.59028	1.52362	0.533647
CP6	0.35272	0.784053	0.325708	0.753408	1.15395	0.329174	0.588776	1.92552	0.746662	2.80154	1.27671	0.624875	1.34002	1.44112	3.50941	1.58297	0.859743	0.9286	1.05882	1.03836
P8	0.531196	0.982875	0.751741	0.980936	0.745029	0.494377	1.12547	1.26546	0.6054	2.02042	1.42746	0.341166	2.26029	1.25627	4.686	1.41153	0.670507	2.71073	0.570322	0.929484
P4	0.420199	0.860312	0.679389	1.11587	1.67796	0.255564	0.803081	0.836051	0.698931	2.37242	1.63735	0.256219	3.35792	1.12129	2.69713	1.2261	1.00839	2.53192	1.35403	0.995752
Pz	1.03645	0.836213	1.71351	0.633253	1.27047	0.307827	0.576749	0.332806	0.927327	2.11967	1.66448	0.229978	2.68136	1.2491	3.07127	1.21802	0.915842	1.93006	2.28259	0.380024
POz	2.75682	1.22547	2.14414	0.712172	2.73997	0.236942	0.771399	0.367739	0.511586	2.15768	2.51271	1.06205	4.38625	1.36281	2.69235	2.40201	0.897842	3.21403	2.36787	0.788675
PO4	1.57666	1.81648	1.08661	1.16284	2.39994	0.154802	1.19528	0.440301	0.581989	2.52619	1.85362	0.263665	3.98947	1.08556	2.56487	1.39052	1.39218	3.65469	0.928176	1.2953
PO8	1.10394	1.4867	0.94583	1.22488	1.40389	0.296319	1.49768	0.733595	0.679808	2.58731	1.73436	0.370861	3.16846	0.952708	3.68709	1.36517	1.1363	4.00866	0.567756	1.03636
O2	0.304433	1.93575	1.4897	1.12678	2.0011	0.30789	1.29653	0.51324	0.654363	2.22871	0.650561	1.30472	3.13109	0.898635	1.7416	1.82547	1.2315	3.80429	0.753033	0.90263
Oz	3.06156	1.04504	1.38522	0.717084	2.55038	0.342974	0.962112	0.384044	0.651375	2.13781	1.56699	1.78388	3.1737	0.912807	1.29428	2.59585	1.07525	3.55073	1.15315	0.816325
O1	3.66878	0.930614	1.52515	0.476057	2.61776	0.327633	0.91306	0.383644	0.895381	2.01267	2.32346	1.25108	3.46683	1.37091	1.66792	2.49226	0.829827	3.71753	1.925	1.15533
PO3	3.81016	1.28038	2.48584	0.822441	2.00939	0.239446	0.979472	0.42956	0.586312	2.25753	2.59248	0.940839	3.03524	1.48581	2.83065	2.30542	0.988535	3.35319	2.50701	1.43957
P3	2.30268	1.4105	2.5422	0.527553	1.42772	0.21625	0.531731	0.375408	0.625778	1.47687	1.32825	0.495808	2.10506	1.39698	3.09555	1.30597	0.382935	2.29314	3.50003	0.685007
CP5	1.91174	1.80799	2.55806	0.648322	0.902343	0.304846	0.479602	0.381639	0.699739	1.14148	1.16846	0.712733	1.94177	0.969667	1.71112	1.70406	0.606696	1.89156	1.99969	0.810451
P7	3.08474	1.7745	3.09462	0.577482	1.72451	0.228249	0.797865	0.424978	0.65487	1.44274	1.41519	0.588146	3.22256	1.01964	2.92916	2.08453	0.523173	3.65028	2.47743	1.17979
PO7	4.27369	1.41194	2.50721	0.623715	2.30992	0.263775	0.939973	0.366725	0.870835	2.60348	2.08655	0.981711	3.60181	1.35966	2.96416	2.57425	0.910861	4.23048	2.90292	1.49272
T7	2.35117	1.69991	2.51669	2.10945	0.4793	0.241895	0.874602	0.513712	0.313791	1.06929	2.48666	0.283392	1.85173	0.758649	1.42886	1.33969	0.356565	3.03151	1.8048	0.911711
T8	0.331952	0.535028	0.80506	0.448271	0.96635	0.348479	0.780082	2.03566	0.604499	2.12923	1.1557	0.730918	1.23726	1.33227	3.75546	0.995815	0.294644	1.19832	0.354065	0.516644

## Sheet: Sub8
Channel	Trial_ 1	Trial_ 2	Trial_ 3	Trial_ 4	Trial_ 5	Trial_ 6	Trial_ 7	Trial_ 8	Trial_ 9	Trial_10	Trial_11	Trial_12	Trial_13	Trial_14	Trial_15	Trial_16	Trial_17	Trial_18	Trial_19	Trial_20
Fp1	1.52262	0.879213	1.41022	1.03724	1.90964	1.0884	0.622472	0.868016	0.574204	1.91093	1.00851	1.06892	3.38854	2.67035	0.774075	0.665567	0.339954	0.489985	0.963375	0.785706
Fp2	0.724492	1.0124	1.1579	1.00523	1.49722	1.03306	0.380112	0.837924	1.2813	1.35044	0.681503	1.25113	1.51048	2.01837	0.971488	0.9032	0.334515	1.0043	0.705961	1.3103
AF4	0.847194	0.852316	1.26156	0.749322	1.20449	1.60161	0.462689	1.3654	1.32904	0.634389	1.01927	0.672837	2.08645	2.30491	1.01674	0.510722	0.33227	1.29569	1.10732	1.35092
AF3	1.59111	0.861608	1.01932	0.894554	3.00053	0.760907	0.654202	0.646458	0.950647	2.77812	0.780127	0.694385	3.41193	1.10824	0.674618	0.308872	0.2726	0.671504	1.19846	1.17508
F5	1.08038	2.0339	1.30652	1.09993	2.74641	0.714931	0.479949	0.672534	0.951004	1.38582	0.862293	1.08209	1.89192	0.665556	1.5635	1.68235	0.426016	1.99172	1.07976	0.837283
Fz	1.85028	1.34989	1.68434	1.94243	2.38149	0.981679	1.11833	0.71767	0.952976	1.42598	0.821896	0.263168	2.09548	2.31802	1.17125	1.21859	0.124737	1.67041	1.0231	2.52595
FC1	1.0151	1.5233	1.19745	0.831329	1.20968	0.692183	1.12311	0.533745	1.33832	1.4458	2.29825	1.06248	1.36672	0.193748	0.809227	1.2695	1.18478	2.89528	1.2626	1.20952
FC5	1.34584	2.78602	1.22853	0.740922	1.00618	0.37831	0.904458	2.12422	1.67538	2.98573	0.812933	1.20474	0.959421	0.161302	1.16923	0.870722	0.698824	2.59929	0.58979	1.34948
F6	0.481313	1.33322	0.468501	0.762458	1.14328	3.3099	1.34561	1.13441	0.956794	0.807265	1.14235	0.812721	1.58038	1.809	1.57336	0.834127	0.589521	0.53903	0.560095	1.32115
FC2	0.536805	1.20206	0.781017	0.644577	0.302494	1.50396	1.23035	1.20938	0.438143	0.93787	2.0423	1.90389	0.783992	0.97991	1.71258	0.893768	2.18497	0.186519	0.85137	0.533288
FC6	0.864397	0.797085	0.968373	1.01292	0.894062	2.01056	1.72436	1.12322	0.883099	1.62992	0.723394	1.17122	1.05033	0.440015	2.60196	0.563572	2.11788	0.340875	1.13463	0.973079
C4	0.65266	0.657242	0.646897	0.611225	0.679147	1.42629	1.6549	0.961511	0.27625	0.908372	0.779169	1.19738	1.56321	0.352042	1.00155	0.563615	2.19395	0.115988	1.24888	1.35207
Cz	0.572932	1.02138	0.70089	0.502221	1.59087	0.477004	0.870732	0.594837	0.85562	0.831936	0.472608	0.506647	1.56837	0.135714	0.595679	1.15503	0.812381	0.616598	1.0847	0.542768
C3	0.791932	2.99328	0.609389	1.028	1.51728	0.742516	1.47418	0.915384	1.28487	3.41364	1.07232	1.91746	0.959499	0.146819	2.94818	0.582523	0.699892	1.57505	0.614028	1.59866
CP1	0.898881	1.87888	0.448497	1.10729	2.25336	0.892052	1.6764	0.994335	1.73329	4.6109	0.849736	1.86714	0.684207	0.201722	1.94401	1.3835	1.10602	0.546163	0.643364	0.804017
CP2	0.475859	0.829103	0.63187	0.533468	1.33099	0.250857	0.557276	1.30156	0.623051	0.340808	0.602555	0.798635	1.2233	0.279157	0.837129	1.35678	1.39143	0.356483	0.788418	0.940949
CP6	1.47395	0.944576	0.418004	1.21101	0.939867	0.616505	2.13582	1.70525	0.508241	1.41388	0.892403	1.43421	1.1353	0.279455	1.10101	1.25513	3.39191	0.34108	0.890136	0.703512
P8	2.27615	0.929793	0.645054	1.5678	1.04844	1.23661	0.859775	1.318	0.670781	2.09151	0.352385	3.34771	1.48864	0.611633	0.83171	0.912877	1.94464	1.45704	1.41982	0.288641
P4	1.28888	0.651857	0.439267	0.674645	1.55289	0.10852	0.524248	1.49315	0.596973	0.418669	0.861376	1.51319	1.04977	0.492293	0.895971	1.78959	3.44426	0.521434	1.03605	0.4788
Pz	1.27384	0.98959	0.932163	0.517107	2.44548	0.437655	1.21926	1.39157	1.64848	1.10122	0.735678	1.85716	0.796556	0.461739	1.42112	2.40845	1.21872	0.48184	1.33516	0.477792
POz	1.80546	1.78577	0.696178	0.464902	3.95535	0.817765	2.72306	1.26915	1.62114	1.37429	1.94148	4.7602	1.14184	0.766183	2.44617	3.60787	2.11957	0.616673	3.16969	0.837596
PO4	1.85138	0.804439	0.48663	0.501269	2.27707	0.66996	1.03333	1.63822	0.65626	0.810606	0.878677	2.44863	1.03959	0.725687	1.34282	2.70315	2.92775	0.830002	1.82565	0.395053
PO8	2.39539	1.36562	0.441531	0.602102	2.11904	0.771438	0.797016	1.86447	0.701469	0.832234	0.712325	2.79532	0.746261	0.701962	1.49158	1.96583	2.34413	0.773054	1.56846	0.324716
O2	2.47875	2.75437	0.341401	0.169811	3.93384	1.306	3.67939	1.70231	0.677947	1.37159	0.901419	4.56951	1.32189	1.28591	2.24537	3.03401	2.16483	1.11518	2.64166	0.865647
Oz	4.28729	5.3771	1.50191	1.36779	5.68292	1.97591	7.83542	2.1483	3.06938	3.53028	4.05218	7.5118	3.81952	1.78902	3.97784	3.72851	3.94713	1.91325	4.78977	2.30615
O1	3.8503	5.39448	2.04566	2.13775	5.22174	1.60926	6.36774	2.62761	3.39183	4.1905	2.82117	10.1344	4.04871	1.38383	3.95891	3.30438	3.62293	1.75307	3.48519	1.59822
PO3	1.99083	4.05494	0.70453	1.59187	4.76792	1.05376	3.84617	1.28006	2.2032	3.16721	2.16584	8.06465	2.30353	0.666048	3.19835	2.9501	2.37397	0.823259	2.69353	0.770916
P3	1.23451	2.8829	0.460727	1.39524	3.42405	0.656262	1.86827	1.00523	1.7504	3.41002	1.39308	4.71235	0.933063	0.336656	2.81932	1.60497	1.76141	0.592235	1.26642	0.818744
CP5	1.30492	2.93486	0.66874	1.55457	2.58132	0.660724	1.28173	1.021	1.54196	4.69278	0.78765	3.62136	1.02326	0.272331	3.78167	0.685672	1.19024	0.658138	0.68088	1.19134
P7	2.51307	2.61722	0.932718	1.14271	3.02964	0.668508	0.710142	1.47522	1.78568	2.68752	0.844697	4.85668	1.67574	0.690182	2.80226	1.15395	0.98508	0.735076	0.975491	0.905112
PO7	1.97428	3.48718	0.971056	1.16881	3.48629	0.766595	2.2482	1.81445	2.196	3.20528	1.42996	8.23168	2.69076	0.598798	2.90662	2.19763	2.16723	0.988031	1.52534	0.449304
T7	2.06957	4.10504	0.831723	0.868038	2.70225	1.1144	0.608663	1.28299	1.03958	0.709859	2.41583	2.74091	1.31998	0.445343	0.97344	1.26704	0.37838	0.644274	0.558783	1.6366
T8	0.947693	0.809719	0.608131	1.2037	1.1375	1.03222	1.27787	1.36249	0.142075	1.27116	1.33155	1.34484	0.741459	1.28268	0.243124	1.23591	1.05583	0.534239	0.367771	0.581825

## Sheet: Sub9
Channel	Trial_ 1	Trial_ 2	Trial_ 3	Trial_ 4	Trial_ 5	Trial_ 6	Trial_ 7	Trial_ 8	Trial_ 9	Trial_10	Trial_11	Trial_12	Trial_13	Trial_14	Trial_15	Trial_16	Trial_17	Trial_18	Trial_19	Trial_20
Fp1	2.28906	0.714989	1.82506	0.792605	0.381104	1.52389	0.723001	2.53692	0.589471	1.66376	2.22248	0.807637	0.342718	1.73553	0.996963	1.66878	0.338121	0.836444	0.89867	1.76811
Fp2	1.82157	0.724146	2.46555	1.12929	0.472084	0.659275	1.45302	1.87653	0.525553	1.87396	1.45732	0.567572	0.426923	0.586946	0.905657	0.984321	0.296098	0.970163	1.13631	0.858444
AF4	0.62969	1.28003	1.75374	0.689756	0.917607	0.677737	1.65108	4.18139	0.915983	1.26169	0.989817	0.337917	0.842641	0.35801	0.869869	2.43148	0.414211	1.0986	1.04229	0.359327
AF3	1.93431	0.422058	1.20293	0.951576	0.58277	0.726156	0.865799	0.611554	1.18158	1.23078	1.78651	0.976778	0.66088	1.81299	1.11766	2.88079	0.458877	1.3381	0.489018	2.39197
F5	2.48939	0.388433	2.21876	1.36665	0.324618	0.847321	0.716509	0.618199	1.66083	1.61095	1.05793	1.60517	0.313886	1.68789	0.951841	2.32617	0.543054	1.07507	0.561607	2.95249
Fz	0.534055	0.950626	0.356668	1.38772	0.619436	0.462102	0.99325	2.0209	0.868041	0.934268	1.27787	0.533955	0.954426	1.16004	1.24232	1.14237	1.14306	0.749074	2.34367	0.377206
FC1	1.20557	0.336339	0.734264	0.787492	1.10611	1.06026	1.02658	0.681139	0.721795	0.514015	1.49992	1.11342	0.848838	1.49676	1.25838	1.00423	0.604832	1.14333	0.732035	2.59386
FC5	3.46422	0.556627	3.68137	0.81374	0.168456	0.245387	0.915092	1.8196	2.43233	1.49912	1.74141	1.60453	0.64744	2.00633	0.993625	1.77027	0.706807	0.89019	0.523299	2.77354
F6	1.93883	1.58261	1.83479	1.69152	1.15304	1.08489	1.20029	1.89578	0.574747	1.17762	1.12443	0.35171	0.785385	0.337473	0.815292	1.71666	0.480302	1.89819	0.791401	0.430607
FC2	1.32357	2.30461	0.529948	1.61849	1.36758	0.783036	0.728377	1.07963	1.06189	0.743417	0.855646	0.966352	1.22137	0.426545	1.46686	0.991837	1.22328	1.07041	0.639827	0.840815
FC6	1.96542	1.25177	2.04281	0.821848	1.02183	0.973064	0.485038	1.46622	0.316272	0.895349	0.913145	0.462869	0.898549	0.448296	1.45498	1.93838	0.947712	1.94786	0.675631	0.612182
C4	0.847883	0.945114	1.19855	0.80678	0.284511	1.30499	0.172033	0.691677	0.395972	0.553783	0.853124	0.856073	0.95233	0.978705	1.82285	1.1541	1.65284	0.799977	0.666216	1.11445
Cz	0.571671	0.876839	0.888886	1.3664	0.112623	1.32008	0.148461	0.491345	0.81201	0.643637	0.483065	1.16662	0.901434	1.30548	0.945167	0.604566	0.43737	1.18781	0.25795	1.60845
C3	4.56842	0.569024	2.6759	0.795035	0.249573	1.13842	0.72493	2.27943	1.47248	0.923132	2.44407	0.934544	1.17237	1.58741	1.12348	0.774521	0.913093	0.813914	0.639137	2.80732
CP1	4.48936	0.539654	2.06933	1.13414	0.203005	2.26367	0.342295	2.10941	0.941166	1.10541	1.41414	0.837042	1.41996	1.36606	1.18495	0.52853	0.577078	1.0654	0.510496	2.58967
CP2	1.30098	0.701504	1.14966	1.01461	0.24148	1.6439	0.0616602	0.76412	0.609229	0.737385	0.508911	0.902461	1.03107	1.19322	1.75821	0.720666	0.586457	0.74159	0.493667	1.82998
CP6	1.03583	0.676629	2.20735	0.590533	0.306402	1.46209	0.188311	0.987808	0.297619	0.898538	0.44394	0.575448	1.05628	0.893977	2.34085	1.36582	1.53878	0.725735	0.768098	1.50546
P8	2.58556	0.909162	2.61177	1.04552	0.282129	2.52202	0.368082	0.927922	0.357385	1.09119	1.12238	0.67187	0.792139	1.04062	3.1531	1.6262	1.19567	0.626549	1.05557	1.51864
P4	1.84921	0.685011	1.75541	1.10525	0.320634	1.84219	0.136175	1.24796	0.525752	1.07675	0.337495	0.684342	0.660163	1.271	2.15399	0.777863	1.57787	0.650185	1.02358	2.65918
Pz	3.51924	0.501072	2.02739	1.59917	0.592851	3.67875	0.380897	1.42406	0.800352	1.20385	0.788039	0.746325	1.55255	1.4294	1.8544	0.933586	0.730534	1.2706	0.671664	3.10915
POz	8.71193	2.08625	4.53586	2.66682	2.65953	6.3141	2.22746	3.07215	2.49239	4.0674	2.83776	2.69738	4.52157	3.25139	5.62658	4.76451	3.64968	3.5203	2.23342	5.58925
PO4	4.31675	1.36727	2.27801	2.23013	1.27793	3.99157	0.614787	2.08477	0.864377	2.30088	1.60821	0.928667	1.26665	2.07486	4.31871	1.50768	1.2841	1.8437	1.82825	6.07356
PO8	3.50456	0.963425	2.81611	1.96568	0.590211	2.93348	0.675229	1.37519	0.644993	1.60224	1.95091	0.736797	0.905438	1.62736	4.24036	1.20305	1.50127	1.433	1.49123	3.5561
O2	8.60352	3.30587	5.16123	3.29103	3.44127	8.03332	2.9227	2.82443	2.9627	4.81487	6.61135	2.50931	4.2079	2.01792	7.36863	5.75101	4.56517	2.54939	2.24461	5.00511
Oz	11.4367	3.78267	7.36785	3.71059	4.25926	8.26808	4.98293	3.869	4.11047	6.44056	6.48646	4.60509	5.82108	3.96456	9.58293	7.12685	5.90536	6.6524	3.68463	6.26396
O1	11.9778	3.9757	8.86748	4.13899	4.04768	7.36852	4.37762	3.27561	4.70258	4.63178	6.72723	5.6487	6.14622	4.41092	8.50807	6.33971	5.64914	8.60453	3.26289	5.86122
PO3	10.127	1.72859	4.99601	2.60148	2.00448	5.44029	2.4261	3.08957	2.31162	2.61798	3.22134	3.53292	4.19054	2.85277	5.0868	3.52291	3.02067	5.26025	1.97288	4.5231
P3	8.29813	0.678731	2.9891	1.37084	0.635965	2.84317	0.883531	2.53383	0.97187	1.20388	1.42542	1.51978	1.80346	1.61015	1.96064	0.991173	0.989593	2.99345	0.774638	3.20761
CP5	7.46398	0.66429	3.15421	0.929531	0.352783	1.36736	0.874446	2.4343	0.919554	0.691314	2.02238	1.14463	2.01643	1.70461	1.36041	0.448061	0.670791	3.26155	0.625669	2.85637
P7	7.64833	0.768903	4.34109	1.37538	0.992181	1.17696	0.916399	2.15157	0.424744	0.885416	2.04086	1.78608	1.9827	1.58484	2.04956	1.00176	0.977286	5.79133	0.944354	2.66206
PO7	7.6317	1.4181	5.14035	2.13004	1.82382	1.74029	1.53842	1.70362	0.63142	1.25624	3.43361	3.20766	3.24057	2.00604	3.79771	1.97068	2.20427	6.90271	1.03906	3.03326
T7	4.26788	0.625901	3.6472	0.845286	0.299958	0.726946	0.670552	2.37736	0.699107	0.763129	2.23498	1.03077	1.40047	1.88112	0.7936	0.907118	0.409004	2.47682	0.874832	3.0666
T8	1.92515	0.868505	2.26309	0.651713	0.61563	1.32276	0.689485	1.11988	0.528879	1.25674	0.56167	0.568183	1.34826	0.605701	1.78619	1.6651	1.02602	1.15127	0.502504	0.811712

## Sheet: Sub10
Channel	Trial_ 1	Trial_ 2	Trial_ 3	Trial_ 4	Trial_ 5	Trial_ 6	Trial_ 7	Trial_ 8	Trial_ 9	Trial_10	Trial_11	Trial_12	Trial_13	Trial_14	Trial_15	Trial_16	Trial_17	Trial_18	Trial_19	Trial_20
Fp1	1.06087	1.12703	0.940088	1.34791	0.830873	1.49687	0.458395	0.384948	1.14534	1.11858	2.44916	0.93884	0.889764	0.204719	0.6489	0.424933	1.86295	2.33748	1.12524	0.884438
Fp2	1.05053	0.662154	0.650723	1.59956	0.615207	1.13416	0.65184	0.595557	0.620086	1.61706	1.34879	1.05459	0.98677	1.05633	1.30893	0.413592	1.12182	1.93134	0.497599	0.754045
AF4	2.1676	0.461575	0.383217	1.78519	0.851439	1.70274	0.555125	0.671365	1.05512	0.800672	1.93023	0.552983	0.597126	1.62469	0.722246	0.519467	0.570879	2.66111	1.51594	1.52091
AF3	1.18252	2.03248	1.47493	1.04535	1.97898	0.609059	0.580761	0.176751	0.781639	2.05786	2.31867	1.06886	1.58146	0.957999	0.614528	0.254132	0.918069	1.01971	1.11656	0.299457
F5	0.729428	1.17135	0.483669	1.30459	1.92149	0.316625	1.24858	0.488864	1.62526	2.02534	2.02254	0.98848	0.828548	1.17659	0.452424	0.449092	0.577738	0.78426	1.24013	0.488038
Fz	1.82344	1.1096	0.712223	1.66886	1.20307	0.361387	0.828494	0.520376	1.02208	1.95281	1.77235	0.336227	0.838524	0.494251	1.3346	0.28818	0.317931	1.65215	1.11155	1.21804
FC1	0.42887	1.21019	1.31015	1.5148	1.42159	0.49203	0.857996	1.58838	0.967662	1.10081	1.06155	1.33868	1.21892	0.51905	1.25043	1.95337	0.42102	1.22185	1.20098	1.17075
FC5	0.764139	0.657695	0.520507	1.88288	0.56642	0.428484	1.53393	0.55868	1.84553	1.6861	2.72925	1.1035	1.11349	0.884984	0.590883	0.693412	1.11056	1.94452	0.324356	1.096
F6	1.88196	0.569826	0.877606	2.0196	0.489586	0.877462	0.498803	0.701217	0.477104	1.06778	0.638497	0.676983	0.587329	1.21206	0.622126	1.13553	0.793039	2.11657	0.949585	0.950103
FC2	1.74835	0.950378	2.83478	1.77223	0.675556	1.81679	0.646544	1.51339	0.546631	1.26984	0.913735	0.527899	0.428556	0.548619	0.449976	2.30358	0.873014	0.515878	0.50383	1.46064
FC6	2.73613	0.454604	1.96459	1.32558	1.33759	1.01646	0.530339	0.539821	0.143375	1.52709	0.599831	0.809162	0.560796	0.749977	1.29293	2.89164	1.28522	2.13106	1.36721	1.15132
C4	1.97951	0.561434	1.79219	0.845276	0.896603	1.20144	0.358409	1.36963	0.869629	2.47352	1.31715	0.685958	0.49348	1.56583	0.351993	1.68428	1.66845	1.72823	0.293853	0.498878
Cz	0.866938	1.86432	1.56012	1.67876	0.915493	1.55639	0.484664	2.98175	2.13828	2.09947	3.19439	1.59371	3.10064	0.629534	0.665465	0.475045	0.801663	1.28529	0.660984	1.00562
C3	0.676738	0.550369	0.729447	1.38615	0.366776	0.952013	1.68492	1.74731	1.88956	2.69865	2.90231	0.578477	1.34119	1.04345	0.951947	1.39253	1.09935	3.12141	0.225957	0.925426
CP1	0.529044	1.35209	1.56268	2.52397	0.392936	1.16768	0.531186	2.74708	2.31059	4.23951	5.27903	1.25272	2.5888	0.905273	1.32571	1.19824	1.23801	2.62988	0.605653	0.68759
CP2	2.26344	0.731255	2.0914	2.07479	0.711739	1.36795	0.830358	2.89433	2.82681	3.90203	3.19795	1.30975	2.77009	0.405123	1.44275	0.557268	0.760071	2.21726	0.526356	0.342153
CP6	0.800486	0.334585	1.17165	1.23872	1.06301	0.947804	0.750074	0.703705	1.24437	2.79167	1.2804	0.780657	1.29477	0.335738	2.21707	2.71975	0.955101	1.87398	1.22537	0.451474
P8	0.959418	0.368913	1.36281	1.54449	1.01923	0.837464	0.463194	1.83853	3.69984	2.74826	1.13825	1.02898	1.78503	0.518068	1.40228	0.892662	0.821939	4.36305	0.863852	0.45686
P4	1.89335	0.576682	2.83223	1.58778	0.921626	1.10516	0.809131	3.35496	3.40754	4.24696	2.62747	1.13904	4.73544	0.624343	2.03335	0.555373	0.922222	4.68959	1.08045	0.713119
Pz	0.983351	1.29376	2.98981	2.88778	1.34907	2.16435	1.33281	5.47894	3.90587	7.04967	3.50845	2.34559	6.65695	1.17787	1.85213	0.70294	1.30986	4.92017	0.877101	0.601882
POz	2.5092	2.33542	5.5261	5.49806	5.34396	3.66083	1.86319	8.49298	4.85982	7.66913	4.96662	3.96386	10.6121	2.79722	2.45271	1.96437	3.61195	6.60802	2.50464	1.32187
PO4	2.4212	1.44161	4.7171	3.08065	3.03744	2.26044	1.20757	5.75274	4.14919	5.39025	2.11496	2.26268	8.29532	1.57778	1.79669	1.06289	2.28559	6.39708	2.05132	1.22256
PO8	1.78392	1.3511	3.13135	2.50721	2.05435	1.12138	0.604413	4.00389	4.07265	3.69973	1.14302	1.54548	6.47987	1.10552	1.05246	0.968074	1.38088	6.62852	1.98751	0.932205
O2	3.23342	2.83974	5.96162	4.98831	5.67029	2.8362	1.96275	7.2686	4.82634	6.57711	1.51975	2.22249	8.55954	2.27743	1.89164	1.38564	3.58731	8.58136	3.28517	2.24697
Oz	4.11238	3.88161	6.35724	5.67399	5.93594	3.34961	3.55746	7.48694	6.44039	8.11361	4.72718	4.48322	9.69861	3.74151	2.65459	2.68724	5.43017	9.08777	4.0514	1.72765
O1	2.18585	2.83962	5.22155	4.51624	6.10647	2.99443	2.96667	6.61073	6.00694	8.14918	4.22254	4.44279	10.217	3.78411	2.80744	2.21702	4.7774	6.79262	3.11082	0.903269
PO3	1.87929	2.11792	3.9403	4.73279	4.35979	2.99019	1.9525	6.92378	4.65259	8.16609	5.95103	3.76754	8.70782	2.94144	2.32268	1.92376	2.95311	5.68564	1.6304	0.854983
P3	1.07477	1.0336	1.98102	3.29	2.07596	1.86627	1.52574	4.94109	3.22975	6.45384	5.39679	2.27343	4.58218	1.6565	1.81779	1.37485	1.88334	3.49697	0.945222	0.489668
CP5	0.772593	0.494089	0.580068	1.71631	0.830652	1.14372	1.6308	2.1218	1.86708	3.98152	2.84496	1.53866	1.23028	1.14331	2.12896	1.3278	1.02843	3.02599	0.528917	0.93716
P7	1.08922	0.677954	1.64265	3.20709	1.78557	1.08524	1.29575	4.72356	3.3104	3.8103	3.94224	2.65988	3.30304	1.22418	1.34751	1.00772	0.983056	3.7255	1.06053	0.220953
PO7	1.50291	1.58019	3.4478	3.14882	3.56615	2.3115	1.52815	6.26437	4.67246	6.31352	3.7562	3.51684	6.0524	2.62626	2.72415	1.67045	1.70397	6.55248	2.41252	0.535138
T7	1.36576	0.806469	0.637606	1.19866	1.82531	0.526167	1.29212	0.882498	0.654227	0.873446	2.0208	1.40779	0.796757	0.558784	1.06491	0.372911	1.14428	2.9275	0.534694	0.554132
T8	0.5222	2.09977	1.61232	1.00896	1.38758	0.469094	1.44819	0.496059	1.20845	2.69442	0.714635	1.49111	0.722108	0.642605	1.35055	1.30889	0.671424	1.47969	0.869786	0.467926

[truncated: 20 more sheets: Sub11, Sub12, Sub13, Sub14, Sub15, Sub16, Sub17, Sub18, Sub19, Sub20, Sub21, Sub22, Sub23, Sub24, Sub25, Sub26, Sub27, Sub28, Sub29, Sub30]
