# Supplementary material for: A multi-day and multi-band dataset for a steady-state visual-evoked potential–based brain-computer interface
Source: Gigascience. 2019 Nov 25;8(11):giz133. doi: 10.1093/gigascience/giz133 (PMC6876666; doi:10.1093/gigascience/giz133)
Supplement: giz133_Supplemental_Files [file giz133_supplemental_files.zip › SNR_Middle(2)_21Hz.xlsx]

## Sheet: Sub1
Channel	Trial_ 1	Trial_ 2	Trial_ 3	Trial_ 4	Trial_ 5	Trial_ 6	Trial_ 7	Trial_ 8	Trial_ 9	Trial_10	Trial_11	Trial_12	Trial_13	Trial_14	Trial_15	Trial_16	Trial_17	Trial_18	Trial_19	Trial_20
Fp1	1.22876	1.1265	0.472501	0.628599	1.43762	0.738158	0.809768	0.756088	1.17061	0.764089	1.42024	0.783362	0.696553	0.698337	0.735406	0.968877	2.08683	1.192	0.572576	0.715365
Fp2	2.22637	0.94661	1.00034	0.870561	1.07582	0.904611	1.27816	1.14677	1.84677	1.00993	0.906123	0.683388	0.340757	0.961721	0.455464	0.786942	0.694836	0.806473	1.34248	0.750734
AF4	2.14066	1.51566	2.8382	1.06057	1.09856	1.8724	0.995319	2.38883	1.22923	0.389498	0.718687	0.713956	1.93076	1.76022	1.27675	1.13803	1.01211	1.59658	1.16657	0.548645
AF3	0.745751	0.811982	1.24538	0.751814	1.85941	0.740333	1.92271	1.81943	1.38935	1.36866	0.692659	2.20051	1.72995	1.36542	0.775673	0.608069	0.577845	0.494206	0.784008	2.17763
F5	2.47938	0.878417	0.44845	1.57465	1.1216	1.55176	0.570132	0.325012	0.858158	2.64098	0.747157	1.57601	0.981272	0.906843	0.391655	0.927256	1.46327	1.32267	2.7203	1.83806
Fz	1.42541	0.879194	0.682985	1.4747	0.419929	0.298798	0.527471	1.41988	1.02497	0.508328	0.384514	2.12532	1.71197	1.00614	0.677929	1.59065	0.437474	0.711566	1.34119	1.74698
FC1	0.789372	0.740933	0.627362	0.912014	0.377873	0.975563	1.10342	1.38683	1.70684	0.98828	1.17027	1.4019	2.02526	0.90252	0.424597	1.06645	0.677563	0.812868	0.916651	1.67427
FC5	1.36075	1.13055	1.34653	0.843457	0.531063	0.537424	0.855726	0.505273	3.95152	0.522251	1.90202	0.469151	1.29128	0.593335	1.64088	1.39363	1.27747	0.80754	1.14854	2.01246
F6	0.41215	1.62634	1.27163	1.12449	0.81728	0.841773	0.596798	0.742518	1.08575	0.282585	1.27335	1.06221	1.01266	0.816214	0.924484	0.561905	2.58122	1.15591	0.603422	0.868107
FC2	0.907942	2.49974	0.949035	2.41637	0.700525	0.885861	0.754188	0.358701	0.938099	1.00634	0.587695	1.72075	1.16496	1.27481	1.94851	0.949723	1.75263	1.63653	0.957366	0.80292
FC6	0.331851	1.10829	2.76561	0.377517	1.95388	1.45542	1.13465	0.851907	2.2458	0.242024	1.93429	0.814532	1.02795	1.83735	1.69834	0.438001	0.268	1.18854	1.45312	1.91484
C4	1.14952	1.60755	0.817612	1.23715	0.932816	0.712753	0.904424	0.774044	0.41957	0.299275	1.03863	1.42531	1.84463	1.468	1.29743	0.442669	1.43865	2.91063	0.668085	0.526478
Cz	1.59511	0.435506	1.94661	0.72919	2.44184	1.08254	1.56689	0.998333	1.36225	0.838076	1.01067	1.85541	0.653358	1.00978	1.42708	1.77828	1.20361	1.93084	1.17484	0.671475
C3	1.92392	0.638962	1.99981	1.09629	0.374208	0.991561	0.905458	1.11477	3.27439	0.555568	1.66521	1.22906	2.16618	1.11719	0.879471	1.23023	0.583624	1.028	1.3908	2.30114
CP1	3.29021	0.564425	1.91734	0.497355	0.847935	1.14101	1.52996	0.414777	1.96918	0.627091	1.0981	2.75767	0.952697	0.996247	1.1557	0.666018	0.616379	1.48468	0.545582	0.838612
CP2	2.9866	1.15377	1.35083	0.316927	2.09761	0.847577	1.41209	0.632747	1.23616	0.421764	1.43509	2.50273	1.39629	0.809533	2.13013	0.414373	0.317573	2.65207	0.632024	0.636836
CP6	2.11306	0.478783	1.57465	0.282919	1.41112	1.08351	0.997653	0.964959	1.04082	0.657846	1.99073	3.10736	0.886237	1.05702	1.15802	1.11793	1.1148	1.90043	0.303389	1.26676
P8	1.72253	0.438448	2.07995	0.258831	2.69465	1.01009	1.05789	0.877838	0.863442	1.4163	2.64499	2.12745	0.974155	1.25045	1.54776	1.58704	0.356924	1.81335	0.554745	2.10482
P4	3.17901	1.27403	1.33593	0.251179	3.04986	0.538726	1.37396	0.718055	0.898962	0.51586	2.17351	2.81322	0.981408	0.91285	2.21625	0.631608	0.48373	2.08462	0.452365	0.54894
Pz	3.5796	1.73234	1.46142	0.331123	2.44439	0.759633	1.44162	0.513923	1.03115	0.61422	1.73109	3.31067	0.747761	1.18064	2.07681	0.528645	0.61123	1.41983	0.528243	0.528512
POz	3.70774	2.54501	1.60415	0.367949	3.69873	0.599381	1.3987	0.572205	1.08622	0.595117	2.18901	1.99673	0.63454	1.63216	2.90519	0.864526	0.895694	1.2652	0.742228	0.379244
PO4	2.78109	2.16003	1.85031	0.243415	4.28544	0.375057	1.22832	0.743054	0.843086	0.743019	2.28261	2.25736	0.827307	1.32417	3.40903	0.647411	0.702402	1.77802	0.456471	0.551503
PO8	1.7163	0.517239	1.56222	0.370372	4.29209	0.581988	0.895601	0.990908	0.749265	1.24568	2.46743	2.91694	1.76055	1.30978	2.528	1.5863	0.396246	1.48842	0.61808	1.08298
O2	0.894063	1.00167	1.71883	0.357402	5.09994	0.635358	0.91415	0.785476	0.851133	0.940603	0.996182	2.6367	1.87055	1.54398	3.7379	2.06095	0.609835	1.66618	0.678385	1.14063
Oz	2.50472	0.982093	1.57525	0.439109	4.74331	0.933743	0.916757	0.596631	1.11214	0.90879	2.69656	3.16572	1.59235	1.64805	4.01289	2.38004	0.896972	0.815248	0.525023	1.35007
O1	2.35017	0.714384	1.38679	0.234326	3.57024	1.51428	0.806483	0.395144	1.3885	0.486915	2.80827	3.9146	1.44545	0.836895	1.81601	1.65008	1.33968	0.755895	0.894698	1.2182
PO3	3.33982	1.115	1.67807	0.225011	2.71279	1.05768	1.42654	0.437177	1.7256	0.490621	2.08229	3.27703	0.825948	1.28973	1.34707	0.980009	1.51864	1.15813	0.780968	0.47388
P3	3.38206	0.651712	1.78724	0.264081	1.66854	1.06958	1.69973	0.363704	2.33434	0.569683	2.0093	3.25204	0.813699	1.09736	1.37743	0.830302	0.846876	1.26399	0.601717	0.605602
CP5	2.24101	0.690633	1.85548	0.351802	0.960218	1.03629	1.78531	0.358045	3.07985	0.447242	2.52023	2.14999	1.3281	0.941368	1.36605	2.49443	0.720807	0.794216	1.02881	2.69027
P7	0.92681	0.736455	2.12635	0.301405	3.17695	1.25355	1.07113	0.4603	2.36595	0.394026	2.24415	2.52314	0.809701	0.738655	1.53078	1.259	1.10429	1.03596	0.842628	1.56169
PO7	1.80832	0.640504	1.62584	0.218063	3.07652	1.33693	1.13209	0.285164	2.13821	0.325769	2.3622	3.30378	1.14185	0.823114	1.04252	1.28381	1.51956	1.02479	0.807636	1.39103
T7	0.501698	1.20355	1.17935	1.15031	1.59379	1.01582	1.19048	0.467175	0.816891	1.03858	1.99234	0.364098	0.258347	0.5544	0.589192	1.27052	0.798415	0.616941	0.508692	0.454446
T8	2.61592	1.42548	1.1477	0.821207	0.815514	1.03821	0.473817	0.358526	0.189849	0.743848	1.27334	1.61987	1.59634	1.1725	0.8928	2.14463	0.616697	0.503099	0.81315	2.61935

## Sheet: Sub2
Channel	Trial_ 1	Trial_ 2	Trial_ 3	Trial_ 4	Trial_ 5	Trial_ 6	Trial_ 7	Trial_ 8	Trial_ 9	Trial_10	Trial_11	Trial_12	Trial_13	Trial_14	Trial_15	Trial_16	Trial_17	Trial_18	Trial_19	Trial_20
Fp1	1.51806	0.796115	1.56695	2.21478	1.1707	0.487768	0.44538	0.532764	0.481473	0.474818	1.50099	1.26687	0.919696	1.38377	1.39122	0.457143	0.976605	0.67189	0.527311	0.801838
Fp2	2.46782	0.230676	1.54893	0.726494	0.307291	0.444135	2.15656	0.744328	0.699102	0.326691	2.35677	0.461637	1.20728	1.25499	1.69467	0.329295	0.790355	0.752076	0.513056	1.67284
AF4	1.68606	1.64548	0.740829	1.27861	1.08381	0.453884	1.12043	0.828314	1.71338	1.02741	1.56644	0.393471	1.88064	0.916073	1.25965	0.714883	0.720363	1.96833	0.404005	1.23767
AF3	1.43963	1.36288	1.34716	3.16059	0.611248	0.804152	0.208499	0.347755	0.630723	0.445474	1.16369	1.1211	1.69723	0.863212	1.37604	0.936618	0.920534	1.45141	0.686626	0.802513
F5	0.73354	0.82141	2.07494	4.75765	0.166093	0.634367	0.25861	0.960879	0.787932	1.24441	1.65562	1.58204	1.48733	0.512057	2.96871	0.685162	0.575124	0.529691	0.876876	0.920953
Fz	1.81627	1.24245	0.731916	0.528291	0.686074	0.896161	0.898924	0.729594	0.959675	0.455462	0.536127	1.19779	1.12764	1.4872	1.08604	0.587896	1.24436	0.43425	0.472428	1.00685
FC1	3.1484	0.622623	1.48778	3.86742	1.55745	0.387601	1.14118	0.666031	1.26448	1.90429	1.03354	0.599056	1.28759	1.20819	0.947732	1.90941	0.912357	1.25426	0.856662	0.680231
FC5	0.860732	0.937772	2.13114	3.55503	0.695201	0.572948	0.279755	0.658661	1.50833	1.38264	1.50031	1.06871	2.2119	0.70109	1.85396	0.788227	0.695909	0.950843	0.36853	1.30551
F6	1.05359	2.03181	1.36651	0.752974	1.10056	0.761795	0.147143	0.337154	1.32002	1.55759	0.846536	0.410501	0.33832	1.5871	1.1376	0.914098	0.715616	0.514207	1.22119	0.555513
FC2	1.14902	1.10106	2.29793	1.2971	0.681006	2.89966	0.889438	0.936311	0.760932	1.52795	1.04652	1.37631	1.87329	2.33983	1.58437	0.846968	0.910953	1.3791	0.640299	0.577801
FC6	1.15219	1.50501	0.881901	1.24388	0.740787	1.08993	1.07122	0.875769	1.66908	1.2117	0.581563	0.78862	0.678383	2.03776	1.68045	0.993865	1.88952	0.602623	1.01055	0.505912
C4	0.622979	1.73026	2.22426	1.40006	1.30215	2.22434	1.53206	0.550898	1.03812	1.1067	0.629713	1.93659	1.14229	2.22409	0.8128	0.172049	1.17144	1.94162	1.1188	0.829136
Cz	1.37691	0.74554	1.96727	2.43957	2.6762	0.798574	1.83386	1.06023	1.3842	0.896795	0.413778	1.44158	1.6435	1.80285	0.341438	0.542676	0.897552	3.4439	1.56854	0.65834
C3	0.782451	0.274517	1.79356	2.9841	2.1314	0.420172	0.511565	0.661416	1.75329	1.82387	0.745163	1.49473	1.97379	1.13639	0.354448	1.47142	0.452829	2.09696	0.378292	2.4384
CP1	0.78355	0.479679	0.669483	1.82627	2.05184	0.737482	0.796959	0.569115	2.2174	0.980603	0.734422	1.74262	1.31458	0.940218	0.323169	0.946476	0.800522	3.05374	0.723045	1.30915
CP2	0.483858	2.05877	1.40964	1.87092	1.35664	1.68606	1.05568	0.463708	1.35164	0.740891	0.964981	2.10943	0.900763	1.99755	0.778618	0.541273	1.00842	2.32968	1.54371	0.960839
CP6	0.650448	2.0761	1.40065	1.84414	0.907963	1.28266	1.02623	0.329961	1.58505	0.976448	1.53488	1.3427	0.655835	0.810107	1.06712	0.448616	1.18424	0.906572	0.422688	1.05682
P8	0.77098	3.28843	1.34628	0.902048	0.99833	0.767159	1.02728	0.43027	3.64031	1.07233	2.42357	1.43293	0.765532	1.33048	1.24477	0.956656	3.17538	0.87085	1.4825	2.01777
P4	0.488398	2.69663	1.13991	2.03244	0.487153	1.82029	0.617494	0.504911	2.78111	0.800677	1.98668	1.73706	0.763681	1.16031	0.907339	0.479401	1.55548	1.31082	1.08526	1.00569
Pz	0.347966	1.61854	1.06496	1.2145	1.19588	0.985369	0.759612	0.333237	2.76526	0.769544	1.13932	1.47736	0.526372	1.62691	0.452833	0.734388	1.11319	1.64239	0.884942	0.913776
POz	0.468942	1.94536	1.5756	1.02219	0.525287	0.412846	0.957899	0.528702	4.42183	1.70216	1.41809	1.74325	0.622853	2.61336	0.925532	0.933942	2.889	1.03058	1.07735	1.43295
PO4	0.537119	2.88685	1.87036	1.40434	0.823849	0.714478	0.854607	0.927164	4.92219	1.50205	2.04845	2.1543	0.599654	1.6079	1.31754	0.885086	3.34578	0.885335	1.48868	1.69384
PO8	0.779318	3.27043	1.92814	1.42027	1.7069	0.538364	1.06567	1.62953	5.45778	2.03529	2.43321	3.17009	0.826363	2.25046	1.53881	1.46629	5.2579	1.17574	2.74259	2.99305
O2	1.16354	4.56203	1.64582	1.84025	3.07748	1.48361	1.21143	2.43194	8.03868	3.13847	2.79885	3.81023	1.45942	4.14834	2.65181	2.37571	7.59379	1.40189	4.25828	4.28123
Oz	1.12008	3.47111	1.64992	1.58209	2.62463	2.71142	1.19976	2.87303	7.60664	4.41466	2.02511	3.86005	2.32417	4.23982	3.75501	3.29142	8.71076	1.49572	3.93316	5.10038
O1	0.819249	2.16613	2.71844	1.36991	1.39937	2.69995	1.35081	2.1954	7.01749	3.24493	1.12716	3.42885	1.6876	3.85534	3.06062	3.38239	5.75159	1.29931	3.02445	3.53768
PO3	0.665987	1.96543	1.3617	0.814675	0.529964	0.74599	1.04362	0.997247	4.01612	1.48936	1.66318	1.58657	1.39013	3.17861	1.19012	1.29256	2.62282	1.10798	1.28007	1.79916
P3	0.563685	0.862544	0.691196	1.02312	0.671235	0.729522	0.84395	0.71175	2.93407	1.32089	1.4941	1.46575	1.41202	1.82106	0.573132	0.801258	1.17866	1.88591	0.507994	1.21032
CP5	0.570996	0.456429	0.915915	2.23156	0.860413	0.784627	0.409412	0.705564	2.05832	1.20991	1.51329	0.653889	2.3903	1.66031	0.795727	1.3462	1.11877	2.44206	0.316471	1.29654
P7	0.622332	1.04866	1.11795	1.28285	0.59208	1.10276	0.708703	0.924093	2.28187	1.65593	0.411447	0.724594	1.99896	2.41462	0.884136	1.06592	1.33531	1.36476	0.906143	1.11206
PO7	0.866619	1.29252	2.21365	0.985928	0.759711	1.89139	0.960374	1.57735	5.14099	1.91067	0.895061	3.07649	1.62389	3.72263	1.44266	2.09942	3.15147	1.19175	2.30494	1.72887
T7	0.581487	1.30131	1.6619	2.29981	0.685654	0.771439	0.239476	0.940022	1.95386	1.10056	1.57691	0.649585	2.12307	1.27825	0.865484	0.953322	1.53343	0.971354	0.303709	1.15194
T8	1.3526	2.26282	0.968887	1.57491	0.768298	0.796717	1.13378	0.409573	2.00977	1.17945	1.05838	0.922472	0.601189	0.827153	1.66924	1.07124	1.3085	0.310118	0.609411	0.773573

## Sheet: Sub3
Channel	Trial_ 1	Trial_ 2	Trial_ 3	Trial_ 4	Trial_ 5	Trial_ 6	Trial_ 7	Trial_ 8	Trial_ 9	Trial_10	Trial_11	Trial_12	Trial_13	Trial_14	Trial_15	Trial_16	Trial_17	Trial_18	Trial_19	Trial_20
Fp1	1.13506	0.995682	1.12749	1.2589	0.702685	0.332018	2.27128	0.920295	1.25946	0.860282	0.65687	1.55975	1.6483	1.33497	1.42665	0.3776	2.14901	1.92977	0.906794	0.496075
Fp2	1.93014	0.929507	1.06249	1.15405	0.676378	0.413583	2.16727	1.37864	0.749629	0.808042	0.738008	1.37587	0.855265	1.25007	1.59332	0.417062	1.51407	0.603502	0.65079	0.49649
AF4	0.683924	0.409881	0.479589	0.222664	0.9278	0.211589	1.27722	1.34259	0.407024	1.40581	0.667318	1.7653	0.766257	1.14275	1.23851	1.66644	0.810386	0.507167	1.57536	0.689942
AF3	1.04964	0.842566	1.38136	1.105	0.564147	0.179939	1.55355	0.592795	0.489657	0.587107	0.527447	1.08804	1.61372	1.36138	1.19647	0.634176	2.74721	2.48482	0.975905	0.617916
F5	0.945	0.66056	0.666557	0.931625	0.593486	0.300705	0.95838	0.6872	0.612011	0.739459	0.345203	0.933139	2.2224	0.598469	1.23026	0.47175	2.63224	1.49734	0.995702	0.713034
Fz	1.21487	1.39522	0.856872	1.35079	0.477086	0.315297	1.21835	0.500543	0.502722	0.504242	1.17107	1.43488	1.43091	1.74074	1.28444	0.922031	1.44769	0.925345	0.591442	1.53895
FC1	1.01476	0.876591	1.12803	0.787649	1.27996	0.773063	0.655598	0.664716	0.567394	0.780929	0.390588	1.23486	1.60567	1.1195	0.380342	0.986252	1.13533	1.24429	1.01863	0.805575
FC5	0.932301	0.67719	1.14973	1.31532	0.960787	0.490211	0.671825	1.2453	0.910947	0.900464	0.268383	0.681035	2.51055	1.09768	1.15366	0.460162	1.80868	0.891629	0.748773	0.864706
F6	1.26668	0.716016	0.711718	1.18018	0.70768	0.304655	1.65607	3.30476	0.513148	0.938152	0.740697	0.802551	0.555764	1.44771	2.15826	1.18427	1.28287	1.00684	0.892261	0.404345
FC2	1.13246	0.678438	1.34304	1.51788	1.26056	0.871321	0.663282	2.28297	0.752887	0.846005	0.550959	0.674953	0.562336	2.39333	0.968681	0.812786	0.389702	0.634007	0.946169	0.217397
FC6	1.35205	1.14491	0.962814	0.6359	1.0285	0.61246	1.65011	1.77753	0.601669	1.48334	0.477856	0.601732	0.7796	1.64331	1.6579	1.20011	0.752134	0.627346	0.929164	0.435925
C4	1.46923	1.37266	1.08869	0.624289	1.39363	1.5588	0.763439	1.45334	0.581376	1.05663	0.156809	0.387834	0.668913	1.79271	1.16181	0.808982	0.579933	0.78253	0.934135	0.512172
Cz	1.7319	1.43945	1.67797	0.920728	0.825651	1.73527	0.596122	1.12502	0.597356	0.493387	0.405162	1.96763	0.916473	1.461	0.670029	1.07408	0.809343	2.00987	1.63461	1.1167
C3	1.13104	1.38589	0.927945	0.776317	2.08734	0.742824	0.474328	1.84005	0.720151	0.911614	0.196421	1.05943	1.89977	0.826118	0.808924	0.564222	1.82227	1.24363	0.799207	1.08614
CP1	1.03909	1.48421	1.87111	0.726853	1.32214	1.60368	0.49397	1.0022	1.04948	1.37316	0.295905	5.35624	1.70627	1.41586	1.43605	1.07366	1.88387	1.5568	1.80048	0.831116
CP2	1.20827	2.26648	1.95825	0.809886	1.03458	2.29711	0.601053	1.46989	0.996856	0.824551	0.320225	3.06661	1.28112	1.78542	1.16038	0.818133	0.470842	1.90472	1.44574	0.518358
CP6	2.05726	1.93079	0.465404	0.591997	1.1263	0.985937	0.854817	1.62418	0.88686	1.40277	0.245141	0.850414	1.07294	1.2748	1.41146	0.933476	0.489161	1.32934	0.895096	0.540116
P8	2.14952	1.28108	0.40246	0.611317	0.982518	0.473255	0.672173	1.25143	1.15987	1.53348	0.607405	1.31545	1.62361	1.2526	1.15437	0.861651	0.78419	1.77073	1.16445	0.722062
P4	1.71163	3.3654	1.28009	0.972263	0.97199	2.28828	1.04483	1.85641	1.5625	1.67115	0.33925	2.80903	1.52469	2.23808	1.5747	0.742609	0.546583	2.41811	1.74145	0.572518
Pz	1.49324	3.38095	3.78494	1.62948	1.07747	3.78824	1.83354	1.27483	2.06495	2.30746	0.590739	8.90185	2.08883	2.7963	2.42093	1.42287	1.63003	2.26513	2.69855	0.863687
POz	2.65043	6.62526	6.22505	3.71626	2.02393	6.81759	4.25632	2.34882	5.04966	6.55733	1.5964	13.0219	5.0771	6.60417	7.31287	3.09363	2.49658	3.16736	5.04834	2.19806
PO4	2.09853	4.77408	3.56551	1.90327	1.02878	4.86251	2.45106	2.27476	3.18363	3.7461	0.89787	7.00271	2.68993	4.99182	3.34247	1.77847	1.27398	3.15666	3.2847	1.15676
PO8	1.65388	1.78517	0.418072	0.713903	0.627217	1.03326	0.628451	1.20069	1.82118	1.62195	0.565176	1.53296	2.15535	2.30899	1.62384	0.433404	0.993216	2.33955	1.93383	0.773548
O2	1.99047	4.13851	4.41951	2.5233	1.43149	4.89841	3.14171	2.06104	4.0341	4.50975	1.39002	7.76804	4.56454	5.58288	5.72778	2.30161	1.5137	3.41248	4.06331	1.74398
Oz	5.1655	6.32422	6.45561	6.20104	4.63827	8.09936	5.44825	4.14698	6.61945	8.79372	2.45267	12.8661	7.61603	8.52052	10.2403	4.44941	3.15328	3.61195	7.34312	4.19134
O1	1.9821	4.07621	3.93628	3.05354	2.65409	3.58845	1.59371	1.8301	4.37128	6.02177	0.883253	9.36324	4.23615	5.20952	7.1824	2.70767	2.05016	2.31765	5.01572	1.94834
PO3	1.22487	3.08703	3.46518	1.91388	1.47854	2.71648	1.12546	1.27895	3.41946	4.09093	0.478758	9.88037	3.83086	4.7807	6.44277	2.0484	1.96001	2.09076	3.87534	1.33208
P3	0.987752	1.48495	2.02331	0.760135	1.29586	1.54309	0.392247	0.983021	2.19204	2.1416	0.348555	6.55501	2.4096	1.87571	4.11418	1.22015	1.77399	1.72448	2.10435	1.10488
CP5	1.27266	1.1159	0.655195	0.657369	1.57568	0.646582	0.620291	1.19063	1.30194	1.10703	0.527845	1.90585	2.20951	0.568803	1.60577	0.943805	1.35005	1.08611	0.712782	0.940209
P7	1.47046	1.28619	1.34322	0.622562	1.20778	0.502096	0.848403	1.0293	1.56879	1.50332	0.599504	2.34841	2.44448	0.931877	2.12486	0.597475	1.38457	1.78448	1.56703	1.75095
PO7	1.09845	1.77428	1.801	0.699287	0.97045	0.486623	0.620462	0.651437	2.26024	2.53846	0.41861	4.4095	2.62162	2.09748	3.58533	1.16041	1.25159	1.82972	2.46542	1.58753
T7	1.6105	0.886464	0.686718	0.68127	1.3102	0.553832	0.813399	1.60856	1.23939	0.880961	0.39949	1.02789	2.26813	1.77921	1.67605	0.406221	1.32227	1.02936	1.00384	1.15392
T8	1.86937	1.44661	0.283071	0.514859	0.895145	0.734197	1.39316	1.87384	0.695068	1.46144	0.36477	0.800626	1.06775	1.48917	1.69004	0.789348	0.566763	0.890589	1.13795	0.684991

## Sheet: Sub4
Channel	Trial_ 1	Trial_ 2	Trial_ 3	Trial_ 4	Trial_ 5	Trial_ 6	Trial_ 7	Trial_ 8	Trial_ 9	Trial_10	Trial_11	Trial_12	Trial_13	Trial_14	Trial_15	Trial_16	Trial_17	Trial_18	Trial_19	Trial_20
Fp1	0.578852	2.66931	1.03695	0.974828	2.00933	1.47077	1.18978	0.391562	1.36049	0.469249	0.708385	1.06042	0.863179	0.321048	1.26407	1.27145	1.51601	1.15569	0.717153	0.883683
Fp2	0.489052	0.916275	0.484035	0.547084	1.26755	0.551313	3.62758	1.27656	0.617206	0.485249	1.27676	1.09454	1.39305	0.794122	3.20695	1.17458	1.15467	3.49421	1.05141	1.20542
AF4	0.444132	2.17692	1.3939	0.33315	1.70614	0.366141	0.693656	1.97163	1.37886	1.13254	0.940183	0.921711	0.383534	0.975866	2.05955	1.31393	1.67386	1.57004	0.786278	0.694658
AF3	0.596632	1.55649	0.57923	2.84408	3.07285	0.478096	1.82482	3.50652	0.742839	0.518134	1.22127	1.0279	1.69965	1.04093	1.47274	0.557362	0.610114	1.53441	0.76511	3.35849
F5	1.0342	0.913264	2.47188	2.23231	3.0419	1.18341	0.962042	1.33391	0.602888	0.376312	0.52463	2.43296	1.02765	1.16459	1.25589	1.05852	1.54181	0.353089	1.6637	1.52359
Fz	1.35465	0.503757	1.0456	1.03232	0.757959	0.782932	1.66125	1.46322	0.302672	0.47117	0.306401	0.599802	0.747796	1.651	1.38436	1.04116	0.710955	1.33487	0.721783	0.972401
FC1	0.26936	1.98291	0.701752	1.4628	0.668513	1.20393	4.45027	3.43296	1.04596	0.33388	0.761794	0.842712	0.726243	0.420278	0.822478	1.8273	0.745405	0.725636	2.4869	1.94898
FC5	0.386464	0.311111	0.613087	0.747761	0.234145	1.07262	1.04369	3.06082	1.04136	0.793999	1.84405	0.523417	0.31174	1.00901	0.932547	1.17986	1.94684	1.28778	1.7902	0.673842
F6	0.865426	0.973649	0.390819	1.00533	0.815645	0.985619	2.59071	0.628018	1.00987	0.589673	1.36705	0.94233	1.4602	1.34263	2.6014	1.2679	0.898945	1.57864	0.728083	0.960207
FC2	0.663252	0.500268	0.976701	0.502859	1.51131	0.414468	0.91605	2.49877	0.704286	0.50123	0.348877	1.55939	0.658015	0.514736	1.53756	1.26354	1.05925	1.61986	2.05146	1.00025
FC6	0.175383	0.745053	0.822741	0.826161	0.803016	0.483659	1.01781	0.663073	1.01293	0.34166	2.5759	0.522999	0.492594	0.225961	0.955414	1.13455	0.480443	1.28177	0.683552	0.353028
C4	1.18081	0.683255	1.77605	1.46701	1.24679	1.6389	2.58552	1.4261	0.882693	0.38364	0.360733	1.084	0.922989	0.819529	1.52894	1.33855	1.15994	1.37718	1.1624	0.784091
Cz	1.73092	0.205256	0.897688	1.29853	1.21723	1.18682	1.54513	1.46151	0.791407	2.87653	1.25625	1.24251	1.41884	5.52012	1.34431	0.94208	1.54835	2.23197	2.20281	1.01321
C3	0.188966	1.009	0.394733	1.37295	0.262845	1.72766	2.8103	3.40547	1.1436	0.641857	0.604755	1.14882	1.2872	1.79949	1.30672	0.91717	0.851151	0.833089	1.72781	1.36766
CP1	0.718954	1.72705	0.413441	1.41896	0.568023	1.65053	1.13525	1.81415	1.16719	3.69535	1.01755	0.608182	1.04254	3.41349	1.29053	0.642084	1.35623	1.3755	2.87148	1.04964
CP2	1.14636	0.785047	1.26067	2.90665	2.44795	1.07705	1.16602	1.78234	0.827105	1.36757	0.726227	2.11244	1.34852	3.50839	2.54843	1.29566	1.36052	1.07441	2.2064	0.703554
CP6	0.643425	1.18347	1.0942	1.32802	2.33487	0.528418	1.91164	2.15415	0.992023	0.48851	0.291848	1.74108	1.32257	0.897987	1.93603	1.0131	1.0647	0.394655	1.94021	1.50091
P8	0.361414	0.303434	2.06131	0.593293	1.77401	2.09394	1.43499	1.36135	1.09315	1.43926	0.359203	1.0388	2.50068	1.79774	1.6165	0.750162	2.18202	0.204906	2.73443	0.785909
P4	0.620296	0.6452	1.94703	2.88027	4.44272	0.531577	0.775179	2.06199	1.47472	0.989776	0.549665	2.24679	1.51204	3.33286	3.23811	0.743247	1.38998	0.222597	2.40146	1.47928
Pz	0.716252	1.15234	0.870079	2.13174	2.46637	0.814315	0.903506	1.88839	0.992007	3.47882	1.17417	1.10077	1.55958	5.93306	2.25866	1.10804	2.22895	2.27386	2.95296	0.838662
POz	2.51969	1.21908	3.66335	2.2193	5.19022	1.02667	2.34534	4.52666	2.4238	6.02767	3.77166	2.53833	3.22808	7.39445	4.50846	1.46417	4.21318	4.73489	3.8325	2.46685
PO4	0.934808	0.976402	2.82513	3.2318	5.25837	0.685085	0.928448	2.60058	2.01507	2.56967	1.20378	1.5534	2.22973	4.83799	4.48437	0.680102	2.38272	0.730708	3.20077	1.91121
PO8	0.379521	1.92267	1.29005	0.879701	4.19064	1.53833	1.26886	0.845894	1.16896	2.74563	0.510283	1.44978	1.22776	2.35746	0.820771	1.13084	1.71958	2.15276	1.62923	0.868302
O2	1.08889	1.39662	3.46606	1.93864	6.49973	0.597178	2.16423	3.68225	2.55512	5.23033	2.29332	2.5403	4.14386	4.79396	3.17655	0.784548	3.83924	4.1187	3.42158	2.51013
Oz	3.34346	1.34147	4.53163	2.45923	7.38957	1.28983	3.51295	6.176	4.19228	7.33424	4.24376	2.91365	6.00078	6.2117	4.5498	1.96081	4.94451	6.41372	4.47625	3.75811
O1	2.24973	1.37167	2.7932	1.8345	4.40674	0.730981	2.19358	4.84077	2.44503	3.85971	3.93626	2.06094	3.26533	4.89886	2.41161	0.514125	2.46177	3.28484	3.20018	1.82294
PO3	0.980689	0.838723	1.16455	1.24019	2.01965	0.957387	1.48911	2.02732	1.54059	3.4489	2.0726	1.54207	0.919056	5.7501	2.15398	0.191209	1.69974	2.30397	2.77251	0.925574
P3	0.750065	1.29472	0.638461	1.32886	0.631755	1.40701	0.693307	1.19911	1.24406	2.38147	1.28803	0.518414	0.664554	3.96268	1.20845	0.538417	1.44244	1.40183	2.40312	0.701166
CP5	1.25295	1.3565	0.270341	1.28654	0.70549	1.33989	1.16616	0.926489	1.21532	1.22319	1.56793	0.703573	0.75213	2.00172	0.779721	0.906049	1.11658	0.632621	1.30001	0.960665
P7	0.691467	1.79039	0.756471	1.04907	0.349351	0.817729	0.573922	1.09001	1.59985	1.29507	1.25983	0.953316	0.924891	1.90304	0.824718	0.459179	0.57518	2.33775	0.44678	0.727829
PO7	0.496935	0.537372	0.938377	1.27851	1.6616	1.03402	0.606737	2.25536	1.81649	1.42857	1.59511	1.18695	1.15031	2.68042	1.11559	0.469894	0.33735	1.20637	1.17818	0.563602
T7	0.821288	0.855885	1.25876	1.64334	0.175088	2.0618	0.811245	2.94072	0.58901	0.846514	1.64352	0.840845	0.856492	2.02026	1.08169	1.16467	1.54507	0.717099	2.1885	0.462265
T8	0.671291	2.01969	0.757818	0.286449	3.66014	0.526131	1.57205	2.0359	0.328039	1.22793	0.647313	1.29976	1.05077	2.25502	0.947169	1.51077	0.600755	0.671231	0.59711	0.237117

## Sheet: Sub5
Channel	Trial_ 1	Trial_ 2	Trial_ 3	Trial_ 4	Trial_ 5	Trial_ 6	Trial_ 7	Trial_ 8	Trial_ 9	Trial_10	Trial_11	Trial_12	Trial_13	Trial_14	Trial_15	Trial_16	Trial_17	Trial_18	Trial_19	Trial_20
Fp1	0.796454	2.28213	0.782702	1.54331	0.736915	0.985456	1.91895	1.8165	1.78492	0.643154	1.36398	0.892893	0.734905	0.513903	1.21514	0.835111	0.670923	1.13676	0.515769	0.6895
Fp2	0.833773	1.43324	0.97085	1.12998	0.553466	0.728045	1.26986	0.899764	1.65987	1.33463	0.573402	0.743148	0.743041	0.555139	0.850792	0.431176	2.81769	0.811248	1.24636	0.217771
AF4	2.80783	0.904264	1.23462	0.88755	1.37103	1.5285	0.879478	1.46598	1.08895	2.00454	0.292198	0.457854	1.45105	0.393319	0.174012	1.54859	0.681467	1.04403	0.278832	0.640651
AF3	0.717832	2.77498	1.21448	1.57162	1.62091	0.717738	2.93503	2.3899	1.52656	0.306642	0.843654	0.578895	0.673454	0.608523	1.09225	1.65344	1.90861	1.38341	0.322604	0.740459
F5	0.813502	2.66954	0.962807	0.687827	1.38333	0.843329	1.95218	2.01699	0.405931	1.03527	1.38013	1.07963	0.591561	0.782492	1.92064	1.58107	0.795805	0.768407	0.370359	0.740893
Fz	1.32079	1.33173	0.933647	0.713978	1.91524	0.863428	0.474609	1.38245	1.18104	0.405009	0.745002	0.331949	1.43571	0.515045	0.787941	0.993901	1.80668	0.921998	0.295305	0.274604
FC1	0.443167	0.555106	1.4045	0.87046	0.733535	0.449895	2.54403	1.38636	0.509017	0.874032	0.517324	1.00442	2.40721	0.836918	1.38134	0.69411	0.882349	0.714984	0.41053	0.287994
FC5	1.42122	2.74408	0.794328	0.980524	0.835157	0.897306	1.86283	0.947371	1.16219	0.515493	0.300648	0.493566	0.772177	0.770478	1.09726	1.19259	0.334991	0.631245	0.65087	0.217477
F6	0.945255	1.31459	0.722968	1.13111	0.252326	0.268591	1.7271	1.28173	1.85846	1.75601	0.529787	1.13443	0.733274	1.81312	0.408481	0.530357	0.923941	0.52551	1.15836	0.677933
FC2	2.12613	0.67112	0.485824	0.719237	0.714401	1.4574	0.345491	2.16031	1.4755	1.94881	0.850331	1.77995	2.18054	0.352764	1.1267	0.943743	0.958306	0.622524	0.641158	0.579311
FC6	1.36108	1.63461	1.29114	1.39626	0.270202	1.02414	0.371091	1.74634	1.25313	1.31245	1.33728	3.52345	1.28573	0.348837	1.5386	1.1065	0.626237	1.38931	0.548293	0.43524
C4	1.52346	1.19756	1.15495	2.13893	0.80074	1.71711	0.603414	1.85783	2.57096	1.27082	0.462453	4.03569	1.41919	0.632939	1.9146	1.74879	0.675756	1.77484	0.751871	0.467597
Cz	1.46661	2.28398	0.7514	1.51413	0.799885	0.875284	0.957796	0.907638	1.35243	1.32194	0.956585	1.42344	0.804726	0.619857	0.456778	0.738323	0.529242	1.17087	0.87903	1.0161
C3	1.04771	0.980565	0.784003	0.587544	0.871589	1.57566	1.53943	0.269895	0.592731	2.62748	2.59082	0.557523	0.722505	0.438936	1.26042	1.10972	0.606939	1.12609	0.633581	0.568064
CP1	1.20815	2.18142	0.658836	0.750785	0.72673	1.02679	0.759977	0.78759	1.15176	1.8688	1.36409	1.13015	0.615877	0.503805	0.958141	1.10145	0.818229	1.19925	0.385275	0.582812
CP2	1.4276	1.85841	1.10894	1.39478	1.09575	2.29315	2.33911	1.27309	2.26338	1.82921	0.94216	2.30337	1.26799	1.13998	0.858092	1.41519	0.912182	1.15498	0.373269	0.816455
CP6	1.59897	1.84878	0.867418	2.49239	1.49555	2.12221	2.27888	2.22492	4.03335	0.848189	1.34371	2.9634	1.0655	0.657517	1.15464	1.59383	0.693562	1.14528	0.771585	0.567469
P8	2.11517	2.98627	1.16553	4.89847	1.58242	1.77982	2.12726	2.84979	3.6779	0.667497	1.84862	2.94385	0.603657	1.50576	0.704053	0.850971	0.733298	0.939471	0.654879	1.0486
P4	1.91846	2.54454	1.28118	2.25618	2.11675	2.1888	3.98392	1.51248	3.14906	1.66209	1.33364	2.58297	1.09886	1.27688	0.756876	1.45403	1.2333	1.12152	0.31646	0.944121
Pz	1.52414	1.73216	0.501128	1.08758	0.96615	2.25578	2.28296	0.864455	1.47276	1.65268	1.03938	1.51941	0.822262	0.738302	0.967218	1.13437	0.559336	1.1442	0.202298	0.785084
POz	1.29794	2.42781	0.817199	2.23602	1.44246	1.9844	2.3513	1.52071	1.1157	1.37716	1.62754	1.89739	0.850606	0.975967	1.06039	1.20419	1.24107	1.24148	0.244072	1.5181
PO4	2.36768	2.7493	1.63411	2.57151	2.08647	2.07701	6.0266	1.98736	3.27262	1.60857	1.81328	2.91429	0.814174	1.24653	0.830264	1.10235	1.87758	1.24421	0.343831	1.43125
PO8	2.89563	3.66874	1.32746	6.7685	2.48688	1.35253	2.9519	3.07541	2.97386	0.696566	2.35102	2.67453	0.586162	1.345	0.780091	0.854499	1.48565	1.25341	0.482874	1.15075
O2	4.30112	5.1761	0.670703	7.74151	4.60362	2.12116	4.79948	5.34436	1.0847	1.16287	3.05624	3.44857	0.878208	2.02563	1.19624	0.922912	1.9665	1.24741	0.474798	0.377018
Oz	4.1755	4.25774	0.609224	8.13211	5.51034	2.32919	4.12811	5.52707	0.523025	1.12335	3.13115	3.08551	0.74619	1.70767	0.990489	1.41207	1.44789	1.09178	0.291739	3.3041
O1	2.22091	1.79556	0.294407	5.3076	2.43422	1.79973	1.9167	2.82465	0.206995	0.636904	2.64228	1.72629	0.670397	0.755673	0.889967	2.11771	0.516998	1.1051	0.308482	2.11527
PO3	1.22143	1.15285	0.514476	1.49735	0.735651	1.62672	1.25763	1.46696	0.609459	1.27273	2.08202	1.37585	0.553764	0.273282	1.36072	1.47022	0.737015	1.11977	0.237236	1.20443
P3	0.788695	1.1947	0.303642	1.19742	0.517399	1.53066	1.15153	0.628364	0.594188	1.8684	2.07406	1.21572	0.536548	0.422965	1.3623	1.42446	0.958271	1.05056	0.280842	1.11141
CP5	1.24917	0.929881	0.599385	0.640778	0.904161	1.48195	1.50613	0.677397	0.578608	1.47735	2.59566	0.779531	0.716642	0.380672	1.60922	1.28163	0.416777	1.21641	0.472308	1.14765
P7	0.497874	0.650163	0.482257	1.2219	0.878303	1.02405	0.359759	1.49244	0.338909	1.00143	2.11388	1.10102	0.948659	0.845313	1.50228	1.34213	0.840222	1.22618	0.501687	2.63522
PO7	1.35832	0.71163	0.447447	1.57316	0.830879	1.17705	0.496989	1.54938	0.371975	1.29856	1.95228	1.09081	0.559901	0.379172	1.13904	2.2356	0.798579	0.94659	0.390081	1.62335
T7	0.978586	1.90291	0.702315	1.19857	1.1069	1.2982	2.55529	0.454851	0.420442	1.06058	1.78249	0.609214	0.617735	1.33746	1.40553	0.910908	0.207146	0.889237	0.31235	0.74204
T8	0.682077	1.32377	0.988002	2.19681	0.481868	0.487491	0.892111	2.55876	1.12284	0.809604	1.11655	1.50865	0.90526	0.453958	0.821964	0.248329	0.522466	0.916706	0.721726	1.71959

## Sheet: Sub6
Channel	Trial_ 1	Trial_ 2	Trial_ 3	Trial_ 4	Trial_ 5	Trial_ 6	Trial_ 7	Trial_ 8	Trial_ 9	Trial_10	Trial_11	Trial_12	Trial_13	Trial_14	Trial_15	Trial_16	Trial_17	Trial_18	Trial_19	Trial_20
Fp1	1.3652	1.18985	1.66458	0.406051	2.06533	2.64868	0.85939	0.464836	0.917529	0.437323	0.784937	1.22051	1.10403	2.66253	0.766149	1.01295	1.01286	1.19163	0.93894	2.59614
Fp2	2.71463	0.380535	0.254432	0.775001	1.96445	0.434171	1.0135	1.65172	1.76842	0.412264	0.939064	1.00426	0.66544	1.41258	0.547127	0.79511	0.972676	0.79853	1.25453	0.374338
AF4	0.409209	1.55428	0.363659	0.43036	1.60462	1.68206	0.876119	1.40361	1.59127	0.762802	1.2234	1.94101	0.771017	0.957797	1.35006	0.647734	0.354217	1.43647	2.69264	1.22562
AF3	2.03497	1.72812	0.744019	1.59591	0.669571	1.80307	0.834583	0.767724	0.550345	1.234	1.76466	0.961205	0.711914	1.94983	0.276753	0.670496	0.907781	0.911106	0.538957	0.916962
F5	0.437255	0.685532	0.762207	0.551612	1.43711	3.36766	0.371584	1.23082	0.443555	0.442566	1.72114	1.36941	0.488969	1.61409	1.69788	0.716357	2.40817	0.495199	0.265763	1.30298
Fz	0.503763	2.27516	1.02266	0.74891	0.676774	0.986954	0.291397	0.854407	2.19617	0.451376	0.83716	0.998933	0.626891	0.900505	2.03842	0.909724	1.09041	0.978551	0.920397	1.22196
FC1	0.701705	0.680775	2.00638	0.742513	1.31628	1.16812	0.50043	1.99344	1.87692	0.795044	0.451815	1.35659	0.664971	0.594876	1.39908	0.936476	0.58553	1.37809	0.448302	0.469693
FC5	1.07463	0.99897	0.643098	0.502063	1.29928	0.540525	0.440665	2.4548	0.798051	1.27948	2.48765	1.44029	0.307668	0.963307	1.38336	0.640798	1.32026	0.924303	0.53416	0.749608
F6	2.3944	1.38841	0.504904	0.36221	0.978819	0.560541	0.301428	1.20503	1.57554	0.866501	0.540516	1.01193	0.721973	1.1753	0.698835	1.28739	1.09272	0.280267	0.687174	1.01089
FC2	0.719926	1.1063	0.849817	0.83532	0.322778	0.565225	0.999201	0.55993	1.15937	0.21624	0.621185	1.38472	2.02638	0.505108	0.58546	3.27412	0.447005	1.06024	0.886809	0.525977
FC6	1.69597	0.896859	0.673614	0.988172	1.19432	0.569037	0.399427	0.917742	1.36447	0.422582	1.27768	0.780923	0.642152	0.898119	1.13836	1.02663	1.49363	0.283667	1.058	2.00855
C4	0.979314	1.96637	0.808528	0.359003	0.62997	0.693054	1.11228	1.43344	0.631325	0.237612	1.5776	0.628501	1.39602	1.02852	1.3963	1.01918	0.459319	0.378826	1.03425	1.55789
Cz	0.444908	2.40869	1.28174	1.67894	0.968095	0.7574	1.24689	0.658246	1.28108	0.571556	1.24102	1.09078	0.48197	1.87293	1.95216	2.23835	0.355731	1.25911	1.21805	0.699363
C3	0.749115	1.16422	0.396091	0.78938	1.68094	1.60356	0.707463	2.41658	1.99013	0.3922	0.975242	1.46683	0.621668	1.14131	1.46915	1.51624	1.14872	1.00268	1.00842	2.18548
CP1	0.456011	1.99539	0.700312	0.907076	1.81872	1.52021	0.693169	1.3191	2.00107	0.406741	0.98358	0.648132	0.653134	1.39546	1.40563	2.51456	1.44651	1.44452	1.21001	1.29912
CP2	0.764516	2.13969	0.591487	1.05039	0.458643	0.499085	1.11945	1.00043	1.35577	0.412966	1.26883	0.684925	0.35535	1.68473	2.18248	1.62421	0.525024	0.748722	1.04756	1.30012
CP6	1.43999	2.18701	1.05763	0.487393	0.959304	0.46429	1.16491	2.14522	1.04009	0.271831	1.47798	1.02595	1.23424	1.05587	1.59557	0.171023	0.743984	1.12114	1.13847	2.59096
P8	2.13187	2.2299	1.52432	0.681971	1.51418	0.524654	0.766371	3.44827	0.897436	0.381907	2.15879	1.7275	1.04241	1.68749	1.6778	0.57239	0.970253	1.96776	1.31005	2.11113
P4	1.437	2.43106	1.14436	0.538639	0.817706	0.291706	1.1202	1.45851	2.12626	0.439208	1.69155	0.840615	0.598171	1.2271	1.90022	1.16285	0.981542	1.42522	1.3233	2.34128
Pz	0.876628	2.39506	0.79088	0.689935	0.905595	0.656383	0.934049	1.28	1.82859	0.665499	2.21476	0.90814	0.498561	1.68571	1.94803	3.54761	1.64905	1.87975	1.25104	1.03305
POz	3.78194	4.1576	1.95024	0.588284	2.07282	0.687976	0.938981	2.42393	2.75584	0.600948	4.45128	2.65746	1.58084	2.09623	3.62395	3.9767	2.17613	3.02472	2.17478	1.95153
PO4	2.62271	3.11246	2.08508	0.47302	1.61993	0.648768	0.655023	2.04102	2.85318	0.541844	2.50502	1.93452	1.33988	1.28885	2.68623	2.08148	1.45362	2.39382	1.83404	2.64787
PO8	3.33713	2.62763	2.45536	0.83255	2.2707	0.867866	0.481785	3.278	1.32083	0.367907	2.80737	2.6239	1.18368	1.52865	2.04045	0.931162	1.32978	2.51036	1.85629	2.68867
O2	6.77599	5.22431	4.22698	1.21652	4.20742	1.86054	0.699586	4.6427	3.27689	0.442532	5.02785	4.50711	2.62585	2.68977	4.37381	2.39234	2.56984	4.53467	4.21938	3.73921
Oz	10.5142	7.9195	6.14418	2.07204	6.36398	2.75481	1.29292	5.82821	5.26444	0.657867	7.96473	7.13033	4.06527	4.60155	7.39422	4.74384	3.41882	5.65347	6.58778	4.41157
O1	9.00251	5.94718	5.17501	1.65396	5.2962	2.15021	1.25857	4.89509	4.43162	0.795146	7.12138	6.84198	2.85787	3.93459	6.68378	5.54378	2.64366	4.85905	5.41225	2.86558
PO3	2.67645	2.74912	1.73327	0.558881	1.94549	0.449184	0.7991	1.88717	2.44244	0.599567	3.3209	3.53496	0.939576	1.53491	2.86935	3.9209	2.11266	2.8432	2.29589	1.46315
P3	0.80299	1.37217	0.853279	0.470926	1.4439	1.02667	0.639241	1.6237	1.95694	0.514089	1.51723	2.20746	0.544035	1.12425	1.2022	2.55473	1.69575	1.97705	1.32196	1.32266
CP5	0.805096	1.15647	0.677044	0.691515	1.53075	1.10665	0.723348	2.06647	1.47521	0.465918	1.24345	2.08132	0.609054	1.12399	0.896617	1.23046	1.23603	1.11236	0.917122	2.1026
P7	1.40128	0.826444	1.35214	0.860668	1.83872	0.52318	0.765435	2.44612	1.34541	0.613666	1.22839	2.32253	0.70092	1.29488	1.16135	1.55578	1.03103	1.06269	1.14547	1.13929
PO7	3.20964	1.81973	2.64811	1.15407	2.7338	0.461669	0.810868	3.04415	2.52106	0.729619	3.20208	4.07815	1.15004	1.94883	3.20724	3.85177	1.52795	2.56249	2.26735	1.36088
T7	1.2329	1.25541	0.775146	0.587518	1.98673	0.749191	0.661546	2.29925	0.805137	0.570912	2.83764	0.951867	0.643921	1.47663	0.3795	0.734328	0.968987	1.09274	0.83267	1.44966
T8	1.68816	1.81997	1.01684	0.300398	1.53045	0.427043	0.300009	2.68529	0.469907	0.414487	2.40199	1.02771	1.35615	1.18426	1.01067	0.723829	1.01791	1.24078	1.11337	3.98447

## Sheet: Sub7
Channel	Trial_ 1	Trial_ 2	Trial_ 3	Trial_ 4	Trial_ 5	Trial_ 6	Trial_ 7	Trial_ 8	Trial_ 9	Trial_10	Trial_11	Trial_12	Trial_13	Trial_14	Trial_15	Trial_16	Trial_17	Trial_18	Trial_19	Trial_20
Fp1	2.28609	0.705154	0.337021	1.39385	0.652305	1.00115	0.851408	0.26665	0.391461	1.53759	0.509236	0.372656	0.833054	0.61448	0.400464	1.40701	3.72525	1.24515	0.661432	1.12657
Fp2	2.42748	0.632142	0.745473	1.53605	1.3663	0.995621	1.04563	0.365261	0.373826	2.48578	0.918746	0.447003	0.750126	1.00847	0.566454	3.02732	5.7659	1.50184	0.429534	0.68098
AF4	2.3435	0.919532	0.460789	1.26423	1.08932	1.93432	0.778635	0.671861	0.380037	3.20296	0.793459	0.422774	0.198343	0.615273	0.812093	2.28511	4.39963	0.770974	1.6825	0.755869
AF3	2.67714	0.965671	1.0301	1.20443	0.610327	1.79264	1.01893	0.546168	0.407779	2.24858	0.726681	0.953938	0.856716	1.16581	1.43779	4.22358	4.19967	1.2511	0.990157	0.800766
F5	3.02582	1.24417	0.431708	1.09061	0.846664	1.41942	1.1214	0.99906	0.179711	2.40212	0.349822	0.378884	0.328273	0.412763	0.482561	0.580821	3.62489	1.00359	0.858783	1.73991
Fz	1.7251	1.20557	0.669982	1.38355	0.628023	2.54149	1.67821	1.02135	0.66668	1.56656	0.755454	1.22199	1.56262	1.27919	2.62135	2.76192	3.16666	0.438758	1.3809	0.336051
FC1	1.62407	1.23593	0.828752	1.60647	0.604884	0.374314	1.45604	1.40757	0.270671	0.991677	1.25949	1.17729	1.77166	0.622025	0.400289	0.655743	1.19546	1.26951	2.15693	1.14423
FC5	3.14145	1.28249	0.511922	1.30092	0.393165	0.805564	2.07866	1.4126	0.175112	3.72836	0.959773	0.910471	0.511866	0.346802	0.468684	0.201045	1.89298	0.717879	0.637744	2.39874
F6	0.810218	0.77389	0.657783	0.988445	1.27694	1.14893	0.831499	0.819419	0.554858	2.39929	0.54991	0.601	0.863609	0.726011	1.50316	1.99518	0.800071	1.07004	0.75763	0.501526
FC2	0.580391	1.45256	2.09518	1.8596	0.615932	1.43305	0.479351	0.341544	0.982348	1.44864	2.44663	0.670369	2.45636	1.4507	1.61126	1.14898	1.40936	2.32724	0.321983	1.39964
FC6	1.322	1.11497	1.78517	1.5565	1.36224	1.10918	0.945213	0.522937	0.389846	2.51889	1.94574	1.07982	1.15085	1.14836	1.39499	0.892822	1.2288	2.07807	0.479726	0.907646
C4	0.931552	0.994772	1.90419	1.83517	0.67524	1.09283	0.719344	1.11549	0.373515	2.42154	1.99299	0.527294	0.68073	0.995584	0.92774	0.417885	1.20103	2.55422	0.254514	1.45744
Cz	0.497709	0.51434	0.980423	1.81315	0.370263	0.679442	1.25758	1.47811	0.276029	0.540526	0.341169	0.77871	0.657484	0.971393	1.72916	1.4931	1.27003	1.04475	0.112853	0.846805
C3	1.59656	0.96098	1.68966	1.20492	0.337971	0.436442	2.39752	1.43962	0.258805	2.69626	1.08757	2.27562	1.18234	0.336424	1.38643	0.964513	1.18872	0.676645	0.557063	1.83548
CP1	1.27295	0.786834	2.00308	0.77118	0.372226	1.01053	1.96729	1.45317	0.238669	1.15137	1.06244	2.67476	1.85394	0.466328	2.24543	1.75496	1.19849	0.883124	0.556084	2.32944
CP2	1.37873	0.918824	1.11112	1.74782	0.349172	0.828492	1.13874	0.974816	0.303004	1.05879	1.17436	1.12587	0.357473	1.30918	1.34995	0.961851	0.81433	2.51493	0.28999	1.85382
CP6	2.15121	0.985275	1.49988	1.70488	0.777606	1.10332	2.02763	0.586736	0.254785	1.72062	1.81346	0.910389	0.460606	0.830561	1.15665	0.436728	0.451266	2.79556	0.299415	1.40005
P8	2.09071	1.63844	1.10822	2.13371	1.05862	0.855278	3.48303	0.32753	0.326694	1.16381	2.31767	1.07587	0.820241	0.569594	0.873484	1.03615	0.955544	2.24037	0.658541	2.12599
P4	2.163	1.01549	1.28218	1.95486	0.883608	0.903837	2.1266	0.82592	0.392011	1.13262	2.50567	1.49419	0.370197	1.01902	1.63772	1.12089	0.918128	2.78011	0.399268	2.15447
Pz	1.74241	0.660615	2.37227	1.47947	1.08517	0.961865	2.2953	1.511	0.28975	1.01539	2.54931	3.54064	1.90947	0.765329	2.65947	3.06917	0.741272	1.30812	0.280277	2.56916
POz	2.68272	0.860512	4.66126	2.60909	2.64428	0.835497	4.97557	2.02516	0.454571	1.19505	9.10365	4.84149	4.32797	0.796293	3.2965	4.94646	1.70035	1.01181	0.812641	3.62505
PO4	2.81484	1.15845	1.97221	2.63833	2.40696	1.15683	4.44613	1.65307	0.825568	0.976485	7.47148	2.35392	0.907264	1.11654	2.05112	3.16371	1.88478	1.95059	0.722726	2.66429
PO8	2.34999	1.53687	1.35987	2.47642	2.36915	1.02814	4.52269	0.839449	0.413083	0.956893	4.95062	1.55046	0.432197	0.776335	1.4469	2.36516	1.58005	1.67414	0.80303	2.40537
O2	2.0936	1.62497	2.6312	4.58766	3.16564	1.35273	4.04647	1.80561	0.590552	1.00138	7.25462	2.0006	0.93264	1.44595	1.98569	4.43137	2.5343	0.749514	1.17276	2.6498
Oz	2.24026	1.08219	4.15312	5.46681	3.20338	1.18134	2.71992	2.60993	0.351318	1.43429	9.19679	3.87588	2.66239	1.2297	2.31818	5.95032	2.70044	0.712296	1.14802	3.73026
O1	2.61411	0.773399	4.63419	3.70149	3.22915	1.12316	2.17726	3.00511	0.289421	1.86387	10.9821	4.11527	4.34149	0.940708	2.55344	3.67347	2.76307	0.874927	1.07296	4.66495
PO3	2.7092	0.728502	5.36528	1.2407	2.77682	1.07096	3.63106	2.59579	0.401294	1.45506	11.2805	5.19138	5.15788	0.773282	3.7332	3.79857	1.80351	1.31102	0.936036	3.18298
P3	1.62268	0.789463	3.26126	0.991048	1.27732	0.744678	2.96588	1.83487	0.30659	1.8804	5.29163	3.36983	3.3345	0.680651	3.35126	2.12407	1.49289	1.20043	0.64894	3.36986
CP5	0.798493	1.03676	1.27234	1.10954	0.52337	1.81036	2.00145	1.65457	0.40849	2.89766	2.2046	1.4386	1.0184	0.56065	2.67165	0.869875	1.07776	0.946901	1.04771	3.14709
P7	1.02562	1.22467	1.21936	1.39362	1.25572	0.879539	2.13046	1.78349	0.318743	2.02519	5.4881	1.71385	1.58125	0.320887	1.75682	1.24191	1.02566	1.34241	1.08957	3.2723
PO7	2.05765	0.993331	3.30845	1.71907	2.60559	1.14637	2.83019	2.57991	0.267757	1.54158	10.9333	3.60657	3.69271	0.536384	2.35232	2.43649	2.21802	1.07434	0.988423	4.40457
T7	0.182898	1.77336	0.513391	1.41622	1.19501	1.33491	1.62209	1.47458	0.954111	2.33788	1.61564	0.783934	0.723634	0.464893	0.969277	0.44833	0.577607	1.89333	1.25043	1.58636
T8	1.88887	1.14075	1.77064	1.34085	1.46568	1.17836	2.7984	0.26368	0.421154	2.12473	1.5472	1.1637	0.992566	0.679738	0.731835	1.16161	0.401786	1.93354	0.414767	1.53007

## Sheet: Sub8
Channel	Trial_ 1	Trial_ 2	Trial_ 3	Trial_ 4	Trial_ 5	Trial_ 6	Trial_ 7	Trial_ 8	Trial_ 9	Trial_10	Trial_11	Trial_12	Trial_13	Trial_14	Trial_15	Trial_16	Trial_17	Trial_18	Trial_19	Trial_20
Fp1	1.57992	0.790694	0.781454	0.498901	0.399029	2.63928	1.48206	1.10053	1.37175	0.331429	1.1645	1.36031	0.24476	1.04347	1.00352	0.971759	1.15423	1.07773	0.674908	1.10609
Fp2	1.76888	0.893219	0.693015	0.720116	0.509656	2.47222	1.12555	1.38023	1.90752	0.444768	0.826874	0.905855	0.486358	1.01592	1.3614	0.804107	1.86709	2.74716	0.698205	1.76671
AF4	2.15728	0.561474	0.788364	0.3928	1.6951	1.91629	1.00465	0.765805	1.4562	0.320287	0.513338	0.741867	0.64889	1.0694	1.95415	0.571418	1.32071	2.33154	0.496024	1.72918
AF3	1.99753	0.954047	0.741578	0.426703	0.350791	2.60914	1.04888	0.898996	0.467649	0.327142	1.17783	1.73119	1.54319	0.978809	0.491413	1.02495	1.36595	1.24198	0.701134	1.39671
F5	1.67534	1.24718	0.575225	0.428054	0.694908	2.16448	1.18313	0.270262	1.018	1.47514	1.06267	1.51561	0.348776	0.569024	0.680418	0.665897	0.493617	0.695867	0.749405	0.910514
Fz	0.522999	0.412106	0.672675	0.863545	0.990357	1.39442	0.87258	0.997464	1.58471	1.12652	1.49881	0.650838	0.561211	0.834586	0.973964	1.7056	0.731542	1.06061	1.93684	1.89089
FC1	1.6229	1.00155	0.504498	0.26565	1.38123	0.723461	0.304416	0.241924	1.89399	1.52965	0.875141	1.06469	0.463631	1.1101	0.403897	0.489217	0.538851	0.415508	2.12671	1.67584
FC5	1.25229	0.884276	0.458244	0.785022	0.265316	0.816161	1.01815	0.698144	1.15608	1.76027	1.19696	0.717462	0.281936	1.16352	0.438897	0.822447	0.372609	0.766709	0.725245	0.622813
F6	1.55947	0.408643	3.06127	0.56564	1.63295	1.11791	1.21794	0.599542	0.43109	0.666281	0.635719	0.595659	1.01237	1.23495	3.60023	1.58685	1.05965	1.33569	0.333626	2.22123
FC2	0.569342	0.846252	1.04245	0.526062	0.865134	0.789997	2.22739	0.518802	1.07232	0.314847	0.463001	1.11515	0.862069	1.02146	5.12702	2.1615	0.785291	1.44692	0.835116	1.63772
FC6	1.78146	0.62234	2.18579	1.1989	0.928742	0.447845	1.1944	1.05284	0.856365	0.477668	0.653464	0.850105	0.614178	1.5676	3.08561	1.03436	2.20185	2.37229	1.24551	3.90149
C4	0.799494	0.616988	0.778731	0.691561	1.12071	0.339964	1.62286	0.595821	0.770236	1.52029	1.60256	1.09755	1.01476	0.759425	2.48614	1.46016	1.5043	1.86581	2.16632	2.107
Cz	0.710071	0.62411	0.834604	1.94744	1.50417	0.623585	0.475347	0.517864	2.4537	0.926604	0.973828	0.650893	1.03522	0.739844	0.541268	0.643969	1.04199	0.22168	1.16321	0.917686
C3	1.0988	0.976223	0.560171	0.473611	0.782807	0.539055	0.623021	0.282156	2.50092	1.44814	1.72307	0.864187	0.497829	0.977085	0.897785	1.96526	0.683308	0.631125	1.42318	0.294403
CP1	0.993025	1.25388	0.889301	0.951043	1.0955	0.763837	0.432502	0.396663	3.27254	1.40515	2.26578	1.39701	0.598878	0.668429	1.27081	2.41066	1.16453	0.509833	1.73569	0.523655
CP2	0.594823	0.800881	0.754189	0.79938	1.17922	0.51508	0.837802	0.370303	1.12903	1.82157	1.34047	0.922324	0.960283	0.516865	0.907424	0.781345	1.43151	1.11044	1.73305	1.80962
CP6	0.462121	1.18747	0.676288	1.019	0.898778	0.378855	1.17058	0.709781	0.580794	1.54952	0.595297	0.694363	0.506869	0.392839	1.47965	1.83181	0.726264	0.212101	2.43266	0.923481
P8	0.575476	1.58877	0.529788	1.07676	1.6444	0.462512	0.754497	2.76138	0.415634	0.968606	1.3194	0.765127	0.780222	1.03045	1.1316	1.18862	1.46371	0.738725	0.963097	2.09613
P4	0.553003	1.15788	0.88098	0.570766	1.2486	0.660037	1.02441	0.582924	0.851739	1.33088	1.42253	1.1806	0.830713	0.820798	1.13541	0.882113	2.31662	1.08172	1.76275	1.8659
Pz	0.695374	1.42573	1.42308	0.982966	1.38004	0.871726	0.372635	0.618577	1.97208	1.10798	1.66625	1.40011	0.714481	0.379632	1.25166	1.08385	1.83905	0.623326	1.29025	0.89314
POz	0.811369	1.96095	2.6306	0.938301	1.6147	0.948743	0.428012	1.56277	2.63778	1.07293	2.28267	2.90198	1.60056	0.418504	2.0808	2.06427	1.97788	1.11894	1.51068	1.0028
PO4	0.628077	1.51638	0.846957	0.361143	1.03056	0.766438	0.878637	1.14984	0.82621	0.941684	1.35878	1.37513	1.19293	0.932823	0.981649	1.18194	2.75195	1.18258	1.01566	1.55006
PO8	0.847165	1.42425	1.39833	0.27724	0.92243	0.691793	1.56667	1.40337	0.604785	0.88163	1.05969	1.39931	1.36302	0.846126	1.10127	1.45837	3.07868	0.857781	1.7386	0.850087
O2	0.715415	1.47686	2.78316	0.412261	1.69899	0.789003	1.44587	1.86915	2.30824	0.482432	2.17933	1.69922	1.88466	0.698413	2.15577	2.22316	1.07679	0.923496	0.304452	0.885685
Oz	1.96649	3.10103	5.53785	1.61037	4.90381	1.27759	2.30889	3.7464	4.66008	1.61014	4.26228	6.34155	2.66503	1.09179	4.68691	4.62134	2.60087	2.00588	1.81713	1.52056
O1	3.4275	4.21319	5.78154	2.28634	4.22976	1.66356	3.1404	3.75721	6.45096	1.92383	5.14751	8.40918	2.70694	1.45819	4.59536	5.78599	4.67274	3.04787	3.31653	2.09898
PO3	2.02321	3.19662	3.88418	1.58547	1.49669	1.59503	0.681651	2.36919	4.356	1.61372	4.41891	5.98124	1.60715	1.1202	3.47636	3.91631	4.23776	2.52594	2.97186	1.2944
P3	1.30848	2.09491	1.78849	1.20207	0.812098	1.36924	0.419751	1.18201	3.62096	1.50047	3.53285	3.03665	0.606276	0.699675	2.62205	2.7321	1.82373	1.55439	2.33125	0.635993
CP5	1.0182	2.14632	0.858111	0.961726	0.511317	0.68319	0.772146	1.07138	3.00126	0.904345	2.70305	1.65177	0.266893	0.513712	2.05841	2.32443	0.795356	1.64419	2.06205	0.390173
P7	1.07405	2.84452	1.67231	0.986784	0.789136	1.13248	1.12985	1.7477	2.50535	0.577845	3.98638	3.03893	0.370104	0.392896	2.30197	1.98295	1.02164	1.66761	1.92978	1.00186
PO7	2.18054	3.4115	3.10837	1.27378	1.17341	1.53505	2.39216	2.69506	3.17322	0.793341	3.87217	5.75296	1.01229	1.03298	2.86287	3.11406	3.05916	2.50999	2.64402	1.06536
T7	1.31236	1.36662	0.712801	0.399543	1.245	0.996611	1.86624	1.18085	0.264236	0.599418	1.22574	0.976884	0.449709	1.45289	1.56112	1.89262	0.763464	0.950016	1.93517	1.21038
T8	0.823514	1.42456	0.59916	1.23871	0.502238	1.09707	0.605563	0.583643	0.885734	0.559794	1.11691	1.02712	0.851498	1.17361	1.67637	1.83265	1.03901	1.02115	1.79146	1.34059

## Sheet: Sub9
Channel	Trial_ 1	Trial_ 2	Trial_ 3	Trial_ 4	Trial_ 5	Trial_ 6	Trial_ 7	Trial_ 8	Trial_ 9	Trial_10	Trial_11	Trial_12	Trial_13	Trial_14	Trial_15	Trial_16	Trial_17	Trial_18	Trial_19	Trial_20
Fp1	0.380964	0.338742	2.22586	0.104748	0.532372	0.631042	2.07772	0.418201	0.934633	1.02317	0.212623	1.2882	0.85271	1.57936	1.30583	0.605399	1.05528	1.24378	0.897398	0.966331
Fp2	0.700846	0.686841	2.23996	0.166305	0.342523	2.42875	1.95024	0.385136	1.80557	1.53272	0.523513	1.08368	0.998817	3.70145	1.46336	0.663233	2.10652	1.7153	0.76269	0.554818
AF4	0.664972	0.52489	2.16723	0.553806	0.517841	2.18932	1.47119	1.21889	1.39055	0.586732	0.805298	0.744459	1.23055	2.27824	1.41734	0.668485	1.54956	2.61881	0.547555	0.502117
AF3	0.285737	0.364165	1.05609	0.658787	0.40602	0.370123	1.63842	0.760888	0.941755	0.471223	0.68271	1.01277	0.728376	3.90603	1.06024	1.07326	0.6413	0.829518	0.555894	0.982446
F5	0.247817	0.476512	0.605062	0.441408	0.457027	0.807214	2.27295	0.67136	0.408375	0.447835	0.399391	0.423444	0.659473	3.33132	1.39802	0.931709	0.395784	0.826764	0.521715	1.12709
Fz	0.796079	1.00247	0.76159	0.917784	1.08664	0.681552	1.08619	1.85864	2.06987	0.193545	0.560956	0.567261	1.38834	1.53195	0.951843	1.49816	2.17867	1.95301	0.590702	0.381896
FC1	1.09024	1.75807	0.539666	0.856881	2.84279	0.741676	1.32765	1.31902	0.455437	1.05263	0.854613	1.28132	0.697617	1.53549	0.994564	0.704746	0.500612	1.08831	1.06752	0.866766
FC5	0.281289	1.7614	1.73919	0.182085	1.3566	1.16207	1.4643	0.464251	0.190168	0.481763	0.442729	0.812784	0.637814	2.30157	1.43786	0.784272	0.31659	0.715626	0.491172	1.26232
F6	1.25145	0.309825	1.46614	1.04747	0.153125	1.09868	1.40048	0.576099	1.35699	1.0266	1.3678	0.586067	1.56291	3.34619	1.84343	0.973634	1.04509	1.43773	1.37871	0.550724
FC2	0.941133	1.53479	1.18528	0.925246	0.783287	0.834781	1.35347	0.648447	1.26772	0.717352	0.851361	1.47217	1.58295	1.96333	2.04432	0.555239	1.19445	2.14983	0.689673	1.13022
FC6	1.40539	0.69422	1.41196	0.877203	0.519268	0.97162	1.31136	0.444169	1.204	1.1629	1.88178	0.63786	1.63714	3.29532	1.83424	0.925692	0.488846	1.71114	2.18273	0.752773
C4	1.09955	1.18346	1.27801	0.834288	1.25519	0.666506	1.57535	0.186314	1.19426	1.62542	1.30739	0.800345	1.77438	1.68949	1.41322	0.857677	0.488431	2.46514	1.59849	0.661537
Cz	0.582942	1.20871	1.43519	0.580117	1.54936	0.766583	0.782189	0.402176	0.881187	0.947943	0.527271	0.697965	0.910968	1.17526	1.43233	0.958101	0.130671	2.27816	1.40093	0.247192
C3	0.75611	2.90312	1.49551	0.4682	2.41466	1.15975	0.892386	0.786807	0.377106	0.30634	0.877672	1.80084	0.875653	1.59747	1.78917	0.718329	0.407033	0.982408	0.876598	0.846044
CP1	1.24522	2.90409	1.5146	0.97643	1.39565	1.08516	0.994691	1.4339	0.49267	0.463034	0.631656	2.20924	1.00551	1.39994	2.69392	1.00082	0.516845	1.06864	1.36635	1.44526
CP2	1.03843	1.33801	1.85291	0.621327	1.37848	0.552241	1.75717	0.572323	1.06195	1.60291	1.1574	1.15899	0.943823	1.28771	0.891213	0.997999	0.213447	2.06855	1.6481	1.10114
CP6	0.95786	0.839709	1.52493	0.711813	1.07188	0.680037	1.56242	0.368424	1.55758	2.19795	1.40504	0.8279	1.28437	1.70101	1.57701	1.23305	0.63336	1.99509	2.65967	0.26711
P8	0.482423	1.18258	1.6321	1.02579	0.78915	0.448091	1.3143	1.00428	1.41185	2.59404	1.67589	0.858334	1.94876	1.97906	1.28851	1.5203	0.459825	1.53788	2.66614	0.319072
P4	0.769218	0.927419	2.4622	0.682704	1.4131	0.759274	1.47565	1.77788	1.52229	2.46492	1.65801	1.02661	1.21103	1.31829	2.11632	1.43438	0.31809	2.0407	2.28032	0.806609
Pz	2.3966	3.28015	2.34119	1.54083	1.57282	1.00037	1.43757	2.70928	1.38889	0.843384	1.56042	2.83434	1.37641	1.24344	1.64012	1.12563	0.498178	0.941518	2.40661	2.90279
POz	5.36513	5.24807	5.12505	4.33415	4.046	2.44292	3.05826	9.25546	3.39975	1.78979	5.00139	6.70174	4.51567	3.23146	3.98005	2.32825	2.69144	1.04173	4.31327	6.53154
PO4	1.94115	2.26689	3.53724	2.30632	2.24455	1.02361	1.75254	6.0202	1.6854	2.1728	3.68459	3.33859	2.23646	2.0441	1.88533	0.822133	0.299744	1.16244	1.9562	3.11096
PO8	0.547363	1.77383	1.90641	1.66472	1.41878	0.65326	1.42015	3.68596	1.45743	2.60801	2.62593	1.69804	3.28265	2.32017	1.57483	0.904198	0.335641	1.05884	1.7916	1.74806
O2	3.19308	5.21143	4.80859	4.42913	4.97074	2.69874	3.53485	7.4491	3.73727	2.99874	6.51314	4.70102	7.64902	3.5956	3.35959	2.06306	3.58975	1.54874	2.30603	5.67593
Oz	4.98122	7.1128	6.70896	5.12441	6.57729	3.55327	4.40304	10.0049	4.52975	3.61198	7.51936	8.25278	8.99613	5.48376	5.33967	4.40523	6.56569	2.22962	5.87437	7.27461
O1	4.3202	7.73359	7.23661	3.97801	6.24136	3.97944	4.21062	8.59355	4.2668	2.95272	7.98893	8.1751	7.17674	5.21127	4.43764	4.25672	6.7684	2.32248	6.40093	5.30112
PO3	4.64103	5.0092	5.43171	3.36705	3.71701	2.74387	2.65809	6.74081	3.09046	1.18783	4.42357	7.05701	3.90094	3.05308	3.71993	2.5971	3.78595	1.02909	4.52539	4.22948
P3	2.25805	4.1851	2.49548	1.54133	2.12052	1.52454	1.65807	2.5296	0.940593	0.337785	1.57364	4.22547	1.91362	1.74182	2.95265	1.21715	1.50093	0.670754	1.5866	1.43599
CP5	0.715504	2.91585	2.65915	0.487535	2.24133	1.47082	1.38626	0.885245	0.38689	0.277906	1.23379	2.48909	1.3118	1.87205	1.68781	0.868422	1.03363	0.613505	0.553488	0.662265
P7	0.58139	3.02505	3.08884	0.664071	2.33934	1.62571	1.64668	1.64705	0.613347	0.553574	2.41849	2.18795	2.08751	2.05379	1.20813	1.20605	1.46599	0.575403	0.345691	0.709394
PO7	1.32518	3.91669	3.66849	1.24423	2.9044	1.99069	2.23631	3.25012	1.44243	1.04094	3.34989	4.10655	3.09171	2.14199	1.37914	2.30099	3.00109	0.889792	0.726962	1.66009
T7	0.219528	1.88537	2.53548	0.269128	2.97598	0.834343	2.25461	0.449727	0.839507	0.935822	0.689472	1.34464	0.978812	2.02913	1.3445	0.784187	0.542724	0.546892	0.601462	0.979514
T8	0.83537	0.776945	1.19727	0.665185	0.890531	0.654516	1.37304	0.718924	1.63392	1.62101	1.8485	0.870898	1.17354	2.03647	1.12479	0.814423	0.399024	1.77888	3.12881	0.346906

## Sheet: Sub10
Channel	Trial_ 1	Trial_ 2	Trial_ 3	Trial_ 4	Trial_ 5	Trial_ 6	Trial_ 7	Trial_ 8	Trial_ 9	Trial_10	Trial_11	Trial_12	Trial_13	Trial_14	Trial_15	Trial_16	Trial_17	Trial_18	Trial_19	Trial_20
Fp1	1.16334	0.219177	0.705322	0.522986	1.05227	1.2573	0.501637	2.31419	1.10437	2.53134	1.06973	0.961526	0.608458	1.29401	0.760446	1.14756	0.870664	0.886157	1.05555	3.42672
Fp2	1.12068	0.352229	1.64949	0.284634	1.02821	1.17543	0.317892	1.82822	0.904107	3.25963	0.603367	0.990887	0.273154	1.81558	1.07355	1.14586	1.67362	0.646338	1.44477	2.44593
AF4	0.932287	0.759855	0.993813	1.10575	1.4777	1.19204	0.495732	2.04133	1.06637	2.63478	0.964551	0.832406	0.62281	2.1457	0.870739	1.41607	0.955331	2.06783	2.10209	1.8444
AF3	0.69835	0.278994	0.978183	0.576232	0.685637	1.57498	0.540885	1.69158	1.69257	2.26746	0.229187	1.4619	1.09006	0.870155	0.475608	1.24344	1.05522	1.02395	0.488938	1.91404
F5	1.10774	0.699009	0.476001	1.70013	1.19914	0.457058	0.816347	0.359319	1.25871	1.18091	0.329837	2.44589	1.48864	0.862194	0.748536	1.0602	1.00786	0.72109	1.10862	0.642994
Fz	0.369395	0.441277	0.93119	0.472014	0.837559	0.826866	0.7401	2.62833	0.484118	1.45599	0.463886	0.643648	2.11571	1.84705	0.816199	2.2229	1.15272	0.796737	0.561435	1.54351
FC1	1.42422	1.37407	0.26869	0.679699	0.287707	2.482	0.516363	0.82361	0.529825	2.41014	0.654899	0.227856	2.0621	1.45088	0.99576	0.402978	0.829646	0.394489	2.31527	0.610826
FC5	2.15044	1.58775	0.548258	0.829076	1.09954	1.40765	0.755749	0.686888	1.32112	1.20814	0.668903	0.536166	3.4962	1.15033	0.585777	1.07202	1.01482	0.302086	0.314851	0.756208
F6	0.869677	0.733499	2.33114	1.54379	0.908438	0.801279	0.697945	1.0754	1.48173	2.62988	0.707086	0.28485	0.320924	1.53374	1.20866	0.847876	0.976832	1.47847	0.763615	0.414743
FC2	1.96429	1.28336	0.955094	1.63284	0.927464	1.0266	1.41509	1.55695	1.54381	2.57755	1.29928	0.539094	1.55654	0.706642	1.92883	1.10682	1.00357	1.62174	0.375023	1.20075
FC6	1.25743	0.700593	0.924154	1.13577	1.47181	1.05024	0.497885	0.917735	2.29169	1.85554	1.68445	1.03106	0.706558	1.72828	1.04073	0.856222	0.989811	2.55482	1.17059	0.428318
C4	1.45792	0.689289	0.375197	0.971891	1.40069	1.00402	0.486494	1.70321	1.84143	1.06809	1.70125	1.24151	1.39687	1.0116	0.278861	0.83806	0.975811	2.453	0.310675	1.07688
Cz	2.24955	0.955494	0.453366	0.312835	0.870608	0.914151	0.551681	1.5942	0.656753	1.30039	2.47901	1.44526	2.45789	3.1866	0.820128	1.15581	0.896929	0.989267	1.65838	1.62145
C3	1.28642	0.951343	1.27886	0.878313	1.1108	2.62749	0.507202	2.83745	0.994077	1.70297	1.91115	0.551617	4.31788	3.14524	1.42116	0.63047	0.791388	2.28626	2.66843	2.27492
CP1	4.72781	1.41692	0.743254	1.25338	0.645758	1.79752	0.850239	3.38265	0.501798	1.87465	1.70437	1.00063	4.22959	4.28036	1.19007	2.1596	1.16925	1.33202	4.03026	1.70946
CP2	2.68705	0.830462	0.472498	0.283583	1.36901	0.754683	0.766511	2.61996	0.797747	2.13198	1.90924	1.36046	2.59767	2.44402	0.362921	1.81229	1.98707	0.848377	1.1728	2.74037
CP6	2.19833	0.468708	0.321358	0.448737	0.675973	0.758724	0.879357	1.78724	1.82554	0.406447	0.864212	1.90934	0.987246	1.59376	0.344357	0.955005	2.49522	1.30926	0.814797	0.790261
P8	2.84611	0.41243	0.382338	1.00305	1.02111	0.839508	1.26101	2.43351	1.91313	0.746667	0.980704	1.52111	2.43045	1.93514	0.399027	0.901783	1.75347	1.70588	1.22524	1.07782
P4	3.35639	0.753916	0.644351	0.716581	1.32878	1.07972	1.25181	2.48086	1.0444	1.90307	1.75553	1.19398	2.65418	2.28182	0.949813	2.25447	2.45992	1.05425	1.66799	2.10642
Pz	5.36239	1.38992	1.56243	1.54313	1.48594	3.14701	3.45805	4.71615	1.85841	2.56715	2.61761	1.40553	4.3318	4.35714	2.17106	4.55719	2.07541	2.38216	4.4797	2.40137
POz	8.43263	2.92985	4.46632	3.19677	3.40058	4.32947	7.52212	7.48481	3.01466	4.46608	3.83782	3.71626	5.46465	5.94231	3.49555	6.04047	4.31178	4.24649	5.71551	4.70621
PO4	5.25992	1.55176	2.10045	2.55282	2.66902	1.95166	4.31322	4.77113	1.61555	3.59531	2.83765	1.95704	3.1196	2.96004	2.64703	3.19039	2.90084	2.71726	3.00481	2.6048
PO8	4.66601	1.09749	2.15592	1.03188	1.18944	1.58074	3.06771	4.7778	1.09366	2.21503	1.51672	1.56006	3.3727	1.40711	2.20103	1.75191	1.78774	3.24359	1.73665	2.19043
O2	7.6648	3.01272	5.33227	3.38004	3.62842	3.33575	7.9645	7.77889	2.63222	4.40256	2.56641	3.00142	3.67813	2.25759	4.30206	3.2784	3.98585	5.60657	3.97916	3.63848
Oz	8.18091	4.41286	6.59906	4.66702	5.80344	4.72577	7.13026	10.1711	4.54538	5.25446	4.20547	4.92673	5.46889	7.02193	5.72188	6.79539	6.29779	5.18891	6.1031	5.59262
O1	6.9568	3.4689	5.13254	3.25385	3.71009	5.05148	3.60575	9.19637	3.96807	4.87822	4.49986	6.94346	6.13648	8.23262	5.12651	6.09436	6.76771	5.23379	6.82963	5.49054
PO3	8.2884	2.83098	4.91781	2.89196	2.67718	5.43919	3.69304	8.90179	3.84529	4.15518	3.68341	4.85724	5.90824	7.37407	3.70666	5.25067	4.33782	4.15835	6.05828	5.39087
P3	5.63122	1.43343	2.93326	1.61611	1.47535	5.05775	2.26558	6.26169	2.83326	2.6106	2.62684	1.79568	5.30816	5.78163	2.09039	3.61301	2.04316	1.36139	5.45251	2.68783
CP5	2.81721	0.930335	1.97156	0.720461	2.09535	2.6069	0.758224	4.00393	1.71359	1.44463	1.52278	1.90985	5.9057	4.11078	1.06006	1.35482	0.835744	0.774743	2.43615	1.92916
P7	5.50741	0.858139	2.98452	1.42017	0.796826	3.37416	1.0658	4.66571	1.766	1.74406	2.74518	2.46136	3.29873	4.89097	1.3452	1.63844	1.54133	2.68308	2.99947	4.34229
PO7	6.36968	2.19799	4.68708	2.03376	2.19957	4.08988	2.05691	7.4972	3.3299	3.42654	3.38814	5.65605	5.02479	6.60214	4.26408	3.08902	4.24656	4.27392	5.08995	4.39756
T7	3.20334	0.401001	1.03167	0.773147	0.900227	1.3135	0.460952	1.15978	1.36017	1.39863	1.12869	0.726775	2.58504	0.750839	0.283981	1.33205	0.346826	1.15705	2.26238	0.954693
T8	0.757955	2.17564	0.444999	0.974567	1.04618	0.393527	0.469421	3.28546	0.954199	1.65127	2.158	1.25526	0.985284	2.22185	1.76142	1.07726	2.3474	0.925176	0.490067	1.41943

[truncated: 20 more sheets: Sub11, Sub12, Sub13, Sub14, Sub15, Sub16, Sub17, Sub18, Sub19, Sub20, Sub21, Sub22, Sub23, Sub24, Sub25, Sub26, Sub27, Sub28, Sub29, Sub30]
