# Supplementary material for: A multi-day and multi-band dataset for a steady-state visual-evoked potential–based brain-computer interface
Source: Gigascience. 2019 Nov 25;8(11):giz133. doi: 10.1093/gigascience/giz133 (PMC6876666; doi:10.1093/gigascience/giz133)
Supplement: giz133_Supplemental_Files [file giz133_supplemental_files.zip › SNR_Middle(2)_22.5Hz.xlsx]

## Sheet: Sub1
Channel	Trial_ 1	Trial_ 2	Trial_ 3	Trial_ 4	Trial_ 5	Trial_ 6	Trial_ 7	Trial_ 8	Trial_ 9	Trial_10	Trial_11	Trial_12	Trial_13	Trial_14	Trial_15	Trial_16	Trial_17	Trial_18	Trial_19	Trial_20
Fp1	0.567574	1.04258	0.555377	0.423892	1.3962	1.21301	0.575813	2.25225	0.264945	1.87741	1.30341	1.78047	1.59097	0.752064	1.02537	1.4933	0.55151	1.16944	1.74388	1.32309
Fp2	0.928869	0.664708	1.00757	1.45949	1.28797	1.5638	0.365333	1.2048	0.651979	0.905682	0.150381	3.51447	0.489549	2.08791	1.0889	0.55718	0.611002	1.21748	1.58506	2.06051
AF4	0.270304	1.08563	0.841071	0.680644	1.64288	2.06541	0.612284	0.633853	1.26298	2.77914	1.07181	1.76032	1.31897	0.75174	0.844038	0.891837	0.906896	1.53997	0.609564	0.742529
AF3	0.6827	0.48134	0.680008	1.5699	0.916974	1.15189	0.822143	1.69176	1.41002	1.59598	1.67914	3.38419	1.97466	0.268838	0.982288	0.991043	1.98169	0.781577	1.5447	0.615557
F5	1.09861	0.735968	1.44385	2.26734	0.549723	1.62139	0.482933	0.829884	1.87966	0.922615	0.921341	0.814677	2.79584	1.33556	1.03102	0.86431	0.825078	0.669433	0.568047	1.29944
Fz	0.807871	1.08209	0.941611	0.47803	1.15186	1.21139	0.549257	0.448672	1.20866	1.50401	2.90433	2.73845	3.11557	0.392315	0.741131	0.825571	0.712027	0.771614	1.54039	0.174913
FC1	1.17063	0.334235	0.577961	0.739258	1.01839	1.02853	1.26218	1.0413	1.24707	1.01728	0.377688	1.0206	0.781411	0.892987	1.1173	0.861769	0.892527	0.408462	1.167	0.359286
FC5	2.0108	0.726899	1.04007	1.59882	0.380794	1.39309	0.87775	0.518189	1.41775	3.01056	1.46229	1.31773	0.419035	2.34955	1.20994	0.718429	0.415419	1.00825	1.47915	1.53073
F6	0.453066	1.04485	0.901031	0.593024	2.26959	2.35244	0.314577	0.614126	1.18322	0.752308	1.15309	1.59706	1.37202	0.741755	0.624785	1.49355	0.744283	0.907976	1.41177	1.47024
FC2	0.507845	1.31629	0.815959	0.404639	1.66184	1.57829	0.214008	0.728671	0.992391	0.705459	1.44351	1.59432	0.408982	0.744903	0.840517	1.1087	0.745652	1.24014	0.388569	0.638197
FC6	0.508657	0.774766	1.15101	1.94496	2.21039	0.718713	0.463728	1.26735	0.76861	1.30484	1.07974	4.08368	1.27973	0.800581	1.1208	0.78881	0.350945	1.44861	1.58311	3.01472
C4	2.13607	0.734883	0.997155	1.63032	3.42321	0.840325	0.502069	1.90115	1.31221	0.497286	0.680521	2.58181	0.660156	0.646544	0.953892	1.04143	0.308055	1.6729	0.871277	0.569317
Cz	1.3438	1.20825	0.898464	1.72539	0.743056	1.64882	0.345453	0.767188	1.09941	1.20084	1.54492	1.33359	1.05194	1.49733	0.358897	0.589275	1.16491	0.729331	1.82991	0.625472
C3	1.98247	0.59853	0.712847	1.46304	0.410454	0.675548	1.09474	0.298379	0.889869	0.771243	1.0431	0.297305	1.2221	1.21866	1.06896	0.378405	0.658502	0.743606	1.69461	1.07906
CP1	1.6208	0.719289	1.75497	1.32522	1.02669	1.51472	0.355506	0.45415	1.2196	1.72774	0.635087	0.835542	1.54992	1.19439	0.6278	0.386071	1.09145	0.842658	1.6366	1.20538
CP2	2.02676	0.955079	1.45746	1.62529	1.67978	1.05656	0.671515	1.45834	1.43112	2.04055	1.00728	2.23202	0.948697	0.836157	1.3459	0.742706	1.05301	1.17952	1.78423	0.55386
CP6	1.33538	1.29473	1.93681	1.91086	1.69155	1.13165	0.706209	1.17439	1.42361	1.63768	0.22604	3.06322	0.7463	1.08016	1.53839	1.26758	0.12872	0.782419	1.29245	0.49345
P8	1.6046	1.57284	2.19876	1.54701	2.72645	0.799086	0.860338	2.03756	1.2653	2.50221	0.342262	3.65576	0.862398	2.34286	1.43436	0.605158	0.211063	0.504306	1.53237	0.709581
P4	1.60792	0.959169	1.74097	1.89156	2.19466	0.852084	0.681113	1.37783	1.51525	2.98354	1.25475	2.25	0.64142	1.23354	1.20936	1.01716	0.437356	1.00215	1.75863	0.65592
Pz	1.17652	0.692708	1.86275	1.51887	1.73245	1.41956	0.518389	0.799955	1.56407	2.72765	0.640118	1.53822	0.83543	1.14719	1.3946	0.69054	1.13513	1.23852	2.10443	0.829545
POz	1.09871	0.637141	2.22027	1.33654	2.39739	1.20923	0.481361	0.938846	1.79008	2.62567	0.466277	0.984387	0.772107	1.85189	2.07958	0.899179	0.824567	1.51888	1.72516	1.8942
PO4	1.48081	1.03701	1.76565	1.58404	2.85264	0.891004	0.6575	0.797423	1.6925	3.32494	1.95018	1.86487	0.788446	1.60608	1.08903	1.44147	0.408911	1.21131	1.43232	0.838744
PO8	1.85385	1.4603	2.88536	1.28914	4.94513	0.666741	0.741038	2.2488	1.32767	2.33361	1.21303	3.56592	1.59717	3.02959	0.803047	1.6339	0.392479	0.88562	0.864765	0.798927
O2	1.18031	1.07491	4.13949	1.50398	4.54172	0.660869	0.707583	1.99918	1.35917	2.05384	1.58204	2.94482	1.45437	3.14337	0.809495	3.33975	0.601884	1.2246	0.896811	1.82041
Oz	1.02223	0.934799	5.02217	1.555	4.30973	0.658502	0.610808	1.91938	1.12936	1.39789	0.487243	2.81119	2.02933	4.49947	2.2	4.73791	0.929986	0.997467	0.883864	4.21645
O1	1.19218	0.670039	2.98746	1.66414	3.22715	1.07076	0.517478	1.37137	1.62447	0.730458	0.472937	1.8919	0.834931	2.1621	2.16867	1.91815	0.526217	1.25399	1.65934	3.18655
PO3	1.32142	0.695007	2.01748	1.27058	2.16057	1.47218	0.398632	0.761515	2.35203	1.5201	0.376467	1.03654	0.538254	1.27802	1.42842	0.487045	1.03027	2.30312	2.0753	1.73324
P3	1.52206	0.66424	2.05274	1.41282	1.84374	1.40808	0.370203	0.734237	1.88004	1.42483	0.519157	1.04671	0.871779	1.12665	1.13199	0.394822	0.899641	1.95531	1.80594	1.50532
CP5	1.90607	0.562993	1.22237	1.41499	2.26254	0.892522	0.509734	1.34084	1.348	0.808813	0.568659	0.72104	0.633248	0.802163	1.49027	0.476903	0.580272	1.49528	1.9784	1.68964
P7	1.46162	0.501949	1.92101	1.33953	2.1228	1.0692	0.44162	1.89497	1.26091	1.27737	0.824492	2.07576	0.406163	0.409067	1.23028	0.336426	0.450597	1.45872	1.90854	1.42723
PO7	1.28154	0.651062	1.75941	1.54091	2.65434	1.31591	0.44967	1.3931	1.80691	0.98177	0.445442	1.71419	0.355752	0.898769	1.16539	0.72446	0.669486	2.18755	2.07303	1.52345
T7	2.50272	0.643472	1.35387	1.36682	2.48383	0.944356	0.51591	1.26382	1.57523	0.764744	1.48336	0.758677	1.15058	0.6758	1.43363	0.524282	1.4634	1.50547	2.71649	0.6659
T8	1.62871	0.995331	1.79145	1.00095	1.92867	1.70971	0.928709	0.895651	1.9881	1.9036	0.420683	2.82028	0.912978	1.29969	1.44323	1.56528	0.469968	1.09526	1.23931	0.585831

## Sheet: Sub2
Channel	Trial_ 1	Trial_ 2	Trial_ 3	Trial_ 4	Trial_ 5	Trial_ 6	Trial_ 7	Trial_ 8	Trial_ 9	Trial_10	Trial_11	Trial_12	Trial_13	Trial_14	Trial_15	Trial_16	Trial_17	Trial_18	Trial_19	Trial_20
Fp1	0.892049	1.17758	1.20851	1.39888	2.94669	2.03844	1.14041	0.755232	1.57119	1.73173	1.26585	1.2147	1.78671	0.867525	0.970171	1.19301	1.75291	1.04744	2.53887	0.702161
Fp2	0.677457	1.32168	1.32546	1.56046	1.17843	1.37881	0.685201	0.832027	0.817682	3.74834	1.15845	1.46896	1.19246	1.23441	1.0227	0.436673	0.802384	0.187675	0.981806	2.95074
AF4	0.629105	1.61274	0.799558	0.522418	0.86241	1.28991	0.846521	0.472615	0.417121	1.05299	0.653974	0.984748	1.30683	1.26632	1.43212	0.614417	0.639605	0.833198	0.857941	1.14435
AF3	1.15524	1.26453	0.425374	1.75713	2.68845	2.44057	0.764334	0.702248	1.01326	1.96312	1.39464	1.3416	2.09119	0.441857	0.960942	1.06793	2.63913	0.335664	2.83192	1.5569
F5	1.37677	2.69472	0.591544	1.36363	2.36887	2.14241	0.794638	0.636433	0.735413	1.97359	1.11094	1.38438	1.30757	0.383153	0.863242	0.469296	2.40461	0.257387	1.91308	0.926884
Fz	0.727035	0.983817	1.07245	0.689207	1.91385	1.97249	0.528387	0.25001	1.00167	1.20318	1.92936	0.491832	0.733018	1.11142	2.07877	0.572525	1.33805	1.01914	1.52632	0.580087
FC1	2.26891	2.23812	0.73285	1.13489	0.720763	1.83625	1.97164	0.386343	0.393514	0.533008	1.55862	0.845755	0.92686	1.55432	0.701806	0.412532	0.67075	0.95585	1.069	0.528441
FC5	0.687941	2.07254	0.744329	1.54097	0.836854	1.28514	0.960425	0.396482	0.76681	1.22135	1.47869	0.939828	0.52451	0.354629	0.785737	0.646747	3.22262	0.391304	1.57047	0.878044
F6	0.666722	1.2953	1.04117	0.810711	2.25474	1.90613	0.0991388	1.0672	0.78651	0.420934	1.44263	0.701955	1.32083	2.55575	1.40275	0.568886	1.84466	0.652765	1.25169	0.811911
FC2	1.4486	1.29258	1.60611	1.37173	1.32397	1.33055	2.62785	1.20835	0.654176	0.705039	0.784532	1.29787	0.958082	1.87633	0.827497	1.08804	0.791076	0.919041	1.27258	0.969756
FC6	1.0474	0.629321	0.902299	2.15279	1.9953	1.57447	0.470139	0.835942	0.92673	0.649017	1.7568	1.2388	1.44228	1.57821	0.778344	0.489314	0.240828	1.2921	1.69944	1.9642
C4	2.20348	0.884555	0.35205	0.957104	1.96389	0.716579	0.680238	1.02408	0.791828	0.565534	1.22399	1.25491	1.7125	0.826912	2.14452	0.672033	0.877955	2.35832	1.00849	1.50686
Cz	3.07664	1.33586	0.470269	0.657639	0.27755	0.76976	0.835869	1.75443	0.599893	0.785133	0.634651	0.386537	2.73374	1.20092	1.99572	0.872494	0.465782	1.36419	0.677138	1.27621
C3	0.666383	1.75452	0.632465	1.52601	0.966915	1.22832	1.04921	0.520165	0.280254	0.773555	0.958371	0.542189	1.19388	0.642051	0.505651	1.06404	2.14535	0.563291	0.966266	0.464083
CP1	1.22487	0.893426	0.417509	0.99377	0.889507	0.669731	1.28884	1.31099	0.401373	0.608812	0.472556	0.602567	1.91169	0.792767	0.938414	1.10387	0.802493	0.955356	1.06131	0.439836
CP2	1.63302	0.660198	0.56745	1.09855	1.60741	0.656105	1.02104	1.1363	0.912892	0.467711	0.968559	0.784184	2.00459	0.587679	2.62993	0.72954	0.869682	2.4623	0.749257	1.53862
CP6	1.12857	0.557184	0.890896	1.1025	2.3644	0.700582	0.816227	1.11366	0.788817	0.558664	1.14829	0.499846	2.48624	0.662098	1.42844	0.848465	1.0741	2.33474	0.293281	1.20483
P8	1.76008	1.04467	1.21254	1.66674	2.82611	0.921259	1.8754	1.26895	1.05659	0.97558	1.46869	0.314212	2.03543	1.17271	1.9605	2.05573	1.62015	2.27998	0.807523	1.35793
P4	1.36936	0.6538	1.13344	0.717798	2.80541	0.447958	0.895346	1.52252	1.04101	0.462517	0.737504	0.425899	2.48469	0.579502	2.65712	1.16499	1.50899	2.13374	0.532045	1.53052
Pz	1.22522	0.662337	0.671137	0.994499	1.30212	0.847924	1.76949	1.36417	1.05252	0.507046	0.38505	0.775214	1.79469	0.855737	1.75742	1.06119	0.743643	1.66306	1.2872	0.520663
POz	1.20296	0.75191	0.924008	1.31978	1.60512	0.962124	1.6289	1.25679	1.8127	0.450019	0.6595	0.987664	1.06921	0.562786	2.10442	1.86514	1.19853	1.89353	2.26	1.61479
PO4	1.57542	0.831233	1.28876	0.962845	3.16317	0.649799	1.41565	1.7885	1.61988	0.526222	0.449499	0.368222	2.21031	0.625272	2.80418	2.16696	1.58512	2.21616	1.18777	1.7271
PO8	2.35028	1.21956	1.43205	1.70281	3.56447	1.00611	2.25692	1.78563	1.62667	1.29554	0.750111	0.388219	2.08227	1.59428	2.32081	2.81664	2.45103	2.322	2.26884	2.03446
O2	2.87236	1.54055	1.54211	2.06874	3.88803	1.54741	2.2753	1.39613	2.68593	1.12855	1.77414	1.03945	1.84672	2.31252	2.42712	4.95334	4.00943	2.64046	4.55195	3.59699
Oz	2.86638	1.61253	1.89742	3.51844	3.93837	2.91535	2.89729	0.810364	3.89744	1.45749	2.7894	1.96891	2.30114	3.11533	3.49655	6.13606	4.07065	3.63716	6.76466	4.99947
O1	2.92422	1.04423	1.76682	3.73383	3.493	2.90357	2.99768	1.06078	2.89805	1.53859	1.31174	2.44629	1.43634	2.57017	2.56959	5.97492	2.64425	2.62494	5.61778	3.79109
PO3	1.32823	1.0537	0.920138	2.27652	1.40189	1.21071	2.17385	1.12428	1.53287	0.734584	0.627619	1.55688	1.02257	1.32855	1.53764	2.78292	1.23894	1.69507	2.8753	1.69998
P3	0.885247	1.08828	0.504162	1.26327	0.793385	1.19308	1.87217	1.12189	0.630567	0.646998	0.329298	0.681088	0.858126	0.630774	0.65717	1.85447	1.13433	1.06733	1.46303	0.655751
CP5	1.08404	0.863958	0.590371	1.96585	0.761238	1.37321	1.04989	0.852156	0.556449	0.842976	0.770478	1.01458	0.863489	0.719964	0.698895	1.776	3.02293	0.525379	1.14006	0.707007
P7	1.43662	1.12527	0.921842	1.52583	0.920969	2.02974	1.42769	0.61408	1.04811	0.944997	0.60718	0.71563	0.625476	2.23673	1.14286	4.85273	2.92531	0.953889	1.08247	1.26489
PO7	1.8123	0.918985	1.26037	3.39116	2.05309	2.14424	2.16988	0.813503	1.48552	1.45595	0.783092	1.55395	1.1388	2.32764	1.5401	5.43822	1.83365	1.62916	3.6383	1.72859
T7	1.18052	1.20002	0.696358	1.75652	0.737276	1.11513	0.94314	0.43079	1.02257	0.975867	2.19003	0.9713	0.916649	0.871583	0.545932	1.53052	4.88385	0.454922	1.27311	0.893717
T8	1.29768	0.623528	0.781597	1.2215	1.73127	1.28329	0.566079	0.970487	0.585519	0.736902	1.76771	0.475778	2.13153	1.42097	0.719039	1.00239	0.456368	1.52012	0.596511	1.20866

## Sheet: Sub3
Channel	Trial_ 1	Trial_ 2	Trial_ 3	Trial_ 4	Trial_ 5	Trial_ 6	Trial_ 7	Trial_ 8	Trial_ 9	Trial_10	Trial_11	Trial_12	Trial_13	Trial_14	Trial_15	Trial_16	Trial_17	Trial_18	Trial_19	Trial_20
Fp1	0.375343	1.30172	1.91201	1.00998	0.989694	0.945816	0.585704	1.51823	0.925087	1.48166	1.03244	1.60462	1.01396	1.42096	0.851053	2.35791	1.03087	1.66246	1.60171	1.17462
Fp2	0.783412	2.29359	1.61887	0.58588	2.5122	0.928844	0.344943	0.972236	1.69729	1.04944	0.938355	3.18414	0.852537	1.28698	0.546819	1.97017	2.75704	0.911175	1.44444	0.685442
AF4	0.794371	0.458981	1.65524	0.47168	1.15949	0.909833	0.677401	1.46739	1.7841	0.129036	1.49767	1.40237	0.858852	0.68081	4.62422	3.14106	1.04132	0.814004	1.49695	0.944893
AF3	0.700472	2.05177	1.8232	1.42219	0.91442	1.07481	0.454629	1.72912	0.372964	1.03068	1.14283	1.47772	1.22067	1.13671	1.25603	3.21734	0.9183	1.41974	1.00278	2.03485
F5	0.709279	2.3423	1.43764	0.864321	0.867189	0.66942	0.862287	2.13119	0.61417	1.5731	0.762022	0.959855	1.15444	1.46202	1.33627	2.94398	0.897642	1.06187	1.36319	2.4969
Fz	0.811244	1.64871	1.22092	0.762756	1.05758	1.32553	0.5427	1.19335	0.424937	0.94539	2.15627	0.733634	0.451763	1.23343	1.21256	2.2562	0.657282	1.73156	0.787332	1.66138
FC1	0.517244	2.42358	1.04836	1.61569	0.863209	0.950523	0.679029	1.78484	0.70155	2.48066	1.19085	1.68246	0.600419	1.78546	0.918025	2.1164	1.07223	1.5921	0.488758	1.48616
FC5	0.722143	2.47722	1.21812	1.1877	1.62013	0.705748	0.943126	1.71131	0.565045	1.76328	0.870469	1.0152	0.91812	1.95694	1.37434	2.99599	1.03576	1.09597	1.55776	2.35179
F6	0.475332	1.96454	1.22459	0.594437	4.69804	1.31963	0.577855	1.29165	1.43494	1.39321	1.64898	2.65106	1.15502	0.679168	0.382691	1.30118	1.85253	0.420956	1.30082	0.626376
FC2	0.796686	0.970231	1.37446	0.539442	5.51911	1.10775	0.704383	1.17333	1.76394	0.667639	0.513931	0.912083	1.39751	1.43986	0.281116	1.03562	1.25	0.545366	1.41918	1.85557
FC6	0.940368	1.5927	0.97826	0.45127	5.96272	0.845873	0.712975	1.82676	1.6696	1.32019	0.577968	2.28442	1.00012	1.49151	0.407876	1.26368	1.28252	0.55715	1.20885	1.06328
C4	1.40602	1.2868	1.28998	1.04393	4.74667	1.25901	0.754987	2.27221	1.51523	0.929171	0.495197	1.97827	0.962206	2.27026	0.754349	0.826055	1.03225	0.657307	1.68955	1.39424
Cz	0.868434	1.51686	1.59137	0.419447	3.07335	2.33377	0.670235	1.40482	0.980038	2.21506	1.35845	3.59618	0.764524	2.58536	0.607728	2.2794	1.04462	0.747113	1.73048	1.89714
C3	0.621336	1.1344	1.17808	1.11613	1.64622	0.864582	0.686344	1.21945	0.930905	2.47378	2.64565	1.30244	0.8919	1.94186	0.810199	2.76602	1.10351	1.3737	1.56915	1.65474
CP1	1.40381	1.67651	1.92602	0.726067	1.37808	1.82162	0.517446	1.60458	0.960043	3.0605	1.76941	3.35254	0.990873	2.61543	0.886554	2.26096	0.893108	1.45338	2.06623	2.1167
CP2	1.31069	1.46478	1.51074	0.959871	5.0256	1.71538	0.781017	2.2357	0.955531	2.08476	0.97676	4.11768	0.773613	2.74171	0.826879	1.25287	0.95995	0.85015	1.8177	1.80977
CP6	1.35114	1.14112	1.23844	0.896079	3.89312	1.14035	0.780059	2.02779	1.95395	1.40379	0.656384	4.18269	0.6016	1.96913	1.11177	1.27723	0.984857	0.838204	1.31334	1.40384
P8	0.928645	0.889625	1.71004	0.720542	2.67002	0.802715	1.24632	1.79575	2.48464	1.97384	0.982637	4.821	0.680238	2.32822	2.12436	1.35075	0.890484	1.25351	1.39042	1.41032
P4	1.16295	1.29879	1.54702	0.987411	5.36178	1.56092	1.11496	2.04899	1.88146	2.00538	0.989579	5.3142	0.550616	3.2172	1.92341	0.955519	0.994928	1.67681	1.72909	1.65129
Pz	2.15629	3.07746	2.24582	1.10445	4.14266	2.3159	1.31362	2.12681	1.07523	3.7373	1.17197	6.00757	1.45681	4.079	1.66764	1.13169	0.875706	1.89583	2.19107	2.27305
POz	4.60361	5.53131	4.245	2.33472	6.44656	4.47091	4.7334	3.08936	2.38966	6.89147	2.01185	9.01657	2.80308	7.4731	4.31784	1.32591	1.11607	4.01613	3.02445	4.205
PO4	1.83508	2.24999	2.6458	1.31993	6.13968	2.72884	2.02676	2.14166	2.55388	3.72228	1.64744	7.13373	1.15836	5.85452	3.41484	0.846615	0.805198	3.57651	2.33368	2.39645
PO8	0.923585	1.03176	1.87524	0.733449	3.45787	1.08803	1.4754	1.79141	3.53801	2.67543	1.39979	5.24537	0.592874	3.79631	3.1206	0.922492	0.88911	2.51844	1.9781	1.89885
O2	3.90508	3.3117	4.03127	1.44243	6.71432	4.34108	4.9874	2.77783	4.78567	6.90004	2.7373	7.6553	2.65324	7.46778	4.91635	1.38797	1.36125	5.23718	3.91588	4.2337
Oz	9.18391	6.96248	7.25014	2.72716	9.24667	7.84404	7.50072	4.77838	5.31444	10.8138	3.71239	9.02581	5.87622	9.07987	6.92642	3.31447	2.30246	6.79224	4.83165	7.79074
O1	4.67467	3.92512	4.02157	1.77724	6.32805	3.20561	2.84047	3.03081	2.51101	5.85809	2.20928	4.81738	2.27774	5.93029	4.08368	1.87439	0.908202	3.63972	2.08166	5.65899
PO3	2.82809	3.46506	3.35678	1.16124	4.632	2.09031	2.17975	2.29825	1.08903	4.28198	1.86756	4.90113	1.30039	4.43887	2.89773	1.70403	0.564852	2.78002	1.91752	3.64061
P3	1.96457	2.36622	2.12938	0.787195	2.86676	1.39041	1.07094	1.811	0.813078	3.58105	1.58752	4.02925	0.709843	3.24052	1.60145	1.92532	0.619747	1.95111	1.87908	2.40805
CP5	1.33155	2.10336	1.61733	1.04789	2.03785	0.952313	1.07056	1.43674	0.713748	2.68276	2.03055	2.13627	0.701131	2.71328	1.16534	2.60955	1.04505	1.80897	1.65584	1.27931
P7	1.71755	2.65593	1.97645	0.66182	3.75407	1.01991	1.58398	2.04888	0.496332	2.1377	1.70148	2.37107	0.972613	3.25626	1.67399	2.5349	0.786763	1.7356	1.15636	1.9074
PO7	2.31775	2.70474	2.70559	0.972222	4.45856	1.28272	1.94982	2.4881	0.677518	2.87536	1.92504	3.01693	0.878184	3.79773	2.43077	2.18935	0.60089	2.21657	1.27379	3.22364
T7	0.683571	1.89329	1.87467	1.18335	2.12478	0.821324	0.763594	1.34184	0.456254	2.11944	1.75544	1.14507	0.754772	2.5172	0.952402	2.53051	0.794997	1.43331	1.41615	2.83033
T8	1.15368	1.1876	1.69396	0.696482	3.4599	0.856674	0.717711	1.41992	1.78194	2.09105	0.735478	3.8834	0.484496	1.51236	0.669338	1.54491	1.09905	0.8182	1.01652	1.50502

## Sheet: Sub4
Channel	Trial_ 1	Trial_ 2	Trial_ 3	Trial_ 4	Trial_ 5	Trial_ 6	Trial_ 7	Trial_ 8	Trial_ 9	Trial_10	Trial_11	Trial_12	Trial_13	Trial_14	Trial_15	Trial_16	Trial_17	Trial_18	Trial_19	Trial_20
Fp1	2.3023	1.08661	0.359069	2.46605	0.418733	2.57876	1.38529	2.69168	1.20515	0.269429	0.979988	1.06238	0.595384	0.889921	1.91805	3.37365	0.824169	0.553393	0.37031	1.29448
Fp2	1.11274	1.67417	0.50818	1.44897	0.463985	1.31418	0.438261	1.67279	1.20731	0.440683	0.54995	1.07673	0.567582	0.642779	1.2726	2.96748	0.791155	0.456667	0.383909	0.662414
AF4	1.10036	0.686814	0.742714	0.781795	0.942841	0.54367	0.533884	1.42763	1.12655	1.06894	1.8229	0.965111	1.59413	1.23051	1.72675	1.09827	0.524188	0.329889	0.716325	1.19833
AF3	0.982015	3.08416	0.99058	0.365376	0.940033	1.59936	0.311972	1.4148	0.133936	0.381622	2.61266	0.908881	0.949483	1.2529	2.40185	1.3648	0.720494	0.539174	0.689645	0.489264
F5	0.370537	2.27874	0.622816	1.1401	1.0639	1.04582	0.945217	1.59586	0.73378	0.55707	1.5821	0.779764	1.34609	1.5332	0.891927	0.982297	0.840672	0.527566	0.632428	1.31687
Fz	1.42919	1.48195	1.20159	0.955131	0.749092	0.837553	2.77098	1.31416	1.04813	0.39244	1.65066	0.675352	1.14043	0.967079	1.45366	1.85417	0.916418	0.734119	0.479178	0.2654
FC1	0.450467	0.74263	0.426102	0.977147	0.693605	1.17323	0.450011	1.63808	1.90392	1.20095	1.27221	1.85862	2.74885	1.85509	0.460342	0.871289	1.21994	0.943894	1.6607	1.47192
FC5	1.46617	1.75058	0.427117	2.10396	0.532609	0.465511	0.339429	0.809262	0.755606	0.138689	0.851687	0.786141	0.754146	1.45747	1.14514	0.870524	0.519233	0.509841	0.463981	0.603355
F6	2.5414	1.26925	1.57346	1.03806	0.844534	1.59707	0.385934	0.643341	1.51354	1.32958	1.34204	1.73459	1.07699	0.810114	1.30761	2.4111	0.669556	0.435758	0.520401	0.375896
FC2	0.486872	1.97289	0.16958	1.24751	0.305745	1.35892	0.808063	1.01955	1.74574	0.33786	1.33544	1.40407	1.60344	0.93674	0.927624	0.238969	0.320599	1.08144	0.685461	0.375334
FC6	0.520843	1.91192	0.184951	0.557541	0.402043	1.86178	0.370837	0.383784	1.26332	0.386746	1.35606	1.37572	0.853434	0.387218	0.323686	1.20872	1.02366	0.354808	0.857665	0.562088
C4	0.361268	0.696251	0.480171	2.20107	0.57877	1.02229	0.552671	0.900065	1.43076	0.366347	1.67226	1.97426	3.56827	0.594457	1.89369	0.241392	1.52876	0.784282	0.534229	0.529021
Cz	0.770749	0.764777	1.36665	2.20567	0.23883	1.57979	1.98879	3.34216	1.16358	0.70942	2.80037	0.986985	0.940794	0.621831	1.75658	1.59038	3.21067	0.551867	1.2019	1.46201
C3	0.267797	0.235248	1.18025	0.793031	0.530572	2.06427	1.46703	0.976567	1.88985	0.593224	2.06806	0.56503	1.64846	2.04008	0.669199	0.984785	1.09105	0.223758	0.53731	1.75101
CP1	0.744404	0.944293	1.4719	2.14416	0.62205	2.17009	2.59225	1.72161	1.90662	0.83555	3.90564	1.09975	0.949488	2.25122	1.36362	1.0003	3.02262	0.796529	0.858992	3.56578
CP2	0.461732	0.53281	1.37312	3.28751	0.584272	1.03101	1.98949	2.58061	1.4601	0.551858	2.48928	2.17055	2.51911	1.41464	1.43378	0.900178	3.58818	0.869782	0.843205	2.84638
CP6	0.497798	0.636594	0.663184	1.14368	0.399459	0.654953	2.03486	1.84193	0.871595	0.403397	1.45626	1.40167	3.41723	1.93615	0.713149	1.00397	2.99838	1.08845	1.96075	0.32819
P8	1.14942	0.421672	0.526373	1.048	0.237608	0.84886	0.92327	2.90538	0.648507	0.310385	2.80468	2.64895	2.57236	2.17451	0.830205	0.582249	2.68022	1.57138	2.22731	0.342172
P4	1.11593	1.12677	1.56546	3.08238	0.841795	0.946618	3.16961	2.69797	1.33758	0.497899	1.92641	3.06782	3.49038	3.07912	1.50578	1.43429	3.44818	1.56414	1.5786	2.38168
Pz	1.02612	2.04825	1.7263	2.84459	1.17207	1.18936	3.02541	3.42729	3.08059	0.560613	3.7348	2.50852	1.94412	3.04744	3.22821	1.20034	3.18126	2.66523	0.26611	5.501
POz	2.75517	5.92089	3.28394	8.04279	2.64164	1.476	5.18854	5.31855	5.71455	0.536291	6.05845	5.20055	3.60113	5.32561	5.32716	2.87605	4.38721	5.51284	0.815699	6.26769
PO4	2.19084	1.66562	2.61842	6.82313	1.31745	1.31223	4.50718	4.70421	2.21756	0.488593	2.12834	4.94973	2.68157	3.5371	2.67172	2.01055	3.93218	2.17356	1.69777	4.20968
PO8	1.55444	0.310892	1.40544	2.84624	0.399611	1.15129	2.26525	2.66956	2.22013	0.453916	0.981002	2.68519	2.46628	1.54739	1.53585	2.0669	2.17957	3.2423	2.03342	1.24432
O2	1.75902	2.1512	3.06305	7.7946	1.4534	1.39803	5.14871	6.18208	3.09191	0.299335	3.23513	5.13025	2.48123	2.53549	3.41308	2.0978	4.03969	3.21291	1.46164	4.05456
Oz	3.46094	5.20845	3.86377	8.39275	2.73995	1.20354	5.89325	5.74696	5.65473	0.563227	6.15771	5.41703	3.16062	3.34097	5.16787	2.62138	1.52116	5.5349	0.855285	5.59579
O1	3.53399	3.16909	3.15954	6.40407	1.97559	0.995713	4.10469	2.67203	4.13986	0.400194	3.6046	4.21957	2.81777	2.41826	4.52539	1.47595	2.02468	3.19466	0.726606	3.66775
PO3	1.20515	4.45855	2.98339	4.98347	1.48292	1.43195	3.24923	2.20936	3.85416	0.511046	2.88319	3.52224	2.44505	1.77654	3.79323	1.48677	2.34356	2.37595	0.544035	4.84738
P3	0.377196	2.17089	1.89007	3.29253	0.734991	1.76289	2.93846	0.751272	2.46092	0.737156	3.13673	2.24393	1.3025	1.7149	2.09587	0.976634	1.94426	1.22433	0.992984	4.71374
CP5	0.527068	0.619673	1.08589	2.40316	0.432507	1.32872	2.32501	0.255275	1.79253	0.629363	3.74483	1.87593	1.02111	1.47695	1.0833	1.00018	0.722241	0.543993	1.38057	2.79729
P7	0.630668	0.7056	2.38872	2.95445	0.620122	0.99221	2.60814	1.3602	1.36329	0.635637	1.91466	1.60419	1.27788	1.30349	2.25104	0.80097	0.460835	0.484753	0.974041	2.62509
PO7	2.34868	1.13217	1.77541	3.662	1.22186	0.96	1.73141	1.62667	2.39916	0.407874	1.29394	2.84725	1.97002	1.27373	3.16548	0.902219	0.949374	0.47406	0.92313	2.65251
T7	1.01191	1.03383	1.19205	1.27698	1.06037	0.813763	2.49606	1.06749	0.907877	0.542503	1.44403	0.776364	1.24218	1.45736	1.24173	1.47636	0.878203	0.455866	0.428466	2.08848
T8	2.23011	0.501977	0.359689	1.28049	0.895053	1.52377	0.684021	2.80661	2.93537	0.502568	0.738076	0.706251	0.759242	1.53806	1.52405	1.15753	0.141087	1.25854	0.416311	0.550165

## Sheet: Sub5
Channel	Trial_ 1	Trial_ 2	Trial_ 3	Trial_ 4	Trial_ 5	Trial_ 6	Trial_ 7	Trial_ 8	Trial_ 9	Trial_10	Trial_11	Trial_12	Trial_13	Trial_14	Trial_15	Trial_16	Trial_17	Trial_18	Trial_19	Trial_20
Fp1	0.983139	0.792116	0.788234	0.97091	0.689089	0.602745	0.705451	1.67937	1.82126	0.140365	0.608342	0.254895	0.212174	0.616687	0.168589	1.71911	0.228927	1.11886	1.36827	0.107599
Fp2	0.896819	0.978634	1.92893	1.29216	1.94549	1.00111	0.595926	2.06686	2.14732	0.220958	0.779429	0.64488	0.785797	0.781862	0.52428	1.02298	1.67955	1.13326	1.41901	0.560869
AF4	1.92102	0.910173	0.586477	1.02339	1.12369	0.32523	0.836823	0.472631	1.10474	0.683002	1.41197	2.30417	0.972106	1.19026	0.922448	0.722854	1.42144	1.03698	1.42589	0.707995
AF3	0.554416	0.811717	0.588652	0.98378	1.00976	0.349048	0.917119	0.940655	2.41616	1.48367	0.587543	0.908975	0.307837	0.536107	0.285869	1.48039	0.535803	1.47314	1.74561	1.14948
F5	1.48836	1.39714	0.857467	0.626568	1.11708	1.82311	0.829171	0.959008	1.9171	0.329968	1.14697	0.774174	0.431232	0.652293	0.348865	1.9543	0.287842	0.810313	1.11942	1.2114
Fz	1.64032	2.26109	0.534646	1.37143	1.21186	0.898686	1.12367	0.782724	2.64151	0.67706	0.994082	0.652001	1.62615	0.921206	0.428878	2.51062	1.03159	1.17815	1.16838	0.942669
FC1	1.18222	0.53371	0.779709	0.667758	0.773454	1.70353	1.16845	0.801684	1.17903	0.78983	2.41542	1.88077	0.506173	0.844456	0.597762	1.1161	1.48021	0.715366	1.51593	4.71364
FC5	1.73684	0.834042	1.02999	1.04056	1.18327	1.64968	0.384342	1.20783	1.56659	1.34369	1.37736	1.21618	0.758714	0.752383	0.58261	0.847829	1.52771	1.02355	0.945031	2.15692
F6	1.26051	0.820897	0.582437	1.15568	3.27199	1.39722	0.636643	0.391015	1.58498	0.392702	0.708343	1.03398	1.33677	1.39312	0.770334	0.825408	1.47907	2.15671	0.769678	0.973621
FC2	1.41999	0.763319	1.46531	1.71151	1.89977	1.73903	0.192785	0.390427	1.87312	0.26527	0.903526	1.17472	1.15492	0.47045	0.674998	1.66091	1.44925	1.5431	1.09504	0.406731
FC6	2.58177	0.386308	1.05977	2.78939	2.10101	1.67463	0.647827	0.597555	1.00799	0.249545	0.741106	0.774571	1.22496	0.639731	0.920984	1.61198	1.66492	1.31745	0.612992	0.334253
C4	1.91167	0.280262	2.33573	1.87026	1.4976	1.11497	0.565005	0.899884	0.635817	0.759821	0.978645	0.841414	1.11635	0.43084	1.87189	1.61347	0.842148	0.621603	0.814932	0.278937
Cz	1.21638	0.945519	1.53386	0.642445	3.75076	1.13703	1.57402	1.11185	0.383999	1.53914	0.560738	0.288151	1.40743	0.463591	1.04717	1.37089	1.3332	0.581373	1.11289	1.01202
C3	0.729211	0.802485	0.730847	0.539259	1.19702	1.06618	0.381451	1.72858	0.563962	2.91422	0.947403	0.629002	1.29761	1.03745	0.691299	0.675177	3.72722	0.788111	0.76455	3.78057
CP1	0.179455	0.380674	1.35633	0.657051	1.44279	0.559441	0.116659	2.95513	0.166075	4.05965	1.04379	0.39429	1.12561	0.704743	0.910004	0.911727	1.36971	0.647669	1.16009	2.33783
CP2	0.868247	0.242462	1.32198	1.04322	2.22461	0.612406	1.3767	1.83174	0.341896	3.59063	1.06058	0.451255	0.984052	0.321916	0.987909	0.850402	0.64475	0.785412	1.07009	0.577662
CP6	1.31829	0.272496	1.26201	1.91337	1.2334	0.989643	0.940944	1.24808	0.375904	1.51329	0.820302	0.754666	1.4569	0.447119	1.38757	1.3486	0.623885	0.879345	1.30196	0.479847
P8	1.15438	0.103224	0.761841	1.24169	1.63658	1.89082	1.94682	1.8001	0.611855	0.778698	0.435165	0.549169	1.72018	0.518354	0.381979	0.878863	0.503397	0.992362	1.25128	0.945971
P4	1.03652	0.121661	1.0446	1.33627	2.20727	1.37601	1.76591	1.4891	0.39432	2.47001	0.937367	0.557215	1.64828	0.334249	1.13009	0.710532	0.519084	0.844193	1.24664	0.504615
Pz	0.416337	0.505077	1.46263	0.668152	2.65051	0.518684	1.68078	2.33319	0.311978	3.14049	1.6092	0.44306	1.62442	0.418223	0.998358	0.681325	0.956559	0.610499	1.14883	1.3013
POz	1.10797	1.48299	1.0175	0.844331	2.41163	0.720133	2.32571	1.6957	0.38635	3.25638	1.63837	0.53636	1.55686	0.264672	1.39126	0.574321	0.902629	0.698384	1.02761	0.756531
PO4	0.900553	0.417109	0.745118	1.12398	1.8998	2.1514	2.31512	1.62539	0.364717	2.16667	1.02688	0.625685	1.37804	0.335743	1.5134	0.559848	0.666001	0.95877	1.0207	0.314218
PO8	0.703285	0.214767	0.563229	1.19881	1.29047	2.10003	2.13846	2.27336	0.44336	1.04312	1.29089	0.576502	1.37732	0.296362	1.26163	0.349839	0.515808	1.05898	1.00256	0.301118
O2	1.72937	2.34465	0.952191	1.49727	2.28232	3.36422	3.32568	3.20377	0.476683	1.06734	3.20541	0.247955	1.87056	0.379125	0.928314	0.308991	0.834596	0.910333	0.925424	0.473029
Oz	3.51449	5.47515	1.47434	2.13989	3.19995	2.2641	4.12644	3.02117	0.788818	1.82114	4.40268	0.508736	2.62945	0.442417	1.06594	0.367431	1.081	0.645015	0.842622	0.883095
O1	3.64984	3.84664	1.46357	1.35788	2.51833	0.964295	2.3752	2.52379	0.70053	2.90237	2.61661	0.466358	2.09588	0.259968	1.52703	0.478539	1.82218	0.517324	0.89129	0.980607
PO3	1.01446	1.45834	1.89365	0.969825	2.02838	0.698214	0.797467	1.89857	0.30331	3.70982	1.81035	0.507594	1.50295	0.39879	1.3765	0.682656	2.09261	0.449822	1.36927	1.23017
P3	0.384988	0.673505	1.60102	0.691644	1.54305	0.507621	1.14576	2.02137	0.184967	4.03811	1.66993	0.49283	1.30062	0.560879	1.12256	0.560288	1.70984	0.487983	1.56506	1.53456
CP5	1.02035	0.711974	2.20399	0.84327	1.40799	0.793899	0.667583	1.81489	0.211303	2.22702	1.73324	0.331143	1.06829	0.612204	0.903593	0.695171	1.43748	0.509508	0.809138	2.01801
P7	1.56282	1.05225	1.11205	0.571141	1.26701	0.870382	1.04755	1.36707	0.378211	1.73234	1.91906	0.359081	0.796553	0.388233	0.760595	0.710408	1.02235	0.281089	1.38504	1.37285
PO7	1.95765	1.43966	1.52677	0.957647	1.73672	0.683046	0.628768	1.60512	0.490588	4.034	1.58405	0.459913	1.18048	0.357964	1.4184	0.607265	1.99638	0.396145	1.27233	1.2891
T7	1.27728	0.943495	0.950627	2.08799	1.00432	1.5578	0.597574	1.35506	0.337987	1.14949	0.873041	0.778148	1.10031	1.25378	0.758502	1.02128	1.56591	0.744683	0.586428	0.86662
T8	1.95799	0.320549	0.948184	2.48079	2.87193	0.361391	0.537835	1.20197	0.743307	1.32431	0.835688	0.993312	1.09185	0.378946	0.713539	1.16693	1.0937	0.798604	0.910572	0.426128

## Sheet: Sub6
Channel	Trial_ 1	Trial_ 2	Trial_ 3	Trial_ 4	Trial_ 5	Trial_ 6	Trial_ 7	Trial_ 8	Trial_ 9	Trial_10	Trial_11	Trial_12	Trial_13	Trial_14	Trial_15	Trial_16	Trial_17	Trial_18	Trial_19	Trial_20
Fp1	0.7601	1.09145	0.453881	0.78751	0.213913	1.67174	0.778009	0.493301	1.43229	0.961758	0.980331	1.05221	0.871375	1.54266	1.65968	1.39127	1.15672	0.831952	1.6827	1.18728
Fp2	1.75635	0.867655	0.73821	1.46869	1.17722	0.793241	1.54129	0.839129	0.335676	0.400381	0.327197	0.766656	0.744382	1.61301	1.90754	1.85804	1.22467	1.76788	1.3763	0.967365
AF4	1.38596	1.80938	0.545859	1.05743	0.426876	0.536096	0.89326	1.42229	0.710398	1.15235	0.580613	1.17332	1.52114	1.88605	1.97953	5.47213	0.479984	0.583443	0.763972	0.76037
AF3	1.68601	2.5962	0.700724	1.49172	1.56213	0.267831	1.16935	1.5635	1.41733	0.581295	0.183697	0.679999	0.736717	1.94741	0.573284	1.05591	1.23088	1.11655	1.8057	1.00977
F5	0.923382	1.31495	0.733204	0.668909	1.86043	0.757253	0.803283	1.60729	0.592777	1.3292	1.18372	0.848886	0.777641	0.868112	0.884629	1.46811	2.26284	2.37174	1.01687	1.67682
Fz	0.836809	3.13377	0.616165	0.270175	1.36556	0.199374	0.729096	0.586672	0.402719	0.904784	1.1444	1.266	2.36851	0.846602	0.879708	0.785188	1.70643	0.930964	0.578716	1.11148
FC1	0.461349	2.48356	1.01467	0.339189	0.542638	0.929286	2.27995	5.42903	0.940727	1.38106	1.27113	1.0769	0.481571	0.752378	0.560688	1.74357	1.75603	2.91613	1.17975	1.00082
FC5	1.13287	0.925218	0.95605	1.76654	0.567735	0.403459	1.49835	4.09812	0.923748	0.93538	0.950045	0.619427	0.293156	0.653165	0.413076	0.916557	1.99571	1.44379	0.965869	0.601527
F6	2.80376	0.578254	0.455404	1.17399	0.8436	1.10581	0.251669	0.576593	0.98898	1.18415	1.02119	0.914134	2.42038	0.661669	2.90173	2.87302	0.675318	0.833135	0.572562	0.528948
FC2	1.43566	0.811547	0.543612	1.59081	1.75185	1.05006	0.470412	3.15525	0.840872	1.03428	1.62399	0.852058	0.72854	0.852554	1.4376	0.534779	0.381473	0.919968	1.33545	2.39512
FC6	2.95825	0.517753	0.0830665	0.231091	0.898036	0.93744	0.779371	0.85537	0.9433	0.492917	0.715843	0.524806	2.04035	0.690958	1.90098	1.76528	0.904539	2.82042	1.09871	0.409903
C4	3.91441	1.06384	0.745481	1.41375	0.602948	0.918386	0.340936	1.88463	0.357526	1.94501	1.49849	0.524494	1.25395	0.454871	0.353407	0.979903	0.355609	2.23427	0.588785	1.59577
Cz	2.27654	1.33357	1.57357	2.53365	1.48646	0.806925	0.802426	0.847906	0.601123	0.989116	0.20453	0.11323	1.25619	0.645663	1.3052	1.58787	0.381782	1.778	0.928258	1.43928
C3	2.20396	1.8289	1.46979	0.904852	0.640636	0.654414	1.81265	2.8046	1.25607	1.06555	0.654451	0.498615	0.261689	0.448736	0.85847	1.35509	1.64207	2.10121	1.216	1.09595
CP1	2.2531	2.52987	1.76895	2.03232	1.42426	0.987001	1.20836	1.01806	0.880983	1.44248	0.483696	0.401173	0.984226	0.694356	1.3765	1.30055	0.962748	1.9378	1.0485	1.49386
CP2	4.15012	1.62791	1.38378	2.85937	1.56322	1.85238	0.732857	1.27078	0.476822	1.0554	1.52833	0.205323	2.23326	0.496887	0.660724	0.846437	0.50988	2.60298	0.554455	1.26015
CP6	4.36591	0.864997	1.09412	1.48972	1.03209	1.91215	1.20605	2.73845	0.833535	1.92784	1.57354	0.400665	1.41007	0.550856	0.560692	0.565406	0.709731	2.99619	0.676417	0.673266
P8	3.34574	2.37689	1.17587	1.79902	1.87184	1.52501	1.54054	2.36216	1.07615	1.74784	1.97581	0.64868	1.31554	1.30344	0.839818	0.585899	1.1293	2.77911	0.536983	1.19556
P4	5.28727	1.36484	1.3671	2.57442	1.96943	2.5274	1.29358	2.15774	0.839787	2.30779	3.04181	0.434783	2.24818	0.707247	0.445106	0.624188	0.932701	2.18209	0.583296	0.755401
Pz	3.10441	2.09147	1.88774	1.7651	1.76718	2.06018	1.93456	1.7653	0.582573	1.71762	1.96434	0.654176	2.47052	1.17145	1.5874	1.09465	0.789373	2.53462	0.827683	1.61516
POz	5.6731	4.79352	2.91103	1.4746	3.24828	3.68364	3.2265	4.72301	1.08065	3.69693	6.08701	1.86558	4.68913	3.14848	3.27536	2.90464	2.59175	3.43468	1.84537	3.12511
PO4	5.40997	3.79205	2.15399	2.33802	2.74246	2.89133	1.8307	3.62713	1.2356	2.96406	4.96671	1.14938	3.45093	1.48729	1.09969	1.11403	1.90376	2.51205	1.05587	1.5367
PO8	4.39829	3.88488	1.62232	2.01841	2.44935	1.9018	1.72039	3.59785	1.40322	2.47326	3.34654	1.33214	2.47897	1.75989	0.861304	0.861471	1.76154	2.69307	1.00547	1.16919
O2	6.88905	8.34975	3.09762	2.30504	4.12456	3.89377	3.03627	7.55167	2.42637	4.67888	6.07388	3.0812	5.8393	3.14306	1.68534	3.03341	3.79889	4.12781	2.79891	3.58837
Oz	9.22176	12.5643	5.06603	2.74962	6.19355	5.53528	4.94	9.98261	2.82511	7.08415	7.9159	4.57814	8.79374	5.73643	6.03035	7.2653	6.30447	5.81515	4.33418	5.99545
O1	9.38377	9.61895	4.48392	2.81454	4.94447	4.39743	4.52309	7.12127	1.5246	6.30561	5.72122	3.71518	7.80969	5.51435	6.51342	6.87472	5.81633	4.15016	3.24976	5.48571
PO3	4.79067	3.94811	2.57893	2.55841	2.92247	2.84152	3.29625	2.14129	0.716744	3.36628	3.95267	1.91624	4.13922	3.07722	3.52896	3.63825	2.39073	2.66268	1.77589	2.70505
P3	2.31522	2.81626	1.28371	2.54175	1.56872	1.57334	1.90471	0.73406	0.840139	1.61357	1.22685	0.708293	1.45026	1.14799	1.49782	1.31549	1.21035	1.78387	1.09144	1.58252
CP5	1.75758	2.42478	0.71574	2.13248	0.81253	0.811969	1.68729	1.03577	1.15123	1.09797	0.546673	0.424752	0.408324	0.307032	0.742141	1.25941	1.40712	1.27681	1.09957	0.892421
P7	1.85175	1.46024	0.532917	2.53287	0.973649	1.27849	1.9788	0.592116	1.24263	1.35072	0.887772	0.886176	0.848533	0.601257	0.791881	1.26291	1.47762	1.66402	1.17271	0.736162
PO7	4.27769	2.49467	1.94197	2.56965	2.16524	2.21756	3.01598	1.53863	1.0416	2.91369	2.38724	1.90273	3.09605	2.32182	3.04532	2.85976	2.89684	1.80363	1.59591	2.01053
T7	1.54187	1.40677	0.508658	2.23909	0.739533	0.364538	1.09073	0.672664	1.08071	0.748664	0.662113	0.612907	0.409409	0.458073	0.495264	1.36718	1.60534	2.74376	0.846303	0.660583
T8	3.78188	1.74949	0.848829	0.990356	0.668851	0.728002	1.35175	1.5838	0.886706	1.03885	0.686117	0.551868	0.970975	0.500475	1.83894	0.707467	0.824601	2.37408	0.555597	0.991177

## Sheet: Sub7
Channel	Trial_ 1	Trial_ 2	Trial_ 3	Trial_ 4	Trial_ 5	Trial_ 6	Trial_ 7	Trial_ 8	Trial_ 9	Trial_10	Trial_11	Trial_12	Trial_13	Trial_14	Trial_15	Trial_16	Trial_17	Trial_18	Trial_19	Trial_20
Fp1	1.33291	1.92175	1.83668	0.441273	0.941727	2.46741	0.823287	1.21282	2.26829	1.05624	0.894324	0.560074	0.540279	1.75431	0.42218	0.870014	1.28607	1.55906	2.2213	1.62434
Fp2	0.925045	1.62289	1.67358	0.908308	0.709936	1.59132	1.03938	0.998019	2.20188	1.18204	1.22545	0.314351	0.757292	2.02393	0.575141	0.794018	2.03751	1.38372	1.19996	2.17014
AF4	1.1116	1.85407	1.42876	0.896166	0.63306	2.37407	0.376077	1.80681	2.11483	0.826387	1.03075	1.2307	1.00999	2.06132	0.296247	0.593258	0.894102	1.44392	1.95048	2.36447
AF3	1.37396	1.13854	1.96285	0.634586	0.796754	1.01803	1.80284	1.04303	1.90024	1.28384	2.10097	0.306155	0.621914	1.50161	0.518586	0.599782	2.46836	1.68868	0.841502	2.1371
F5	1.23839	1.86897	1.60026	1.27548	0.735729	1.0335	0.71419	1.60086	1.73676	1.05383	0.973436	1.1411	0.622243	1.29872	0.388069	0.625479	0.674952	1.50669	1.51879	1.72259
Fz	1.45968	1.47083	1.43275	1.15803	0.927491	1.88367	0.621623	0.892587	1.16118	0.942339	0.660531	0.770769	1.30583	3.11363	0.587052	0.483824	0.721964	1.9029	0.559588	2.29109
FC1	0.741308	1.42352	1.3666	1.2157	0.67351	0.673082	2.19033	1.01833	1.14765	0.924398	0.762268	0.678316	0.707181	0.306599	0.848628	0.425802	1.33354	1.27569	0.754808	0.589153
FC5	1.11304	1.10649	1.84339	1.1778	1.13576	0.96959	1.07297	1.24978	2.13606	0.922349	0.664646	0.688611	0.59175	1.32851	0.480045	0.858062	1.04654	0.603585	1.82112	1.80333
F6	0.372003	0.124767	1.43415	2.02218	1.39385	0.831645	1.38409	0.671884	3.48778	1.32934	4.22688	1.48669	0.575603	1.30008	0.43868	0.961763	1.54379	1.44723	1.46436	2.61903
FC2	1.61804	1.15037	1.22289	0.743473	0.730578	0.54918	1.44231	0.559443	0.604379	0.962462	0.91791	2.17545	0.571806	1.19283	0.593912	0.519564	1.79909	1.02315	1.05544	1.42296
FC6	1.12099	0.854452	1.71154	0.649516	0.518905	1.59722	1.68902	0.280543	1.90527	0.570207	1.19613	0.924127	0.47812	1.06993	0.321346	0.49457	1.61858	1.39306	0.821988	2.51639
C4	0.720043	1.13417	1.20517	0.591855	0.364957	0.916772	1.17215	0.343592	1.28146	0.7475	0.615127	2.18556	0.553364	0.776033	0.986912	0.55896	1.04144	0.871964	0.718153	2.44701
Cz	1.06668	0.346372	1.49543	1.31686	0.78554	1.92547	2.5012	0.873551	1.65719	1.14125	0.184879	1.44761	1.11752	0.863484	0.866265	0.314846	0.480406	1.70102	0.7794	2.59179
C3	1.29659	0.435691	1.45938	0.696522	1.20299	0.778897	1.75048	0.953603	2.52961	1.1932	0.371511	0.429884	1.42208	0.958823	1.11032	1.01045	0.829984	0.373398	0.924719	0.479984
CP1	0.929409	0.222758	1.38219	0.926965	1.68719	0.752213	1.96481	0.837646	3.52959	0.838278	0.658166	0.508845	1.46272	1.00488	1.19109	1.01057	0.786907	0.83027	0.487051	0.779189
CP2	0.718427	0.475716	1.83947	0.391639	0.460538	0.740398	1.6721	0.609835	2.73999	0.819217	0.38222	1.06017	1.27895	1.06314	1.22765	0.426297	0.797436	0.84192	0.393497	3.04349
CP6	0.877845	0.617042	1.71605	0.34683	0.505922	1.00872	1.32048	0.297381	2.87766	0.401524	0.723945	0.929645	0.91633	0.844127	0.540822	0.361544	0.787942	1.09374	1.13021	2.80237
P8	1.35544	0.638959	2.01815	0.443412	0.954002	0.488653	0.979047	0.296711	2.5584	0.617381	1.78958	0.544847	1.69327	0.392983	1.44307	0.622354	1.07747	1.64476	1.39996	4.72698
P4	0.765122	0.438036	1.11746	0.431687	0.59463	0.495025	1.91724	0.544879	3.57803	0.492358	0.730578	0.920272	1.33471	0.790786	1.10439	0.469935	1.03418	1.18374	0.95603	3.76751
Pz	0.879838	0.398762	1.41592	0.520577	0.995815	0.973698	1.81728	0.745938	3.79472	0.572653	0.872775	0.758176	1.05301	1.58313	1.34523	0.641637	0.88435	1.29873	0.368977	2.31314
POz	1.21727	0.479231	2.0693	0.366294	1.19124	0.85789	1.50571	0.762996	3.28959	0.831906	3.93467	1.13692	0.958103	1.93028	1.87065	0.707352	1.36532	1.94945	0.773273	2.96887
PO4	0.794189	0.644827	1.31864	0.697646	0.908001	0.594033	1.80039	0.65675	3.14165	0.907379	2.10233	0.788266	1.80044	0.698412	1.28557	0.686175	1.19181	1.98484	0.827802	3.68841
PO8	1.40194	0.644352	2.22784	0.383028	1.2164	0.532256	0.816984	0.438368	2.30017	0.826108	2.93586	0.817998	1.48276	0.688408	1.6099	0.647388	1.28895	1.88069	1.08456	4.43051
O2	0.793619	0.458464	3.37176	0.315249	1.86189	0.745726	0.932724	1.16631	2.13234	1.00563	2.8342	0.729242	1.16253	1.38819	2.28095	1.12252	1.87699	2.28297	1.03148	5.06431
Oz	2.15104	0.629392	4.23518	0.209104	2.09123	0.866586	1.19433	1.38006	2.01388	1.02863	5.04965	1.26982	0.708712	1.89745	2.29986	1.62451	2.30272	2.50838	0.96791	5.50043
O1	2.35841	0.588498	3.95704	0.431374	2.27878	0.806607	1.02263	0.896168	1.94997	1.09917	5.69787	1.08022	0.633451	1.30949	1.27704	1.3755	2.07092	2.54648	0.865744	4.47312
PO3	1.87245	0.517497	1.62444	0.540202	2.00004	0.736224	1.52617	0.456987	3.97036	0.832599	3.93873	0.814171	1.07893	0.759138	1.20404	0.815575	1.1981	2.02604	0.766574	2.54184
P3	1.2046	0.514149	1.36062	0.659322	1.69602	0.892045	1.43888	0.53561	4.01672	0.91717	2.13015	0.624782	1.07714	1.03233	1.03413	0.892355	0.98907	1.05899	0.700956	0.916371
CP5	1.05857	0.623624	1.24136	0.524811	1.58986	1.22775	1.32927	0.740541	4.17155	0.92536	0.978029	0.775212	1.19051	1.02249	0.739461	0.66605	1.09621	0.938305	0.92578	0.81943
P7	1.89762	0.824834	1.96356	0.415873	1.5756	1.29847	1.11816	0.567903	4.50661	0.938077	3.02797	0.538912	0.622122	1.83092	1.02706	0.984457	1.57095	1.58321	1.10354	2.26327
PO7	2.93825	0.600552	2.44788	0.402101	2.77623	0.807345	0.87091	0.665349	3.26689	0.908232	5.64847	0.780182	1.00644	1.23847	1.53308	1.18008	1.79729	2.29165	0.965229	3.25858
T7	0.895056	1.43399	1.4653	0.915976	0.844422	1.27788	0.843671	1.49363	3.83101	1.51868	0.273459	0.766825	0.621221	1.70599	1.33756	0.168464	1.6501	2.0694	0.787227	0.749437
T8	1.69189	0.551234	2.32535	0.546524	0.732046	0.762933	1.33443	0.287577	2.93248	0.683842	1.36646	0.459362	0.755111	0.787631	0.828567	0.340349	1.46685	1.45493	1.14858	2.89231

## Sheet: Sub8
Channel	Trial_ 1	Trial_ 2	Trial_ 3	Trial_ 4	Trial_ 5	Trial_ 6	Trial_ 7	Trial_ 8	Trial_ 9	Trial_10	Trial_11	Trial_12	Trial_13	Trial_14	Trial_15	Trial_16	Trial_17	Trial_18	Trial_19	Trial_20
Fp1	2.63655	1.72109	0.319173	0.694388	1.26466	0.854278	0.962466	0.32248	1.31406	1.83451	0.962044	0.954381	0.582853	1.10517	1.01246	0.432358	0.488507	0.537574	1.52944	0.670869
Fp2	2.3932	1.76522	0.229173	0.981577	2.84891	1.00072	1.00194	0.222328	1.0853	3.91415	1.61167	1.5813	0.428136	1.2196	0.690146	0.284808	0.218334	1.49195	1.97777	1.42525
AF4	1.74005	1.26396	0.542314	0.76906	3.08785	1.24109	1.24807	0.66434	0.944627	4.45064	0.937771	0.958823	0.667605	0.803547	0.823952	0.514053	0.291236	1.60203	1.30922	1.35779
AF3	2.0178	1.97239	0.37678	0.847709	0.636447	1.17234	0.597217	1.36769	0.992993	2.16395	0.730809	1.27267	0.902202	1.17232	1.09234	0.684483	0.373159	0.941378	1.46085	0.524701
F5	1.78599	1.94167	0.477946	0.66482	0.812752	0.477338	0.734875	0.823179	0.696316	1.65589	0.467205	0.866664	1.77322	1.62156	3.14489	1.02643	0.573452	1.25651	2.48132	0.679958
Fz	2.07046	0.687502	0.341462	0.656089	0.387521	2.40935	1.46189	0.868145	0.504785	2.33529	0.634923	1.14208	1.0586	0.890382	1.34023	0.535438	0.230352	0.831642	1.17394	1.13578
FC1	0.981136	1.07798	0.983423	1.26647	1.36525	0.844794	1.33372	0.547731	1.26675	0.546522	1.36579	1.54091	1.09697	1.10752	2.31635	1.58248	0.760861	0.649487	2.72348	0.593614
FC5	0.853285	2.59596	1.44795	0.598531	0.622499	1.22148	0.530657	0.772306	0.654834	1.03517	0.80258	0.776451	1.41852	1.03073	1.91298	1.64505	1.05794	0.428537	3.30531	1.20238
F6	2.06314	1.52558	1.42728	0.736425	2.40617	1.05742	1.23625	1.68409	0.782989	0.807011	1.09369	1.2564	0.611797	0.541158	0.979415	0.267593	0.472782	0.30861	0.786961	0.266713
FC2	0.522426	1.87479	0.834654	0.304517	2.85807	0.485854	0.666193	1.74522	1.39177	0.29714	0.695038	0.947495	0.910442	1.6137	1.60909	0.743485	0.858607	0.621861	1.5707	0.919358
FC6	1.44113	1.87809	0.886388	0.403363	1.89842	0.741952	0.479174	0.750705	0.884896	0.367163	2.00392	0.279424	0.671056	1.38055	0.896258	0.545665	0.873096	0.808305	0.986064	0.570871
C4	0.939369	0.760054	0.693017	0.267433	1.07525	0.322353	0.341333	1.26028	1.02927	0.996359	1.12516	0.775525	2.10854	2.48413	0.970527	1.5716	1.19598	1.05715	0.632223	0.666215
Cz	1.31227	0.300423	0.832192	1.1238	0.577037	0.525487	1.26531	0.760915	1.13261	0.72324	0.561572	1.42733	4.02255	1.37552	0.726689	0.888772	0.682222	2.14482	0.550913	2.41958
C3	0.815973	1.20874	1.90254	0.941404	1.15502	0.535521	0.990921	0.842693	0.67254	0.437392	1.42364	1.20043	1.94388	1.31362	1.68607	0.92324	0.599455	1.02071	4.22058	1.13689
CP1	1.47401	1.03848	1.43307	1.38406	1.39261	0.426473	0.764936	1.34223	0.675075	0.787944	1.48591	1.30462	4.19765	0.963282	1.0617	1.47102	1.49811	0.807413	2.13505	1.41013
CP2	0.978448	0.553159	0.851985	0.521744	0.952727	0.53801	0.372181	1.90111	0.797298	1.04831	1.42912	1.36904	3.41289	1.75694	1.10648	1.431	1.56446	1.74306	0.757696	2.11306
CP6	0.435181	1.69898	0.737226	0.362038	0.923695	0.489412	0.804447	3.04546	0.330187	1.29682	0.696758	1.23113	3.10601	2.14087	1.26631	1.37459	0.787817	0.685553	0.651739	1.31738
P8	0.40873	1.9022	0.629453	0.572447	0.531322	0.550082	1.73109	4.25818	1.00827	2.21225	1.08287	0.916115	1.40123	0.725062	0.916006	1.76906	0.579267	1.55266	1.01337	1.97051
P4	0.734887	0.826944	0.676794	0.949903	1.02873	0.812799	0.513105	3.91254	0.407215	1.63135	1.28386	1.1618	2.46349	1.35036	0.807852	1.56037	1.48098	1.17211	0.934125	1.49006
Pz	2.05205	1.05415	0.883552	1.71349	1.78868	0.922065	0.761256	2.34213	0.57542	1.63928	2.38684	1.27035	3.79302	1.2019	0.523177	2.83755	2.57239	1.39161	1.18759	1.70528
POz	4.27028	2.36792	1.26065	4.02587	3.57948	2.42908	2.00561	4.51768	1.32032	3.68673	4.45534	3.16986	6.13562	2.34719	1.36029	4.3656	3.72245	2.58369	2.14513	2.35131
PO4	1.43223	0.834309	0.433457	1.16694	1.53542	1.31932	0.795423	3.78749	0.613625	2.34184	1.60678	1.49665	3.04836	1.23615	0.439146	2.15564	2.05244	1.2844	1.02155	1.4557
PO8	1.00499	0.855267	0.679744	0.882886	0.807529	1.63955	1.0352	3.18496	0.421701	1.80697	1.78894	2.38795	1.88549	1.23123	0.524667	1.62699	2.77697	1.24816	1.53087	1.20185
O2	1.57137	2.14411	0.335347	1.68168	1.50863	2.59562	2.76874	1.33265	0.384641	1.4712	4.10337	1.16113	4.16988	2.14609	0.911487	3.30294	3.13973	2.76912	2.77109	1.54734
Oz	5.72204	4.25496	2.10547	4.82705	5.79925	4.1594	6.2748	5.58234	1.96976	5.49075	6.91531	5.0322	6.8735	3.31481	2.92556	6.15446	6.53206	4.77935	6.42833	4.59241
O1	6.85735	2.98261	2.95945	5.78812	6.34736	4.1382	5.80819	4.77343	1.79045	4.40237	7.708	5.82045	6.56915	3.11543	2.47804	7.53901	8.5704	2.6503	6.18168	5.1069
PO3	5.17443	1.79326	2.30586	5.14382	4.42488	2.67727	3.09614	3.88626	1.27578	3.30335	5.29736	4.24615	6.3261	2.14146	2.57201	5.21151	5.52445	1.74843	4.03805	2.81979
P3	2.35867	0.891372	1.65342	2.42958	2.66103	1.07284	1.31085	2.20094	0.761895	1.30642	3.11159	1.75169	4.27022	1.0102	1.51223	2.99043	3.37374	0.857726	2.79627	1.43839
CP5	1.06228	1.34387	1.52399	0.9472	1.00356	0.371439	0.860099	1.50169	0.775336	0.793856	1.65895	0.547977	2.65798	1.15955	0.901652	1.02349	1.32935	0.677913	2.55863	0.861655
P7	1.3375	1.51318	1.07797	0.808153	2.02448	0.843595	1.53387	0.777539	0.903799	1.08873	1.90145	0.746145	2.40232	0.798629	0.77121	1.43924	2.3488	1.22191	1.97354	0.686262
PO7	3.95537	1.10276	1.50613	3.0939	3.94816	2.03633	2.67047	1.96402	0.981279	2.24543	4.37795	3.60443	3.60195	1.37846	1.37162	4.02922	6.17195	0.852158	3.66136	1.88685
T7	0.595293	1.26311	1.72798	1.2953	0.837252	0.481572	0.62054	2.4104	0.380755	1.84084	1.64761	0.376734	2.80119	1.49248	1.21725	1.04763	3.20706	1.76842	0.5563	0.887881
T8	1.44778	1.3741	0.659017	0.530155	1.19897	1.26166	0.642622	0.462267	0.766474	1.79893	3.03024	1.35148	0.918758	0.880703	0.572852	0.914379	0.535211	0.961092	2.35498	0.520501

## Sheet: Sub9
Channel	Trial_ 1	Trial_ 2	Trial_ 3	Trial_ 4	Trial_ 5	Trial_ 6	Trial_ 7	Trial_ 8	Trial_ 9	Trial_10	Trial_11	Trial_12	Trial_13	Trial_14	Trial_15	Trial_16	Trial_17	Trial_18	Trial_19	Trial_20
Fp1	0.945928	0.891912	0.755906	1.236	0.801665	0.904508	0.759922	1.06509	0.79	0.806975	1.12105	0.421591	0.418262	0.504115	0.750007	0.354617	0.617708	0.40071	0.658242	1.90918
Fp2	0.998721	0.829375	1.46958	1.20503	1.23569	1.68813	0.364299	0.640425	0.63306	0.367769	0.502067	1.00371	0.478935	0.608975	1.25323	0.541013	1.21373	0.421859	0.692241	2.04358
AF4	0.78917	0.863378	0.952025	0.89482	1.1794	0.731036	0.416304	0.698216	0.610139	0.628557	0.534534	1.17373	0.406547	0.246343	0.579435	1.30758	1.29301	0.574722	0.675083	2.08697
AF3	0.592198	0.896711	0.856918	0.885123	0.641559	0.589019	1.02657	1.40531	1.28398	1.05791	1.15489	0.347073	0.437097	0.35578	1.33937	0.472847	0.430773	0.375454	1.3032	1.574
F5	0.407278	0.941414	1.12028	1.66725	1.23121	0.9333	1.1223	1.4597	1.27071	1.15827	1.82012	0.485453	0.573104	0.386167	2.31542	0.324224	0.296352	0.478213	1.31933	1.43633
Fz	0.572101	0.919552	1.37861	1.63363	1.38857	0.963778	1.19804	1.43514	0.491879	1.15508	0.879128	0.63557	0.334978	1.26224	0.52819	0.551144	1.18112	1.81545	1.61141	2.19393
FC1	0.902255	1.88048	0.854296	0.492401	0.67502	1.46735	1.69228	3.09391	1.98737	0.838154	0.879301	0.364942	0.547521	2.51375	1.35587	0.557643	0.594007	0.672922	0.551661	0.662691
FC5	0.463719	2.64102	1.14481	1.68936	0.673445	1.59177	0.824821	1.01093	1.75282	0.751384	1.49936	0.516181	0.414243	1.09324	2.16375	0.447283	0.426284	0.804816	0.610663	0.937803
F6	0.610925	0.609293	1.38212	1.25481	1.19945	1.47044	0.646223	0.612457	0.913261	0.700715	0.591552	1.05024	0.467627	0.489394	0.677635	2.3654	1.08092	0.761707	0.501345	1.74621
FC2	0.639797	0.433141	0.602771	0.884952	1.20765	0.434895	0.571961	0.523667	0.965467	2.51421	0.446371	0.980514	0.865415	0.406623	1.38979	1.82682	1.58542	0.514469	0.644757	2.29939
FC6	0.578042	0.422964	1.34963	1.34353	1.06024	1.11388	0.631818	0.557554	1.10931	0.963925	0.809305	0.897183	0.559978	0.881631	0.554837	2.8465	0.814772	0.890247	0.514819	1.60239
C4	0.382925	0.292055	1.04845	1.07098	0.82807	1.07147	0.956276	0.560198	1.19692	2.13913	1.18013	0.733991	0.763534	0.762931	0.831785	1.59017	0.914173	2.14582	0.487085	1.55702
Cz	0.823563	1.15429	0.811961	0.860729	0.612171	1.42825	1.11263	1.43017	0.849137	0.91419	0.861934	1.17296	1.62163	1.77823	0.326652	0.808163	0.569207	1.03133	0.467607	0.457506
C3	0.653776	2.71299	1.6005	1.61376	0.403126	1.26085	0.954964	1.40572	0.777504	0.924273	0.584159	0.613007	0.571947	3.88185	1.16769	0.592172	0.654901	0.861556	0.427201	0.855222
CP1	0.760329	1.23312	2.12389	1.63185	0.532329	1.31865	0.950392	1.87096	0.66145	0.607667	0.706068	1.12752	2.20498	2.20447	0.673025	0.547569	0.685949	1.19227	0.459495	0.625455
CP2	0.600666	0.67175	1.1567	0.537185	0.644147	1.05193	0.75453	1.31543	0.820196	1.33539	0.955251	0.869746	1.22037	1.03632	0.929114	0.875357	0.694746	2.2167	0.390758	1.0324
CP6	0.531079	0.814878	1.85343	0.935268	1.06538	1.10928	0.839756	0.866749	1.52349	0.987347	0.785281	0.645745	1.1232	1.072	1.14633	1.45819	0.802197	2.48056	0.625037	1.62148
P8	0.789874	0.902763	2.16195	0.538377	0.9365	0.726962	0.873313	1.22041	2.24569	0.441787	0.512848	0.843828	1.18822	1.10004	1.10714	1.08112	1.15331	4.08073	1.0717	1.48973
P4	0.725101	0.819718	1.5305	0.56006	0.756663	0.874353	0.832743	1.26684	1.20013	0.980452	0.703612	0.564865	1.30748	1.0051	1.4011	1.10793	0.713331	3.42783	0.557042	1.50111
Pz	0.936326	1.01408	2.6494	1.19956	0.708151	1.64401	1.27722	2.28544	1.79217	0.544248	0.885438	1.52023	1.557	1.03476	0.837016	0.572422	0.909745	2.3045	0.550877	1.33924
POz	3.00494	3.1374	6.28595	4.1388	3.23155	3.39651	3.1106	5.45822	6.56629	3.7971	1.26332	5.31396	5.37507	0.803083	4.22976	2.16713	3.39921	6.5516	1.82907	5.27066
PO4	1.18463	1.27449	3.18138	1.72065	0.978311	1.44039	1.4008	2.24361	3.15773	0.530927	0.558583	0.903597	2.05721	0.626145	1.43942	0.803771	1.66501	4.85718	0.896397	2.43541
PO8	1.10536	1.27844	3.16856	1.14458	1.11683	1.09565	1.20281	1.60687	3.54252	0.6192	0.587144	1.31622	1.69386	0.913194	0.799608	0.976201	1.43666	5.33211	1.06588	1.87711
O2	3.04456	4.12102	7.71781	4.8818	3.57528	3.97024	4.03595	4.78497	9.67997	2.45287	1.69377	5.60982	5.85843	1.01066	3.5758	3.26413	3.51538	3.25699	2.04925	3.84719
Oz	5.37415	5.19265	9.36371	5.415	6.75816	6.08098	4.80353	6.78727	10.5833	4.85118	2.57299	9.53219	9.14065	1.49875	6.6668	4.8156	6.82252	8.22611	3.1014	6.24766
O1	6.34373	4.3093	9.29405	4.62763	6.09894	5.64218	4.19953	7.10964	7.31763	5.08458	2.78617	7.10917	8.24939	1.20474	5.61656	4.13379	7.27502	8.00192	2.41202	4.74764
PO3	3.78445	2.27231	6.74393	3.48552	2.66719	3.27262	2.03361	5.61738	3.35333	3.05308	1.49993	3.17714	4.69342	0.632438	3.3412	1.61881	2.9856	3.95473	1.3062	2.38705
P3	1.43029	1.70737	3.82602	1.76315	0.605435	1.84462	0.744724	2.82082	0.938455	1.22525	0.802844	1.45979	1.66183	1.21786	1.0036	0.561768	1.09135	2.10341	0.646519	0.897988
CP5	0.927612	2.07718	2.36569	1.24231	0.305578	1.65522	0.778441	1.53522	1.09649	0.582891	0.795515	0.75399	0.946819	1.40584	1.08126	0.703671	1.05202	1.01502	0.605047	0.929105
P7	1.12663	1.68327	2.74549	0.747122	0.344969	2.19596	0.486955	1.41168	0.94421	0.646544	0.589077	0.894355	0.833664	1.04502	1.22115	0.891215	1.82103	1.0636	0.422268	1.32131
PO7	2.14363	1.26932	4.25544	0.693461	0.466858	2.41376	0.783411	2.29145	1.03576	1.2848	0.449741	1.22359	1.39129	0.74687	1.69321	1.07129	2.68339	0.714875	0.539171	1.64076
T7	0.764033	2.32368	1.43565	1.23572	0.555057	1.08146	0.759212	1.3301	1.26813	0.508678	0.898076	0.842208	0.608726	1.09961	1.32326	0.732693	0.941554	1.74017	0.406957	1.0896
T8	0.703037	0.507035	1.99871	1.15658	1.01357	1.6908	0.670632	0.688487	1.08138	0.658795	0.594878	0.90054	0.748623	1.01734	0.883305	1.56988	0.771935	1.23749	0.828679	1.45594

## Sheet: Sub10
Channel	Trial_ 1	Trial_ 2	Trial_ 3	Trial_ 4	Trial_ 5	Trial_ 6	Trial_ 7	Trial_ 8	Trial_ 9	Trial_10	Trial_11	Trial_12	Trial_13	Trial_14	Trial_15	Trial_16	Trial_17	Trial_18	Trial_19	Trial_20
Fp1	0.758992	2.68061	0.992108	0.949119	0.827466	0.792039	1.44257	0.671328	2.13448	2.53717	0.43931	1.15651	2.39923	0.710868	0.631629	1.07076	1.3469	0.558308	1.35703	0.337564
Fp2	0.993882	1.90253	1.37657	0.558363	0.702408	0.94599	0.804236	1.33105	3.05722	2.12695	1.1388	0.417634	1.36607	0.596082	0.847189	0.710341	1.75213	1.13397	1.70452	1.13307
AF4	0.875596	2.57128	0.481545	0.647301	0.883232	1.1229	0.496237	0.722896	1.28464	1.44201	0.777893	0.377449	0.740059	0.781216	0.873253	0.541636	1.08489	1.13417	1.12509	0.698121
AF3	0.54681	1.65218	0.697323	0.824033	2.46575	1.7478	0.89772	1.23787	0.697385	1.13635	0.532664	1.53887	2.2431	2.95568	1.39004	0.962235	1.30001	0.321671	1.39454	0.989008
F5	2.29397	0.744388	1.26958	1.16077	0.834507	1.75741	0.651554	0.537769	2.07735	1.71045	0.465567	1.0531	1.76107	2.04795	0.470149	0.687436	1.33157	0.910646	1.08399	0.76762
Fz	0.337746	3.40756	0.661288	0.899804	1.53489	0.981429	0.895402	1.09163	0.674308	2.11224	0.814569	0.603861	1.09599	1.01959	0.904297	1.64561	1.04768	0.596586	0.836578	0.953607
FC1	0.562896	0.908155	1.59163	0.610113	0.357135	1.42635	0.438346	1.73071	0.80381	0.660211	1.05792	0.502075	0.921155	1.74784	0.576828	1.65126	0.946956	1.1168	1.18845	0.697784
FC5	0.670416	1.05454	1.029	0.943323	0.834756	1.06238	0.592989	0.419786	2.43537	1.02574	0.8053	1.07233	1.60746	1.15594	1.21267	0.574102	1.07198	0.553824	2.18292	1.02821
F6	1.0271	1.71302	0.418231	0.45219	0.690925	0.447469	0.440881	1.69795	0.89897	1.94803	0.537824	0.848943	0.645204	0.602944	1.70307	0.636183	2.13878	1.65126	0.614434	0.302665
FC2	1.06433	1.02619	2.00508	0.889963	0.771943	1.22833	1.54018	0.831576	0.740017	1.89459	0.446914	1.79	0.682361	1.83385	0.666947	1.16866	1.77444	1.48325	0.559019	1.50685
FC6	1.5633	0.664235	0.732591	0.672078	1.41547	0.319351	1.09592	1.97478	0.98564	2.6378	0.367203	0.636908	0.664575	0.63559	0.724308	0.708916	1.12074	2.20537	0.214727	0.317558
C4	1.32118	0.592507	0.680974	0.424254	2.31896	0.723097	1.01464	1.19688	1.05073	0.506361	0.569864	1.05045	2.24171	2.4205	0.522921	0.804544	0.54897	1.80302	0.591855	0.426673
Cz	0.708778	1.02577	0.657357	1.09394	1.62585	0.28278	0.606612	0.927039	0.624774	1.48951	0.934725	0.60649	0.889082	0.689273	0.565774	0.406519	1.95539	0.731161	1.64085	0.893537
C3	0.310278	2.09361	0.826521	1.2457	2.26369	1.25439	0.760209	1.04435	0.462713	2.18158	0.319117	1.04821	0.908717	1.30628	1.53305	0.257118	1.36537	0.77608	2.15402	1.87922
CP1	0.450059	1.81995	1.80807	1.5299	1.8856	0.58832	0.570308	2.09089	0.572775	2.29875	0.942161	1.15897	1.44666	1.49584	1.53749	0.372372	1.13717	1.50472	1.41956	1.38569
CP2	0.644451	1.09236	0.880558	0.942747	2.18399	0.379727	0.955694	1.07721	0.839762	0.439124	0.962243	0.9015	1.57481	2.05892	2.14978	0.70384	0.466074	1.59993	1.10933	1.13027
CP6	1.28506	0.557149	1.16173	1.17637	1.47783	0.28569	0.662262	1.137	0.956703	0.597271	0.734558	1.05512	1.18802	1.8791	1.54107	0.952961	0.47039	2.19523	2.25912	0.311381
P8	0.700057	0.917679	1.0753	2.33252	2.84605	0.532428	0.393135	1.07625	1.54795	0.910498	1.13453	1.07224	0.875848	1.19555	1.59465	0.949311	0.15306	2.40571	1.3194	0.980367
P4	0.78441	1.13356	0.987793	1.91078	3.01618	0.32209	0.945067	1.02615	1.17193	0.674685	0.841055	1.21092	1.49823	1.78738	2.43626	1.18424	0.317557	2.20826	1.72509	0.899811
Pz	0.534248	1.7176	1.14372	3.39741	3.25549	1.30419	0.950678	3.07797	0.870926	1.40726	1.10146	1.58943	1.84558	1.96931	2.14013	0.836422	0.964075	1.78848	1.97527	1.57166
POz	1.21376	3.61564	1.94497	9.67917	6.0692	4.37244	0.893495	3.48433	2.14754	4.38407	1.34981	3.75031	4.38031	2.76074	2.89389	1.63145	1.2958	1.72875	3.15546	1.93025
PO4	1.20671	2.39403	1.70181	4.87349	4.10218	1.03351	1.14156	1.55696	1.20065	1.58878	0.808386	1.73289	2.46969	1.84399	2.13034	1.77168	0.475266	2.57499	2.00172	1.40962
PO8	1.16138	2.61622	0.955851	6.62105	4.19618	2.22731	0.768989	1.09751	1.77147	2.07255	0.915438	1.53409	1.99082	1.32371	1.92253	1.44058	0.492226	3.08463	2.11135	1.14079
O2	2.39422	4.87386	2.53455	10.4261	5.68901	4.10081	0.802085	3.31841	2.57989	6.49429	0.91985	2.02987	4.52838	1.68994	4.04587	1.90398	1.08652	2.2371	3.11129	2.02568
Oz	2.92698	6.10409	2.48946	10.1276	5.94462	6.66868	1.47033	4.61561	5.49388	8.58073	2.40402	4.27237	7.82829	3.87484	6.33406	3.23885	2.9296	2.44228	4.7346	2.35757
O1	1.99938	6.01542	2.03417	9.54121	5.39104	5.53754	1.84232	5.08531	5.90567	6.71735	3.67743	4.80951	9.13415	4.73793	5.53528	4.12958	2.91364	1.57208	4.79743	2.07212
PO3	1.03821	3.85286	1.85077	8.74152	5.54786	4.15752	1.00301	4.74775	2.55689	4.46992	2.58918	3.68832	5.23799	4.10766	3.67265	2.27227	1.54435	1.20567	2.6769	2.04179
P3	0.376087	1.98707	1.14604	5.20206	4.783	2.04081	0.883006	3.54275	1.24935	2.65631	1.52576	2.76841	2.65256	2.82484	1.91118	1.08197	1.22387	0.854257	1.76333	1.65129
CP5	0.388774	1.28762	0.717723	2.04805	3.04393	1.22018	0.92111	1.90521	0.930672	2.12201	1.28618	2.52292	1.30814	1.83528	1.46871	0.701004	0.810331	0.795452	1.97218	1.02159
P7	0.418105	2.63784	1.34771	5.94473	4.27578	3.11023	0.910477	3.10861	2.27629	3.26976	2.37178	2.00146	3.9076	2.19303	1.36945	1.39909	1.19621	0.81919	1.38789	2.95252
PO7	0.993487	4.75372	1.34166	11.0609	5.24087	4.65481	1.0395	4.11231	3.88341	5.8339	3.8248	3.90316	5.69881	3.7578	2.69167	2.9117	1.84263	1.23971	2.26792	2.25816
T7	0.454967	1.23177	1.06011	1.59308	2.69326	1.18361	1.65699	1.6647	1.77338	0.933083	1.22201	1.37513	2.19803	1.72676	1.80768	0.866622	0.523499	1.51646	2.78853	1.47536
T8	1.22829	1.50678	0.851293	0.195136	1.46272	0.223572	1.33175	0.873649	1.89142	0.790604	0.364485	1.59716	0.630548	0.991815	0.558757	0.787731	1.90739	1.34808	2.84616	0.740597

[truncated: 20 more sheets: Sub11, Sub12, Sub13, Sub14, Sub15, Sub16, Sub17, Sub18, Sub19, Sub20, Sub21, Sub22, Sub23, Sub24, Sub25, Sub26, Sub27, Sub28, Sub29, Sub30]
