# Supplementary material for: A multi-day and multi-band dataset for a steady-state visual-evoked potential–based brain-computer interface
Source: Gigascience. 2019 Nov 25;8(11):giz133. doi: 10.1093/gigascience/giz133 (PMC6876666; doi:10.1093/gigascience/giz133)
Supplement: giz133_Supplemental_Files [file giz133_supplemental_files.zip › SNR_Middle(2)_22Hz.xlsx]

## Sheet: Sub1
Channel	Trial_ 1	Trial_ 2	Trial_ 3	Trial_ 4	Trial_ 5	Trial_ 6	Trial_ 7	Trial_ 8	Trial_ 9	Trial_10	Trial_11	Trial_12	Trial_13	Trial_14	Trial_15	Trial_16	Trial_17	Trial_18	Trial_19	Trial_20
Fp1	0.962425	1.39748	0.51626	0.861903	1.32818	1.91738	0.337674	1.95136	0.588737	0.374873	1.38146	1.30742	1.20255	0.34097	0.824196	1.74179	1.1766	0.675439	0.924716	2.88097
Fp2	0.486862	0.974259	0.636894	0.347454	0.693877	0.829835	0.59918	1.23057	0.507626	1.1737	1.78875	0.450327	1.15219	3.07668	0.470394	1.00385	0.942809	1.29123	0.457576	0.402892
AF4	0.707217	1.45816	0.762144	2.13243	1.52129	1.85876	1.1331	0.871542	0.641422	1.07473	1.59612	1.65027	3.0483	1.02833	0.521942	0.823044	0.501141	0.36105	0.388458	0.676049
AF3	0.671829	1.08072	2.13423	0.831576	0.568595	1.60275	1.49764	2.42389	1.17975	0.386533	0.763189	1.08462	1.71511	0.680554	0.589133	1.03853	0.512767	1.51213	0.467606	1.08402
F5	0.967487	1.43643	1.0424	1.25787	0.43808	0.703001	0.689449	2.6316	0.577423	0.548569	1.78068	1.19414	1.97884	0.784962	0.524647	1.23607	0.838763	0.255883	1.34302	0.925285
Fz	0.613298	1.44419	0.558234	1.29609	0.511455	1.52558	0.864911	1.87344	1.20165	1.24123	0.973575	1.22683	2.0517	0.891598	1.17786	0.735313	0.809596	0.603894	0.444634	0.707328
FC1	0.306298	1.29183	0.48951	0.909668	0.602338	0.410226	0.46628	2.05222	1.59731	1.81004	0.468476	1.25176	2.13464	0.877613	0.384087	0.957436	0.755462	0.758792	0.826009	0.656902
FC5	0.451942	0.964208	0.340885	1.12157	0.605027	0.434302	0.901972	1.45101	0.686619	1.68093	1.2877	0.55658	1.85014	0.67994	1.1018	0.499267	0.835247	0.437347	1.38903	0.674493
F6	1.77646	1.48741	0.921147	1.29549	0.571202	0.895576	0.557248	1.04002	0.624686	0.398504	2.50185	1.66377	1.50892	0.27325	1.86278	1.04594	0.391155	1.64625	0.749628	0.94982
FC2	0.750548	2.92311	0.958066	0.890246	1.36993	0.474218	0.618617	0.832308	1.78598	0.822994	1.08095	2.57059	2.31799	0.860212	1.42304	0.38437	0.582281	0.648647	1.14597	1.10937
FC6	0.706889	1.21846	0.443894	0.990313	1.04983	0.564603	0.940514	0.901757	0.903217	1.02863	2.44037	1.93926	1.76849	0.346451	1.65458	0.716596	0.592829	0.589263	0.557632	1.01682
C4	0.743562	2.17328	2.02446	0.81694	1.14131	0.344284	0.491407	1.0698	1.14812	1.01195	2.45535	2.23096	3.76342	0.503815	1.74706	0.563048	0.703606	1.06747	0.546999	0.409713
Cz	0.374824	1.03768	0.34258	0.627095	0.536572	0.840189	1.51324	1.21947	1.30624	1.29776	1.7213	2.88805	1.16927	0.915076	0.423622	2.15641	0.695513	1.06455	1.4626	0.734038
C3	0.937631	0.904082	0.36066	0.747742	0.830952	0.458479	1.37742	1.63056	0.69016	1.42265	0.523554	1.55549	1.42895	0.534086	0.294858	1.10722	0.815045	1.31985	1.32132	1.16883
CP1	0.851311	1.58865	0.510939	0.80221	1.13172	1.14418	1.27887	2.05481	0.641583	1.11742	0.902604	2.93161	1.88742	0.887974	0.904083	1.71571	0.766502	1.27586	1.3728	0.81397
CP2	0.980683	2.93806	0.640718	0.945372	0.653	0.525196	1.17829	2.33248	0.742153	0.833491	2.38537	3.30873	2.80237	0.657463	1.6424	1.6434	1.01058	1.57912	1.22839	0.275217
CP6	0.954366	0.806218	0.732551	0.789981	0.339298	0.355373	0.364141	1.2912	0.615881	0.581681	2.45147	2.10226	2.72698	0.489399	1.47292	0.623266	1.26659	2.12144	1.35693	0.663362
P8	1.12218	0.624566	0.777048	1.18331	0.395555	0.50561	0.403125	1.47569	1.29793	0.41861	3.06019	1.0413	2.13341	0.487526	1.50898	0.463418	1.44694	3.01613	0.932175	0.571589
P4	0.954209	1.99189	0.695964	0.979369	0.353127	0.440234	0.969387	3.35548	0.995164	0.528827	3.04464	2.13967	2.85138	0.532585	1.81684	1.3185	1.15567	2.76418	1.33195	0.481313
Pz	1.50336	2.48467	0.693614	0.904355	0.993672	0.761542	1.15325	2.17844	0.760555	0.859825	1.5067	1.88529	1.14621	0.900622	1.47082	1.46799	0.957487	1.15258	1.14901	0.548354
POz	1.54562	2.84138	0.663158	1.15787	1.0202	0.889214	1.26494	2.52276	0.702369	0.693133	1.79275	1.40017	0.436717	0.753858	1.46038	1.3437	0.959495	1.45091	0.95161	0.782315
PO4	0.98321	1.77997	0.559072	1.05758	0.472044	0.866654	1.12284	4.7243	1.3338	0.461454	2.73819	1.36885	2.09444	0.618926	1.40776	1.4087	1.06614	2.18246	1.55202	0.571784
PO8	1.05191	1.45821	0.570404	1.37119	0.267412	0.478234	0.412036	2.94843	2.86567	0.469952	3.8686	1.19938	3.04404	0.713458	2.41411	0.932616	1.79599	3.05197	1.39618	0.570771
O2	1.17752	1.27044	0.729603	1.33789	0.456538	0.902169	0.447969	3.49609	1.78899	0.459664	4.03542	0.808581	2.378	0.344954	1.82389	1.29032	1.66313	3.03329	1.6533	0.723065
Oz	3.6654	1.64652	0.732473	1.60557	0.710871	1.56867	0.442005	2.68982	0.888775	0.548215	3.9699	2.55284	2.8014	0.213737	2.53254	1.31949	2.006	1.71263	1.22594	0.850794
O1	2.08119	1.91233	0.647034	1.22047	0.891211	1.57005	0.192043	2.00256	0.576511	1.01762	3.29883	2.56078	3.44993	0.2075	2.02944	1.04793	1.50234	2.82022	1.13337	0.808866
PO3	1.39437	1.8707	0.623516	1.0159	1.21347	1.20921	0.545457	1.96382	0.621666	1.16518	1.98701	1.63431	1.5044	0.639411	1.30117	1.29592	1.07053	1.44753	1.21896	0.791002
P3	1.07909	1.79597	0.588129	1.20172	1.38073	1.27043	1.11269	1.89818	0.633465	1.21758	1.51991	1.93427	1.96038	0.646724	0.994716	1.31889	1.02192	1.27503	1.22762	0.786206
CP5	0.757155	1.15355	0.440907	1.10401	1.33268	1.03043	0.817224	1.89893	0.640702	1.38512	1.167	1.95746	2.75632	0.381512	0.422421	0.860647	0.91114	1.25122	1.37809	0.758351
P7	1.40341	1.02279	0.326731	1.63492	0.873739	1.02366	0.239799	1.56576	0.562135	1.18285	2.27234	1.45321	3.1452	0.342312	1.04009	0.590636	0.897746	2.38936	0.9653	0.384829
PO7	1.45586	1.59553	0.458556	1.15396	1.12002	1.38828	0.169943	1.8624	0.575454	1.42244	2.34673	1.52418	2.45403	0.464615	1.53825	0.676141	1.0566	1.88245	1.48402	0.638691
T7	0.179804	0.648021	0.740949	2.26103	0.771266	1.01706	1.35415	2.7954	1.26973	0.531723	1.25983	0.528407	0.841072	0.829171	1.2924	0.7967	1.03657	0.503436	1.04443	0.640409
T8	1.09183	0.482884	0.328739	0.793318	1.3588	1.24641	0.589407	0.735414	0.608716	0.493065	0.75418	2.29134	2.03842	0.571721	2.34776	0.519552	1.16285	1.58389	1.37107	1.55644

## Sheet: Sub2
Channel	Trial_ 1	Trial_ 2	Trial_ 3	Trial_ 4	Trial_ 5	Trial_ 6	Trial_ 7	Trial_ 8	Trial_ 9	Trial_10	Trial_11	Trial_12	Trial_13	Trial_14	Trial_15	Trial_16	Trial_17	Trial_18	Trial_19	Trial_20
Fp1	1.33341	0.765778	2.5922	0.542719	0.574778	0.332049	0.724054	0.842146	1.02349	0.973327	1.17482	2.43895	0.641985	0.844747	1.40134	0.970604	0.302055	0.25494	1.18182	0.891425
Fp2	1.6614	0.751572	4.23358	1.23516	0.876709	1.49201	0.792309	0.577472	0.784436	2.41213	1.53601	1.09268	0.723856	0.4134	0.4842	0.370777	0.400758	0.59982	0.764987	1.32496
AF4	1.30014	0.998607	1.22206	1.15773	0.953479	0.539773	0.589139	0.600291	1.05309	1.0255	1.31471	1.18643	0.489777	0.827979	2.23838	1.04585	0.374209	0.332448	0.552033	0.970957
AF3	0.634111	0.426401	2.37111	0.513239	0.435849	0.550404	0.964081	0.553825	1.25805	1.14354	0.898117	0.995945	0.238548	1.03513	0.956552	0.930735	1.32094	0.446009	1.00657	1.37677
F5	0.425494	1.00056	1.55536	0.697311	0.585037	1.05542	0.60054	1.11052	0.491465	0.89734	0.916987	1.9383	0.435113	1.04195	0.59724	0.372296	0.527701	0.631174	0.816785	1.75637
Fz	0.812746	0.357379	1.38215	0.798041	1.13278	0.57038	0.549974	0.622532	0.246861	1.02038	1.09002	0.623959	0.561954	1.19577	0.409246	0.467659	1.86437	1.29911	1.4504	1.13624
FC1	1.00592	1.77404	1.0793	1.19698	0.719964	1.77215	1.49316	0.811371	0.759376	0.637806	2.04309	1.3246	1.71871	1.84458	0.784357	0.56493	1.46461	0.258716	0.868354	1.44338
FC5	0.506912	1.32277	1.63665	0.706959	0.743045	0.618216	0.681764	1.12598	1.07121	0.952744	0.727423	1.61774	0.343197	1.12672	0.669626	0.363184	0.820015	1.0253	0.867329	1.80517
F6	1.97165	1.26462	2.13594	0.323971	0.799917	0.770353	1.70964	1.04562	0.936993	1.68363	0.934903	1.48467	0.372413	0.635645	2.3527	0.484187	0.395699	0.423426	0.771988	1.23738
FC2	0.607203	1.43916	1.66949	0.304813	0.822808	1.50835	1.49899	2.17405	1.39776	1.04208	1.59448	0.687383	2.64351	0.57202	0.507697	0.712247	1.18698	1.59574	1.4254	0.290816
FC6	0.881646	0.953845	3.13732	0.522258	1.73924	1.63127	1.42816	2.20732	0.861036	1.63007	1.14737	1.22765	0.659428	0.469176	0.91985	0.578182	0.294681	0.776028	1.1616	1.50792
C4	0.61517	2.03038	2.87156	0.355977	1.85973	1.82215	1.15012	4.34457	0.724058	1.57071	1.16433	0.401051	0.619401	0.562849	1.54109	0.595135	0.565215	1.60361	0.812731	0.985701
Cz	0.962752	1.45673	1.30598	0.439301	0.998898	1.10874	0.296835	3.5541	0.697269	0.88171	1.4376	0.66551	0.472246	0.938602	0.933207	0.923085	0.447395	0.701868	0.735891	1.01346
C3	0.721653	1.98783	2.27749	1.2701	0.962078	0.666557	0.460786	1.14224	0.811233	0.766798	1.2992	1.15163	0.514674	1.96474	0.685645	0.328552	0.687485	0.628853	0.753808	1.84981
CP1	0.862462	1.2186	1.93968	0.486549	1.64971	0.277254	0.445935	1.74242	0.817253	0.945787	1.82493	0.778836	0.48536	1.52056	0.502104	0.74632	0.265939	0.74249	0.64962	0.502789
CP2	0.938518	1.76925	2.40119	0.327125	1.23437	1.18148	0.735217	2.98639	0.554637	1.34671	1.28959	0.328049	0.316318	1.26534	1.66757	0.723733	0.555728	0.890503	0.60891	0.601591
CP6	0.704645	1.8777	3.51316	0.446873	1.26394	1.48326	1.56651	2.74264	0.684264	1.74722	0.910941	0.463743	0.595119	0.826244	1.57208	0.403214	0.471384	0.402624	1.08629	1.45857
P8	1.55443	1.99925	3.55987	0.938317	0.890738	0.903398	2.45953	1.89417	1.00621	2.18914	1.3948	2.33185	1.78967	1.79122	1.94356	1.05492	1.31745	0.250294	2.23338	1.30164
P4	1.14375	2.01526	2.78407	0.484726	1.44744	1.4007	1.1624	2.28572	0.709326	1.72815	0.952665	0.215758	0.590094	2.24713	2.39021	0.738037	1.19556	0.429582	1.17672	0.861634
Pz	1.03928	1.53284	2.10811	0.313882	2.27647	0.741223	0.778935	2.2307	0.885861	1.35524	1.48153	0.432146	0.873467	2.26718	0.950398	0.991812	0.874905	0.52853	0.840939	0.53216
POz	1.55135	1.97571	1.86371	0.904448	0.734139	1.00841	1.36198	2.26197	0.808013	1.60251	1.38008	1.27347	1.56012	4.05653	2.27622	1.27785	2.01817	0.641857	2.38694	1.94205
PO4	1.37441	2.33268	2.60603	0.884862	1.40449	1.75067	1.90206	2.30186	0.832367	1.84648	1.14483	1.12956	1.8664	4.65156	3.01178	1.66382	1.92905	0.41708	3.00246	1.78164
PO8	1.90119	2.50747	3.66853	1.67083	1.53637	1.37851	3.01343	2.49468	1.25426	2.14973	1.80733	3.71357	3.25037	3.81978	3.27722	2.3047	2.11074	0.473203	4.5624	1.78888
O2	3.18677	3.57378	4.18255	2.28917	1.85329	1.60337	3.361	3.95589	1.80871	2.05986	2.33625	6.02763	3.80461	5.26268	3.71828	3.70126	2.67512	1.49007	7.11091	3.29152
Oz	4.28931	4.32042	5.24092	3.21983	1.81591	1.17424	3.32333	5.86977	2.57854	1.8056	2.77378	8.79615	3.19147	6.26501	4.37041	3.54588	3.41588	3.15322	7.78001	4.37504
O1	3.41659	3.14748	3.50221	3.45043	1.64511	0.965768	1.78568	5.49978	1.92204	1.07955	2.65206	5.94176	2.07167	5.1572	2.1995	1.81698	3.33226	2.40019	5.1201	2.18833
PO3	2.27849	2.42541	1.79562	1.67894	0.738343	0.539303	1.18303	2.943	1.09681	1.33624	1.80623	1.70286	1.20819	2.86877	1.2721	1.00984	1.83033	0.733192	1.7143	0.946744
P3	1.39111	1.83997	1.59513	1.03247	1.19225	0.20157	0.888753	1.98865	1.16139	1.52748	1.59957	1.14777	0.787291	1.56577	0.691635	0.69942	0.872712	0.577575	0.956469	0.735989
CP5	1.01057	1.65766	2.38162	1.72	0.454633	0.384711	0.486282	2.11077	1.39865	1.34047	1.14577	1.06428	0.757163	1.65014	0.76584	0.541202	1.10652	1.06035	0.82993	1.37845
P7	1.35579	1.57256	1.82602	1.77327	0.406637	0.57635	0.949167	2.69757	2.16658	1.61184	1.74291	1.38349	1.079	0.88898	0.903419	0.747327	2.17252	1.96599	1.5195	2.34838
PO7	2.90821	2.555	1.9649	2.8021	1.06436	0.587998	1.28156	4.09509	1.61151	1.07088	1.80101	2.28241	0.918298	2.10601	1.03533	0.922373	2.7256	1.15714	2.14086	2.09251
T7	1.08915	1.41903	2.79259	1.33925	0.417952	0.438442	0.322278	1.9415	1.59266	1.65493	0.770325	1.25941	0.790207	1.38081	1.05548	0.496605	0.945275	1.33734	1.12946	2.39158
T8	1.32174	1.36732	3.81561	0.619313	1.83226	1.02645	1.77233	1.58841	0.649651	1.27555	1.05122	1.43154	0.578052	0.406976	0.690896	0.406595	0.180868	0.484057	1.03056	1.72585

## Sheet: Sub3
Channel	Trial_ 1	Trial_ 2	Trial_ 3	Trial_ 4	Trial_ 5	Trial_ 6	Trial_ 7	Trial_ 8	Trial_ 9	Trial_10	Trial_11	Trial_12	Trial_13	Trial_14	Trial_15	Trial_16	Trial_17	Trial_18	Trial_19	Trial_20
Fp1	1.52074	1.5557	0.380272	0.39192	0.372314	0.507627	0.573687	0.287504	0.383529	2.86289	2.76331	0.648762	0.851974	1.17329	0.681063	0.504788	0.762842	1.40156	0.382202	1.28661
Fp2	1.83313	1.06425	0.291536	0.335986	0.484431	1.10092	1.033	0.230082	0.525911	2.55286	2.59618	0.761414	1.12727	2.01065	1.42215	0.343329	1.0966	2.48004	1.10759	0.756033
AF4	1.93226	0.685147	0.689055	0.606657	0.705556	1.35874	0.774244	0.6808	2.94455	1.51046	1.22329	0.942818	1.28823	0.863444	0.99573	1.04774	2.10433	0.872438	1.35653	1.44597
AF3	1.36385	1.51727	0.507239	0.446134	0.71906	0.691888	0.476476	0.331701	0.368996	2.19913	2.5146	0.484169	0.76192	1.55394	0.670882	1.08845	1.21951	1.15703	0.258449	2.05081
F5	1.61097	1.0126	0.531246	0.535875	0.776075	1.19851	1.04316	0.265876	0.469972	1.75609	2.60246	1.29365	1.32997	2.57954	1.33438	0.739098	1.05115	0.678891	0.351304	1.72782
Fz	1.76363	1.1633	1.391	1.04899	1.0644	0.577302	0.878954	0.685833	0.938375	1.14747	0.747709	0.423798	1.63513	1.58973	1.672	1.45191	1.54854	1.75009	2.09823	3.10804
FC1	0.762667	0.922271	0.759872	1.11451	0.677277	1.30668	0.908533	1.08071	0.319881	0.732789	2.8413	1.79354	1.16355	2.39501	2.32005	3.28486	0.569981	1.70148	0.801189	5.0806
FC5	1.69005	0.990455	0.674701	0.483208	0.713187	1.88793	1.66413	0.210413	0.525699	1.53363	2.67489	1.21783	1.3478	2.58608	1.6768	0.517223	0.694371	0.691417	0.57414	1.80721
F6	1.28038	0.584626	0.189479	0.22971	0.920419	1.89263	0.555076	0.433385	1.2041	2.06197	2.52461	1.59615	0.755449	1.77765	1.2125	0.285209	1.97161	2.31143	0.645835	0.760595
FC2	0.637952	1.50919	0.584488	0.415965	1.74484	1.52387	1.13643	0.723471	0.525601	1.05031	1.24307	0.71377	0.999019	1.77417	1.62613	0.616689	1.58395	1.37325	1.29294	0.481011
FC6	0.89725	0.493276	0.336453	0.241812	0.749295	2.15548	0.665196	0.413506	1.02473	2.14482	1.94324	0.933594	0.712506	2.10808	0.78859	0.317298	1.36134	3.32136	0.774188	0.52301
C4	0.872379	0.526171	1.10835	0.442949	0.419441	0.965062	1.05422	0.299089	0.434748	1.43511	1.41499	0.571352	0.731549	1.77323	1.00444	0.58273	0.74224	2.36981	1.19955	0.434304
Cz	0.740665	0.840125	1.68894	1.18529	1.8138	0.502717	2.05825	0.789312	1.12973	0.608132	2.92388	0.445158	1.15066	0.549242	2.03556	0.232434	1.00671	0.40502	1.43251	0.86502
C3	0.778097	1.10615	0.646673	2.00579	1.07102	1.34774	1.32387	0.518067	0.323688	1.82255	2.42815	0.641945	1.69148	1.12376	2.87813	0.684833	0.757841	1.63675	1.08412	2.09599
CP1	0.783863	1.77094	1.47392	2.27227	2.2078	1.10508	2.63431	0.608559	1.03582	1.79567	3.084	0.555582	2.35209	0.908406	2.24486	0.401799	0.966205	1.29919	1.7467	2.06682
CP2	0.71522	1.34529	1.97593	0.853178	1.0463	0.575721	2.36772	0.329368	1.08164	1.5296	2.67288	0.636259	1.53627	1.59387	1.47995	0.286153	1.08755	0.831684	1.31479	0.829754
CP6	1.6452	0.393798	1.22243	0.406201	0.323755	1.49583	0.77928	0.415157	0.553788	2.08564	1.86346	0.545566	0.964131	1.44243	0.788049	0.205998	0.633272	2.25155	1.09877	0.933904
P8	2.67703	0.354153	1.21033	0.472854	0.804681	2.07637	1.55758	0.79953	0.774721	1.47584	1.51745	0.901755	0.512311	1.46607	1.11137	0.484789	0.333755	2.43603	0.90197	1.13832
P4	0.946439	0.945937	2.03034	0.600326	0.445407	0.975126	2.30531	0.44099	0.717372	1.7476	2.72121	0.576155	1.23978	1.30069	1.21415	0.223757	0.77437	1.31114	1.29872	1.09151
Pz	0.867168	2.6315	2.31616	2.11471	2.25122	0.96057	4.75538	0.713855	1.82413	2.05668	3.70793	1.36667	2.85067	1.81137	2.67463	0.619933	1.22642	1.80817	2.37829	2.08289
POz	1.90331	3.98577	3.83829	3.99127	3.03437	2.80281	6.47048	1.47601	3.55148	3.74624	5.6579	2.63218	5.17798	3.53906	3.56677	2.39594	2.63537	5.92728	4.38172	3.79582
PO4	0.915574	1.48369	3.21424	0.923548	0.695766	1.34756	4.69524	0.471562	1.3371	2.57537	4.33786	1.26121	2.36593	1.89831	1.64629	0.546082	1.63226	1.58356	2.28789	2.14305
PO8	1.47068	0.469589	1.99676	0.321566	0.570675	1.67778	2.27104	0.625286	0.796281	1.55467	2.38247	0.883235	0.743741	1.68768	0.920366	0.552773	0.627537	1.66284	0.965447	1.3106
O2	1.60026	2.36402	4.35554	0.743676	1.41998	2.93477	6.1014	0.626386	2.0454	4.03179	5.14301	1.62824	3.07008	2.78288	2.2748	1.89018	3.14231	2.55698	3.08824	3.0476
Oz	3.82212	5.59788	5.72852	4.13813	5.23284	5.63642	7.8805	2.68674	4.82411	5.97601	7.0514	4.55335	6.61867	4.69157	5.09506	4.27166	5.82164	8.04562	6.54541	5.00595
O1	2.82622	3.53963	2.86221	3.05091	2.26764	2.74109	4.93147	1.34831	2.17469	3.8662	4.61879	2.20008	4.63484	3.24473	2.70977	1.86341	2.60719	6.07349	4.86478	3.24548
PO3	1.66698	3.00564	2.07872	3.05199	1.80919	1.71151	4.42718	0.862288	2.05604	2.75023	4.06641	1.31772	3.75142	2.34843	2.19032	1.22864	1.48766	4.50204	3.45112	2.78053
P3	1.00827	2.37885	1.32889	2.36723	1.55741	1.45974	3.17038	0.470822	1.3742	2.45801	3.27236	0.544373	2.92754	1.34765	1.6613	0.635447	0.946127	2.68131	2.16279	2.19388
CP5	0.749215	1.54086	1.22178	1.54754	0.843566	1.00219	1.68858	0.255535	0.932951	2.78739	2.53012	0.377703	2.32176	0.730713	0.962252	0.212069	0.664345	1.74255	0.937196	1.44552
P7	1.06962	1.68472	0.818842	0.693275	0.639175	0.640585	1.28541	0.381133	1.06223	2.23178	3.04039	0.367907	2.32196	0.945912	0.682376	0.257983	0.914116	1.95734	2.51839	1.60755
PO7	1.78024	2.108	1.26938	1.69973	0.863469	1.17471	2.34901	0.525472	1.21577	2.53517	3.4197	0.775393	3.3171	1.61603	1.31502	0.595491	1.19388	2.98588	3.03952	2.24091
T7	1.01419	1.5452	0.558654	0.907821	0.734479	0.674006	0.955042	0.240046	0.561449	2.00876	3.02312	0.953149	1.67664	0.341329	0.48437	0.291772	0.832823	0.751048	0.550373	1.54744
T8	2.40332	0.48047	0.697363	0.252107	0.39729	3.54593	0.233989	0.282978	0.767099	2.12263	2.37509	1.09495	1.08236	1.92528	0.640168	0.22199	1.06707	2.71008	0.831304	0.577122

## Sheet: Sub4
Channel	Trial_ 1	Trial_ 2	Trial_ 3	Trial_ 4	Trial_ 5	Trial_ 6	Trial_ 7	Trial_ 8	Trial_ 9	Trial_10	Trial_11	Trial_12	Trial_13	Trial_14	Trial_15	Trial_16	Trial_17	Trial_18	Trial_19	Trial_20
Fp1	0.737671	1.70278	0.676953	0.432329	0.653271	0.748266	0.960983	1.08849	2.5008	0.665552	2.982	1.28241	0.595521	0.631606	0.781202	0.418531	0.875	1.06023	0.694486	0.977578
Fp2	1.61686	1.5182	0.383167	0.352192	2.16874	0.656845	0.621688	0.787145	1.83126	0.559044	0.707788	0.486269	0.681144	1.19797	0.458927	0.732479	0.287983	1.57803	0.592768	1.49607
AF4	0.715766	1.25035	1.05507	0.929261	1.39585	1.29198	0.523304	1.07879	0.793031	0.952292	0.796322	0.587473	0.71781	0.270843	0.54742	0.549884	0.676154	0.826859	1.33664	1.32919
AF3	0.678004	1.26536	0.387058	1.08785	1.8737	0.284537	0.44106	1.93065	0.669896	0.658868	1.2565	0.748419	0.800658	0.340791	0.877982	1.29293	1.21343	0.484253	1.22657	0.506681
F5	0.283743	0.705115	0.647949	1.2315	0.908274	0.598469	1.0985	0.990687	0.586043	1.70246	1.88854	1.19546	0.999185	0.795899	1.07428	1.0154	1.68896	1.7517	1.27053	2.3263
Fz	0.887818	0.622091	0.345194	0.862209	0.624521	0.687553	0.758142	0.448835	0.632499	0.903044	1.00621	0.402708	1.0761	1.0536	0.479118	2.29555	1.01579	0.997138	0.621041	1.31661
FC1	1.60183	1.87366	1.02478	1.3841	1.40589	0.964667	0.340147	1.20219	1.31513	1.38303	2.22099	0.589883	1.18955	0.642985	0.424323	0.63354	1.10762	1.07191	1.44685	1.57222
FC5	1.13552	0.508987	0.292942	0.743316	1.34708	0.531609	0.509587	0.647035	1.63	1.45703	2.05295	2.45884	1.20478	0.728036	0.562406	0.56728	1.30041	0.411285	2.11954	1.28357
F6	2.5939	0.481876	0.60473	1.31068	0.468984	1.06715	0.706332	0.863023	0.536915	0.977801	3.18137	0.414451	0.851026	0.691178	0.677857	0.697534	0.298915	1.77659	1.06704	0.657943
FC2	1.11293	0.61237	1.17064	0.762289	1.66494	0.755636	0.563648	0.296104	0.391808	0.6511	1.0537	0.608635	1.16242	1.42017	1.27158	0.919991	0.826827	0.78021	0.938226	0.878557
FC6	0.934376	1.89083	1.62717	0.670802	1.14634	0.539778	1.14241	0.381042	0.446346	1.51713	2.38699	0.499364	0.821137	1.27269	0.593825	0.49355	0.932999	0.42336	0.928513	0.776177
C4	0.659861	0.790222	1.16882	1.61603	0.775411	0.396161	0.548953	0.563461	0.629269	0.795963	0.753028	0.82443	0.498743	0.842034	1.00157	0.518533	0.746883	1.04137	2.75877	1.08643
Cz	0.864374	1.14258	0.669472	0.974668	0.960063	1.18553	0.75024	2.33099	1.08489	0.614525	0.557801	0.695563	2.18948	1.3996	0.584964	0.427652	1.20431	0.899428	0.984692	1.78512
C3	2.14917	0.912173	0.981058	0.973549	3.19117	1.57294	0.958123	3.35723	2.80474	1.34632	1.70452	0.39643	0.922392	0.825088	0.503164	0.483815	0.684509	0.91038	2.60146	1.87659
CP1	1.58898	1.08417	1.21417	0.705345	2.41452	1.7205	1.16147	3.60566	3.84726	0.995624	0.373451	1.05338	1.37784	1.98663	0.388871	0.715273	1.2275	1.04377	2.34927	2.29486
CP2	1.35204	0.858407	1.27153	1.09888	0.653132	0.988723	0.730878	2.6566	1.40077	0.539152	0.307803	1.0772	0.317348	0.71423	0.961881	0.749993	1.52635	0.465885	2.05044	1.30463
CP6	2.03572	1.08041	1.08105	0.984205	1.37503	0.280758	0.99301	1.38302	0.772964	1.00674	1.16345	1.53681	0.581551	1.13195	1.1378	1.7581	1.64132	1.0054	4.0461	0.795437
P8	2.18534	1.22313	0.618951	0.537864	1.96891	0.582654	1.18522	1.61587	0.529253	0.8527	1.49688	1.63894	0.912825	0.987459	0.958778	2.32154	1.05693	1.06349	4.41004	0.677147
P4	2.66348	1.6088	1.60083	0.712761	0.982358	0.661339	1.40156	2.4517	1.13771	0.70746	0.971478	1.43778	0.68435	1.26127	1.5134	2.36638	1.92766	0.697775	3.28187	0.821299
Pz	1.22183	1.48303	1.86795	0.892154	1.1393	1.30275	1.4744	4.69481	3.797	0.631747	0.57228	1.76504	1.86463	3.72607	2.23354	1.34568	3.31482	1.99207	2.04553	2.45139
POz	2.41205	2.60697	3.02085	1.74153	1.93802	2.31352	3.55328	5.59557	6.30567	1.43991	3.1408	4.629	3.1572	7.85681	4.85883	3.3198	8.02069	4.15253	5.8011	4.02559
PO4	3.04794	2.74093	2.75255	0.68944	0.413114	0.973911	2.36681	2.63453	2.5009	0.50011	1.96037	2.82974	1.30132	1.9981	3.76821	3.25133	4.31128	1.47949	3.11461	1.7579
PO8	0.510988	1.13064	0.67785	0.338885	1.0829	0.556713	2.15006	1.14469	2.7747	0.69712	0.874685	2.21241	1.64362	1.71893	3.31472	3.57749	3.29795	1.49733	3.39544	1.27591
O2	1.17938	2.55032	2.70145	0.955836	1.46284	1.28879	2.37867	3.60812	5.97873	0.907885	2.33872	4.62778	2.11164	3.08275	4.81832	3.78862	8.57334	3.24692	5.97396	2.30221
Oz	2.6019	2.92845	3.12341	0.676603	3.76531	2.16858	3.50335	6.13977	7.45368	2.05234	3.07092	6.69544	3.20257	8.61185	4.4066	3.98697	5.83856	5.17006	8.27613	3.73556
O1	2.61614	1.94393	1.58549	1.22737	2.63836	1.42358	2.48884	5.15609	6.61427	1.75158	2.33261	4.26134	2.10815	4.57225	1.76762	3.67324	6.75396	3.1595	6.18905	3.11404
PO3	0.481955	2.11255	2.20165	1.21521	1.80292	1.88017	1.7353	3.69966	5.68799	1.20218	2.01597	1.96319	1.7951	3.12495	0.829149	3.26006	3.59913	3.61454	3.61925	2.92825
P3	0.87412	1.52789	1.18044	0.950724	2.65027	2.23848	1.53576	3.49985	5.05282	0.91009	1.06508	1.27629	1.15696	1.85855	0.466966	1.61232	1.48115	2.18337	3.04159	2.38018
CP5	1.00638	0.83423	0.284189	1.04026	3.23077	1.79898	0.886449	2.70052	3.48305	0.691599	1.64102	1.09209	0.801892	1.5583	0.63419	0.954633	0.430375	1.08707	2.13793	1.78057
P7	0.467875	3.00482	0.821397	0.826908	1.04997	3.37967	1.54824	2.89238	4.05549	0.767841	1.41136	1.83449	0.950336	1.70958	1.06534	1.57973	1.55567	0.959681	2.29027	1.57698
PO7	1.14899	0.510229	0.752545	0.500525	0.562594	1.25848	1.35733	3.00244	5.50942	1.29334	1.28081	2.17557	1.45826	1.57555	0.574883	2.62761	2.75274	1.69595	3.86881	1.60248
T7	1.10795	2.45198	0.778912	0.396308	0.706692	1.45431	1.18594	0.661337	0.858271	0.646438	0.563569	2.19394	1.70922	1.93307	0.892317	1.11948	0.460519	0.879272	0.918836	1.17101
T8	1.92351	1.49981	0.452663	0.380754	0.569472	0.806708	0.624121	0.458164	0.94502	1.33235	0.625295	1.10744	1.03536	1.64954	0.330472	0.608225	0.704186	0.988351	1.00109	0.419666

## Sheet: Sub5
Channel	Trial_ 1	Trial_ 2	Trial_ 3	Trial_ 4	Trial_ 5	Trial_ 6	Trial_ 7	Trial_ 8	Trial_ 9	Trial_10	Trial_11	Trial_12	Trial_13	Trial_14	Trial_15	Trial_16	Trial_17	Trial_18	Trial_19	Trial_20
Fp1	0.826551	0.987802	0.436023	1.57706	1.81331	0.427265	0.785884	1.31134	0.90052	0.971114	0.659293	1.32033	0.670147	0.694202	1.56695	1.11969	1.36959	3.71009	2.3768	0.804179
Fp2	2.82606	0.772461	1.02668	0.7111	2.61966	1.774	1.07154	1.00994	1.93772	1.11103	0.808466	0.602634	0.766692	0.359725	1.40578	0.955834	1.18788	0.960639	1.64528	0.381681
AF4	1.23611	2.78957	1.04004	0.967537	2.69502	0.506757	2.38716	0.777278	0.586955	0.882983	1.42427	0.724204	2.38723	0.776003	0.919691	0.433884	1.10637	1.53642	0.51382	0.372746
AF3	0.529714	2.03067	1.42362	0.584845	0.502909	0.494214	0.533966	1.84985	0.230848	0.50097	2.23476	1.52821	0.230341	0.93451	2.08955	1.79642	1.47694	3.8328	2.5881	1.14492
F5	0.409394	0.811552	0.280268	2.27472	0.74158	0.885153	1.25446	1.30595	0.753921	1.63851	0.753826	0.654218	1.68607	0.529883	1.63845	0.771668	1.47814	3.09971	1.85879	0.45797
Fz	0.660789	0.6591	0.785566	0.729201	0.715185	0.672766	0.8045	1.1577	0.325615	0.538461	1.33544	0.517312	0.47129	0.352511	1.57261	1.36489	1.20361	1.56739	2.66027	0.502439
FC1	0.742925	1.06487	1.3582	0.816823	1.4988	1.42959	0.498825	0.851266	0.461771	0.249449	1.94429	0.433557	1.01425	0.63366	1.69617	0.551211	2.36511	1.41465	1.29467	0.292135
FC5	0.463129	1.98484	2.26646	2.35506	1.04104	0.912166	0.557556	0.518665	0.824918	1.32576	2.58381	1.08401	0.650445	1.08738	2.59023	0.485234	1.55849	0.808906	0.575327	0.589269
F6	0.391653	1.64976	0.622273	1.11359	1.39562	1.04817	1.07668	0.927465	1.90213	4.15331	0.326223	1.05822	1.64563	2.14275	1.29371	0.66581	2.33615	0.992794	1.21764	0.909595
FC2	2.29152	1.10386	1.13335	0.920377	0.880858	1.06337	0.566796	0.402689	0.954345	1.08686	1.48406	1.33401	1.17342	1.08102	1.33492	2.15899	0.925354	1.8713	1.67867	0.482033
FC6	0.930783	1.80808	1.26853	0.622644	1.18331	0.664707	0.404931	0.361331	1.4061	2.38293	0.971429	1.87181	0.746426	0.783743	1.8104	1.50636	1.15927	2.02178	0.903222	0.760221
C4	1.36586	1.86644	0.401145	0.75855	0.69173	0.542276	0.413853	0.5888	2.16602	0.637332	1.78044	1.30619	0.493983	0.618454	2.46158	1.67821	0.722686	2.5535	0.776078	0.410345
Cz	1.30404	1.30299	0.480635	0.528923	1.63998	0.639197	0.980222	0.868733	0.561876	0.62567	0.792597	1.06915	0.696732	0.595666	2.57648	1.83962	1.0935	1.73224	1.92451	0.627803
C3	0.771393	0.942813	3.36531	1.18153	1.54286	0.680541	0.514212	0.758192	1.22262	1.36108	0.770218	0.925312	0.626525	1.427	0.90611	0.9803	0.859277	0.552185	0.907496	0.386683
CP1	0.738789	0.939538	1.32724	1.07342	0.510641	1.10076	0.720047	0.639205	1.52083	0.502234	1.9893	1.04825	0.493389	0.443302	1.07714	1.61493	0.466969	1.53939	1.75118	0.714867
CP2	1.25853	1.75831	0.703987	1.11261	0.618414	0.324136	0.664873	1.16526	1.51433	0.562933	1.78669	0.86903	0.406116	0.29004	1.65506	1.75809	0.393482	2.28913	1.5641	0.511032
CP6	0.407829	2.49707	0.866159	0.837709	0.913221	0.200324	0.638082	1.192	2.457	0.696035	1.95532	1.2655	0.644883	0.254976	2.15901	1.46852	0.631159	1.48624	1.6182	0.31588
P8	0.467701	4.08274	1.84483	0.758907	1.3602	0.166707	0.566159	1.2822	2.39966	0.350519	2.60999	0.964245	1.81968	0.195135	1.63209	1.13326	1.03075	1.03226	1.43976	0.504792
P4	0.845205	3.34465	0.951132	1.224	0.637602	0.402538	0.819293	1.19732	2.19683	0.348054	2.32196	1.1132	0.62305	0.159909	1.97126	1.40712	0.551237	1.33258	1.78957	0.449767
Pz	0.844108	1.62392	0.993362	1.99979	0.569019	0.398187	0.683391	0.958923	1.46819	0.554052	2.25867	0.955299	0.480209	0.233503	1.2431	1.82379	0.436711	1.68614	1.78621	0.591616
POz	0.536716	4.5509	2.43615	1.94627	0.35238	0.533132	0.49738	1.11957	2.08014	0.516385	2.82584	0.856849	0.851685	0.379049	1.46701	1.62448	0.662061	1.1072	1.9149	0.644615
PO4	0.494709	4.51877	1.45283	1.62406	0.339119	0.669766	0.668482	1.31963	1.96139	0.524684	3.03052	0.977381	0.887588	0.242086	2.14701	1.17946	0.692497	1.11274	1.80332	0.535768
PO8	0.434061	6.16675	1.90811	0.450104	1.19147	1.35986	0.228928	1.21853	2.87979	0.397129	3.21053	1.15796	1.35733	0.332585	2.50058	1.16423	0.765923	1.35832	1.23603	0.4369
O2	1.19755	9.84798	4.3976	0.945698	2.07284	2.60576	0.945463	1.28629	3.78848	1.26948	5.6542	0.994631	2.33596	0.769248	1.91206	1.25036	0.459926	1.14692	2.21871	0.601743
Oz	1.9576	11.0137	5.05182	1.18519	2.11202	2.04341	1.0799	1.53718	4.40744	1.57831	6.43606	0.774961	2.38326	0.984476	1.67195	1.45	0.344722	0.993061	2.18076	0.699272
O1	1.05923	9.73804	3.81438	1.21032	1.36588	0.230006	0.609171	0.936191	3.32052	0.858454	2.25767	1.09002	2.28327	0.51559	1.71242	1.7958	0.623068	0.973982	2.2472	0.48457
PO3	0.362214	1.90469	2.01893	1.41393	0.711517	0.540446	0.659495	0.465228	1.94599	0.572376	0.945651	0.81592	0.821006	0.389323	1.40916	1.98025	0.670256	1.0438	1.68181	0.61444
P3	0.437707	0.928159	1.43854	1.91683	0.866523	0.746915	0.749739	0.580928	1.35133	0.573959	0.681355	0.679398	0.528592	0.586213	1.17122	1.66338	0.592119	1.35322	1.84295	0.795584
CP5	0.587801	0.566711	2.53471	0.870286	1.19762	0.871759	0.516322	0.347582	1.34254	1.51689	0.796326	0.839724	0.452828	0.561452	0.75834	1.76237	0.86679	0.983017	1.30705	0.48021
P7	0.249869	0.867947	1.88443	0.907278	1.48187	0.824138	1.22145	0.452774	1.39955	0.910124	0.500838	0.645798	0.600345	0.433642	1.11532	1.99885	0.72738	1.51719	2.14532	0.817083
PO7	0.39119	4.29949	3.1431	0.892511	1.21292	0.651264	1.19506	0.573768	2.076	0.562939	0.393754	1.01491	0.863747	0.543898	1.41033	1.85973	0.669551	1.10451	2.11041	0.408134
T7	1.09618	3.26899	2.23943	0.928444	1.12297	0.584777	0.225351	0.722511	1.36934	1.78829	0.780881	0.674935	0.585423	0.807515	1.12393	0.756313	1.38881	0.659561	0.651055	0.358007
T8	1.00373	2.98808	1.63598	0.553245	2.30402	0.390952	0.731094	0.299486	2.0226	0.600675	2.14527	0.731459	0.739427	0.371113	0.724615	0.868985	1.05369	1.16693	1.62926	1.01381

## Sheet: Sub6
Channel	Trial_ 1	Trial_ 2	Trial_ 3	Trial_ 4	Trial_ 5	Trial_ 6	Trial_ 7	Trial_ 8	Trial_ 9	Trial_10	Trial_11	Trial_12	Trial_13	Trial_14	Trial_15	Trial_16	Trial_17	Trial_18	Trial_19	Trial_20
Fp1	3.33928	0.631511	1.06639	0.378566	2.0588	1.1057	0.425082	0.422477	1.5686	1.2552	0.879901	0.969731	1.79553	0.575191	0.878512	0.780055	0.980296	0.501597	0.362159	0.59374
Fp2	0.626523	0.172179	0.874207	0.617549	2.84767	1.63296	0.982335	1.52283	1.12013	0.392814	0.640606	0.816001	0.381339	0.553527	1.0167	0.941782	1.67664	1.07188	2.07979	1.18501
AF4	1.0341	0.272406	0.611901	0.652835	0.547881	1.06981	1.13098	1.11059	0.66229	0.334409	1.13004	0.683936	1.20077	2.35522	1.1939	1.56377	0.937447	0.852225	1.18629	1.8791
AF3	0.909951	0.867724	0.589967	0.55327	0.810674	1.17127	0.853498	1.86589	2.07372	0.190924	0.407795	1.03887	0.674015	0.93625	0.767443	0.96019	1.81587	1.66825	2.81611	1.2541
F5	0.893474	1.11944	0.362221	0.437694	0.88741	1.25753	1.19464	0.635862	0.743095	0.520697	0.509614	0.412408	1.09949	1.02811	1.05295	0.947391	2.24088	0.612487	1.06502	1.49119
Fz	1.5857	2.07457	0.656733	2.11312	0.532138	0.554785	1.11471	0.551772	2.11386	1.64579	1.17804	0.894174	0.3949	0.968225	0.599471	1.69456	1.85793	2.51213	2.26273	0.773825
FC1	1.18413	1.30899	1.99901	0.549494	0.385733	0.562393	1.94736	1.67874	1.16353	0.930731	0.536316	0.517527	1.13019	0.900426	1.50551	0.760102	0.599455	0.672213	1.3408	1.44753
FC5	0.268254	1.20081	0.546049	0.928993	0.2374	0.843144	1.53561	1.46348	2.82913	0.828721	0.284612	0.355548	0.645333	1.33761	1.65638	0.525513	1.24189	1.2611	1.88824	1.48374
F6	0.906542	0.438156	0.617159	1.10471	1.78804	1.17428	1.03832	1.0479	0.733063	1.26528	0.782363	0.906459	0.606081	1.82793	0.649951	1.05618	0.588006	1.41888	0.768474	1.16118
FC2	1.5103	0.336625	1.22384	0.605074	0.895042	0.809019	2.10788	3.21824	0.471977	0.605891	1.39192	1.47798	1.16076	1.88704	1.829	1.29249	1.59518	1.52551	1.39683	1.83646
FC6	0.509448	0.407392	0.727978	0.64584	1.77996	1.53448	1.2699	0.824996	1.15291	0.946333	0.655227	0.670806	1.59665	1.40158	1.47786	0.835015	0.88807	1.27357	1.77794	0.588441
C4	0.911707	0.498851	0.413771	0.582576	1.52531	1.26974	1.17055	2.02624	0.805931	1.54647	0.936734	0.735959	0.629504	1.23753	1.87363	1.61931	0.757343	1.70993	0.401944	1.98671
Cz	2.26875	0.311342	1.02156	0.347196	1.0217	0.671029	0.939927	1.12016	0.797322	1.47738	0.495635	0.61234	0.67534	0.581257	2.18216	2.94853	0.856346	1.76081	1.787	0.598031
C3	0.381765	0.330185	0.819989	1.02192	0.379402	0.526908	1.59315	1.50943	2.53	0.492195	0.646009	0.503373	1.50883	0.32216	2.76006	0.84442	1.07048	0.850433	1.59712	1.00942
CP1	1.45985	0.339601	1.06671	0.588161	0.554479	0.398534	1.43461	1.8856	2.17013	0.767975	0.629336	0.774469	1.30451	0.598997	2.46866	1.51264	1.18676	1.28181	1.5605	0.846427
CP2	2.08832	0.454341	0.53194	0.337398	1.15933	0.457123	0.842791	1.74712	0.942602	1.07437	0.396222	0.693337	0.381604	0.869702	1.54273	1.88135	0.65727	1.50804	1.47603	0.478146
CP6	1.18158	0.651721	0.698071	0.71121	0.864087	0.356185	0.810194	3.69177	0.664867	0.873581	0.596563	0.963953	0.17717	1.47307	1.01639	2.30445	0.520823	1.84419	1.05867	1.11092
P8	1.47244	0.573046	1.5914	1.18061	0.542256	1.02851	0.660855	5.20501	0.867276	1.02865	1.02791	1.21324	0.288211	2.29932	1.21143	1.58744	0.41477	2.30479	1.33717	1.72876
P4	1.96745	0.544629	0.904048	0.681489	0.724427	0.768481	0.690938	4.40658	1.53065	1.19586	0.551046	1.42118	0.274667	2.14882	1.65514	1.62288	0.54679	1.94743	1.49348	1.04271
Pz	2.00242	0.404022	1.19511	0.524188	0.524393	0.612466	0.963181	3.02845	2.03684	1.08797	0.836767	1.06855	0.47109	0.995046	2.33689	2.01551	0.436533	1.76366	1.65899	0.815462
POz	3.68976	1.1702	3.13338	1.75649	0.762694	2.36098	1.07409	6.7027	3.74978	2.18337	3.58587	2.43481	0.380891	2.42649	3.17724	2.74482	0.687409	3.05292	2.25116	3.11062
PO4	2.85673	0.66025	1.98152	1.06007	0.575854	2.22332	0.551069	6.47594	2.59699	1.67271	1.8753	2.02099	0.280923	3.02022	1.89668	2.13936	0.47419	2.83886	2.12472	2.78833
PO8	2.51731	0.382804	2.71523	1.63129	0.572862	1.71986	0.579079	6.12143	2.11544	1.37696	2.08955	1.7811	0.279197	3.58641	1.54209	1.58893	0.319574	3.07394	2.07482	2.64432
O2	5.41688	1.31584	5.40138	3.57528	1.83574	4.16159	1.05086	8.57306	4.00371	2.458	6.73688	4.23574	1.86119	4.97682	2.5537	3.14812	0.933799	4.26567	3.39245	4.5293
Oz	7.58858	3.2939	7.33494	6.53521	4.05761	6.51873	1.92333	9.91965	6.8511	3.9148	9.98959	7.04444	5.31946	6.81596	3.92595	5.73436	2.41626	6.0799	4.75488	5.27657
O1	4.17968	3.05295	6.09146	7.38891	3.54064	5.26461	2.14015	8.58061	5.96581	3.06485	6.21478	5.72915	4.11303	4.82677	3.53709	5.41622	2.06773	5.33521	3.5945	5.23151
PO3	1.97458	1.67812	3.54043	2.15052	0.96624	2.47188	1.40227	5.43784	2.54249	1.4892	2.94162	1.92687	0.400327	1.34844	2.8561	2.61794	0.491126	2.39881	1.90068	3.50177
P3	1.10364	0.690122	1.70956	0.806744	0.326041	0.908451	1.14028	2.80141	2.25531	0.627164	0.998894	0.786436	0.948402	0.657708	2.52617	1.34106	0.654564	1.50218	1.3504	2.08825
CP5	0.356693	0.449957	0.800983	1.40639	0.34888	0.657184	1.05091	1.65138	3.16978	0.394331	0.547243	0.491436	0.514892	0.799868	2.42976	0.797498	1.08493	1.31354	1.39162	1.65797
P7	0.700367	0.562968	1.59388	2.20472	0.51685	0.936409	1.02708	2.57037	2.59981	0.541008	1.04199	0.588282	0.207614	0.523586	1.84177	1.67055	0.703402	1.82977	1.24714	2.50184
PO7	1.13898	1.29704	3.70714	4.38428	1.38271	2.14754	1.71202	4.7484	2.77544	1.07466	2.52514	2.01895	0.993381	1.57883	2.47574	3.6088	0.637812	2.77105	1.89029	3.99479
T7	0.604771	0.450766	0.427733	1.67239	0.639219	0.953065	0.829683	1.00866	4.041	0.653963	0.534101	0.297492	0.347201	1.48638	2.12247	0.364358	1.03752	1.24071	1.49345	1.36834
T8	0.542447	0.671823	0.778248	0.860122	0.808098	1.94867	0.853004	4.01382	0.570623	0.422283	0.6984	0.764553	0.370047	1.22818	0.69619	1.13917	0.760904	1.96336	1.2945	1.75532

## Sheet: Sub7
Channel	Trial_ 1	Trial_ 2	Trial_ 3	Trial_ 4	Trial_ 5	Trial_ 6	Trial_ 7	Trial_ 8	Trial_ 9	Trial_10	Trial_11	Trial_12	Trial_13	Trial_14	Trial_15	Trial_16	Trial_17	Trial_18	Trial_19	Trial_20
Fp1	0.572965	1.56635	1.79545	1.53273	0.444089	1.07686	0.895375	0.582782	0.547516	1.22052	0.157529	1.71649	1.79479	2.17745	0.850875	1.01364	0.755396	0.968087	1.45059	0.764064
Fp2	0.375609	2.19639	0.89648	0.970185	0.562528	1.47191	0.422224	0.452248	0.248163	0.944657	0.290219	1.2399	1.02486	0.901639	0.835345	1.06755	1.53349	1.38406	0.819136	0.835734
AF4	0.56631	0.809031	2.02125	1.43522	0.291008	0.659949	1.38743	0.382921	0.672007	0.778156	0.46957	1.25753	1.79223	2.22729	1.10083	0.722775	0.766152	0.991496	1.21723	0.796396
AF3	0.452824	3.44708	1.74285	1.204	0.833643	0.777088	0.335086	0.895555	0.439758	0.845187	0.308265	0.474734	0.2961	0.961333	0.543397	0.764842	1.11079	0.873557	1.48468	0.756856
F5	0.441028	0.653178	2.44842	1.33353	0.454944	1.32562	1.3389	0.435381	0.396104	0.689811	0.255417	0.890469	2.5301	1.51401	1.55654	0.457801	0.50915	1.11204	0.724642	0.647839
Fz	0.730859	0.840528	1.0256	0.648934	0.680413	0.42146	1.20365	0.567858	0.900411	0.71685	0.321817	0.556333	1.41308	1.2827	0.570685	0.850974	1.25603	2.16988	2.41045	1.31912
FC1	0.360471	1.49477	2.89966	1.14268	0.315939	0.75879	1.40602	1.26175	0.658002	1.84722	1.23397	0.789819	1.35995	0.806019	2.43269	0.399019	0.631377	0.608325	0.878736	0.32473
FC5	0.527129	1.03577	2.49898	1.41775	0.61099	1.72863	1.06432	0.479759	0.188059	0.882134	0.522086	0.599388	2.73545	1.23237	1.32081	0.845457	1.01509	1.97289	0.745969	0.856941
F6	0.648347	4.96182	2.38039	0.985725	2.24036	2.26026	0.632086	0.976652	0.553723	1.11449	1.10035	0.480011	0.576624	1.0098	0.460997	0.646158	0.458869	0.890036	1.89277	0.461718
FC2	1.12755	1.82131	1.08846	1.43507	0.819245	0.701307	0.995301	0.37506	1.48192	1.81691	0.648632	1.12804	1.184	0.649211	2.14718	0.242339	3.57729	1.08784	0.480705	0.71018
FC6	0.515123	3.92131	1.73539	0.912965	0.670527	0.96017	0.550887	0.454372	1.08045	1.97627	1.04734	1.00819	1.2613	0.82362	1.68937	0.423369	2.57364	0.686429	0.629759	0.976157
C4	0.867238	3.37855	1.60824	1.29506	0.630963	0.594198	0.996253	0.173016	1.41671	2.6976	1.21921	1.09877	2.58195	0.774189	2.11416	0.283757	1.98394	0.773594	0.58809	0.993574
Cz	1.99618	2.10897	1.38745	0.814392	1.63967	0.389204	1.40407	0.730289	1.06143	1.44933	1.30594	0.935139	1.56618	1.38126	0.443699	1.02126	1.27114	1.52648	0.620911	0.502314
C3	1.13937	1.37987	1.9277	1.11778	0.927754	0.577394	0.911006	0.72514	0.571403	0.829422	0.425494	0.769615	1.78098	0.62307	1.79486	1.06811	1.51081	3.62371	0.285539	1.10927
CP1	2.39045	2.29423	1.50067	1.14192	2.05644	0.8013	0.888924	0.914405	1.00188	0.312132	0.699938	0.967084	1.42443	0.55833	0.825745	0.76829	1.48516	2.68275	0.302612	1.05623
CP2	1.87108	3.48578	2.13861	0.768516	0.700031	0.750725	1.12936	0.487032	1.5555	1.04101	2.52005	1.50392	2.41713	0.567038	1.10664	0.475622	1.34087	0.999718	0.64751	1.31342
CP6	0.743339	4.13931	2.0475	0.832527	0.832036	1.09057	0.881243	0.207677	0.994235	2.57821	2.18209	1.54144	3.19265	0.826274	1.34839	0.544373	1.35099	0.634719	0.777686	1.30978
P8	0.545297	6.0658	1.16766	0.725887	0.758655	1.97254	1.22362	0.500355	0.655837	1.41861	2.9463	2.91885	3.25374	0.861738	1.19541	0.686907	1.80472	1.39026	0.452848	1.06437
P4	1.49549	4.25831	2.17876	0.613228	0.789843	1.24295	1.15271	0.231827	0.984776	1.2849	3.13845	2.03832	3.21258	0.59718	1.02059	0.802119	1.16224	0.854894	0.598377	1.22132
Pz	3.13341	3.10327	1.46112	0.509862	1.60541	1.5316	1.01044	0.57648	1.03563	0.494849	1.63881	1.35087	1.53911	0.77315	0.264449	0.76909	1.19431	1.22223	0.619985	0.793638
POz	1.80865	3.53954	1.92877	0.477677	1.5714	3.48228	1.22	0.351467	0.482094	0.630957	3.8447	1.76098	1.38302	1.28935	0.466008	1.53297	1.23941	1.2399	0.810587	0.903953
PO4	1.29996	4.00787	1.64816	0.54733	0.558708	2.29941	1.52958	0.180347	0.709454	0.736737	4.24776	2.76221	2.35901	0.935061	1.24199	1.67958	1.32544	1.0152	0.695587	0.830167
PO8	0.832868	5.26904	1.43887	0.630829	0.532083	2.22267	1.57972	0.304335	0.736809	1.00546	4.02658	2.58067	2.50475	0.887375	1.09086	1.40184	1.00912	1.38972	0.633975	0.865653
O2	0.678769	4.17963	1.55576	0.53605	0.48274	3.21341	1.95217	0.343448	0.516632	0.761513	4.59638	2.26431	1.73036	1.05947	1.01486	1.27214	1.05259	1.30181	1.11285	0.884679
Oz	1.46759	3.30803	2.00535	0.794054	1.44572	4.54834	1.40018	0.734087	0.729351	0.666185	3.94502	1.68529	0.809188	1.54749	0.77575	1.52048	0.686576	1.52017	1.46787	1.2259
O1	1.43344	3.0134	2.49413	0.85158	1.8503	4.44365	1.24836	0.680183	0.91058	0.97576	2.32398	1.94844	0.609868	1.88897	0.551188	1.40529	0.647777	2.46015	1.63409	1.30163
PO3	1.37101	2.45146	2.27447	0.995912	1.81601	2.8903	0.970385	0.380666	0.590308	0.507057	2.58	1.37214	0.946125	0.903753	0.581058	1.22445	1.24184	2.05433	0.989629	0.97625
P3	1.61402	2.31833	1.75872	0.93292	1.76967	1.7442	0.683277	0.730439	0.638452	0.226389	1.73511	1.40812	1.27989	0.752673	0.58674	0.715004	1.37455	2.56231	0.481395	0.859257
CP5	0.730168	1.55017	1.64244	1.30754	1.29038	1.63588	0.616	1.10158	0.465125	0.347089	0.759712	1.50084	1.7582	0.935082	1.18176	0.620563	1.38338	3.0885	0.670168	0.627294
P7	0.45353	2.40323	1.45873	1.35656	1.09835	2.06576	0.611919	1.15242	0.421214	0.593575	2.02676	1.56885	1.42047	1.19685	0.757054	0.397737	1.00516	2.52561	1.0747	0.731962
PO7	0.76516	2.89484	2.02903	1.106	1.55039	3.5473	0.899255	0.687957	0.511014	0.608028	2.86777	1.6972	1.07751	1.38786	0.672	1.29965	0.88875	2.6423	1.25381	0.850224
T7	0.497659	2.40918	2.58878	1.02139	1.38325	1.55794	0.926769	1.18763	0.633897	3.08965	0.417907	2.43188	0.639131	1.05548	0.927913	0.790409	0.176466	1.44974	1.2509	0.962873
T8	0.243381	4.14421	1.25146	0.718713	0.584399	1.7733	0.685352	0.541509	1.02816	1.58279	1.65608	1.65054	2.22363	0.933844	0.935805	0.633743	1.67803	1.19436	0.553566	1.06952

## Sheet: Sub8
Channel	Trial_ 1	Trial_ 2	Trial_ 3	Trial_ 4	Trial_ 5	Trial_ 6	Trial_ 7	Trial_ 8	Trial_ 9	Trial_10	Trial_11	Trial_12	Trial_13	Trial_14	Trial_15	Trial_16	Trial_17	Trial_18	Trial_19	Trial_20
Fp1	0.503566	1.21846	1.75076	1.17065	0.755005	1.6122	0.49531	0.36073	0.938504	0.719547	0.624058	0.401586	1.20165	0.527465	0.499098	0.529576	1.4451	0.484312	0.983372	0.349068
Fp2	0.212016	2.66899	1.2934	2.6319	0.788658	1.46166	0.452104	0.681428	1.09546	1.05355	1.36727	0.888242	0.950637	0.281823	1.21324	0.77837	2.29923	0.627577	0.735653	0.456654
AF4	0.0915957	3.30067	0.439779	3.25959	1.00225	2.18703	0.72498	0.659799	2.3212	1.3569	0.857481	1.6326	0.615361	1.73649	1.33026	1.16742	1.05017	0.998832	0.90085	0.921468
AF3	0.972471	0.87696	1.13923	1.37083	0.770239	1.44045	0.829025	0.77276	0.585839	0.357431	0.498572	0.593295	2.38123	0.382821	0.277681	0.529201	1.35273	0.477061	1.34615	0.660141
F5	0.60311	1.15247	0.44993	1.15653	0.748295	0.357879	0.993121	1.02671	1.36234	2.2286	0.241937	0.453242	1.15436	0.155204	0.654967	0.840852	0.48622	1.17643	1.91287	0.606071
Fz	1.16116	1.57771	0.805495	3.58271	0.738898	0.657602	0.213125	1.12787	1.18965	0.963475	0.57332	2.27198	0.670427	1.07703	1.21342	0.787211	1.69392	0.577654	1.40435	1.14054
FC1	2.14504	0.257374	0.716403	0.61352	0.636502	1.29495	1.4927	0.750478	0.904491	2.42137	0.555757	0.356649	1.29737	0.256493	0.581591	1.31298	0.37299	0.81271	0.592079	0.626622
FC5	0.510476	1.16744	0.308257	0.599627	0.686793	1.0182	1.67643	0.9273	0.611477	1.67716	0.453618	0.60174	2.24886	0.625167	0.724885	1.22209	1.35481	1.13808	1.18121	0.534167
F6	0.0818671	2.75435	0.436009	3.74844	0.824668	1.24296	0.613709	0.932905	0.867418	0.678523	0.52017	2.23711	0.719989	1.66362	0.808802	1.25023	1.07741	1.4717	0.116154	0.429286
FC2	0.333998	0.82881	0.819943	1.34018	2.49217	1.02568	1.0294	0.866635	1.41224	0.355892	0.471542	1.06022	1.02114	0.679941	0.636052	1.64473	0.868289	1.74745	0.76982	2.94167
FC6	0.267287	0.63613	0.538809	2.1339	1.66016	0.662775	0.471316	1.12408	0.62885	0.588367	1.83233	1.31273	0.988232	0.497682	0.525657	0.735948	0.878538	0.636794	0.548439	0.957335
C4	0.561796	0.329333	0.654867	1.64077	1.13697	0.793881	0.869241	0.535259	0.484443	0.919319	3.36206	1.84019	1.13961	0.363984	0.770127	0.53725	1.43111	1.34529	0.766091	1.77977
Cz	0.79588	1.65656	1.73136	0.258881	0.691578	1.05527	0.672252	0.938975	1.24212	1.81095	1.4201	3.05326	2.0773	0.941429	0.939258	1.03797	1.72823	2.45603	2.05471	0.949405
C3	1.44498	0.614017	1.06708	0.180164	1.08421	1.26028	1.30977	0.650481	1.39704	1.37038	1.16296	0.826467	1.56276	0.608507	0.598278	2.10701	0.809324	1.11508	0.81425	0.577158
CP1	1.94345	1.30705	4.06122	0.504095	2.0292	2.5961	2.10234	0.685436	1.32113	1.58328	1.75775	1.5369	1.44831	1.55134	1.47072	2.03217	2.36368	4.0822	2.86735	1.26746
CP2	0.887644	1.51511	1.12737	1.40569	1.2834	0.54794	1.05872	0.289888	0.732531	1.15731	2.83636	2.19843	2.7549	0.750871	1.54153	0.69503	1.21585	2.20647	1.70422	1.72191
CP6	1.05927	0.782806	0.854372	2.1666	1.51851	0.825214	1.08523	0.322339	0.695844	1.52863	2.21634	4.29724	1.20419	1.25533	0.782671	0.687102	0.520618	1.42101	0.561707	1.24759
P8	0.771504	0.415037	1.43596	1.73417	0.845821	1.07038	0.990152	0.688573	1.60386	1.47913	1.81778	0.918461	2.19415	0.739237	0.78856	1.29205	0.503811	1.77729	0.73537	1.45456
P4	1.39568	1.37038	0.583796	1.95837	1.00806	0.757684	1.21625	0.194421	0.603233	1.86433	3.07599	1.70168	2.49391	0.495456	1.95964	0.750721	0.813096	2.96404	0.976887	1.64281
Pz	1.55837	1.75857	2.67165	0.914325	2.43176	2.39653	2.57053	0.397166	1.0302	1.97193	2.40543	1.56219	2.76701	1.53203	2.12316	1.96948	2.26612	4.67081	3.7991	1.60584
POz	2.30248	1.33091	4.05165	1.66876	3.77642	4.8701	4.3261	0.510216	1.70172	2.93936	3.01647	2.04197	3.74095	2.69788	2.93256	2.83538	3.67662	4.9064	4.87245	2.13206
PO4	1.6448	0.971578	0.517377	2.07396	1.3361	1.63543	1.32554	0.276382	0.396371	1.47693	2.09258	1.43024	3.45432	0.459565	1.38079	0.655637	1.11788	2.94078	1.73371	1.89901
PO8	1.485	0.659403	0.31444	3.10761	1.84431	1.10133	0.956668	0.353628	0.739843	1.88756	2.62548	1.08749	3.62771	1.51173	1.61365	1.04347	0.599073	1.83158	1.00223	2.08947
O2	2.21415	0.34157	0.7537	2.45581	1.52778	3.40247	1.92417	0.290334	0.183525	1.26823	2.69628	2.26323	2.67386	1.13052	1.4744	1.01473	0.892239	2.8228	1.50393	1.52254
Oz	3.8943	2.08608	5.10831	3.66345	3.885	6.70458	5.89259	1.30286	3.00279	3.41611	4.01535	2.94646	4.24856	3.40554	4.1541	3.62445	4.21155	4.93369	6.72483	3.17493
O1	4.96497	3.60431	6.11824	2.67955	4.7926	6.80516	7.1222	1.70049	5.04441	5.16276	5.10675	3.79184	2.70125	4.23115	3.92367	4.52664	6.99315	5.2094	10.4751	5.73066
PO3	5.38632	3.12094	7.42486	1.65398	4.60587	5.41034	6.11298	1.0035	3.25968	4.21803	4.88565	2.63198	2.5262	4.76637	3.09493	4.62191	5.99481	4.6172	8.7385	4.33766
P3	3.97988	2.00071	6.10487	0.771697	2.79346	3.51541	4.00126	0.7769	1.87407	2.53426	3.59371	1.88899	2.02314	2.69899	1.86435	2.9843	4.20268	3.28543	5.10489	2.90693
CP5	2.46286	1.31384	3.26421	0.48235	0.912028	1.1667	3.05592	0.91573	0.81119	1.18706	3.18532	1.23144	1.25089	1.43643	0.980112	1.88083	1.44032	0.942551	2.24056	1.67259
P7	4.7026	2.11989	1.07095	0.874487	1.32991	3.22129	3.6642	0.705345	0.648505	1.03371	3.48427	1.47361	2.1337	1.54193	1.05092	1.61235	2.5301	1.43597	4.724	4.14999
PO7	4.54818	2.244	3.45455	1.38313	3.6158	5.1846	4.9062	0.824315	2.97915	2.91149	4.85323	2.74484	1.32998	3.02967	2.35431	3.6448	3.97943	3.64565	7.82579	5.4574
T7	0.887251	1.66501	0.928772	1.12498	0.336036	1.96295	0.801066	0.587968	0.104082	0.518828	1.93477	0.815456	2.28619	1.69958	1.2716	1.22329	1.03657	0.25973	1.5784	0.619209
T8	0.523644	0.337815	1.01985	1.7077	1.36259	1.34334	0.920562	0.60908	0.904238	0.864948	1.40452	1.62168	2.15851	0.687034	0.29101	1.86086	1.74499	0.917823	0.509202	0.86758

## Sheet: Sub9
Channel	Trial_ 1	Trial_ 2	Trial_ 3	Trial_ 4	Trial_ 5	Trial_ 6	Trial_ 7	Trial_ 8	Trial_ 9	Trial_10	Trial_11	Trial_12	Trial_13	Trial_14	Trial_15	Trial_16	Trial_17	Trial_18	Trial_19	Trial_20
Fp1	0.564078	1.19922	2.9742	1.72995	1.15809	0.822044	0.906888	0.441731	1.55724	1.86769	2.2118	2.71566	0.711734	1.07331	1.45806	1.49795	1.42401	0.745176	0.3979	0.939797
Fp2	0.173438	1.28351	1.9917	0.424066	0.454151	2.18847	1.08979	0.361832	1.13161	0.758397	1.34442	2.28883	1.45979	0.862124	1.37945	0.95713	1.13133	0.50762	1.26641	1.34375
AF4	0.32439	0.758511	0.987416	0.24951	1.51256	3.1337	1.14407	0.424871	1.03182	0.671933	0.724794	2.23302	1.31981	1.06414	0.755342	1.01514	0.687951	1.15821	1.02509	1.60231
AF3	0.615602	0.842988	3.6481	1.4123	1.03433	0.6546	1.01118	0.441084	0.889298	2.97449	2.00963	2.60558	0.547419	0.578407	1.05856	1.8358	1.64125	0.583339	0.467749	1.79403
F5	0.562141	0.413817	2.35734	0.739587	1.46412	0.953134	1.05852	0.66658	0.951491	2.27484	1.798	2.00867	1.05802	0.934091	1.2726	2.02979	1.2224	0.790646	1.07806	0.808853
Fz	0.528913	0.497393	0.33238	0.587827	0.893507	0.470565	0.815336	0.915378	0.989087	0.936053	0.683044	2.37589	0.611507	0.432894	0.602211	0.986291	1.87307	1.17161	0.567371	1.76545
FC1	0.506391	0.652932	1.06876	1.08118	1.50088	0.647347	0.709029	1.82715	0.83578	0.634987	0.928797	1.55379	0.716147	0.451796	1.12903	2.15018	0.804377	0.648931	1.90461	0.902552
FC5	0.224345	0.369785	1.27956	1.85404	1.46327	0.834075	1.42522	0.893154	1.15584	2.20134	1.16022	1.24355	0.517251	0.830161	1.26684	1.86344	2.14838	1.10401	2.10089	0.574272
F6	0.437435	0.312604	1.01475	0.447877	0.866305	2.92218	1.93313	0.832006	0.746408	1.00908	0.598428	2.71367	1.49512	1.08297	1.59538	1.19942	0.632437	1.26613	0.636852	0.927966
FC2	0.536702	0.408305	0.937549	0.800531	1.23866	1.2079	1.43358	0.973112	1.02886	0.864271	0.486041	1.69539	1.64473	1.18555	1.57158	2.382	0.736195	1.07346	0.122822	0.735525
FC6	0.27859	0.650499	1.25772	0.598399	0.470782	1.77519	2.50019	0.958756	0.934576	1.36645	0.960179	1.92444	1.56763	1.26542	1.66124	1.15622	0.688699	1.52605	0.412722	0.481845
C4	0.406576	1.54618	0.772932	1.44949	0.953148	1.0846	2.54996	1.26821	0.905693	1.28543	0.778842	1.8853	1.266	1.59906	1.15834	0.82593	0.701624	0.81838	0.684891	0.219193
Cz	0.542765	1.98037	0.470656	2.72395	1.61411	0.450893	1.10637	1.37355	1.45607	0.904714	0.459815	1.444	0.216359	1.73016	1.02049	0.97657	0.465887	0.953801	0.559695	0.329963
C3	0.539416	1.10082	0.83573	3.63459	2.13023	1.2763	1.59856	0.924714	1.2888	0.970004	0.746195	1.96528	0.279181	1.15398	1.13249	1.67865	1.86387	0.996804	1.63362	0.34
CP1	0.698271	1.54185	0.733325	4.40529	2.559	0.669241	1.3267	1.05173	2.39134	1.1388	0.806898	2.09869	0.429479	1.90462	0.67848	2.16932	1.05151	1.40563	1.4341	0.443769
CP2	0.379763	1.24172	0.515657	2.27123	1.51206	0.669005	1.97517	1.22805	1.62562	1.27454	0.581765	1.55904	0.581555	1.93756	0.815721	1.12165	0.477511	1.17406	0.657903	0.387241
CP6	0.596979	1.61087	1.28313	1.58941	1.15663	0.930687	2.53039	0.888514	0.788867	1.24229	1.16367	2.16162	1.31703	1.38451	1.3561	1.30534	0.749945	1.06858	0.667111	0.280976
P8	0.680673	1.79566	1.5266	2.59448	1.68609	0.978222	1.94864	0.804509	0.992362	1.02275	1.2685	2.84743	1.81019	1.19843	1.71046	1.63936	0.904112	0.971805	1.05454	0.720981
P4	0.656439	2.3776	1.29156	1.99621	1.446	0.764415	2.16538	0.92016	1.53915	0.973485	0.76806	2.12074	1.17624	1.61129	1.07506	1.4967	0.888139	1.44762	0.893302	0.304914
Pz	0.939773	1.51472	0.513083	4.17771	2.48205	0.401531	1.08527	1.14484	3.09303	2.14644	0.647867	2.53155	0.98991	2.29302	1.68105	2.43216	1.20254	2.02377	1.68846	0.651604
POz	2.17402	2.18761	1.56438	7.70575	5.62544	1.02835	1.20635	2.94665	6.83081	4.54733	2.12819	6.82003	3.47944	3.80443	5.06771	5.80307	5.16231	6.66361	4.77753	3.63772
PO4	0.813079	2.1997	1.07255	3.69641	3.46616	0.466787	1.54823	1.11982	2.97361	2.19669	0.559642	3.51582	1.43863	1.82682	2.67063	3.02659	2.0863	1.99385	2.22842	0.855177
PO8	0.645184	1.66373	1.32191	3.51811	2.93621	0.639516	1.43972	0.940881	1.74602	1.48623	0.895438	3.39735	1.27128	1.428	1.96536	2.46508	1.84292	1.18075	1.78399	0.884262
O2	2.72504	2.98102	1.88572	8.02977	7.34627	1.49114	1.72282	2.5849	6.78853	5.01327	3.1518	6.22629	3.89194	2.75221	3.70135	6.18013	6.30645	6.38015	5.13966	3.0646
Oz	4.25467	3.61201	2.73013	9.26527	8.80936	2.64414	2.16482	4.77182	9.14956	5.92463	4.84095	8.43135	4.53734	5.41617	6.90691	7.87124	9.7146	8.45716	7.29717	6.06124
O1	4.16666	2.69097	2.68288	8.06424	7.04101	2.31602	1.87163	4.78336	8.3395	4.585	3.36941	6.83333	3.63603	5.02364	5.80974	7.54356	7.78637	5.49864	6.81128	5.02176
PO3	2.07806	1.71274	2.01636	7.11431	4.91313	1.13932	0.885096	2.26927	6.89683	3.33708	2.09831	5.30253	2.88695	3.72503	3.81409	5.81001	5.26069	4.01397	5.28205	3.25138
P3	1.38834	0.906688	1.10233	5.36512	3.48541	0.600897	0.930184	1.07392	3.19963	1.54656	0.606519	2.73945	1.2414	2.57931	2.02753	3.53065	2.21498	1.33422	2.62901	1.19165
CP5	0.875727	0.664438	0.921134	3.92235	2.5757	1.00392	1.61396	0.831167	2.0274	1.19529	0.561092	1.72027	0.72279	1.57153	1.60567	2.30387	2.07922	1.1597	1.89398	0.461114
P7	1.15697	0.599956	0.809188	2.69392	3.12038	0.650881	1.50284	0.741643	1.76077	1.04463	0.595095	1.03069	0.869611	1.70522	1.86187	2.65383	0.880608	0.847098	1.6278	0.651326
PO7	1.06177	0.657799	0.826217	3.13293	2.91158	0.687261	0.950917	1.05736	2.72141	1.24379	0.377041	1.41075	1.07021	2.19112	2.44928	3.39191	1.6328	0.9115	2.27905	1.36169
T7	0.615797	0.327571	0.913909	2.95009	1.70415	0.590378	1.28272	0.528454	0.837559	1.25414	1.06637	1.26399	0.51328	1.44001	1.53829	2.02686	2.38035	1.01649	1.57763	0.4093
T8	0.433293	1.17849	1.31772	1.12832	0.642104	0.850446	2.29744	0.975508	0.749261	1.00496	1.24195	2.16334	1.16891	1.2462	1.73209	0.99847	0.598188	1.17243	0.411809	0.546751

## Sheet: Sub10
Channel	Trial_ 1	Trial_ 2	Trial_ 3	Trial_ 4	Trial_ 5	Trial_ 6	Trial_ 7	Trial_ 8	Trial_ 9	Trial_10	Trial_11	Trial_12	Trial_13	Trial_14	Trial_15	Trial_16	Trial_17	Trial_18	Trial_19	Trial_20
Fp1	1.66343	1.15836	1.32617	1.18138	1.55245	1.02051	1.76083	1.22843	1.09852	1.11847	0.64623	1.68672	0.642965	1.05036	0.724363	1.26466	0.657927	0.951545	2.2298	0.990454
Fp2	0.685348	1.4522	0.263296	0.269507	0.408585	2.10607	1.44633	0.814501	0.227031	1.16511	0.491245	0.758879	0.431224	0.699718	0.911506	0.512376	0.617638	0.874311	2.88141	0.683561
AF4	1.36895	1.61993	1.13924	0.564771	0.421484	0.546768	1.87421	1.53159	0.504559	0.76183	0.751308	0.273182	0.456153	0.979518	1.0197	0.44803	0.541511	1.5968	1.28351	0.669724
AF3	0.932819	1.58806	0.533733	0.647413	1.45234	1.13528	1.44519	0.610474	1.1328	0.689577	1.28875	1.05922	0.582649	1.11954	1.48478	1.97286	1.35694	0.723757	1.47215	0.465261
F5	1.80115	2.57679	1.43779	0.989461	0.723278	0.876789	1.41677	0.815427	1.00927	0.536495	0.312427	0.346805	2.34348	0.731993	2.21974	0.789677	0.532439	1.53936	0.579226	0.325413
Fz	0.493059	2.72214	0.59552	0.327595	0.879453	1.62362	1.76005	1.89978	1.11022	0.99431	1.53434	0.919559	0.538707	1.81482	1.27684	0.818199	2.61518	1.0155	1.36105	0.389094
FC1	1.84838	1.89287	2.01774	0.885076	1.13056	1.80054	0.8599	2.09481	2.20372	0.313545	0.763877	0.892054	1.51036	0.236433	2.89121	1.3581	1.56927	0.565916	1.37306	0.998501
FC5	1.39477	1.91424	3.26463	2.01501	0.554502	0.805356	2.37279	2.39297	0.707435	1.55254	1.03144	0.382242	2.38452	0.490858	2.17644	1.30083	1.69759	1.8757	0.546638	0.548975
F6	0.808647	1.53138	0.543472	0.424042	0.645314	1.58132	2.38446	0.517594	0.36278	0.736904	0.567088	0.440925	0.433596	1.88701	1.78092	0.413417	1.95079	0.203825	1.90473	1.11444
FC2	0.640425	1.31923	1.46531	0.483556	0.542423	1.28529	3.31059	0.618166	0.965706	0.417003	0.593111	0.539775	0.561269	1.87342	0.433375	1.03453	0.397464	1.33532	1.18006	0.831049
FC6	0.858561	0.619394	1.24345	0.373819	0.630406	1.32425	2.78701	0.83209	0.434958	0.886867	0.548532	0.825694	0.547227	2.23171	2.10722	1.09356	1.01756	0.732618	1.16543	1.51967
C4	1.16524	1.33964	1.11342	1.24008	0.751324	1.76677	1.38886	0.4685	0.64052	1.65434	1.05406	0.713032	1.26693	1.66229	0.578476	1.96177	0.731414	0.479537	1.07769	0.750936
Cz	1.63885	0.962611	1.84351	1.58796	0.843184	2.30917	1.29419	2.53516	1.47619	0.806263	0.521769	0.392227	0.847754	1.56727	1.21655	0.609915	0.696326	0.952059	1.07341	1.38123
C3	2.22709	1.8341	1.6162	1.56009	0.903871	1.80887	2.44631	5.01582	2.18001	1.50926	1.86258	0.427221	3.56449	0.47871	2.93268	1.27648	1.47152	1.51387	1.7379	0.840974
CP1	2.59465	1.84221	0.686482	1.9062	2.7732	1.60959	1.42332	4.24952	4.42103	0.979916	1.31181	0.347058	3.99898	0.472298	2.85983	0.754234	0.634995	0.654514	2.23965	1.133
CP2	0.806012	1.87737	1.37151	2.11123	0.901022	0.687587	1.54127	1.56433	1.29185	0.646764	0.722003	0.657533	1.45475	1.41706	0.964621	1.12183	0.348273	0.458327	0.461095	1.5909
CP6	0.964104	3.54315	0.912779	1.26066	0.758377	1.7378	1.241	0.770698	0.490785	1.68306	0.368398	0.841152	1.02633	1.41342	1.09685	1.42905	2.41496	0.866157	1.87423	2.01977
P8	0.770214	2.57144	1.27985	0.828267	0.732631	1.3909	1.54997	1.59947	0.765257	1.60308	0.52526	0.652287	1.32591	1.66481	2.6708	1.24297	0.574286	0.868408	1.66333	0.466235
P4	1.12305	2.18421	1.68283	2.17458	1.12015	1.35661	1.2601	2.01165	1.5941	1.12916	0.808819	0.972261	1.84556	1.81469	1.13864	1.05141	0.469093	0.637696	0.665918	1.98264
Pz	2.64873	3.68739	1.85694	3.3388	2.0401	3.20285	3.00872	4.48551	4.15607	1.09161	1.05892	0.540454	3.4484	0.763748	1.92011	0.686868	0.49188	0.484406	1.59498	1.53933
POz	4.10691	5.9259	4.17199	5.99144	2.75622	6.38853	4.56117	6.18034	3.92302	1.46445	2.29481	1.51952	5.88813	1.57879	2.83163	1.10233	1.34194	0.387121	2.37794	1.65849
PO4	1.84994	2.72804	1.90417	3.14134	1.34806	2.79092	2.79368	3.23669	2.55601	2.18989	1.02609	0.75754	2.613	1.27811	1.49312	0.747864	0.381984	0.34296	1.09469	1.45572
PO8	1.63082	4.2653	2.20182	2.07866	1.02865	3.36978	1.22019	2.50687	1.28552	1.22091	0.98805	0.630547	1.35248	1.22532	1.88646	1.20748	0.771065	0.622617	1.80567	0.548765
O2	5.21472	5.02691	3.83519	5.39958	2.44034	7.19841	4.20115	5.06525	3.60515	1.42515	1.56187	1.35811	2.50539	1.40695	2.75276	1.10735	1.70277	0.591994	3.37498	0.88425
Oz	4.51885	5.55684	4.44052	6.41674	3.59374	9.16112	4.8166	7.56119	3.72495	1.87411	3.50317	2.95663	4.82099	1.88581	4.12305	2.84959	2.5334	1.31243	4.7368	1.69813
O1	3.14115	5.77342	3.0082	4.87124	2.5653	9.34666	5.23015	7.77618	3.3479	1.0968	5.63226	3.24764	7.20706	2.39093	4.37428	4.00707	2.65596	1.19055	4.97795	1.96998
PO3	5.05857	5.74135	3.38809	4.54471	2.78615	6.75184	4.60202	7.03579	3.65318	0.918681	3.06619	1.82058	6.64766	1.66764	3.33237	2.25856	1.49877	0.630774	3.13319	1.62652
P3	3.9933	3.57562	2.25062	2.90277	1.91419	5.783	3.09239	5.81774	3.08925	1.15945	2.34589	0.638564	5.49839	0.667407	2.5191	1.59447	0.876891	0.64903	2.88096	2.02622
CP5	2.7076	3.13876	2.14798	1.92166	1.06238	2.32543	2.95537	4.70537	1.88665	2.30846	3.08364	0.490133	4.10613	0.290444	2.53464	1.84986	1.73632	0.401632	2.78783	2.35815
P7	4.79146	3.36011	1.65105	2.64623	0.683314	2.22348	3.15678	3.79226	1.56562	1.7591	3.6337	0.792575	4.28559	0.91791	3.40594	2.43466	1.03207	0.814415	2.1564	1.22573
PO7	3.78402	4.38331	2.88662	3.66807	1.44916	5.49776	4.08947	5.58952	2.6364	0.821584	4.20052	2.06595	5.9236	2.15374	3.29745	3.3421	1.37644	0.503954	3.93066	2.01991
T7	2.36063	2.09372	1.42634	1.84209	0.482445	1.82039	2.32733	1.40522	1.76092	1.26293	0.324153	0.439259	1.81486	0.438258	1.81693	0.982869	1.10746	0.66905	0.913437	1.9141
T8	1.14034	1.35224	1.56005	0.84693	0.32373	1.16474	1.3831	1.12515	1.14254	1.92	0.223539	0.919254	1.36404	1.2605	2.9699	0.412694	2.94005	0.793051	1.40666	3.02879

[truncated: 20 more sheets: Sub11, Sub12, Sub13, Sub14, Sub15, Sub16, Sub17, Sub18, Sub19, Sub20, Sub21, Sub22, Sub23, Sub24, Sub25, Sub26, Sub27, Sub28, Sub29, Sub30]
